# Supplementary material for: Ribonucleotide reduction - horizontal transfer of a required function spans all three domains
Source: BMC Evol Biol. 2010 Dec 10;10:383. doi: 10.1186/1471-2148-10-383 (PMC3019208; doi:10.1186/1471-2148-10-383)
Supplement: Additional file 1 — All PhyML trees in Dendroscope format. This file is a gzipped tar archive containing all maximum likelihood trees presented here plus three additional trees from the class I radical-generating subunit (NrdB/F), in Dendroscope format. Individual files can be opened and read using dendroscope [76], which is available for download from: http://www.dendroscope.org/. Files have long informative names in which individual parts are separated by periods. First comes the name of the protein, second the name of the sequence selection, third the name of the alignment program (probcons in all cases), fourth the name of the site selection (wa00 in all cases) and fifth the PhyML parameters. See additional file 2 for descriptions of trees. [file 1471-2148-10-383-S1.GZ]

Archive with 13 entries (13 files):
- NrdAE.uniqseqs.muscle.bionj.noaccno.cdendro
- NrdBF.uniqseqs.muscle.bionj.noaccno.cdendro
- NrdJ.uniqseqs.muscle.bionj.noaccno.cdendro
- NrdD.uniqseqs.muscle.bionj.noaccno.cdendro
- NrdA.natronomonas_and_sisters00.probcons.wa00.UL3MIXGAMMA8SPR.noaccno.cdendro
- NrdA.halobacterium_and_sisters00.probcons.wa00.UL3MIXGAMMA8SPR.noaccno.cdendro
- NrdB.natronomonas_and_sisters00.probcons.wa00.UL3MIXGAMMA8SPR.noaccno.cdendro
- NrdB.halobacterium_and_sisters00.probcons.wa00.UL3MIXGAMMA8SPR.noaccno.cdendro
- NrdA.eukaryotes_and_sisters02.probcons.wa00.UL3MIXGAMMA8SPR.noaccno.cdendro
- NrdB.eukaryotes_and_sisters02.probcons.wa00.UL3MIXGAMMA8SPR.noaccno.cdendro
- NrdD.euk01.gblocks_gaps.UL3MIXGAMMA4SPR.fullnames.cdendro
- NrdJ.monomer_euk_sister_full00.promals3d.wa00.UL3MIXGAMMA8SPR.fullnames.cdendro
- NrdJ.dimer_half_full00.wa00.UL3MIXGAMMA4SPR.fullnames.cdendro
