# Supplementary material for: Ribonucleotide reduction - horizontal transfer of a required function spans all three domains
Source: BMC Evol Biol. 2010 Dec 10;10:383. doi: 10.1186/1471-2148-10-383 (PMC3019208; doi:10.1186/1471-2148-10-383)
Supplement: Additional file 1 — All PhyML trees in Dendroscope format. This file is a gzipped tar archive containing all maximum likelihood trees presented here plus three additional trees from the class I radical-generating subunit (NrdB/F), in Dendroscope format. Individual files can be opened and read using dendroscope [76], which is available for download from: http://www.dendroscope.org/. Files have long informative names in which individual parts are separated by periods. First comes the name of the protein, second the name of the sequence selection, third the name of the alignment program (probcons in all cases), fourth the name of the site selection (wa00 in all cases) and fifth the PhyML parameters. See additional file 2 for descriptions of trees. [file 1471-2148-10-383-S1.GZ › NrdAE.uniqseqs.muscle.bionj.noaccno.cdendro]

#DENDROSCOPE
{TREE 'Tree1'
(Human_herpesvirus_6A_NrdA:0.031005533,Human_herpesvirus_6B_NrdA:0.029447867,(((Chimp_cytomegalov_NrdA:0.15612373,Human_herpesvirus_5_NrdA:0.15387627):0.066128306,Rhesus_cytomegalov_NrdA:0.21568649):0.17376745,((Rat_cytomegalovirus_NrdA:0.39247668,Tupaia_herpesvirus_NrdA:0.40841815):0.009052147,((((Lymantria_d_nphv_NrdA:0.086684085,O_pseudotsu_MNPV_NrdA:0.08822757):0.110121645,A_segetum_granulov_NrdA:0.19837494):0.05991993,P_oper_granulov_NrdA:0.2573131):0.13946888,((((((Alcelaphine_hrpv_1_NrdA:0.15973057,Ovine_herpesvirus_2_NrdA:0.15399493):0.108917296,((((Ateline_herpesv_3_NrdA:0.08565244,Saimiriine_herpv_2_NrdA:0.08032835):0.13494606,Bovine_herpesvirus_4_NrdA:0.2327224):0.02026694,((Human_herpesvirus_8M_NrdA:0.05425764,Human_herpesvirus_8P_NrdA:0.054381106):0.14927147,((Cercopithec_hvir17_NrdA:0.029946366,Rh_rhadinov_H26_NrdA:0.0351578):0.017444035,Macata_rhadinovirus_NrdA:0.047207277):0.15438636):0.043026153):0.007844079,Equid_herpesvirus_2_NrdA:0.24929538):0.007864457):0.016209234,Murid_herpesvirus_4_NrdA:0.2789493):0.027265172,(Callitrich_hrpv_3_NrdA:0.22663596,(Cercop_herpesv_15_NrdA:0.07450058,Human_herpesvirus_41_NrdA:0.07159513):0.1717402):0.06318736):0.05382983,((((((((Bovine_herpesvirus_1_NrdA:0.06370753,Bovine_herpesvirus_5_NrdA:0.0649788):0.12515602,Suid_herpesvirus_1_NrdA:0.1976635):0.030850217,((Equid_herpesvirus_4_NrdA:0.0927443,Equid_herpesvirus_1_NrdA:0.09417159):0.10942343,Feline_herpesvirus_1_NrdA:0.19880411):0.021428358):0.026078608,(Cercopith_hrpv_7_NrdA:0.17974646,HumanHV3Dumas_NrdA:0.18253304):0.075566195):0.014379168,(((Gallid_herpesvirus_2_NrdA:0.1588139,Meleagrid_hrpv_1_NrdA:0.15754):0.01094005,Gallid_herpesvirus_3_NrdA:0.159535):0.079811275,Duck_enteritisV_NrdA:0.2483579):0.016061049):0.020659423,(((Bovine_herpesvirus_2_NrdA:0.15826912,Leporid_herpesv_4_NrdA:0.16683376):0.04225593,(Cercop_herpesv_1_NrdA:0.17262566,(Cercop_herpesv_2_NrdA:0.11847252,Cercopithec_virus_16_NrdA:0.12424593):0.04950485):0.03917186):0.010208782,(Human_herpesvirus_1_NrdA:0.18455537,(Human_herpesvirus_2G_NrdA:0.008517305,Human_herpesV_2_333_NrdA:0.008296854):0.17420754):0.03471018):0.070541434):0.016925232,(Gallid_herpesvirus_1_NrdA:0.25796443,Psittacid_herpesv_1_NrdA:0.2503689):0.050382942):0.011983902,Tortoise_herpesvirus_NrdA:0.30592644):0.031982955):0.022239909,(((((((((((((((((((((((B_anthracis_Ames_NrdE:5.399811E-4,B_antracis_Sterne_NrdE:9.009411E-4):6.385107E-4,B_thur_konk_9727_NrdE:8.024115E-4):4.144769E-4,(B_cereus_ATCC_10987_NrdE:6.663448E-4,B_thuringieFinitimus_NrdE:7.745774E-4):0.0010264453):0.0010574695,Btochigiensis4Y1_NrdE:0.0):0.0033050333,(((((((B_cereus_ATCC_14597_NrdE:4.6554804E-4,(B_thuringiensIndiana_NrdE:8.320538E-4,(B_thuringiSubtoxicus_NrdE:5.013569E-4,(B_thuringToumanoffi_NrdE:7.21812E-4,B_cereus11778_NrdE:7.1911013E-4):2.191042E-4):9.6909894E-4):7.479778E-5):4.5386475E-4,B_thuringiePakistani_NrdE:9.870575E-4):2.522966E-4,B_thuringiCanadensis_NrdE:0.0011886256):5.1869376E-4,B_thuringieThompsoni_NrdE:0.0022055497):1.3272236E-4,((B_thuringieGalechiae_NrdE:2.5537334E-4,B_thuringiensis_NrdE:0.0011855488):3.7431103E-4,B_thuringiensisSotto_NrdE:0.0010666111):6.2713894E-4):7.219017E-4,((B_thurin_israel_NrdE1:0.0,B_thuringdendrolimus_NrdE:2.0300262E-4):5.7294295E-4,(B_thurDarmstadiensis_NrdE:7.056001E-4,(B_thuringiensiDakota_NrdE:9.0305257E-4,B_thuringiensiAlesti_NrdE:0.0019787918):7.3532213E-4):5.09568E-4):0.0018372604):6.222109E-4,B_cereusAH1134_NrdE:0.0):0.0037116273):0.0012996857,((B_weihensteph_KBAB4_NrdE:0.0016782355,Bmycoides2048_NrdE:0.0):0.0061937873,B_cereusRock13_NrdE:0.0040852367):4.844646E-4):6.6044787E-4,Bacillus_cereus_MM3_NrdE:0.005039696):0.0043562865,((((((B_cereus_G9241_NrdE:0.00149718,(B_cereusNVH059799_NrdE:8.4278855E-4,BanthracisA0488_NrdE:6.234871E-4):7.022335E-4):7.30913E-4,B_cereus_BDRDST26_NrdE:0.0025682072):0.0012805208,B_cereusAH1271_NrdE:0.0031183062):6.0475426E-4,((B_cereusRock329_NrdE:0.0032607706,B_cereusAH1272_NrdE:0.0040706075):5.5128575E-4,B_cereusR309803_NrdE:0.0038475413):8.615214E-4):6.2875514E-4,(B_cereusB4264_NrdE:0.002542803,((B_cereusG9842_NrdE:8.998681E-4,B_cereus10876_NrdE:5.664076E-4):0.0011874326,(B_thuringiensisBt407_NrdE:0.0011515984,(BthuHuazhongensis4BD_NrdE:0.0015019422,B_cereusRock115_NrdE:0.0014306091):3.1467728E-4):2.788431E-4):3.8974817E-4):0.0031056658):0.0017347131,(B_cereusAH621_NrdE:0.004358095,B_cereusAH603_NrdE:0.0029732834):0.0032712435):0.003678073):0.0014128133,((B_thuring_Al_Hakam_NrdE:0.001672845,B_cereus03BB108_NrdE:0.0):0.0072207786,B_cereusRock342_NrdE:0.0067390124):0.005877815):0.009499504,(B_c_cytotoxis_391_98_NrdE:0.018319493,(B_cereusRock344_NrdE:0.01326691,B_pseudomycoide12442_NrdE:0.01169638):0.004492979):0.0049280226):0.1290683,(PaenibacillusJDR2_NrdE:0.11765226,B_brevis_NBRC100599_NrdE:0.116951846):0.037686817):0.017431453,B_thurin_israel_NrdE2:0.17603008):0.016884882,(((((((S_aureus_aureus_MW2_NrdE:7.154643E-4,S_aureus_JH1_NrdE:7.110692E-4):0.0012373768,(S_aureus_RF122_NrdE:0.0,S_aureus_NCTC8325_NrdE:0.002878207):0.002338678):0.0021914996,S_aureus_Newman_NrdE:0.0062950305):0.003165333,(S_aureus_a_N315_NrdE:7.48351E-4,S_aureus_BB_NrdE:0.0020371643):0.008061628):0.041609794,(S_epid_ATCC12228_NrdE:0.030807815,S_haemolyt_JCSC1435_NrdE:0.030533126):0.018743496):0.0049508684,S_saprophyticus15305_NrdE:0.054222822):0.028287018,M_caseolyticJCSC5402_NrdE:0.084026):0.108999446):0.014862288,(M_ruber1279_NrdE:0.13213043,M_silvanus9946_NrdE:0.12842269):0.065929614):0.0072221765,(((B_hermsii_NrdE:0.008092448,B_hermsii_DAH_NrdE:0.007895923):0.04499393,B_turicatae_NrdE:0.049482815):0.01797698,(B_duttoniiLy_NrdE:0.005685215,B_recurrentisA1_NrdE:0.0070807426):0.07029435):0.14200684):0.02808131,((((((((B_subtilis_s_168_NrdE1:0.0228797,B_amyloliquef_FZB42_NrdE:0.021406015):0.027822232,B_lichen_ATCC14580_NrdE:0.05217777):0.0031091971,(B_pumilusSAFR032_NrdE:0.0016502335,B_pumilus7061_NrdE1:0.0012069094):0.0518908):0.037211202,B_clausii_KSMK16_NrdE:0.08221215):0.022053942,Bacillus_phage_SPBc2_NrdE:0.11269555):0.0044447365,B_pumilus7061_NrdE2:0.11623243):0.10991569,((Pedobacter_BAL39_NrdE:0.0964947,S_spiritivorum_33300_NrdE:0.08820949):0.026785677,(S_termitidis33386_NrdE:0.09809419,L_buccalis1135_NrdE:0.10278557):0.025802825):0.0905832):0.019655429,(((((C_difficile_QCD32g58_NrdE:0.0014845759,C_difficileQCD63q42_NrdE:0.0013766544):4.2783722E-4,C_difficile_630_NrdE:0.0024333932):2.7873155E-4,C_difficile43255_NrdE:0.0025896723):0.012390469,C_difficileQCD23m63_NrdE:0.015525485):0.11506705,C_bartlettiiDSM16795_NrdE:0.12796062):0.10602094):0.0028914653):0.016848518,((((Onion_yellows_phyto_NrdE:0.042975895,A_phytoplasma_AYWB_NrdE:0.04720978):0.07499387,P_australiense_NrdE:0.12298712):0.035910852,Phytoplasma_mali_NrdE:0.15874049):0.002316266,A_laidlawiiPG8A_NrdE:0.14002396):0.116592675):0.0036600514,(Bacillus_sp_B14905_NrdE:0.016215486,L_sphaericusC341_NrdE:0.017558375):0.25454715):0.0052661956,((((((((E_faecalis_V583_NrdE:0.060440835,E_faecium_DO_NrdE:0.062636085):0.0462185,(((((((S_agalact_2603VR_NrdE1:6.799624E-4,S_agalactiae_A909_NrdE1:7.1085815E-4):0.00149869,S_agalactiae_COH1_NrdE1:0.0026873501):4.8527966E-4,(S_agalactiae_NEM316_NrdE1:5.561276E-4,S_agalactiae_515_NrdE1:8.34693E-4):0.0022973313):0.007667718,S_agalactiae_18RS21_NrdE1:0.020555753):0.05723673,(((((((S_pyogenes_M1_GAS_NrdE2:8.365898E-4,S_pyogenesNZ131_NrdE2:5.542308E-4):0.001057212,S_pyogenes_10270_NrdE2:0.0017244292):6.600378E-4,S_pyogenes_MGAS6180_NrdE2:0.0021216033):0.0015365785,(((S_pyogenes_MGAS315_NrdE2:0.0010705142,S_pyogenes_Manfredo_NrdE2:0.001711127):8.133918E-4,Spyogenes_MGAS9429_NrdE2:0.0019682494):0.0011133254,(S_pyog_MGAS10394_NrdE2:0.0020746856,Spyogenes_MGAS10750_NrdE2:0.0020977762):9.729055E-4):0.00107121):6.9878873E-4,S_pyogenes_MGAS8232_NrdE2:0.0051252726):0.042286403,(Streptococcequi4047_NrdE1:0.0059353895,SzooepidemicusH70_NrdE1:0.0065819956):0.041336685):0.016082123,S_thermop_CNRZ1066_NrdE:0.06154317):0.0045881374):0.0026050108,(S_mutans_UA159_NrdE:0.063080005,S_infantariusBAA102_NrdE1:0.06765713):0.0061180107):0.017186474,(((((((S_pneumoniae_R6_NrdE:0.0,S_pneumoniaeG54_NrdE:3.6482365E-4):8.5997995E-4,S_pneumoniaeCDC02880_NrdE:5.318092E-4):9.334038E-4,S_pneumoniae305906_NrdE:0.0018487216):5.954099E-4,S_pneumoniaeCGSP14_NrdE:0.0021862313):0.005056394,S_pneumoniae19A6_NrdE:0.007461839):0.0418094,(S_sanguinis_SK36_NrdE:0.007235363,S_gordoniiChallis_NrdE:0.008063664):0.0371678):0.025379429,(S_suis_891591_NrdE:0.0070478823,S_suis_05ZYH33_NrdE:0.0068603233):0.066466324):0.011419535):0.02219222):0.025803652,((((L_plantarum_WCFS1_NrdE:0.089854136,L_brevis_ATCC_367_NrdE:0.09273013):0.016793307,L_salivariusUCC118_NrdE:0.1032542):0.00759663,P_pentos_ATCC25745_NrdE:0.116565615):0.007312037,(((L_casei_ATCC334_NrdE:0.0011088384,L_caseiBL23_NrdE:0.0016805619):0.02176594,L_rhamnosusHN001_NrdE:0.023430275):0.07447289,(L_sakei_23K_NrdE:0.0021159933,Lsakeicarnosus15831_NrdE:6.502583E-4):0.097033285):0.02531838):0.012327842):0.015012622,((L_reuteri_10023_NrdE:0.008015566,(L_reuteriDSM20016_NrdE:0.0035539495,L_reuteriCF483A_NrdE:0.0033616798):0.0044325674):0.08318408,(L_fermentum3956_NrdE1:0.0011404355,Lfermentum14931_NrdE1:0.0016489648):0.09175146):0.05452043):0.018413553,(L_lactis_l_Il1403_NrdE:0.0055934642,(L_lactis_crem_SK11_NrdE:0.0014091654,L_cremoris_MG1363_NrdE:0.0013609177):0.004101827):0.15643):0.01389539,(((L_mese_m_ATCC8293_NrdE:0.00288834,Lcremoris19254_NrdE:0.0040657627):0.06888432,L_citreumKM20_NrdE:0.07395853):0.06489066,(O_oeni_PSU1_NrdE:0.0038773643,O_oeni_BAA1163_NrdE:0.0044908365):0.1404747):0.0463207):0.017507479,((CarnobacteriumAT7_NrdE:0.10768355,C_morbi51271_NrdE:0.10401562):0.05506237,Enterococcus_phEF24C_NrdE:0.16364945):0.025155453):0.0067495275,((L_lactis_pGdh442_NrdE:0.029778177,S_infantariusBAA102_NrdE2:0.028717645):0.119198464,(L_fermentum3956_NrdE2:0.0043833395,Lfermentum14931_NrdE2:0.004008269):0.1479857):0.0468154):0.066369034):0.011997115,(((((((((B_longum_NCC2705_NrdE:0.025088526,(B_breve20213_NrdE:0.028049922,BlongumInfantis15697_NrdE:0.02735174):3.4864587E-4):0.07071721,G_vaginalis14019_NrdE:0.10469613):0.011880059,Bcatenulatum16992_NrdE:0.103319064):0.0053978562,(B_anim_lactisHN019_NrdE:0.0,BanimalisLactisAD011_NrdE:0.0011134682):0.111556105):0.049391694,(B_linens_BL2_NrdE2:0.12434766,((C_aurimucosum700975_NrdE2:0.016746294,C_pseudogenital33035_NrdE2:0.01672651):0.04097705,C_striatum_6940_NrdE2:0.06080541):0.07529511):0.041334637):0.0021724526,(((((((((((((((B_melitensis_16M_NrdE:0.0023269143,B_suis_1330_NrdE:0.0):0.00788087,Brucella_suis23445_NrdE:0.008310739):0.034035612,O_anthropi_ATCC49188_NrdE:0.045887094):0.014943743,A_tumefaciens_C58_NrdE:0.045000907):0.0042148503,(((R_etli_CFN_42_NrdE:0.017233169,(L_trifoliiWSM2304_NrdE:0.022093719,R_etliCIAT652_NrdE:0.014190751):0.00369454):0.0042779315,R_leguminosarum1325_NrdE:0.031199584):0.017258462,A_radiobacterK84_NrdE:0.045238342):0.010501156):0.036467027,((((((Y_pestis_KIM_NrdE:3.144143E-4,Y_pestis_Angola_NrdE:0.0010822337):5.9665926E-4,Y_pseudot_32953_NrdE:8.0585707E-4):0.0019730497,Y_pestis_CO92_NrdE:0.0):0.031721584,((((Y_mollaretii_43969_NrdE:0.010629212,Y_bercovieri_43970_NrdE:0.011811181):0.011737606,Y_intermedia_29909_NrdE:0.021922983):0.0022969604,Y_enterocolitica8081_NrdE:0.020872472):0.0027579633,Y_frederiksen_33641_NrdE:0.027061457):0.004445539):0.037119687,S_proteamaculans_568_NrdE:0.07104049):0.0089416895,(E_car_at_SCRI1043_NrdE:0.011877958,(P_carotovorumPBR1692_NrdE:0.004622552,P_carotovorumWPP14_NrdE:0.005507694):0.0018409975):0.07007165):0.016188512):0.006769519,Csalexigens_DSM3043_NrdE:0.10143156):0.008508233,((((((((((((M_avium_parat_k10_NrdE:0.0034352147,Mycob_avium_104_NrdE:0.0):0.019313704,(M_ulcerans_Agy99_NrdE:0.0,M_marinumM_NrdE:0.0037879006):0.02053824):0.0072806883,(Mycobacterium_MCS_NrdE:0.019691005,M_abscessus_NrdE:0.02504204):0.0040656887):0.00268364,(M_vanbaalenii_PYR_1_NrdE:0.021283425,M_gilvum_PYR_GCK_NrdE:0.0187738):0.0124560455):0.003190222,M_smegmatis_MC2_155_NrdE:0.031338852):0.0037672964,(((M_bovis_b_AF2122_97_NrdE:0.0,M_tuberc_CDC1551_NrdE:0.0029398995):0.003262421,M_tuberculosisEAS054_NrdE:0.001072848):0.009882627,(((M_cuberculosis_C_NrdE:0.010936743,M_tuberculosisT92_NrdE:0.007958606):0.0039128326,M_tuberculosisT85_NrdE:0.011937311):0.0025401458,MtuberculosisHaarlem_NrdEpseudo:0.018946856):0.0045820316):0.022787847):0.0021653697,M_lepraeTN_NrdE:0.04258491):0.02076955,((N_farcin_IFM10152_NrdE:0.032974515,((R_jostiiRHA1_NrdE:0.022769745,(R_erythropolis_PR4_NrdE:0.0024409823,R_erythropolis_SK121_NrdE:0.0030915213):0.02725276):0.011579662,R_opacus_B4_NrdE:0.03754032):0.0038642678):0.016531015,(G_bronchialis43247_NrdE:0.053567167,T_paurometabola20162_NrdE:0.05676803):0.0041052424):0.0023254186):0.022383973,B_cavernae12333_NrdE:0.075934574):0.010714509,(J_denitrificans20603_NrdE:0.0811764,X_cellulosilyti15894_NrdE:0.08715456):0.0069954265):0.008890374,B_faecium4810_NrdE1:0.102163255):0.004643918,((B_linens_BL2_NrdE1:0.09933821,((((Arthrobact_sp_FB24_NrdE:0.022535259,A_chlorophenolicusA6_NrdE1:0.019957658):0.023514967,R_salmoninarum33209_NrdE:0.037848152):0.0050269836,A_aurescens_TC1_NrdE:0.051483404):0.023759125,M_luteusNCTC2665_NrdE:0.07802609):0.023432149):0.0044299415,K_rhizophilaDC2201_NrdE:0.10289469):0.0059368755):0.0029204802):0.00626961,(P_lumine_lau_TT01_NrdE:0.0985003,(((P_stuartii25827_NrdE:0.05103308,P_rettgeri1131_NrdE:0.047836978):0.011033303,PalcalifaciensDSM301_NrdE:0.062395316):0.032128923,P_mirabilisHI4320_NrdE:0.09039756):0.00399535):0.025068486):0.009794466,(((B_henselae_Houston1_NrdE:0.015619174,B_tribocorum105476_NrdE:0.017994272):0.0072220666,B_quintana_Toulouse_NrdE:0.021428779):0.02391306,B_bacilliform_KC583_NrdE:0.043278124):0.08426792):0.003976897,(((A_odontolyticus17982_NrdE:0.079450704,A_coleocanis_DSM1543_NrdE:0.08088685):0.017068557,A_urogenitalis15434_NrdE:0.10602548):0.011730445,(M_curtisii43063_NrdE:0.064837955,M_mulieris35243_NrdE1:0.07319021):0.0506562):0.017309861):0.0015701258,(((((C_dipht_NCTC13129_NrdE:0.07420005,(C_efficiens_YS314_NrdE:0.048943337,(C_glut_ATCC13032_NrdE:0.012372115,C_glutamicum_R_NrdE:0.011571547):0.035157762):0.027785845):0.0036153938,C_amycolatumSK46_NrdE1:0.07464195):0.013506039,C_kroppenstedti44385_NrdE1:0.08892423):0.0025621532,(C_jeikeium_K411_NrdE:0.07783617,C_urealyticum7109_NrdE:0.079326555):0.012282404):0.0023915053,(C_ammoniagenes_NrdE:0.07555595,(C_accolens49725_NrdE1:0.043705173,((C_aurimucosum700975_NrdE1:0.026399042,C_striatum_6940_NrdE1:0.026525747):0.012023511,C_pseudogenital33035_NrdE1:0.042288374):0.003185799):0.028610736):0.022947889):0.039739065):0.0057983245,(K_radiot_SRS30216_NrdE:0.1385132,A_chlorophenolicusA6_NrdE2:0.12676458):0.0075412877):0.00645162,(((((((((((E_coli_K12_MG1655_NrdE:0.0010815099,(E_coli_HS_NrdE:5.895886E-4,E_coli_101_1_NrdE:8.109716E-4):3.1905036E-4):0.0017910724,E_coli_8739_NrdE:0.0):0.0023934015,E_coli_Sakai_NrdE:0.005364873):0.0016339271,(((S_flexneri_2a_2457T_NrdE:0.0,Sflexneri_5_8401_NrdE:0.0022385777):0.0028766645,((E_coli_B7A_NrdE:0.0013491283,(E_coli_E110019_NrdE:0.0011806505,E_coli_SE11_NrdE:0.0016204698):0.0014519921):0.0016332682,((E_coli_E22_NrdE:1.1041986E-4,E_coli_B171_NrdE:0.0012901403):0.0011904094,E_coli_E24377A_NrdE:0.001610711):0.002591034):0.0024666947):8.990042E-4,((S_sonnei_Ss046_NrdE:0.0013333809,S_boydii_Sb227_NrdE:0.0014677396):0.0042381277,S_dysenteriae_1012_NrdE:8.377275E-5):0.0015554442):3.1143893E-4):0.0053261654,((E_coli_CFT073_NrdE:0.006602558,(((E_coli_UTI89_NrdE:0.0022165496,E_coli_APEC_O1_NrdE:0.0):0.001896581,E_coli_F11_NrdE:0.003773638):0.0013331755,E_coli_SMS35_NrdE:0.0042775627):0.0028639694):0.0027204822,E_coli_536_NrdE:0.0072006425):0.00215231):0.0039402544,E_albertiiTW07627_NrdE:0.01763206):0.033630192,((((S_ente_e_Ty_CT18_NrdE:0.0067673363,((((S_typhimurium_LT2_NrdE:0.0014972707,S_entericaCVM2370_NrdE:0.0):0.002405139,(((S_e_e_Ch_SCB67_NrdE:0.0013080828,S_entericSaintpaul29_NrdE:0.001500906):0.0015505746,S_entericaHadar_NrdE:0.0026570074):6.9108355E-4,S_entNewportSL254_NrdE:0.003512564):4.3575652E-4):5.450772E-4,S_entericaSARA23_NrdE:0.001248358):6.386555E-4,(((((S_e_e_P_ATCC9150_NrdE:0.0013331713,S_ent_Schwarz19633_NrdE:0.0014679492):5.6068977E-5,S_ParatyphiBSPB7_NrdE:0.0013444913):6.8907737E-4,S_entNewportSL317_NrdE:0.0):6.78484E-4,S_entAgonaSL483_NrdE:0.0026699414):7.352576E-4,S_entKentucky191_NrdE:3.4480979E-4):0.0015508229):4.6792493E-4):0.006078501,(((S_entHeidelberg476_NrdE:0.0021384947,S_entericaVirchow_NrdE:0.0020749883):9.935937E-4,((S_entEnteritid125109_NrdE:0.0011693455,SentericaDublin_NrdE:0.0016396433):6.9389644E-4,S_entGallinarum_NrdE:0.002111158):0.0011057713):0.0014387575,S_entericaJaviana_NrdE:0.0048822127):0.0057424866):0.0032336342,S_arizonae62z4z23_NrdE:0.011121392):0.03246444,C_koseriBAA895_NrdE:0.04440701):0.0063044075):0.011559074,(Enterobacter_sp_638_NrdE:0.040181242,E_cancerogenus35316_NrdE:0.035181075):0.019114556):0.019176424,E_sakazakii_BAA894_NrdE:0.07491949):0.0123020895,(K_pneumoniae_78578_NrdE:0.017624073,K_pneumoniae342_NrdE:0.022896912):0.06783306):0.020400727,E_tasmaniensisEt1_99_NrdE:0.111385465):0.034562454):0.0064811567,(((Silicibacter_TM1040_NrdE:0.08427401,P_denitrif_PD1222_NrdE:0.08239266):0.0100084925,PseudovibrioJE062_NrdE:0.10054557):0.026501285,((Vibrio_MED222_NrdE:0.0024042788,Vibrio_LGP32_NrdE:0.00625373):0.072042726,V_parahaemolyticus16_NrdE:0.07268778):0.053308684):0.022584124):0.012267173):0.009635051,W_glossinidia_Gb_NrdE:0.17850374):0.0486412,((M_gallisepticum_R_NrdE:0.12716211,M_synoviae_53_NrdE:0.12773985):0.06476978,((((MgenitaliumG37_NrdE:0.077710755,M_pneumoniae_M129_NrdE:0.07537913):0.0854139,((M_pulmonis_NrdE:0.1508513,((M_hyopneumoniae_232_NrdE:0.008245412,M_hyopneumoni_7448_NrdE:0.0072475458):0.0029220295,M_hyopneumoniae_J_NrdE:0.009735355):0.14283368):0.00972831,((M_mycoides_m_SCPG1_NrdE:0.02159736,(M_capricolum_27343_NrdE:0.009190008,M_mycoidesGM12_NrdE:0.01184786):0.010562339):0.12196118,M_florum_L1_NrdE:0.14387028):0.020174744):0.0038892024):0.019676171,((((S_agalact_2603VR_NrdE2:0.00620941,(((S_agalactiae_NEM316_NrdE2:0.001856539,S_agalactiae_CJB111_NrdE1:0.0022985856):3.943001E-4,S_agalactiae_A909_NrdE2:0.002375783):0.0022907325,S_agalactiae_515_NrdE2:0.0033386662):0.0034782132):0.120661646,(((((S_pyogenes_M1_GAS_NrdE1:0.0020968637,S_pyogenes_10270_NrdE1:0.0020353675):0.0017521002,S_pyogenes_MGAS315_NrdE1:0.0037995125):0.0023399657,S_pyogenesNZ131_NrdE1:0.005991995):0.008803579,((S_pyogenes_MGAS8232_NrdE1:0.004317222,S_pyog_MGAS10394_NrdE1:0.0039472408):9.7455375E-4,(Spyogenes_MGAS9429_NrdE1:0.0031164857,Spyogenes_MGAS10750_NrdE1:0.0037705668):0.0017802672):0.007751643):0.07980522,((S_zooepidemicus10565_NrdE:0.004424817,SzooepidemicusH70_NrdE2:0.0054066437):0.0019368548,Streptococcequi4047_NrdE2:0.005735611):0.08422686):0.037751134):0.027608179,A_vaginae15829_NrdE:0.15653974):0.002700181,(L_helveticus4571_NrdE:0.014438534,LgasseriMV22_NrdE1:0.012397625):0.14467652):0.020237751):0.003804402,M_penetrans_NrdE:0.19138838):0.008210818):0.040903296):0.019161908,Coryneb_phage_P1201_NrdE:0.2420356):0.028423417):0.023253173,(D_radiodurans_R1_NrdE:0.16369133,D_geothermal_1130_NrdE:0.15618445):0.1237607):0.00582931,((Staphyloc_ph_Twort_NrdE:0.14232387,(Staphyloc_phage_K_NrdE:0.011434768,Bacteriophage_G1_NrdE:0.013060909):0.124042526):0.11737925,S_epidermidis_RP62A_NrdE2:0.2623969):0.054690428):0.08745493,((((((((((((B_aphidicola_APS_NrdA:0.084530905,B_aphidicola_Sg_NrdA:0.08258139):0.026820559,B_aphidicola_Bp_NrdA:0.113458976):0.015271791,(Cand_B_floridanus_NrdA:0.085013494,B_pennsylvanicusBPEN_NrdA:0.07830645):0.04353822):0.029174563,(((((((((((((((((((((((E_coli_K12_MG1655_NrdA:6.7027105E-4,S_boydii308394_NrdA:6.437894E-4):5.352031E-4,(E_coli_Sakai_NrdA:5.186978E-4,S_flexneri_2a_301_NrdA:7.970917E-4):7.8015414E-4):0.0014825012,((E_coli_53638_NrdA:0.001972104,E_coli_E22_NrdA:0.0019700774):2.592362E-4,(((S_boydii_Sb227_NrdA:0.0013127694,S_dysenteriae_Sd197_NrdA:0.0013188096):4.195826E-4,E_coli_O157H74045_NrdA:0.0015523726):5.919121E-4,Sflexneri_5_8401_NrdA:0.0020649093):5.651911E-4):5.233386E-4):0.00346321,E_albertiiTW07627_NrdA:0.0075594555):0.014505487,(((((((S_ente_e_Ty_CT18_NrdA1:0.0017600986,SentericaDublin_NrdA:0.0021820827):6.204934E-4,((S_ParatyphiBSPB7_NrdA:0.00129346,S_entKentucky191_NrdA:2.0600408E-5):3.4336394E-4,(S_entHeidelberg476_NrdA:0.0,S_entHeidelberg486_NrdA:4.885117E-4):9.5469196E-4):6.775625E-4):4.006967E-4,(S_entericaSARA23_NrdA:0.0015598482,S_entericSaintpaul29_NrdA:0.0010682726):2.6833697E-4):4.8708046E-4,S_entGallinarum_NrdA:0.0027980707):0.0023989985,((S_entericaSL480_NrdA:0.0,S_ent_Schwarz19633_NrdA:4.8326404E-4):0.0029413374,S_entNewportSL254_NrdA:0.0023218205):0.0027605959):6.214838E-4,S_arizonae62z4z23_NrdA:0.0059809643):0.0013960794,(((S_typhimurium_LT2_NrdA:0.0021313282,S_entericaJaviana_NrdA:0.0018686717):5.3434767E-4,S_entericaVirchow_NrdA:0.002153102):0.0032319226,S_e_e_P_ATCC9150_NrdA:0.004128393):8.598052E-4):0.013497997):0.0011451535,C_koseriBAA895_NrdA:0.0218913):0.005119504,(Enterobacter_sp_638_NrdA:0.02486722,E_cancerogenus35316_NrdA:0.023068866):0.0044860733):0.0011236761,(K_pneumoniae_78578_NrdA:0.0051376275,K_pneumoniae342_NrdA:0.005529039):0.024122803):0.003198431,E_sakazakii_BAA894_NrdA:0.030552072):0.013109272,E_tasmaniensisEt1_99_NrdA:0.047683425):0.0053498433,((((Y_pestis_CO92_NrdA:0.0032581487,Y_pseudot_32953_NrdA:0.0020539362):0.012643443,((((Y_mollaretii_43969_NrdA:0.0053458833,Y_enterocolitica8081_NrdA:0.0051666005):0.0010316257,Y_bercovieri_43970_NrdA:0.006870027):7.7772164E-4,Y_frederiksen_33641_NrdA:0.007063415):0.0020948243,Y_intermedia_29909_NrdA:0.009586376):0.0068359654):0.021477435,S_proteamaculans_568_NrdA:0.036910795):0.008816481,(E_car_at_SCRI1043_NrdA:0.010889822,(P_carotovorumPBR1692_NrdA:0.0068062283,P_carotovorumWPP14_NrdA:0.006527105):0.003618995):0.036065627):0.0072571975):0.0077769593,S_gloss_morsitans_NrdA:0.059723604):0.011749334,(((P_lumine_lau_TT01_NrdA:0.046937037,(P_stuartii25827_NrdA:0.02573631,(PalcalifaciensDSM301_NrdA:0.015542002,P_rettgeri1131_NrdA:0.0146417245):0.0111066075):0.015055929):0.011918034,(P_mirabilisHI4320_NrdA:0.015228408,P_penneri35198_NrdA:0.015114599):0.040951584):0.014207586,O_formigenesOXCC13_NrdA:0.061633978):0.004369497):0.012431749,H_defensa_Ap_NrdA:0.09392836):0.0076260325,B_cicadellinicola_Hc_NrdA:0.09359499):0.012562804,((H_ducreyi_35000HP_NrdA:0.063046105,(A_pleuropn_1_4074_NrdA1:0.003703671,A_pleuropneumon3JL03_NrdA1:0.0029808208):0.06302292):0.015992146,((((((((((H_influenzae_RdKW20_NrdA:0.001801608,H_infl_86028NP_NrdA:8.615078E-4):2.3436095E-4,(H_influenzae_R2866_NrdA:7.266049E-4,H_influenzae_PittEE_NrdA:5.961464E-4):4.2921636E-4):3.959007E-4,H_influenzaePittII_NrdA:0.002261711):2.0764474E-4,(H_influenzae_PittAA_NrdA:6.147207E-4,H_influenzae6P18H1_NrdA:7.0803065E-4):0.0014463448):4.7441968E-4,H_influenzae_R3021_NrdA:0.0021719085):0.0032438945,H_influenzae_3655_NrdA:0.0):0.036034144,(P_multocida_m_Pm70_NrdA:0.03464704,(H_somnus_129PT_NrdA:0.0013647778,H_somnus_2336_NrdA:0.0012983381):0.03140263):0.0060759108):0.015515265,M_succin_MBEL55E_NrdA:0.05567122):0.005417133,A_succinogenes_130Z_NrdA:0.061757892):0.011112029,M_haemolytica_NrdA:0.074220754):0.002332253):0.028843788):0.0022069872,(((V_choler_ElTorN16961_NrdA:0.051194042,(((((V_para_RIMD2210633_NrdA:0.015600638,(Vibrio_sp_Ex25_NrdA:0.009851723,V_alginolytic_12G01_NrdA:0.0101749785):0.0048778):0.007177111,(V_harveyi_BAA1116_NrdA:0.011965113,V_campbelliiAND4_NrdA2:0.013267291):0.010008991):0.0039081853,(V_vulnificus_CMCP6_NrdA:5.0969585E-4,V_vulnificus_YJ016_NrdA:8.218621E-4):0.02492306):0.0038038243,V_parahaemolyticus16_NrdA:0.029536195):0.015197248,(((V_splendidus_12B01_NrdA:0.007144558,(Vibrio_MED222_NrdA:0.0044300095,Vibrio_LGP32_NrdA:0.0048538097):0.002086716):0.0033346722,Vibrionales_SWAT3_NrdA:0.009836265):0.03054533,V_shilonii_AK1_NrdA:0.03841152):0.0038004543):0.0070689907):0.033090033,(((P_profundum_SS9_NrdA:0.009568743,P_profundum_3TCK_NrdA:0.009172889):0.031063106,(Photobacterium_SKA34_NrdA:0.0108326655,V_angustum_S14_NrdA:0.010500668):0.02942683):0.024748588,((V_fischeri_ES114_NrdA:0.0073299003,V_fischeriMJ11_NrdA:0.007258959):0.019307585,A_salmonicidaLFI1238_NrdA:0.029930258):0.040778816):0.017383218):0.015394775,((A_hydrophilaATCC7966_NrdA:0.012028815,A_salmonicida_A449_NrdA:0.013237143):0.07776928,T_auensis9187_NrdA:0.08545233):0.008014374):0.008597639):0.0040659294,(((((((S_oneidensis_MR1_NrdA:0.011714894,((Shewanella_ANA3_NrdA:0.0012170951,Shewanella_MR7_NrdA:0.002719913):0.0024976416,Shewanella_MR4_NrdA:0.004154544):0.007407964):0.014501593,(((S_baltica_OS155_NrdA:5.5967504E-4,S_baltica_OS223_NrdA:7.526609E-4):0.0029329043,S_baltica_OS195_NrdA:0.0043684873):0.014305745,((Shewanella_W3181_NrdA:0.0011341666,S_putrefaciensCN32_NrdA:0.0014905053):0.005785898,S_putrefaciens_200_NrdA:0.0074328096):0.009809008):0.009830068):0.018799148,S_amazonens_SB2B_NrdA:0.045616526):0.0053801327,(S_frigidi_NCIMB_400_NrdA:0.04180664,S_denitrific_OS217_NrdA:0.04394534):0.009590826):0.010518371,(((S_pealeana_700345_NrdA:0.01280338,S_halifaxensisHAWEB4_NrdA:0.0135470815):0.022066493,S_loihica_PV4_NrdA:0.033144984):0.018619765,(S_woodyi_51908_NrdA:0.042461224,(S_sediminis_HAWEB3_NrdA:0.040787235,S_benthicaKT99_NrdA:0.03937045):4.0927826E-4):0.011475349):0.0105566885):0.04144468,((((I_loihiensis_L2TR_NrdA:0.045605414,I_baltica_OS145_NrdA:0.045421895):0.043514095,((P_haloplanktis_TAC1_NrdA:0.016564006,Alteromonadales_TW7_NrdA:0.016680675):0.02877046,P_tunicata_D2_NrdA:0.048815336):0.036559872):0.007240719,((P_atlantica_T6c_NrdA:0.065405905,A_macleo_Deep_eco_NrdA:0.065200955):0.011360356,Alpha_HTCC2255_NrdA:0.078340836):0.018877013):0.005492692,C_psychrerythr_34H_NrdA:0.100765966):0.004588358):0.0043652505,Moritella_sp_PE36_NrdA:0.106088795):0.005312088):0.0012408008,((Marinomonas_MED121_NrdA:0.060096867,Marinomonas_MWYL1_NrdA:0.05936622):0.047388896,Oceanobacter_RED65_NrdA:0.10706825):0.0059712804):0.004499437,(Psychromonas_CNPT3_NrdA1:0.063445345,P_ingrahamii_37_NrdA:0.06506871):0.05019118):0.003557709,L_araneosa_HTCC2155_NrdA:0.120355405):0.0077643376,((((((N_meningitidis_MC58_NrdA:0.0042317538,(N_meningit_Z2491_NrdA:0.0032453856,N_meningitidis053422_NrdA:0.0033683712):0.0010435669):0.0032786864,N_meningitidis_FAM18_NrdA:0.0073269764):0.0014743997,(N_gonorrh_FA1090_NrdA:0.003271716,N_gonorrhoeae11945_NrdA:0.004654308):0.00643635):0.059177507,(E_corrodens23834_NrdA:0.06279923,K_oralis_ATCC51147_NrdA:0.067346856):0.0062555014):0.028197618,M_flagellatus_KT_NrdA:0.09527306):0.007649584,((Psychrobacter_sp_NrdA:0.015589041,P_cryohalolentis_K5_NrdA:0.016241198):0.045261595,Psychrobact_PRwf1_NrdA:0.05584539):0.04904996):0.022536876):0.005757705,(T_crunogena_XCL2_NrdA:0.119093284,Oceanospirill_MED92_NrdA:0.11690672):0.012883804):0.01429741):0.013151652,(Ruthia_magnificaCm_NrdA:0.051997658,V_okutanii_HA_NrdA:0.052141193):0.11476444):0.021849237,Reinekea_MED297_NrdA:0.18723966):0.014076439,(S_ente_e_Ty_CT18_NrdA2:0.009800388,(Y_p_Mediev_91001_NrdA2:0.009546846,Y_pestis_PestoidesA_NrdA1:0.0089716725):0.0019242335):0.1999903):0.029831318,((Bacteriophage_Aeh1_NrdAab:0.17403795,Bacteriophage_KVP40_NrdA:0.17126592):0.028181577,(((Bacteriophage_RB49_NrdA:0.01366049,(Enterob_phagePhi1_NrdA:0.002674138,Enterob_ph_JSE_NrdA:0.0026806144):0.012002215):0.16657142,((Bacteriophage_RB69_NrdA:0.05504167,(Bacteriophage_JS98_NrdA:0.013423645,Enterob_ph_JS10_NrdA:0.013676626):0.03816573):0.014899948,((Bacteriophage_T4_NrdA:0.011260679,((Bacteriophage_RB32_NrdA:0.0025746014,Bacteriophage_T6_NrdA:0.0027304383):0.0041053873,Bacteriophage_T2H_NrdA:0.0053551476):0.0035479267):0.003624069,(Bacteriophage_RB14_NrdA:0.014599382,Enterob_ph_RB51_NrdA:0.014851756):7.151193E-4):0.0522205):0.11007611):0.0123690935,Bacteriophage_RB43_NrdA:0.19338001):0.015640805):0.031052522):0.021436153,(Cyanophage_PSSM2_NrdA:0.13698459,((Cyanophage_PSSM4_NrdA:0.111346275,Bacteriophage_Syn9_NrdA:0.11233794):0.011749402,Bacteriophage_SPM2_NrdA:0.12935093):0.013840853):0.121322595):0.05531442,(((Bacteriop_Felix_01_NrdA:0.21554376,(Escherichiaphagerv5_NrdA:0.21029496,Enterob_ph_phiEa214_NrdA:0.21670228):0.003973476):0.097308375,Bacteriophage_T5_NrdA:0.31140858):0.012893954,(Pseudom_ph_phiKZ_NrdA:0.19081801,PseudomonasV201phi21_NrdA:0.19327901):0.13335054):0.032188646):0.04282915,(B_hyodysenteriaeWA1_NrdA:0.028533593,B_murdochii12563_NrdA:0.027383182):0.30730012):0.020774994,((((((((A_tigrinum_st_v_NrdA:0.018497415,((R_tigrina_ranavirus_NrdA:0.012742221,SoftshelTurtleVirus_NrdA:0.009357226):0.0024266902,Frog_virus_3_NrdA:0.011841034):0.004039654):0.12987882,(Grouper_iridovirus_NrdA:0.015243331,Singapore_g_iridov_NrdA:0.016391115):0.13719687):0.05642781,(Lymphocystis_d_v_1_NrdA:0.1326011,Lymphocystis_v_Ch_NrdA:0.109823145):0.09110431):0.01528334,((F_tula_t_SCHUS4_NrdA:0.0013450049,F_tularensisWY963418_NrdA:0.002050581):0.001011175,((F_tularensisLVS_NrdA:8.397046E-4,F_novicida_U112_NrdA:8.5521064E-4):7.350522E-4,F_novicidaGA993548_NrdA:9.59863E-4):6.848193E-4):0.22272944):0.04376119,(Invert_irid_v_6_NrdA:0.22988385,A_taeniorhynchus_IV_NrdA:0.2336198):0.040243093):0.006536092,(((((B_japonicum_110_NrdA:0.08802803,B_elkanii_NrdA:0.07572396):0.05337268,R_rubrum_ATCC_11170_NrdA:0.12001964):0.028187523,(((((C_crescentus_CB15_NrdA:0.013512369,C_crescentusNA1000_NrdA:0.018966263):0.03958132,Caulobacter_sp_K31_NrdA:0.05661548):0.038452525,P_zucineumHLK1_NrdA:0.0823876):0.012134434,BrevundimonasBAL3_NrdA:0.101075225):0.021728449,(((OalexandriiHTCC2633_NrdA:0.095232785,M_maris_MCS10_NrdA:0.10577224):0.008245985,H_neptunium_15444_NrdA:0.09145543):0.006355456,P_bermuden_HTCC2503_NrdA:0.12473805):0.005933896):0.026407506):0.009099087,((N_aromat_DSM12444_NrdA:0.10417639,((E_litoralis_HTCC259_NrdA:0.09287555,Erythrobacter_NAP1_NrdA:0.083595045):0.0031437478,ErythrobacterSD21_NrdA:0.0962467):0.011579968):0.013677715,(S_alaskensis_RB2256_NrdA:0.094118915,S_wittichii_RW1_NrdA:0.072281085):0.02931676):0.052405298):0.03880452,((((((((((R_conorii_Malish_7_NrdA:0.0034822263,R_africaeESF5_NrdA:0.004809648):0.0016547127,R_rickettsii_NrdA:0.006598912):0.0119086215,R_massiliaeMTU5_NrdA:0.017552923):0.0019757817,R_felis_URRWXCal2_NrdA:0.023347586):0.004722966,R_akari_Hartford_NrdA:0.02252159):0.007136767,R_canadensis_McKiel_NrdA:0.0316799):0.0074804313,(R_prowazekii_Madrid_NrdA:0.0099622505,R_typhi_Wilmington_NrdA:0.007429054):0.035049174):0.011702988,(R_bellii_RML369C_NrdA:0.011173391,R_bellii_OSU_85389_NrdA:0.012676694):0.040836886):0.0904987,(O_tsutsugamushi_NrdA:0.016056996,O_tsutsugIkeda_NrdA:0.014764923):0.12291941):0.042303305,((((((Wolbachia_sp_Dm_NrdA:0.025321387,W_pipientis_NrdA:0.024336148):0.013965141,Wolbachia_sp_Bm_TRS_NrdA:0.04561911):0.0043203374,WOnchocerca_volvulus_NrdA:0.055801276):0.07669543,(((E_canis_Jake_NrdA:0.036794864,E_chaffeensis_Sapul_NrdA:0.03264958):0.022882957,(E_rum_Welgevonden_NrdA:0.012835847,E_ruminant_Gardel_NrdA:0.015038717):0.031001369):0.04510994,(A_marginale_Maries_NrdA:0.085498825,A_phagocytop_HZ_NrdA:0.07634104):0.021427965):0.022091635):0.028647682,N_sennetsu_Miyayama_NrdA:0.14950295):0.024339609,((((G_oxydans_621H_NrdA:0.10075989,G_diazotrophicusPAl5_NrdA:0.10385549):0.022286003,(A_cryptum_JF5_NrdA:0.09982402,G_bethesdensis_CGDNI_NrdA:0.111153685):0.0077499975):0.015293949,P_lavamentivorans_DS_NrdA:0.14344127):0.010532452,((C_Pelagib_HTCC1062_NrdA:0.013016483,C_P_ubique_HTCC1002_NrdA:0.014183518):0.048976798,PelagibacterHTCC7211_NrdA:0.06250138):0.088418975):0.037630882):0.0024294944):0.016403288):0.075866215):0.036857706,((((((T_thermophilus_HB27_NrdA:0.011326185,T_thermophilus_HB8_NrdA:0.008637518):0.06510429,T_aquaticusY51MC23_NrdA:0.07649919):0.13530824,D_nodosus_VCS1703A_NrdA:0.22375669):0.0049292124,(((((N_pharaonis_DSM_216_NrdA:0.03013656,H_mukohataei12286_NrdA:0.029430227):0.023179242,H_lacusprofundi49239_NrdA:0.048473846):0.033603597,(Halophage_AAJ2005_NrdA:0.006561899,Env_halophage_1_NrdA:0.0058494485):0.09021912):0.07093045,S_ruber_13855_NrdA:0.15726036):0.056209657,((P_irgensii_23P_NrdA:0.13093637,(L_blandensisMED217_NrdA:0.11280428,uid_eubacteriumSCB49_NrdA:0.10666475):0.019713834):0.033935454,Psychromonas_CNPT3_NrdA2:0.16441678):0.063014396):0.008787391):0.027027622,(F_johnsoniae_UW101_NrdA1:0.115313396,C_sputigena_Capno_NrdA:0.10290292):0.12612557):0.062213693,Aeromonas_phage_31_NrdA:0.34622273):0.016647553):0.036629997,((((((A_aeolicus_VF5_NrdA:0.11688002,Hydrogenivirg1285R11_NrdA1:0.11950776):0.1491675,(((((((((B_halodurans_C125_NrdA:0.17969088,((E_sibiricum_25515_NrdA:0.098355785,ExiguobacteriumAT1b_NrdA:0.102182575):0.07674923,(((((G_kaustoph_HTA426_NrdA:0.01604023,GeobacillusY412MC61_NrdA:0.014423345):0.025949972,(G_thermodenitr_NG802_NrdA:0.00473067,GeobacillusG11MC16_NrdA:0.0031744689):0.039640993):0.056415822,GeobacillusWCH70_NrdA:0.09629722):0.044300955,Bacillus_NRRLB14911_NrdA:0.15069966):0.01748355,AflavithermusWK1_NrdA:0.16615093):0.0074032345):0.0055802236):0.0063132183,P_larvaeBRL230010_NrdA1:0.17092668):0.0028790513,Bacillus_sp_SG1_NrdA:0.18396126):0.015998853,(P_larvaeBRL230010_NrdA2:0.17539603,GeobacillusY412MC10_NrdA:0.17148744):0.029340489):0.0039019748,((((((L_innocua_Clip11262_NrdA:0.0083476445,L_welshimeriSLCC5334_NrdA:0.007504403):0.002416492,L_monocytog_EGDe_NrdA:0.010286966):0.037200622,L_grayi20601_NrdA:0.045662947):0.07047837,((((((X_axonop_citri_306_NrdA:0.0014609108,X_vesicatoria_8510_NrdA:9.4293535E-4):0.0033214274,X_oryzaePXO99A_NrdA:0.00450192):0.0045465585,(X_ory_o_KACC10331_NrdA:0.0029884381,X_oryzicolaBLS256_NrdA:0.0030211774):0.005759501):0.012729323,(X_cam_c_ATCC33913_NrdA:6.062166E-4,Xanthomonas_pv_NrdA:6.029732E-4):0.020655002):0.04528239,(X_fastidiosa_9a5c_NrdA:0.0033437668,((X_fast_Temecula1_NrdA:0.0011595086,X_fastidiosa_Ann1_NrdA:0.00125013):0.0018887292,X_fastidiosa_Dixon_NrdA:0.0041353675):2.706911E-4):0.0588743):0.038108278,((S_maltophilia_R5513_NrdA2:0.01014042,S_maltophiliaK279a_NrdA2:0.013025603):0.005840998,StenotrophomonaSKA14_NrdA1:0.013952166):0.08412199):0.023555089):0.018521849,(Listeria_phage_P100_NrdA:0.010824544,ListeriaphageA511_NrdA:0.011811941):0.13245186):0.062994055,(O_iheyensis_HTE831_NrdA:0.15144229,B_coagulans_36D1_NrdA:0.14910415):0.04185378):0.016678603):0.008804483,B_selenitireducens10_NrdA:0.21581067):0.016182331,B_phage0305phi836_NrdA:0.24991183):0.015665937,BacillusphageSPO1_NrdA:0.26605728):0.023678474,(((((C_acetobutylicum824_NrdA:0.12859851,((((((C_perfringens13_NrdA:0.0015010565,(C_perfringensJGS1987_NrdA:6.3620583E-4,C_perfringensJGS1495_NrdA:7.0968916E-4):5.250514E-4):4.07745E-4,(C_perfringensF4969_NrdA:5.168198E-4,C_perfringensB3626_NrdA:8.2907523E-4):9.3905814E-4):0.0020456691,C_perfringens_SM101_NrdA:0.003350171):0.015922433,C_perfringens_13124_NrdA:0.018998867):0.09035861,Clostridium7_2_43FAA_NrdA:0.108234465):0.0079901675,((C_beijerinckii_8052_NrdA:0.093877025,(C_botulinumAlaskaE43_NrdA:0.0155327525,C_botulinumEklund17B_NrdA:0.016943567):0.07526898):0.0064037647,C_butyricum5521_NrdA:0.09727213):0.017274145):0.016199848):0.07765654,((E_dolichumDSM3991_NrdA:0.16785267,(C_ramosum1402_NrdA:0.0047321916,M_bacteriumD7_NrdA:0.0060591754):0.16694735):0.031210475,(P_micros33270_NrdA:0.18717524,(F_magna29328_NrdA:0.15781984,(A_hydrogenalis7454_NrdA:0.11511344,(A_lactolyticus51172_NrdA:0.09138568,(A_prevotii20548_NrdA:0.045450486,A_tetradius35098_NrdA:0.04729624):0.04287367):0.026600473):0.041266043):0.028654434):0.023752768):0.0047287694):0.0096765,(((((T_dent_ATCC35405_NrdA:0.14439921,T_pall_p_Nichols_NrdA:0.15225151):0.022885738,((((C_scindens35704_NrdA:0.11137842,C_nexile1787_NrdA:0.1037772):0.011043429,E_lenta2243_NrdA:0.1259231):0.005888978,A_caccae14662_NrdA:0.12680379):0.0040430264,C_hylemonae_DSM15053_NrdA:0.13027921):0.039063618):0.0037503731,(((B_fragilis_YCH46_NrdA:0.06936206,((B_vulgatus_8482_NrdA:0.012482997,B_dorei17855_NrdA:0.011584392):0.055359136,B_cellulosilyti14838_NrdA:0.063154824):0.006074069):0.08417714,((F_prausnitziiM21_2_NrdA:0.13482627,R_gnavus_29149_NrdA:0.13664186):0.013407646,B_hansenii20583_NrdA:0.14857689):0.0051305015):0.0033164117,((R_torques_27756_NrdA:0.14912674,(C_intestinalis13280_NrdA:0.08873934,C_stercoris13279_NrdA:0.09234486):0.06701876):0.007421768,(((C_bolteaeBAA613_NrdA:0.10823458,Clostridiales1747FAA_NrdA:0.10467751):0.026967026,C_asparagiforme15981_NrdA:0.13493906):0.010277273,M_multacida20544_NrdA:0.15509407):0.009472877):0.0019483913):0.013110808):0.015670719,O_sinusF0268_NrdA:0.18195526):0.021078432,P_endodontalis_35406_NrdA:0.21416742):0.0060358825):0.0067586005,H_filiformis12042_NrdA:0.21621862):0.04388173,(S_thermop_IAM14863_NrdA:0.22978528,(((((C_novyi_NT_NrdA:0.039634716,C_botulinumCEklund_NrdA:0.04215948):0.057205286,((((C_botul_F_Langeland_NrdA:0.003981514,C_botulinum_A3502_NrdA:0.003882182):0.004142239,(C_botulinum2916_NrdA:0.0063188225,C_botulinumLochMaree_NrdA:0.006787338):0.0011002246):0.0055979397,(C_botulinumBf_NrdA:0.009385786,C_botulinumOkra_NrdA:0.010273454):0.0034590745):0.021326164,C_sporogenes15579_NrdA:0.036302634):0.061294053):0.042899773,CphytofermentansISDg_NrdA:0.14555053):0.005013221,(A_defectiva49176_NrdA:0.13255697,(Acidaminococcus_D21_NrdA:0.07519734,(V_dispar17748_NrdA:0.009385558,V_parvula2008_NrdA:0.009132961):0.06475231):0.065853566):0.012114298):0.08719103,Aacidocaldarius446_NrdA1:0.21112087):0.0065460852):0.019613208):0.015900346):0.022114476):0.016730364,(((((F_nuc_n_ATCC25586_NrdA:0.013446663,F_nuc_v_ATCC49256_NrdA:0.012403677):0.009002147,F_polymorphum_10953_NrdA:0.024518147):0.116122045,F_mortiferum9817_NrdA:0.13654687):0.11616129,((((Synechocyst_PCC6803_NrdA:0.12318195,(((C_watsonii_WH_8501_NrdA:0.047359202,(CyanotheceCCY0110_NrdA1:0.018109476,CyanotheceATCC51142_NrdA:0.018781168):0.028523685):0.046480782,(Cyanothece8801_NrdA:0.0019372012,Cyanothece8802_NrdA:0.0033121426):0.09126081):0.018680962,(M_aeruginosa7806_NrdA:0.026934871,M_aeruginosaNIES843_NrdA:0.026541064):0.08604947):0.006987668):0.0072008185,CyanothecePCC7424_NrdA:0.12918186):0.016806265,((Lyngbya_PCC_8106_NrdA:0.10132254,A_maximaCS328_NrdA:0.097869925):0.031534012,SynechococcusPCC7002_NrdA:0.1341737):0.010666408):0.07897251,CyanotheceCCY0110_NrdA2:0.23298906):0.02663918):0.022388946,Cyanoph_MaLMM01_NrdA:0.28561285):0.062233154):0.006726191,(((((((((((((C_j_jej_NCTC11168_NrdA:0.002499386,C_jejuni_8425_NrdA:0.0025703225):9.023953E-4,(C_jejuni_HB9313_NrdA:0.0030424239,C_jejuni_26094_NrdA:0.0032947117):3.6503185E-4):0.0057624904,(C_jejuni_81176_NrdA:0.002734203,C_doylei_26997_NrdA:0.0023355056):0.0070310063):0.013410453,C_jejuni_RM1221_NrdA:0.022777148):0.010206322,C_coli_RM2228_NrdA:0.032489996):0.015357366,C_upsaliens_RM3195_NrdA:0.05191915):0.020214938,C_lari_RM2100_NrdA:0.07114654):0.0432088,S_deleyianum6946_NrdA:0.11820492):0.0062268684,((C_fetus_8240_NrdA:0.07868747,(C_concisus_13826_NrdA:0.043781277,(C_curvus_52592_NrdA:0.04254683,C_rectusRM3267_NrdA:0.044856764):0.0018176284):0.03368287):0.021793976,C_hominis_BAA381_NrdA:0.100993305):0.0188045):0.0181972,((T_denitrif_ATCC_338_NrdA:0.063577496,C_bacteriumGD1_NrdA:0.06078148):0.07183763,(Nitratiruptor_SB1552_NrdA:0.11028626,Sulfurovum_NBC371_NrdA:0.11293955):0.015142488):0.009633011):0.0071852957,A_butzleriRM4018_NrdA:0.15049775):0.010373546,C_mediatlanticus_TB2_NrdA:0.14483646):0.005869669,((H_hepat_ATCC51449_NrdA:0.132793,(W_succinogenes_1740_NrdA:0.109980874,H_winghamensisBAA430_NrdA:0.11253222):0.017141245):0.007333366,((((((H_pylori_26695_NrdA:0.0034018366,H_pyloriG27_NrdA:0.0029433412):0.0015038442,H_pylori_J99_NrdA:0.0048413337):0.005254639,(H_pyloriShi470_NrdA:0.0058483942,H_pyloriP12_NrdA:0.006841961):0.0035711473):0.0037319018,H_pylori_HPAG1_NrdA:0.014983161):0.0062545743,Helicobacter_Sheeba_NrdA:0.01921092):0.017791906,H_pyloriHPKX438AG0C1_NrdA:0.027830672):0.10429057):0.022275925):0.11847785):0.02704151,(((((((((((((((((((((B_bronchisept_RB50_NrdA:0.0010635335,B_pertussis_TohamaI_NrdA:0.0020133897):0.039062403,B_petriiDSM12804_NrdA:0.03591348):0.010382203,B_avium_197N_NrdA:0.046021838):0.07409431,((((((R_solanacearumGMI100_NrdA:0.014329862,(R_solanacea_UW551_NrdA:4.6212523E-4,R_solanacearumMolK2_NrdA:5.51046E-4):0.0140389325):0.016210273,(R_pickettii_12J_NrdA:0.0039720996,R_pickettii_12D_NrdA1:0.0040761903):0.026878044):0.038806885,(R_metallid_CH34_NrdA:0.039455537,(R_eutropha_JMP134_NrdA:0.029492326,(R_eutropha_H16_NrdA:0.02297342,C_taiwanensis_NrdA:0.023133138):0.0060446137):0.010160734):0.030675525):0.02126506,((((((B_cepacia_R1808_NrdA:0.014327403,(B_cepacia_R18194_NrdA:0.013948315,(((B_cenocepaciaHI2424_NrdA:0.007543961,B_cenocepaciaJ2315_NrdA:0.008440055):3.29757E-4,B_ambifariaMEX5_NrdA:0.009160752):0.005931841,((B_ambifaria_MC40_6_NrdA:0.0018724045,B_cepacia_AMMD_NrdA:0.0021315995):0.005791978,B_ambifariaIOP4010_NrdA:0.0077370824):0.006965773):0.0027984104):0.0018514681):0.0025208301,B_ubonensisBu_NrdA:0.01583154):0.005200897,(B_dolosa_AUO158_NrdA:0.017610552,((B_multivorans_17616_NrdA:2.3917713E-5,B_multivoransCGD2_NrdA:0.0):5.624145E-4,B_multivoransCGD1_NrdA:4.426106E-4):0.020470444):0.003203599):0.015315777,((B_pseudom_K96243_NrdA:4.8188027E-4,B_pseudomallei7894_NrdA:5.2314484E-4):0.007936961,B_thailandens_E264_NrdA:0.008143441):0.026543247):0.0073928116,B_glumaeBGR1_NrdA1:0.044841956):0.0126587385,((((B_fungorum_LB400_NrdA:0.011234026,B_phytofirmans_PsJN_NrdA:0.016134394):0.0055500497,B_graminisC4D1M_NrdA:0.016322115):0.009960583,BurkholderiaH160_NrdA:0.026445273):0.009275786,BphymatumSTM815_NrdA:0.036118962):0.020907551):0.03231361):0.014630056,(Polyn_QLWP1DMWA1_NrdA:0.018769275,P_necessariusSTIR1_NrdA:0.018604461):0.088617735):0.011453531,(H_arsenicoxydans_NrdA:0.03775989,J_Marseille_NrdA:0.037106425):0.08333211):0.0023431538):0.011047835,T_denitr_ATCC25259_NrdA:0.13436495):0.005072078,A_marinaMBIC11017_NrdA:0.14039):0.0039164196,((N_europ_ATCC19718_NrdA:0.044724595,N_eutropha_C71_NrdA:0.041482303):0.08121257,N_multiformis_25196_NrdA:0.11770279):0.02095837):0.004743831,((R_gelatinosus_PM1_NrdA:0.084206305,L_cholodniiSP6_NrdA:0.08515723):0.023995703,(((Polaromonas_JS666_NrdA:0.05130801,P_naphthaleniv_CJ2_NrdA:0.057763264):0.039799757,(R_ferrireduce_15236_NrdA:0.093602836,((A_av_citrulliAAC001_NrdA:0.07711239,V_paradoxusS110_NrdA:0.07149442):0.008199195,V_eiseniae_EF012_NrdA:0.07839305):0.0068187583):0.006236018):0.013968598,((Acidovorax_JS42_NrdA:9.318127E-4,DiaphorobacterTPSY_NrdA:0.0011258005):0.085731395,(D_acidovorans_SPH1_NrdA:0.052497067,C_testosteroni_KF1_NrdA:0.049234536):0.037984423):0.01611562):0.005400725):0.034950517):0.0015475061,Limnobacter_MED105_NrdA:0.14502187):0.006923043,((C_viol_ATCC12472_NrdA:0.053522903,L_nitroferrum2002_NrdA:0.054437835):0.08246714,L_hongkongensisHLHK9_NrdA:0.13525397):0.014508269):0.011138684,A_ferrooxidans53993_NrdA:0.16916503):0.0112496,(((M_capsulatus_Bath_NrdA:0.13030136,((N_oceani_19707_NrdA:0.11936708,(Gammaproteobact5015_NrdA:0.10535308,(ThioalkalivibHLEbGR7_NrdA:0.08222412,ThioalkalivibrioK90m_NrdA:0.08213019):0.026555067):0.011143682):0.0068591675,Methylophaga_DMS010_NrdA:0.13634089):0.0048842416):0.010185379,H_neapolitanusc2_NrdA:0.1432406):0.02303366,(A_ehrlichei_MLHE1_NrdA:0.14300798,N_mobilis_Nb_231_NrdA:0.1340483):0.025919521):0.009323294):0.0022663265,((((Mesorhizobium_BNC1_NrdA:0.11716927,O_carboxidovoransOM5_NrdA:0.1183146):0.0074085,(((N_hamburgensis_X14_NrdA:0.057629216,(N_winogradskyi_Nb25_NrdA:0.02824262,Nitrobacter_Nb_311A_NrdA:0.026150685):0.029270481):0.027604729,R_palustrisTIE1_NrdA:0.081744):0.024433741,R_palustris_BisB18_NrdA:0.10655558):0.017153397):0.02051475,((T_fusca_YX_NrdA:0.099281326,N_dassonvillei43111_NrdA:0.10930763):0.021662083,(((S_erythraea_NRRL2338_NrdA:0.09480661,A_mirum43827_NrdA:0.115583):0.01845973,S_viridis43017_NrdA:0.12659954):0.005296546,K_flavida17836_NrdA:0.13239138):0.00428466):0.010788483):0.0019701144,G_aurantiacaT27_NrdA:0.14857212):0.026242644):0.005201421,(((((((((((((P_aeruginosa_PAO1_NrdA:0.0018255332,P_aeruginosa_PA7_NrdA:0.0034320904):9.6373033E-4,P_aeruginosa_2192_NrdA:0.0037450567):0.040911492,P_mendocina_ymp_NrdA:0.042266607):0.0044774557,P_stutzeri_A1501_NrdA:0.049753524):0.0046123145,(((((P_putida_KT2440_NrdA:0.0033381567,P_putida_F1_NrdA:0.0019584536):0.0017400297,P_putida_GB1_NrdA:0.003506873):0.0021193018,P_putida_W619_NrdA:0.0051965374):0.005371925,P_entomophila_L48_NrdA:0.011617713):0.024435153,(((P_syr_tom_DC3000_NrdA:0.0054361317,P_syr_phaseolic_14_NrdA:0.0059040743):0.0025526877,P_syringae_s_B728a_NrdA:0.007756591):0.022470199,((P_fluorescens_PfO1_NrdA:0.017518932,P_fluorescens_Pf5_NrdA:0.017787402):0.007914108,P_fluorescensSBW25_NrdA:0.02534237):0.0068716863):0.004959319):0.020535432):0.010701674,A_vinelandii_DJ_NrdA:0.06218971):0.057797115,((A_borkumensis_SK2_NrdA:0.011052422,AlcanivoraxDG881_NrdA:0.013572846):0.11259117,M_proteobact_2143_NrdA:0.11748098):0.0048453473):0.0016791861,(S_degradans_240_NrdA:0.105453424,C_japonicusUeda107_NrdA:0.11009061):0.017534958):0.0019493455,((C_litoralis_KT71_NrdA:0.032792237,GammaproteoNOR53_NrdA:0.033529006):0.068415925,(M_proteobact_2080_NrdA:0.07770684,GammaproteoNOR51B_NrdA:0.07810959):0.023232853):0.020518603):0.014630784,Csalexigens_DSM3043_NrdA:0.14922707):0.0049725124,K_koreensis16069_NrdA:0.1497828):0.009104961,((Acinetobacter_ADP1_NrdA:0.054734264,(((A_baumannii_17978_NrdA:0.0,A_baumanniiAYE_NrdA:0.0015952274):0.00836208,A_baumanniSDF_NrdA:0.01026709):0.038011324,Acinetobacter_27244_NrdA:0.04968516):0.0067970837):0.11036256,uc_marineEB0_39H12_NrdA:0.16145252):0.0025723816):0.012383802,(H_chejuensis_2396_NrdA:0.15456657,((M_aquaeolei_VT8_NrdA:0.060231686,M_algicola_DG893_NrdA:0.060420487):0.008169206,Marinobacter_ELB17_NrdA:0.073112495):0.08446331):0.019720083):0.009635196):0.0036701227,((((C_burnetti_RSA_493_NrdA:6.8368384E-4,C_burnetii_Dugway_NrdA:3.790154E-4):3.30563E-4,C_burnetiiCbuGQ212_NrdA:7.3213625E-4):0.16345806,((L_pneu_p_Philad1_NrdA:0.0014191349,L_pneumophila_Paris_NrdA:0.0017655784):0.0045747594,(L_pneumophila_Lens_NrdA:0.005435774,L_pneumophila_Corby_NrdA:0.0021978135):7.6338695E-4):0.15767983):0.0038965777,R_grylli_NrdA:0.17309128):0.011844057):0.01268176,(L_intracell_PHEMN100_NrdA:0.19879657,L_asiaticus_psy62_NrdA:0.20735052):0.003797879):0.007950018,R_pickettii_12D_NrdA2:0.20331305):0.017607523,((((((C_trachomatisDUW3CX_NrdA:4.5488522E-4,C_trachomatis_AHAR_NrdA:5.002246E-4):2.872648E-4,C_trachomaBTZ1A828OT_NrdA:6.678451E-4):0.002769417,C_trachomatis434_Bu_NrdA:0.003916352):0.030943653,C_muridarum_Nigg_NrdA:0.03461367):0.08415664,(((C_caviae_GPIC_NrdA:0.05194726,C_abortus_S263_NrdA:0.049780186):0.010702858,C_felis_FeC56_NrdA:0.059663072):0.044800352,C_pneumoniae_AR39_NrdA:0.10319198):0.018038832):0.1021996,(((((B_marina_DSM_3645_NrdA:0.15514708,P_maris_DSM_8797_NrdA:0.15952258):0.025510792,T_terrenumBAA798_NrdA:0.16830811):0.012706829,M_infernorumV4_NrdA:0.18598546):0.0042105136,R_marinus4252_NrdA:0.18096842):0.0014342245,H_aurantiacus_23779_NrdA:0.20107314):0.012559028):0.019685024):0.009187857,(Halobacterium_NRC1_NrdA:0.16278906,(H_borinquense11551_NrdA:0.13433039,(H_utahensis12940_NrdA:0.12328209,N_magadii43099_NrdA:0.122353815):0.012004726):0.033889696):0.097235896):0.010014913,(VerrucomicrobDG1235_NrdA:0.17854322,V_spinosum4136_NrdA:0.18413621):0.07549905):0.034523956,((((P_acnes_KPA171202_NrdA:0.19412433,C_michiganensis382_NrdA:0.18563914):0.08658782,T_roseum5159_NrdA:0.26847854):0.030054383,HydrogenobY04AAS1_NrdA:0.31141242):0.011493716,((SulfurihydrogenYO3AO_NrdA:0.08069618,S_azorenseAzFu1_NrdA:0.07051094):0.029285558,P_marinaEXH1_NrdA:0.10597712):0.21000417):0.016816467):0.008543944):0.0049671633,(((B_bacteriovorusHD100_NrdA:0.17787239,(((((M_xanthus_DK_1622_NrdA:0.06317019,S_aurantiaca_DW431_NrdA:0.064798154):0.060012545,S_cellulosumSoce56_NrdA:0.13534847):0.010424209,(S_maltophilia_R5513_NrdA1:0.02430045,(S_maltophiliaK279a_NrdA1:0.0029316565,StenotrophomonaSKA14_NrdA2:0.0061006015):0.018159227):0.11469511):0.010202371,G_obscuriglobus2246_NrdA:0.14893892):0.012571237,A_capsulatum51196_NrdA:0.15064974):0.011912024):0.014614866,((((((((S_avermit_MA4680_NrdA:0.064140715,S_sviceus29083_NrdA:0.06150031):0.005239221,S_coelicolor_A3_2_NrdA:0.068594165):0.009377164,(S_microflavus_NrdA:0.06995558,S_pristinaespir25486_NrdA:0.07326693):0.0028645531):0.002195323,(S_clavuligerus27064_NrdA:0.06190086,S_jumonjinensis_NrdA:0.06589887):0.015434519):0.0070471647,(StreptomycesSPB74_NrdA:0.07925746,(S_griseusNBRC13350_NrdA:0.06772608,StreptomycesMg1_NrdA:0.06786714):0.01506148):0.005738449):0.085422434,(S_nassauensis44728_NrdA:0.1397177,S_roseum_DSM_43021_NrdA:0.14122806):0.018695885):0.0039695515,(((Acellulolyticus_11B_NrdA:0.1089283,((S_tropica_CNB440_NrdA:0.03434199,S_arenicola_CNS205_NrdA:0.027462708):0.018543797,Micromonospora_39149_NrdA:0.041384786):0.07346262):0.013244261,C_acidiphila44928_NrdA:0.14618807):0.0143469125,K_sedentarius20547_NrdA:0.15348786):0.020790244):0.021641385,P_pacifica_SIR1_NrdA:0.20723549):0.012680428):0.08919531,(((Afr_sw_fev_virus_NrdA:0.008250621,ASFVBenin97_1_NrdA:0.008610598):0.3063898,Ostreid_herpesv_1_NrdA:0.35526842):0.008136164,(A_polyph_mimivirus_NrdA:0.28791565,(((P_bursaria_Chv_1_NrdA:0.031774152,(Chlorella_virus_AR15_NrdA:0.011381894,Chlorella_virus_NY2A_NrdA:0.012086163):0.019073304):0.08522434,(Acanthoc_chlor_vir_1_NrdA:0.08703198,(Chlorella_virusMT325_NrdA:0.008120875,Chlorella_virus_FR48_NrdA:0.0075653996):0.080977894):0.025855388):0.14196448,(Shrimp_w_sp_sy_v_NrdA:0.28377762,((E_cuniculi_GBM1_NrdA:0.2577939,H_zea_virus_1_NrdA:0.25999266):0.007412174,(((((M_conf_nphv_A_NrdA:0.037229054,M_conf_nphv_B_NrdA:0.035234716):0.17965421,(S_ex_nucleophvir_NrdA:0.21528281,(A_segetum_NPHV_NrdA:0.11594457,Agrotis_ipsilonNPHV_NrdA:0.096766196):0.05934033):0.01802021):0.0043486673,((E_pseudoc_nphvir_NrdA:0.14404987,Orgyia_leucostigmaNP_NrdA:0.13790007):0.012083135,E_obliqua_nphv_NrdA:0.17828819):0.0315238):0.005432254,(Trichoplusia_ni_SNPV_NrdA:0.077970415,C_chalcites_virus_NrdA:0.07876534):0.15461224):0.037059795,(C_herpesvirus3_NrdA:0.24937649,(M_domesticaSGHV_NrdA:0.19549641,(((((E_gossypii_NrdA2:0.18856074,K_lactis_NRRLY1140_NrdA2:0.18895406):0.03541759,P_pastoris_GS115_NrdA2:0.24342613):0.010651664,((D_hansenii_CBS767_NrdA1:0.17646745,(((C_albicans_SC5314_NrdA2:0.019332822,C_dubliniensis_CD36_NrdA1:0.021108354):0.12351457,L_elongisporusYB4239_NrdA1:0.1626374):0.019747037,P_stipitis_CBS_6054_NrdA1:0.16850705):0.005392134):0.007888208,P_guilliermondi_6260_NrdA1:0.19240677):0.030137481):0.022547247,TpseudonanaCCMP1335_NrdA2:0.22294906):0.009535802,(OstreococcusVOsV5_NrdA:0.21426569,(((((T_brucei_TREU927_NrdA:0.0055312836,T_brucei_brucei_NrdA:0.005208573):0.13582356,Trypanosoma_cruzi_NrdA:0.13910955):0.010771062,((L_major_Friedlin_NrdA:0.009795728,L_infantum_JPCM5_NrdA:0.009024849):0.013821233,Leishm_braziliensis_NrdA:0.022505542):0.12915069):0.06095138,((T_thermophila_SB210_NrdA:0.16686484,(P_tetraurelia_NrdA1:0.03735935,P_tetraurelia_NrdA2:0.0):0.1473537):0.02656554,N_gruberi_NrdA:0.19967066):0.008262978):0.0039047264,((E_siliculosus_v_NrdA:0.25005418,(Y_lipolytica_CLIB99_NrdA2:0.21560752,V_campbelliiAND4_NrdA1:0.22497992):0.0013546):0.00988904,((((((C_elegans_NrdA:0.03079681,C_briggsaeAF16_NrdA:0.030194297):0.12477767,((((((((((S_cerevisiaeS288c_NrdA1:4.404822E-4,S_cerevisiae_YJM789_NrdA1:6.856439E-4):0.08949342,C_glabrata_CBS138_NrdA:0.09314532):0.008817777,((S_cerevisiaeS288c_NrdA2:7.809138E-4,S_cerevisiae_YJM789_NrdA2:0.0):0.0011041631,S_cerevisiaeRM111a_NrdA2:0.0011973327):0.11115721):0.024731508,(V_polyspora_70294_NrdA1:0.09830626,V_polyspora_70294_NrdA2:0.098941445):0.026911229):0.0012229646,(E_gossypii_NrdA1:0.105197206,K_lactis_NRRLY1140_NrdA1:0.10851708):0.013078573):0.01279847,(((((C_albicans_SC5314_NrdA1:0.037452348,C_dubliniensis_CD36_NrdA2:0.029462151):0.03246354,L_elongisporusYB4239_NrdA2:0.07592865):0.016464021,(P_guilliermondi_6260_NrdA2:0.07326842,P_stipitis_CBS_6054_NrdA2:0.07655736):0.008522401):0.0053715096,D_hansenii_CBS767_NrdA2:0.09343408):0.01961947,P_pastoris_GS115_NrdA1:0.109777614):0.01674136):0.016736023,(S_pombe_NrdA:0.07954793,S_japonicus_yFS275_NrdA:0.07704887):0.05594697):0.004743354,Y_lipolytica_CLIB99_NrdA1:0.1572547):0.008074939,((((M_grisea_7015_NrdA:0.09392845,(C_globosum_14851_NrdA:0.08721461,P_anserinaDSM980_NrdA:0.092009135):0.008734045):0.0024153874,((G_zeae_PH1_NrdA:0.049137812,F_oxysporum_NrdA:0.043012362):0.01400739,G_moniliformis_NrdA:0.059187137):0.04114904):0.012867903,N_crassa_OR74A_NrdA:0.1153131):0.010862819,(((((((((((A_fumigatus_Af293_NrdA:0.0031185227,N_fischeri_181_NrdA:0.0038663433):0.024475418,A_clavatus_NRRL_1_NrdA:0.029075222):0.0029143475,A_niger_CBS_51388_NrdA:0.046478227):0.0034688348,A_terreus_NIH2624_NrdA:0.053334307):0.0013075283,(A_oryzaeRIB40_NrdA:0.009108058,A_flavusNRRL3357_NrdA:0.026200896):0.019890834):0.0046509076,A_nidulans_FGSC_A4_NrdA:0.057595015):0.0070371926,P_chrysogenum541255_NrdA:0.06530748):0.0132136615,(P_marneffei18224_NrdA:0.060083564,Tstipitatus10500_NrdA:0.06161563):0.01621946):0.013655763,((C_immitis_RS_NrdA:0.062159367,U_reesii1704_NrdA:0.06455296):0.013479798,(A_capsulatusG186AR_NrdA:0.046145976,(P_brasiliensisPb03_NrdA:0.006434554,P_brasiliensisPb18_NrdA:0.023754125):0.019396346):0.03314284):0.011031888):0.012207844,(P_nodorum_SN15_NrdA:0.037639886,P_triticiPt1CBFP_NrdA:0.01267458):0.07030059):0.005814274,(S_sclerotiorum_1980_NrdA:0.026575008,B_fuckeliana_B0510_NrdA:0.029922167):0.084708735):0.0151192):0.027813418):0.008579506,((((U_maydis_521_NrdA:0.11957004,M_globosaCBS7966_NrdA:0.11745827):0.026188444,(C_cinerea_okay_7_130_NrdA:0.074881844,L_bicolorS238NH82_NrdA:0.08470484):0.06671016):0.005123344,C_neofor_n_B3501A_NrdA:0.15750833):0.0033633,M_brevicollis_MX1_NrdA:0.14348482):0.006229289):0.002980969):0.0063319616,((((((Camelpox_virus_M96_NrdA:3.5672178E-4,Camelpox_virus_CMS_NrdA:9.402951E-4):0.008062553,((Monkeypox_virus_Z96I_NrdA:0.010505064,(Vaccinia_V_Ankara_NrdA:0.0030916012,Vaccinia_v_TianTan_NrdA:0.0047107395):0.0018300887):8.135411E-4,(Variola_virus_NrdA:0.0065560658,Taterapox_virus_NrdA:0.0038200691):0.0034004988):0.0010562013):0.0015671108,Cowpox_virus_NrdA:0.008168632):0.0030153298,((Vac_virus_WR_NrdA:0.0010287636,Vaccinia_virusLister_NrdA:0.0015652701):1.8556039E-4,Vaccinia_Acambis_NrdA:0.0011114564):0.0098906085):0.007490933,Ectromelia_virus_NrdA:0.019315887):0.124427415,Swinepox_virus_NrdA:0.18930435):0.025641441):0.0023075037,((((((((((((((D_melanogaster_NrdA:0.0036228378,(D_simulans_NrdA:2.098064E-4,D_sechellia_NrdA:0.0010217207):0.0025347976):0.006015272,D_yakuba_NrdA:0.00814729):0.00602702,D_erecta_NrdA:0.015216823):0.020721506,D_ananassae_NrdA:0.0344663):0.013338595,D_persimilis_NrdA:0.057397243):0.014085717,((D_virilis_NrdA:0.04148907,D_mojavensis_NrdA:0.042817026):0.010029474,D_grimshawi_NrdA:0.057341672):0.010826501):0.0011743604,D_willistoni_NrdA:0.06255255):0.049408205,((A_aegypti_NrdA:0.057074226,A_gambiae_str_PEST_NrdA:0.04590344):0.0048469896,C_quinquefasciatus_NrdA:0.05957968):0.05052584):0.018236702,P_humanuscorporis_NrdA:0.11691695):0.013645516,((((((((((((H_sapiens_NrdA:8.843642E-4,(P_pygmaeus_NrdA:0.002840727,P_troglodytes_NrdA:0.0):3.677267E-4):0.0021848073,Macaca_mulatta_NrdA:0.0028815009):0.007044722,(Fido_NrdA:0.0,Fido_NrdAiso:2.8021495E-6):0.010029705):0.0011783553,Equus_caballus_NrdA:0.011451858):0.0012467981,(M_musculus_NrdA:0.0036302963,R_norvegicus_NrdA:0.0039454615):0.0081841005):0.0054074572,O_anatinus_NrdA:0.018881992):0.009149937,((Bos_taurus_NrdA:0.0047319927,Bos_taurus_NrdAiso:0.039515793):0.0094593605,M_domestica_NrdA:0.037491523):0.012403217):0.011295905,G_gallus_NrdA:0.034952533):0.009034056,Taeniopygia_guttata_NrdA:0.10550275):0.013202892,((D_rerio_NrdA:0.050015647,Salmo_salar_NrdA:0.052257083):0.012158639,(X_laevis_NrdA:0.019649511,X_SiluranaTropicalis_NrdA:0.012972822):0.046812296):0.0064415936):0.03540632,Branchio_floridae_NrdA:0.10621082):0.007225521,S_purpuratus_NrdA:0.113760665):0.013632257):0.0036043827,((N_vectensis_NrdA:0.11871655,T_adhaerens_NrdA:0.10179627):0.016127046,I_scapularis_NrdA:0.12794614):8.6533563E-4):0.00889241,Hydra_magnipapillata_NrdA:0.15048309):0.0064840885,(((T_castaneum_NrdA1:0.111869775,T_castaneum_NrdA2:0.18277308):0.039367843,Nasonia_vitripennis_NrdA:0.1780924):0.009832218,(A_pisum_NrdA:0.036730338,A_pisum_NrdAiso:0.040576395):0.17104638):0.0035535623):0.0030419251,S_litura_nphv_NrdA:0.17318638):0.010110333):0.012554945,(((((P_falciparum_3D7_NrdA:0.031265542,(P_yoelii_17XNL_NrdA:0.011374635,P_berghei_ANKA_NrdA:0.012238116):0.020092191):0.011867931,P_falcip_Gambia_NrdA:0.060846403):0.008904709,(Plasmodium_vivax_NrdA:0.016527893,P_knowlesiH_NrdA:0.01767022):0.035571333):0.09936114,((Theileria_parva_NrdA:0.050148644,T_annulata_Ankara_NrdA:0.049739122):0.077908,Babesia_bovis_NrdA:0.116765335):0.040452324):0.010996108,((C_parvum_Iowa_II_NrdA:0.11001613,C_murisRN66_NrdA:0.10426959):0.057615757,T_gondiiME49_NrdA:0.15884939):0.014221225):0.033294834):0.0029487947,((((((((A_thaliana_NrdA:0.06906865,((((((G_max_NrdA:0.038925968,G_max_NrdA1:0.04523245):0.0058150385,V_vinifera_NrdA:0.04814045):0.0032111995,(N_tabacum_NrdA1:0.03569242,N_tabacum_NrdA:0.03361451):0.013341252):0.0043680053,(Populus_trichocarpa_NrdA1:0.033788435,Populus_trichocarpa_NrdA3:0.031886905):0.019986423):0.0017852794,M_acuminata_NrdA:0.05706156):0.008098167,((O_sativa_jp_NrdA2:0.0013408412,Oryza_sativa_indica_NrdA:0.0011161612):0.04978287,O_sativa_jp_NrdA1:0.058865175):0.010940981):0.0060499683):0.0152651,(Populus_trichocarpa_NrdA2:0.064490356,Ricinus_communis_NrdA:0.0665356):0.027052067):0.015476231,(P_patens_NrdA:0.043085486,P_patens_NrdAiso:0.043227706):0.059031844):0.025196735,(C_reinhardtii_NrdA:0.12668277,(O_lucimarinusCCE9901_NrdA:0.05753301,(M_pusilla_CCMP1545_NrdA:0.04233827,Micromonas_RCC299_NrdA:0.04633168):0.020580275):0.06357731):0.007261355):0.037408628,(((C_P_amoebophila_UWE25_NrdA:0.14232533,((Pedobacter_BAL39_NrdA:0.03269166,P_heparinus2366_NrdA:0.03252573):0.07203297,C_pinensis2588_NrdA2:0.099513374):0.032340754):0.0042531337,(((C_hutchinsonii_33406_NrdA:0.11533542,(Algoriphagus_PR1_NrdA:0.12634952,(D_fermentans18053_NrdA:0.110206224,S_linguale_DSM_74_NrdA:0.09647694):0.02098978):0.0021893834):0.0025619995,A_asiaticus5a2_NrdA:0.126389):0.0033976496,M_marina_23134_NrdA:0.12972723):0.010615626):0.0076315333,((((((((C_atlanticus_2559_NrdA:0.073810086,K_algicidaOT1_NrdA:0.06288942):0.007422292,G_frosetii_KT0803_NrdA:0.07627419):0.008002376,P_torquis_700755_NrdA:0.08821906):0.006227831,(F_bacterium_HTCC217_NrdA:0.071131036,R_biformata_HTCC250_NrdA:0.06837513):0.023083016):0.0039637373,Cellulophaga_MED134_NrdA:0.10881809):0.005897663,((F_johnsoniae_UW101_NrdA2:0.060821954,F_psychroph_JIP02_86_NrdA:0.066062465):0.0025735758,F_bacterium_BAL38_NrdA:0.06388911):0.037020016):0.0045010103,F_bacterium_BBFL7_NrdA:0.10293689):0.0038025018,Tenacibaculum_MED152_NrdA:0.10626353):0.05702702):0.009714459):0.0054640085,Cy_merolae_NrdA:0.16666362):0.00498131,D_discoideum_AX4_NrdA:0.18724592):0.0021607466,((F_irregularis_v_a_NrdA:0.119645625,Feldmanniavirus_NrdA:0.13133477):0.093998015,(((A_anophagefferens_NrdA1:0.018802686,(A_anophagefferens_NrdA2:0.0154078845,A_anophagefferens_NrdA3:0.015165363):0.012360564):0.13911194,TpseudonanaCCMP1335_NrdA1:0.15754876):0.0031546033,((Phyt_sojae_NrdA:0.027525619,Phyt_ramorum_NrdA:0.033388086):0.0060809413,P_infestans_NrdA:0.03765012):0.115433395):0.014588302):0.0073298886):0.0022996075):0.004283735):0.0021856988):0.002392705):0.0059402254):7.6012535E-4):0.0066993386):0.004527544):0.0029427565):0.006049927):0.0058419723):0.009080484):0.028476262):0.019342525):0.028362691):0.00733348):0.009463237):0.009590754):0.009773024):0.014124717):0.03324509):0.005557526):0.3719148);
}
{GRAPHVIEW
nnodes=2478 nedges=2477
nodes
1: nh=2 nw=2 fg=0 0 0 bg=0 0 0 w=1 sh=0 x=0.0 y=0.0 fx=1 lc=0 0 0 lk=null lx=0 ly=0 ll=11 lv=1;
2: fg=255 255 0 bg=255 255 0 x=-0.031005533 y=0.0 lc=255 255 0 ft='Dialog-PLAIN-10' ll=3 lb='Human_herpesvirus_6A_NrdA';
3: x=-0.029447488 y=-1.492142E-4 lb='Human_herpesvirus_6B_NrdA';
4: fg=0 0 0 bg=0 0 0 x=0.3719136 y=9.4226096E-4 lc=0 0 0 ll=11;
5: x=0.19816624 y=-0.0016991206;
6: x=0.13204323 y=-0.0025367925;
7: fg=255 255 0 bg=255 255 0 x=-0.02407248 y=-0.00411895 lc=255 255 0 ll=3 lb='Chimp_cytomegalov_NrdA';
8: x=-0.021815259 y=-0.004875815 lb='Human_herpesvirus_5_NrdA';
9: x=-0.017475955 y=-0.0060704285 lb='Rhesus_cytomegalov_NrdA';
10: fg=0 0 0 bg=0 0 0 x=0.37747085 y=9.985808E-4 lc=0 0 0 ll=11;
11: x=0.3684222 y=7.4633956E-4;
12: fg=255 255 0 bg=255 255 0 x=-0.02392851 y=-0.00919616 lc=255 255 0 ll=3 lb='Rat_cytomegalovirus_NrdA';
13: x=-0.039807197 y=-0.011668684 lb='Tupaia_herpesvirus_NrdA';
14: fg=0 0 0 bg=0 0 0 x=0.4107121 y=0.0015039284 lc=0 0 0 ll=11;
15: x=0.27137256 y=-0.00450117;
16: x=0.21150185 y=-0.00692946;
17: x=0.10145972 y=-0.01111342;
18: fg=255 255 0 bg=255 255 0 x=0.014830154 y=-0.014187425 lc=255 255 0 ll=3 lb='Lymantria_d_nphv_NrdA';
19: x=0.013304626 y=-0.014688894 lb='O_pseudotsu_MNPV_NrdA';
20: x=0.013333156 y=-0.015972968 lb='A_segetum_granulov_NrdA';
21: x=0.014389716 y=-0.017533865 lb='P_oper_granulov_NrdA';
22: fg=0 0 0 bg=0 0 0 x=0.42483228 y=0.001861746 lc=0 0 0 ll=11;
23: x=0.40284038 y=-0.0014502873;
24: x=0.34923428 y=-0.0063531687;
25: x=0.32206434 y=-0.008630071;
26: x=0.30590835 y=-0.009942768;
27: x=0.19717593 y=-0.016285948;
28: fg=255 255 0 bg=255 255 0 x=0.037693415 y=-0.025184391 lc=255 255 0 ll=3 lb='Alcelaphine_hrpv_1_NrdA';
29: x=0.043465592 y=-0.025643844 lb='Ovine_herpesvirus_2_NrdA';
30: fg=0 0 0 bg=0 0 0 x=0.29807305 y=-0.010619379 lc=0 0 0 ll=11;
31: x=0.29025638 y=-0.011274434;
32: x=0.27004042 y=-0.0127109485;
33: x=0.13540997 y=-0.021934824;
34: fg=255 255 0 bg=255 255 0 x=0.049943287 y=-0.027572852 lc=255 255 0 ll=3 lb='Ateline_herpesv_3_NrdA';
35: x=0.05528365 y=-0.027628474 lb='Saimiriine_herpv_2_NrdA';
36: x=0.037989907 y=-0.030382285 lb='Bovine_herpesvirus_4_NrdA';
37: fg=0 0 0 bg=0 0 0 x=0.24740908 y=-0.015193305 lc=0 0 0 ll=11;
38: x=0.09865901 y=-0.027658895;
39: fg=255 255 0 bg=255 255 0 x=0.044579588 y=-0.032052927 lc=255 255 0 ll=3 lb='Human_herpesvirus_8M_NrdA';
40: x=0.044479538 y=-0.032337517 lb='Human_herpesvirus_8P_NrdA';
41: fg=0 0 0 bg=0 0 0 x=0.09373765 y=-0.030033842 lc=0 0 0 ll=11;
42: x=0.0763702 y=-0.03166667;
43: fg=255 255 0 bg=255 255 0 x=0.046548307 y=-0.03439422 lc=255 255 0 ll=3 lb='Cercopithec_hvir17_NrdA';
44: x=0.04137521 y=-0.035046246 lb='Rh_rhadinov_H26_NrdA';
45: x=0.046772573 y=-0.034809723 lb='Macata_rhadinovirus_NrdA';
46: x=0.050187718 y=-0.037096564 lb='Equid_herpesvirus_2_NrdA';
47: x=0.044846494 y=-0.03966182 lb='Murid_herpesvirus_4_NrdA';
48: fg=0 0 0 bg=0 0 0 x=0.2865136 y=-0.01401846 lc=0 0 0 ll=11;
49: fg=255 255 0 bg=255 255 0 x=0.061415005 y=-0.040371533 lc=255 255 0 ll=3 lb='Callitrich_hrpv_3_NrdA';
50: fg=0 0 0 bg=0 0 0 x=0.11609509 y=-0.03528418 lc=0 0 0 ll=11;
51: fg=255 255 0 bg=255 255 0 x=0.042144727 y=-0.044321883 lc=255 255 0 ll=3 lb='Cercop_herpesv_15_NrdA';
52: x=0.04507364 y=-0.04432941 lb='Human_herpesvirus_41_NrdA';
53: fg=0 0 0 bg=0 0 0 x=0.37141788 y=-0.0074114543 lc=0 0 0 ll=11;
54: x=0.35963833 y=-0.009615246;
55: x=0.3429862 y=-0.01264339;
56: x=0.32258937 y=-0.015926924;
57: x=0.30837056 y=-0.018068312;
58: x=0.28256342 y=-0.021821296;
59: x=0.25200146 y=-0.0260288;
60: x=0.12797207 y=-0.042784013;
61: fg=255 255 0 bg=255 255 0 x=0.0648166 y=-0.05115285 lc=255 255 0 ll=3 lb='Bovine_herpesvirus_1_NrdA';
62: x=0.06360043 y=-0.05164614 lb='Bovine_herpesvirus_5_NrdA';
63: x=0.056324057 y=-0.053978987 lb='Suid_herpesvirus_1_NrdA';
64: fg=0 0 0 bg=0 0 0 x=0.26138216 y=-0.025066145 lc=0 0 0 ll=11;
65: x=0.15317893 y=-0.04136181;
66: fg=255 255 0 bg=255 255 0 x=0.061434142 y=-0.054941166 lc=255 255 0 ll=3 lb='Equid_herpesvirus_4_NrdA';
67: x=0.060093295 y=-0.055622 lb='Equid_herpesvirus_1_NrdA';
68: x=0.06502566 y=-0.05616596 lb='Feline_herpesvirus_1_NrdA';
69: fg=0 0 0 bg=0 0 0 x=0.23382671 y=-0.030456401 lc=0 0 0 ll=11;
70: fg=255 255 0 bg=255 255 0 x=0.056437988 y=-0.059474155 lc=255 255 0 ll=3 lb='Cercopith_hrpv_7_NrdA';
71: x=0.053839587 y=-0.06083641 lb='HumanHV3Dumas_NrdA';
72: fg=0 0 0 bg=0 0 0 x=0.3067875 y=-0.018800452 lc=0 0 0 ll=11;
73: x=0.22822805 y=-0.03288074;
74: x=0.21745473 y=-0.034783494;
75: fg=255 255 0 bg=255 255 0 x=0.06099186 y=-0.062008947 lc=255 255 0 ll=3 lb='Gallid_herpesvirus_2_NrdA';
76: x=0.06238574 y=-0.06257666 lb='Meleagrid_hrpv_1_NrdA';
77: x=0.07133997 y=-0.0618212 lb='Gallid_herpesvirus_3_NrdA';
78: x=0.06278165 y=-0.06509083 lb='Duck_enteritisV_NrdA';
79: fg=0 0 0 bg=0 0 0 x=0.27399868 y=-0.027368044 lc=0 0 0 ll=11;
80: x=0.26399887 y=-0.029423058;
81: x=0.22254446 y=-0.037614275;
82: fg=255 255 0 bg=255 255 0 x=0.06720022 y=-0.06790091 lc=255 255 0 ll=3 lb='Bovine_herpesvirus_2_NrdA';
83: x=0.05895773 y=-0.07036918 lb='Leporid_herpesv_4_NrdA';
84: fg=0 0 0 bg=0 0 0 x=0.22566931 y=-0.037502617 lc=0 0 0 ll=11;
85: fg=255 255 0 bg=255 255 0 x=0.056577303 y=-0.07225191 lc=255 255 0 ll=3 lb='Cercop_herpesv_1_NrdA';
86: fg=0 0 0 bg=0 0 0 x=0.17725496 y=-0.047836144 lc=0 0 0 ll=11;
87: fg=255 255 0 bg=255 255 0 x=0.061329916 y=-0.072272204 lc=255 255 0 ll=3 lb='Cercop_herpesv_2_NrdA';
88: x=0.055812065 y=-0.07407872 lb='Cercopithec_virus_16_NrdA';
89: fg=0 0 0 bg=0 0 0 x=0.2401476 y=-0.03504279 lc=0 0 0 ll=11;
90: fg=255 255 0 bg=255 255 0 x=0.059955698 y=-0.07493716 lc=255 255 0 ll=3 lb='Human_herpesvirus_1_NrdA';
91: fg=0 0 0 bg=0 0 0 x=0.070350006 y=-0.073992 lc=0 0 0 ll=11;
92: fg=255 255 0 bg=255 255 0 x=0.06204351 y=-0.07587526 lc=255 255 0 ll=3 lb='Human_herpesvirus_2G_NrdA';
93: x=0.062267903 y=-0.07586749 lb='Human_herpesV_2_333_NrdA';
94: fg=0 0 0 bg=0 0 0 x=0.3106475 y=-0.02137691 lc=0 0 0 ll=11;
95: fg=255 255 0 bg=255 255 0 x=0.059658866 y=-0.08096181 lc=255 255 0 ll=3 lb='Gallid_herpesvirus_1_NrdA';
96: x=0.06734516 y=-0.080440976 lb='Psittacid_herpesv_1_NrdA';
97: x=0.0744956 y=-0.08108746 lb='Tortoise_herpesvirus_NrdA';
98: fg=0 0 0 bg=0 0 0 x=0.43453312 y=0.0030473166 lc=0 0 0 ll=11;
99: x=0.3980199 y=-0.0764206;
100: x=0.39553255 y=-0.0816926;
101: x=0.3855041 y=-0.10267211;
102: x=0.37590653 y=-0.10987055;
103: x=0.3712512 y=-0.11233241;
104: x=0.3680071 y=-0.114027;
105: x=0.3529756 y=-0.12163801;
106: x=0.32737052 y=-0.13316792;
107: x=0.32074815 y=-0.13604963;
108: x=0.30709034 y=-0.14191066;
109: x=0.29139432 y=-0.14813435;
110: x=0.275174 y=-0.15451844;
111: x=0.1548353 y=-0.20117915;
112: x=0.14595245 y=-0.20454599;
113: x=0.14462759 y=-0.20503667;
114: x=0.14048451 y=-0.20638284;
115: x=0.13985586 y=-0.20658533;
116: x=0.13861579 y=-0.20697442;
117: x=0.13542265 y=-0.20782712;
118: x=0.1344003 y=-0.20809737;
119: x=0.13399905 y=-0.20820126;
120: x=0.13338052 y=-0.20835973;
121: fg=153 0 153 bg=153 0 153 x=0.1328571 y=-0.20849243 lc=153 0 153 ll=3 lb='B_anthracis_Ames_NrdE';
122: x=0.13250834 y=-0.20858556 lb='B_antracis_Sterne_NrdE';
123: x=0.13322328 y=-0.20840631 lb='B_thur_konk_9727_NrdE';
124: fg=0 0 0 bg=0 0 0 x=0.13340995 y=-0.20836721 lc=0 0 0 ll=11;
125: fg=153 0 153 bg=153 0 153 x=0.1327666 y=-0.20854077 lc=153 0 153 ll=3 lb='B_cereus_ATCC_10987_NrdE';
126: x=0.13266315 y=-0.20857273 lb='B_thuringieFinitimus_NrdE';
127: x=0.13542265 y=-0.20782712 lb='Btochigiensis4Y1_NrdE';
128: fg=0 0 0 bg=0 0 0 x=0.13509168 y=-0.20813924 lc=0 0 0 ll=11;
129: x=0.13450041 y=-0.20833302;
130: x=0.13381161 y=-0.20854913;
131: x=0.13368468 y=-0.20858788;
132: x=0.13318822 y=-0.20873815;
133: x=0.13294657 y=-0.20881061;
134: x=0.1325115 y=-0.2089399;
135: fg=153 0 153 bg=153 0 153 x=0.13206391 y=-0.20906796 lc=153 0 153 ll=3 lb='B_cereus_ATCC_14597_NrdE';
136: fg=0 0 0 bg=0 0 0 x=0.13243985 y=-0.20896138 lc=0 0 0 ll=11;
137: fg=153 0 153 bg=153 0 153 x=0.13164108 y=-0.20919432 lc=153 0 153 ll=3 lb='B_thuringiensIndiana_NrdE';
138: fg=0 0 0 bg=0 0 0 x=0.1315123 y=-0.2092421 lc=0 0 0 ll=11;
139: fg=153 0 153 bg=153 0 153 x=0.1310317 y=-0.2093849 lc=153 0 153 ll=3 lb='B_thuringiSubtoxicus_NrdE';
140: fg=0 0 0 bg=0 0 0 x=0.13130276 y=-0.2093061 lc=0 0 0 ll=11;
141: fg=153 0 153 bg=153 0 153 x=0.1306119 y=-0.2095152 lc=153 0 153 ll=3 lb='B_thuringToumanoffi_NrdE';
142: x=0.13061555 y=-0.2095179 lb='B_cereus11778_NrdE';
143: x=0.13200477 y=-0.2091061 lb='B_thuringiePakistani_NrdE';
144: x=0.13205592 y=-0.20909972 lb='B_thuringiCanadensis_NrdE';
145: x=0.13158707 y=-0.20926945 lb='B_thuringieThompsoni_NrdE';
146: fg=0 0 0 bg=0 0 0 x=0.13321716 y=-0.20874895 lc=0 0 0 ll=11;
147: x=0.13286206 y=-0.20886733;
148: fg=153 0 153 bg=153 0 153 x=0.13261959 y=-0.20894746 lc=153 0 153 ll=3 lb='B_thuringieGalechiae_NrdE';
149: x=0.1317383 y=-0.20924509 lb='B_thuringiensis_NrdE';
150: x=0.13220789 y=-0.20909394 lb='B_thuringiensisSotto_NrdE';
151: fg=0 0 0 bg=0 0 0 x=0.13277113 y=-0.2089536 lc=0 0 0 ll=11;
152: x=0.13223042 y=-0.20914304;
153: fg=153 0 153 bg=153 0 153 lc=153 0 153 ll=3 lb='B_thurin_israel_NrdE1';
154: x=0.132039 y=-0.20921063 lb='B_thuringdendrolimus_NrdE';
155: fg=0 0 0 bg=0 0 0 x=0.13229239 y=-0.20912816 lc=0 0 0 ll=11;
156: fg=153 0 153 bg=153 0 153 x=0.13162826 y=-0.2093665 lc=153 0 153 ll=3 lb='B_thurDarmstadiensis_NrdE';
157: fg=0 0 0 bg=0 0 0 x=0.1316022 y=-0.20938179 lc=0 0 0 ll=11;
158: fg=153 0 153 bg=153 0 153 x=0.13075379 y=-0.20969114 lc=153 0 153 ll=3 lb='B_thuringiensiDakota_NrdE';
159: x=0.12974659 y=-0.21006905 lb='B_thuringiensiAlesti_NrdE';
160: x=0.13509168 y=-0.20813924 lb='B_cereusAH1134_NrdE';
161: fg=0 0 0 bg=0 0 0 x=0.13940416 y=-0.20676048 lc=0 0 0 ll=11;
162: x=0.13362364 y=-0.20898502;
163: fg=153 0 153 bg=153 0 153 x=0.13205586 y=-0.20958379 lc=153 0 153 ll=3 lb='B_weihensteph_KBAB4_NrdE';
164: x=0.13362364 y=-0.20898502 lb='Bmycoides2048_NrdE';
165: x=0.13560277 y=-0.20825665 lb='B_cereusRock13_NrdE';
166: x=0.13580437 y=-0.20825231 lb='Bacillus_cereus_MM3_NrdE';
167: fg=0 0 0 bg=0 0 0 x=0.14127384 y=-0.20654686 lc=0 0 0 ll=11;
168: x=0.1396885 y=-0.20725109;
169: x=0.13911007 y=-0.20749757;
170: x=0.13855195 y=-0.20773041;
171: x=0.1373689 y=-0.20822045;
172: x=0.13669291 y=-0.20849845;
173: fg=153 0 153 bg=153 0 153 x=0.13530539 y=-0.20906086 lc=153 0 153 ll=3 lb='B_cereus_G9241_NrdE';
174: fg=0 0 0 bg=0 0 0 x=0.13604414 y=-0.20876718 lc=0 0 0 ll=11;
175: fg=153 0 153 bg=153 0 153 x=0.1352647 y=-0.20908773 lc=153 0 153 ll=3 lb='B_cereusNVH059799_NrdE';
176: x=0.13546872 y=-0.20900723 ll=2 lb='BanthracisA0488_NrdE';
177: x=0.13500373 y=-0.20922127 lb='B_cereus_BDRDST26_NrdE';
178: x=0.13568635 y=-0.20896015 lb='B_cereusAH1271_NrdE';
179: fg=0 0 0 bg=0 0 0 x=0.13832186 y=-0.20784533 lc=0 0 0 ll=11;
180: x=0.13781692 y=-0.20806657;
181: fg=153 0 153 bg=153 0 153 x=0.13482696 y=-0.20936765 lc=153 0 153 ll=2 lb='B_cereusRock329_NrdE';
182: x=0.13409266 y=-0.20970966 lb='B_cereusAH1272_NrdE';
183: x=0.1348096 y=-0.2094162 lb='B_cereusR309803_NrdE';
184: fg=0 0 0 bg=0 0 0 x=0.1368764 y=-0.20856914 lc=0 0 0 ll=11;
185: fg=153 0 153 bg=153 0 153 x=0.13456048 y=-0.20961906 lc=153 0 153 ll=2 lb='B_cereusB4264_NrdE';
186: fg=0 0 0 bg=0 0 0 x=0.13652392 y=-0.20873545 lc=0 0 0 ll=11;
187: x=0.13544619 y=-0.20923394;
188: fg=153 0 153 bg=153 0 153 x=0.1346285 y=-0.20960964 lc=153 0 153 ll=2 lb='B_cereusG9842_NrdE';
189: fg=0 0 0 bg=0 0 0 x=0.13493273 y=-0.20947303 lc=0 0 0 lb='B_cereus10876_NrdE';
190: x=0.13627234 y=-0.2088557 ll=11;
191: fg=153 0 153 bg=153 0 153 x=0.13523084 y=-0.20934708 lc=153 0 153 ll=2 lb='B_thuringiensisBt407_NrdE';
192: fg=0 0 0 bg=0 0 0 x=0.13598879 y=-0.20899214 lc=0 0 0 ll=11;
193: fg=153 0 153 bg=153 0 153 x=0.13463369 y=-0.20963988 lc=153 0 153 ll=2 lb='BthuHuazhongensis4BD_NrdE';
194: x=0.13470119 y=-0.20961565 lb='B_cereusRock115_NrdE';
195: fg=0 0 0 bg=0 0 0 x=0.13834056 y=-0.20799492 lc=0 0 0 ll=11;
196: fg=153 0 153 bg=153 0 153 x=0.13442785 y=-0.20991421 lc=153 0 153 ll=2 lb='B_cereusAH621_NrdE';
197: x=0.1356778 y=-0.20931785 lb='B_cereusAH603_NrdE';
198: fg=0 0 0 bg=0 0 0 x=0.14071527 y=-0.20721446 lc=0 0 0 ll=11;
199: x=0.13427323 y=-0.21047632;
200: fg=153 0 153 bg=153 0 153 x=0.13277888 y=-0.2112282 lc=153 0 153 ll=2 lb='B_thuring_Al_Hakam_NrdE';
201: x=0.13427323 y=-0.21047632 lb='B_cereus03BB108_NrdE';
202: x=0.13472635 y=-0.2103043 lb='B_cereusRock342_NrdE';
203: fg=0 0 0 bg=0 0 0 x=0.15047891 y=-0.20348291 lc=0 0 0 ll=11;
204: fg=153 0 153 bg=153 0 153 x=0.13424124 y=-0.21196479 lc=153 0 153 ll=2 lb='B_c_cytotoxis_391_98_NrdE';
205: fg=0 0 0 bg=0 0 0 x=0.14651243 y=-0.20559336 lc=0 0 0 ll=11;
206: fg=153 0 153 bg=153 0 153 x=0.13478446 y=-0.2117954 lc=153 0 153 ll=2 lb='B_cereusRock344_NrdE';
207: x=0.13620065 y=-0.21111353 lb='B_pseudomycoide12442_NrdE';
208: fg=0 0 0 bg=0 0 0 x=0.2420846 y=-0.17255695 lc=0 0 0 ll=11;
209: fg=153 0 153 bg=153 0 153 x=0.1386424 y=-0.22860841 lc=153 0 153 ll=2 lb='PaenibacillusJDR2_NrdE';
210: x=0.13954186 y=-0.22879504 lb='B_brevis_NBRC100599_NrdE';
211: x=0.13748302 y=-0.2335621 lb='B_thurin_israel_NrdE2';
212: fg=0 0 0 bg=0 0 0 x=0.21343906 y=-0.19768088 lc=0 0 0 ll=11;
213: x=0.18909854 y=-0.21209247;
214: x=0.184832 y=-0.21460402;
215: x=0.14886735 y=-0.23553053;
216: x=0.14612344 y=-0.23710857;
217: x=0.14422093 y=-0.2381963;
218: x=0.14314362 y=-0.238805;
219: fg=153 0 153 bg=153 0 153 x=0.14251983 y=-0.23915538 lc=153 0 153 ll=2 lb='S_aureus_aureus_MW2_NrdE';
220: x=0.14252543 y=-0.23915637 lb='S_aureus_JH1_NrdE';
221: fg=0 0 0 bg=0 0 0 x=0.14219657 y=-0.23936734 lc=0 0 0 ll=11;
222: fg=153 0 153 bg=153 0 153 lc=153 0 153 ll=2 lb='S_aureus_RF122_NrdE';
223: x=0.13970883 y=-0.24081485 lb='S_aureus_NCTC8325_NrdE';
224: x=0.14069855 y=-0.24030201 lb='S_aureus_Newman_NrdE';
225: fg=0 0 0 bg=0 0 0 x=0.14195135 y=-0.23967285 lc=0 0 0 ll=11;
226: fg=153 0 153 bg=153 0 153 x=0.14130838 y=-0.24005574 lc=153 0 153 ll=2 lb='S_aureus_a_N315_NrdE';
227: x=0.14020635 y=-0.24072403 lb='S_aureus_BB_NrdE';
228: fg=0 0 0 bg=0 0 0 x=0.16885056 y=-0.22439748 lc=0 0 0 ll=11;
229: fg=153 0 153 bg=153 0 153 x=0.14254187 y=-0.24042791 lc=153 0 153 ll=2 lb='S_epid_ATCC12228_NrdE';
230: x=0.14285728 y=-0.2404169 lb='S_haemolyt_JCSC1435_NrdE';
231: x=0.14308265 y=-0.2407744 lb='S_saprophyticus15305_NrdE';
232: x=0.142357 y=-0.24248835 lb='M_caseolyticJCSC5402_NrdE';
233: fg=0 0 0 bg=0 0 0 x=0.26524362 y=-0.17162997 lc=0 0 0 ll=11;
234: x=0.15382594 y=-0.24265496 ll=2 lb='M_ruber1279_NrdE';
235: x=0.15730363 y=-0.24120976 lb='M_silvanus9946_NrdE';
236: x=0.2091963 y=-0.21191306 ll=11;
237: x=0.19418603 y=-0.22180566;
238: x=0.15655476 y=-0.24647024;
239: x=0.14977531 y=-0.25088915 ll=2 lb='B_hermsii_NrdE';
240: x=0.14996187 y=-0.2508153 lb='B_hermsii_DAH_NrdE';
241: x=0.15300778 y=-0.2492447 lb='B_turicatae_NrdE';
242: x=0.1509972 y=-0.25133592 ll=11;
243: x=0.14628217 y=-0.2545124 ll=2 lb='B_duttoniiLy_NrdE';
244: x=0.1451449 y=-0.25532183 lb='B_recurrentisA1_NrdE';
245: x=0.35066688 y=-0.12337878 ll=11;
246: x=0.3347946 y=-0.1349722;
247: x=0.24538247 y=-0.1989013;
248: x=0.24176031 y=-0.20147727;
249: x=0.22375554 y=-0.21421319;
250: x=0.19332205 y=-0.23562527;
251: x=0.19077013 y=-0.23740144;
252: x=0.16789447 y=-0.2532375;
253: fg=153 0 153 bg=153 0 153 x=0.14904965 y=-0.2662126 lc=153 0 153 ll=2 lb='B_subtilis_s_168_NrdE1';
254: x=0.1503252 y=-0.26546606 lb='B_amyloliquef_FZB42_NrdE';
255: x=0.14809611 y=-0.26742557 lb='B_lichen_ATCC14580_NrdE';
256: fg=0 0 0 bg=0 0 0 x=0.15111089 y=-0.26580596 lc=0 0 0 ll=11;
257: fg=153 0 153 bg=153 0 153 x=0.14976607 y=-0.26676235 lc=153 0 153 ll=2 lb='B_pumilusSAFR032_NrdE';
258: x=0.1501309 y=-0.2665104 lb='B_pumilus7061_NrdE1';
259: x=0.1572445 y=-0.2625363 lb='B_clausii_KSMK16_NrdE';
260: fg=255 255 0 bg=255 255 0 x=0.15092452 y=-0.26817918 lc=255 255 0 lb='Bacillus_phage_SPBc2_NrdE';
261: fg=153 0 153 bg=153 0 153 x=0.15204565 y=-0.26817045 lc=153 0 153 lb='B_pumilus7061_NrdE2';
262: fg=0 0 0 bg=0 0 0 x=0.26274428 y=-0.18987268 lc=0 0 0 ll=11;
263: x=0.24135682 y=-0.20599873;
264: fg=0 153 153 bg=0 153 153 x=0.16416213 y=-0.263897 lc=0 153 153 ll=2 lb='Pedobacter_BAL39_NrdE';
265: x=0.1710593 y=-0.25928262 lb='S_spiritivorum_33300_NrdE';
266: fg=0 0 0 bg=0 0 0 x=0.24230006 y=-0.20561501 lc=0 0 0 ll=11;
267: fg=255 153 153 bg=255 153 153 x=0.16442631 y=-0.26526523 lc=255 153 153 ll=2 lb='S_termitidis33386_NrdE';
268: x=0.16101974 y=-0.26853067 lb='L_buccalis1135_NrdE';
269: fg=0 0 0 bg=0 0 0 x=0.26799214 y=-0.18975142 lc=0 0 0 ll=11;
270: x=0.17808105 y=-0.26155967;
271: x=0.16837981 y=-0.26926744;
272: x=0.16816114 y=-0.26944026;
273: x=0.16782482 y=-0.26970473;
274: fg=153 0 153 bg=153 0 153 x=0.16665548 y=-0.2706194 lc=153 0 153 ll=2 lb='C_difficile_QCD32g58_NrdE';
275: x=0.1667448 y=-0.27055836 lb='C_difficileQCD63q42_NrdE';
276: x=0.16625974 y=-0.27095884 lb='C_difficile_630_NrdE';
277: x=0.16636452 y=-0.27089378 lb='C_difficile43255_NrdE';
278: x=0.16604856 y=-0.27137086 lb='C_difficileQCD23m63_NrdE';
279: x=0.16923167 y=-0.27111658 lb='C_bartlettiiDSM16795_NrdE';
280: fg=0 0 0 bg=0 0 0 x=0.27915776 y=-0.18952303 lc=0 0 0 ll=11;
281: x=0.27738887 y=-0.19101837;
282: x=0.24990556 y=-0.21413238;
283: x=0.19238913 y=-0.26225662;
284: fg=153 0 153 bg=153 0 153 x=0.15935907 y=-0.28975102 lc=153 0 153 ll=2 lb='Onion_yellows_phyto_NrdE';
285: x=0.15625852 y=-0.29264316 lb='A_phytoplasma_AYWB_NrdE';
286: x=0.15618335 y=-0.29376894 lb='P_australiense_NrdE';
287: x=0.15694322 y=-0.29441756 lb='Phytoplasma_mali_NrdE';
288: x=0.17337696 y=-0.28126794 lb='A_laidlawiiPG8A_NrdE';
289: fg=0 0 0 bg=0 0 0 x=0.1802273 y=-0.2805707 lc=0 0 0 ll=11;
290: fg=153 0 153 bg=153 0 153 x=0.16803133 y=-0.29125714 lc=153 0 153 ll=2 lb='Bacillus_sp_B14905_NrdE';
291: x=0.16708013 y=-0.2922089 lb='L_sphaericusC341_NrdE';
292: fg=0 0 0 bg=0 0 0 x=0.33383498 y=-0.16120116 lc=0 0 0 ll=11;
293: x=0.32950374 y=-0.16637771;
294: x=0.3181673 y=-0.17971927;
295: x=0.30903634 y=-0.19019341;
296: x=0.29683128 y=-0.20398091;
297: x=0.28673887 y=-0.21509494;
298: x=0.268961 y=-0.23379725;
299: x=0.23458785 y=-0.26469445;
300: fg=153 0 153 bg=153 0 153 x=0.1895352 y=-0.30498528 lc=153 0 153 ll=2 lb='E_faecalis_V583_NrdE';
301: x=0.18811102 y=-0.30668473 lb='E_faecium_DO_NrdE';
302: fg=0 0 0 bg=0 0 0 x=0.253753 y=-0.24995928 lc=0 0 0 ll=11;
303: x=0.24166206 y=-0.26217335;
304: x=0.23982003 y=-0.26401538;
305: x=0.19803675 y=-0.30313316;
306: x=0.19242598 y=-0.30835938;
307: x=0.19206922 y=-0.3086883;
308: x=0.19096483 y=-0.30970144;
309: fg=153 0 153 bg=153 0 153 x=0.1904626 y=-0.31015983 lc=153 0 153 ll=2 lb='S_agalact_2603VR_NrdE1';
310: x=0.19044222 y=-0.31018332 lb='S_agalactiae_A909_NrdE1';
311: x=0.19010279 y=-0.31052 lb='S_agalactiae_COH1_NrdE1';
312: fg=0 0 0 bg=0 0 0 x=0.19075689 y=-0.30993792 lc=0 0 0 ll=11;
313: fg=153 0 153 bg=153 0 153 x=0.19035187 y=-0.31031904 lc=153 0 153 ll=2 lb='S_agalactiae_NEM316_NrdE1';
314: x=0.19015191 y=-0.31051302 lb='S_agalactiae_515_NrdE1';
315: x=0.18321003 y=-0.3173707 lb='S_agalactiae_18RS21_NrdE1';
316: fg=0 0 0 bg=0 0 0 x=0.23662542 y=-0.26730862 lc=0 0 0 ll=11;
317: x=0.2253986 y=-0.27882355;
318: x=0.19572574 y=-0.30895096;
319: x=0.19523412 y=-0.30944756;
320: x=0.19413938 y=-0.3105258;
321: x=0.19366795 y=-0.31098777;
322: x=0.19291098 y=-0.3117258;
323: fg=153 0 153 bg=153 0 153 x=0.1923105 y=-0.3123083 lc=153 0 153 ll=2 lb='S_pyogenes_M1_GAS_NrdE2';
324: x=0.19251512 y=-0.3121137 lb='S_pyogenesNZ131_NrdE2';
325: x=0.19244243 y=-0.31220093 lb='S_pyogenes_10270_NrdE2';
326: x=0.19263917 y=-0.312026 lb='S_pyogenes_MGAS6180_NrdE2';
327: fg=0 0 0 bg=0 0 0 x=0.19448827 y=-0.31021646 lc=0 0 0 ll=11;
328: x=0.19370905 y=-0.31101164;
329: x=0.19313827 y=-0.31159115;
330: fg=153 0 153 bg=153 0 153 x=0.19238515 y=-0.31235194 lc=153 0 153 ll=2 lb='S_pyogenes_MGAS315_NrdE2';
331: x=0.19194065 y=-0.31281328 lb='S_pyogenes_Manfredo_NrdE2';
332: x=0.1923386 y=-0.3124244 lb='Spyogenes_MGAS9429_NrdE2';
333: fg=0 0 0 bg=0 0 0 x=0.19381618 y=-0.3109199 lc=0 0 0 ll=11;
334: fg=153 0 153 bg=153 0 153 x=0.19237919 y=-0.31241637 lc=153 0 153 ll=2 lb='S_pyog_MGAS10394_NrdE2';
335: x=0.19237088 y=-0.31244037 lb='Spyogenes_MGAS10750_NrdE2';
336: x=0.19221346 y=-0.31268355 lb='S_pyogenes_MGAS8232_NrdE2';
337: fg=0 0 0 bg=0 0 0 x=0.1973008 y=-0.30914244 lc=0 0 0 ll=11;
338: fg=153 0 153 bg=153 0 153 x=0.19325532 y=-0.3134856 lc=153 0 153 ll=2 lb='Streptococcequi4047_NrdE1';
339: x=0.19283907 y=-0.3139814 lb='SzooepidemicusH70_NrdE1';
340: x=0.19513695 y=-0.31276485 lb='S_thermop_CNRZ1066_NrdE';
341: fg=0 0 0 bg=0 0 0 x=0.23757215 y=-0.2667234 lc=0 0 0 ll=11;
342: fg=153 0 153 bg=153 0 153 x=0.19528426 y=-0.3135296 lc=153 0 153 ll=2 lb='S_mutans_UA159_NrdE';
343: x=0.19247079 y=-0.3171551 lb='S_infantariusBAA102_NrdE1';
344: fg=0 0 0 bg=0 0 0 x=0.24638069 y=-0.25868022 lc=0 0 0 ll=11;
345: x=0.22989808 y=-0.2779789;
346: x=0.2025843 y=-0.30963302;
347: x=0.1992713 y=-0.31345287;
348: x=0.19888005 y=-0.31390166;
349: x=0.19826491 y=-0.3146037;
350: x=0.19769652 y=-0.31524906;
351: fg=153 0 153 bg=153 0 153 lc=153 0 153 ll=2 lb='S_pneumoniae_R6_NrdE';
352: x=0.19745609 y=-0.31552345 lb='S_pneumoniaeG54_NrdE';
353: x=0.19791646 y=-0.31500545 lb='S_pneumoniaeCDC02880_NrdE';
354: x=0.19767584 y=-0.3153044 lb='S_pneumoniae305906_NrdE';
355: x=0.19785568 y=-0.31511888 lb='S_pneumoniaeCGSP14_NrdE';
356: x=0.19778149 y=-0.3153437 lb='S_pneumoniae19A6_NrdE';
357: fg=0 0 0 bg=0 0 0 x=0.20619191 y=-0.30660516 lc=0 0 0 ll=11;
358: fg=153 0 153 bg=153 0 153 x=0.201563 y=-0.31216606 lc=153 0 153 ll=2 lb='S_sanguinis_SK36_NrdE';
359: x=0.20106454 y=-0.31282872 lb='S_gordoniiChallis_NrdE';
360: fg=0 0 0 bg=0 0 0 x=0.20450847 y=-0.31029892 lc=0 0 0 ll=11;
361: fg=153 0 153 bg=153 0 153 x=0.20005462 y=-0.31576115 lc=153 0 153 ll=2 lb='S_suis_891591_NrdE';
362: x=0.20020014 y=-0.31563768 lb='S_suis_05ZYH33_NrdE';
363: fg=0 0 0 bg=0 0 0 x=0.2792424 y=-0.22488162 lc=0 0 0 ll=11;
364: x=0.27472284 y=-0.23062961;
365: x=0.27001226 y=-0.23658942;
366: x=0.2595656 y=-0.24973787;
367: fg=153 0 153 bg=153 0 153 x=0.20349161 y=-0.3199481 lc=153 0 153 ll=2 lb='L_plantarum_WCFS1_NrdE';
368: x=0.20206472 y=-0.32248762 lb='L_brevis_ATCC_367_NrdE';
369: x=0.20639683 y=-0.31791902 lb='L_salivariusUCC118_NrdE';
370: x=0.20337234 y=-0.32280686 lb='P_pentos_ATCC25745_NrdE';
371: fg=0 0 0 bg=0 0 0 x=0.264051 y=-0.24513604 lc=0 0 0 ll=11;
372: x=0.21906485 y=-0.30448633;
373: x=0.205873 y=-0.32179907;
374: fg=153 0 153 bg=153 0 153 x=0.20519872 y=-0.32267934 lc=153 0 153 ll=2 lb='L_casei_ATCC334_NrdE';
375: x=0.20485783 y=-0.3231384 lb='L_caseiBL23_NrdE';
376: x=0.20500633 y=-0.3232303 lb='L_rhamnosusHN001_NrdE';
377: fg=0 0 0 bg=0 0 0 x=0.20642126 y=-0.32320184 lc=0 0 0 ll=11;
378: fg=153 0 153 bg=153 0 153 x=0.20516023 y=-0.32490104 lc=153 0 153 ll=2 lb='L_sakei_23K_NrdE';
379: x=0.20603639 y=-0.32372597 lb='Lsakeicarnosus15831_NrdE';
380: fg=0 0 0 bg=0 0 0 x=0.2652336 y=-0.24841136 lc=0 0 0 ll=11;
381: x=0.21668087 y=-0.31595558;
382: fg=153 0 153 bg=153 0 153 x=0.21196944 y=-0.3224403 lc=153 0 153 ll=2 lb='L_reuteri_10023_NrdE';
383: fg=0 0 0 bg=0 0 0 x=0.2141028 y=-0.3195613 lc=0 0 0 ll=11;
384: fg=153 0 153 bg=153 0 153 x=0.21202844 y=-0.32244706 lc=153 0 153 ll=2 lb='L_reuteriDSM20016_NrdE';
385: x=0.21215452 y=-0.32230085 lb='L_reuteriCF483A_NrdE';
386: fg=0 0 0 bg=0 0 0 x=0.2126283 y=-0.32358456 lc=0 0 0 ll=11;
387: fg=153 0 153 bg=153 0 153 x=0.21197207 y=-0.32451728 lc=153 0 153 ll=2 lb='L_fermentum3956_NrdE1';
388: x=0.2116863 y=-0.32493797 lb='Lfermentum14931_NrdE1';
389: fg=0 0 0 bg=0 0 0 x=0.22097859 y=-0.31948444 lc=0 0 0 ll=11;
390: fg=153 0 153 bg=153 0 153 x=0.21780652 y=-0.3240915 lc=153 0 153 ll=2 lb='L_lactis_l_Il1403_NrdE';
391: fg=0 0 0 bg=0 0 0 x=0.21867818 y=-0.3228805 lc=0 0 0 ll=11;
392: fg=153 0 153 bg=153 0 153 x=0.21788493 y=-0.32404518 lc=153 0 153 ll=2 lb='L_lactis_crem_SK11_NrdE';
393: x=0.2179178 y=-0.32400918 lb='L_cremoris_MG1363_NrdE';
394: fg=0 0 0 bg=0 0 0 x=0.29287365 y=-0.21852441 lc=0 0 0 ll=11;
395: x=0.2571648 y=-0.27270627;
396: x=0.21911266 y=-0.33012652;
397: fg=153 0 153 bg=153 0 153 x=0.21751104 y=-0.3325301 lc=153 0 153 ll=2 lb='L_mese_m_ATCC8293_NrdE';
398: x=0.21687531 y=-0.3335213 lb='Lcremoris19254_NrdE';
399: x=0.2167794 y=-0.334665 lb='L_citreumKM20_NrdE';
400: fg=0 0 0 bg=0 0 0 x=0.21706346 y=-0.33678663 lc=0 0 0 ll=11;
401: fg=153 0 153 bg=153 0 153 x=0.21496268 y=-0.34004557 lc=153 0 153 ll=2 lb='O_oeni_PSU1_NrdE';
402: x=0.21464945 y=-0.3405735 lb='O_oeni_BAA1163_NrdE';
403: fg=0 0 0 bg=0 0 0 x=0.3161974 y=-0.18772574 lc=0 0 0 ll=11;
404: x=0.2869531 y=-0.23438017;
405: fg=153 0 153 bg=153 0 153 x=0.22953005 y=-0.3254754 lc=153 0 153 ll=2 lb='CarnobacteriumAT7_NrdE';
406: x=0.23193258 y=-0.32265243 lb='C_morbi51271_NrdE';
407: fg=255 255 0 bg=255 255 0 x=0.23033756 y=-0.32704276 lc=255 255 0 lb='Enterococcus_phEF24C_NrdE';
408: fg=0 0 0 bg=0 0 0 x=0.30977976 y=-0.2013637 lc=0 0 0 ll=11;
409: x=0.24801452 y=-0.30331138;
410: fg=153 0 153 bg=153 0 153 x=0.23251984 y=-0.32874078 lc=153 0 153 ll=2 lb='L_lactis_pGdh442_NrdE';
411: x=0.23319612 y=-0.32791054 lb='S_infantariusBAA102_NrdE2';
412: fg=0 0 0 bg=0 0 0 x=0.23438437 y=-0.32870302 lc=0 0 0 ll=11;
413: fg=153 0 153 bg=153 0 153 x=0.23214161 y=-0.33246914 lc=153 0 153 ll=2 lb='L_fermentum3956_NrdE2';
414: x=0.232351 y=-0.33215722 lb='Lfermentum14931_NrdE2';
415: fg=0 0 0 bg=0 0 0 x=0.3841364 y=-0.1310626 lc=0 0 0 ll=11;
416: x=0.38316587 y=-0.15019992;
417: x=0.3767762 y=-0.1984196;
418: x=0.37548628 y=-0.20796792;
419: x=0.37444165 y=-0.20987272;
420: x=0.35025322 y=-0.25293615;
421: x=0.34758595 y=-0.25762898;
422: x=0.3416894 y=-0.2679424;
423: x=0.3064343 y=-0.32924494;
424: fg=0 0 255 bg=0 0 255 x=0.29381672 y=-0.35092974 lc=0 0 255 ll=2 lb='B_longum_NCC2705_NrdE';
425: fg=0 0 0 bg=0 0 0 x=0.30626127 y=-0.3295476 lc=0 0 0 ll=11;
426: fg=0 0 255 bg=0 0 255 x=0.29227734 y=-0.3538632 lc=0 0 255 ll=2 lb='B_breve20213_NrdE';
427: x=0.29274574 y=-0.35332677 lb='BlongumInfantis15697_NrdE';
428: x=0.290417 y=-0.35922447 lb='G_vaginalis14019_NrdE';
429: x=0.297445 y=-0.34796566 lb='Bcatenulatum16992_NrdE';
430: fg=0 0 0 bg=0 0 0 x=0.29685774 y=-0.35088354 lc=0 0 0 ll=11;
431: fg=0 0 255 bg=0 0 255 lc=0 0 255 ll=2 lb='B_anim_lactisHN019_NrdE';
432: x=0.2963273 y=-0.35186252 lb='BanimalisLactisAD011_NrdE';
433: fg=0 0 0 bg=0 0 0 x=0.35521108 y=-0.24646148 lc=0 0 0 ll=11;
434: fg=0 0 255 bg=0 0 255 x=0.29652455 y=-0.35608917 lc=0 0 255 ll=2 lb='B_linens_BL2_NrdE2';
435: fg=0 0 0 bg=0 0 0 x=0.3203497 y=-0.31320006 lc=0 0 0 ll=11;
436: x=0.3012855 y=-0.34947228;
437: fg=0 0 255 bg=0 0 255 x=0.2934569 y=-0.36427605 lc=0 0 255 ll=2 lb='C_aurimucosum700975_NrdE2';
438: x=0.2935412 y=-0.36429802 lb='C_pseudogenital33035_NrdE2';
439: x=0.29247046 y=-0.3672375 lb='C_striatum_6940_NrdE2';
440: fg=0 0 0 bg=0 0 0 x=0.37418342 y=-0.22016571 lc=0 0 0 ll=11;
441: x=0.3733972 y=-0.22659901;
442: x=0.3717959 y=-0.23284875;
443: x=0.37032834 y=-0.23845828;
444: x=0.36988112 y=-0.23996335;
445: x=0.3687002 y=-0.24376088;
446: x=0.36569715 y=-0.25308362;
447: x=0.3636994 y=-0.2590264;
448: x=0.3602848 y=-0.2668194;
449: x=0.3575523 y=-0.27301294;
450: x=0.34174174 y=-0.30587432;
451: x=0.3398664 y=-0.30964896;
452: x=0.33318347 y=-0.32301512;
453: x=0.3178855 y=-0.35341898;
454: x=0.31432545 y=-0.36044994;
455: fg=153 153 0 bg=153 153 0 x=0.31326905 y=-0.36252323 lc=153 153 0 ll=2 lb='B_melitensis_16M_NrdE';
456: x=0.31432545 y=-0.36044994 lb='B_suis_1330_NrdE';
457: x=0.31418774 y=-0.36086175 lb='Brucella_suis23445_NrdE';
458: x=0.31297508 y=-0.36421275 lb='O_anthropi_ATCC49188_NrdE';
459: x=0.32025322 y=-0.35015088 lb='A_tumefaciens_C58_NrdE';
460: fg=0 0 0 bg=0 0 0 x=0.33730912 y=-0.31539407 lc=0 0 0 ll=11;
461: x=0.32998458 y=-0.33102116;
462: x=0.32815918 y=-0.3348901;
463: fg=153 153 0 bg=153 153 0 x=0.320727 y=-0.35043824 lc=153 153 0 ll=2 lb='R_etli_CFN_42_NrdE';
464: fg=0 0 0 bg=0 0 0 x=0.32659122 y=-0.3382354 lc=0 0 0 ll=11;
465: fg=153 153 0 bg=153 153 0 x=0.3171639 y=-0.35821685 lc=153 153 0 ll=2 lb='L_trifoliiWSM2304_NrdE';
466: x=0.3206012 y=-0.35109997 lb='R_etliCIAT652_NrdE';
467: x=0.31695846 y=-0.35937136 lb='R_leguminosarum1325_NrdE';
468: x=0.31863025 y=-0.3565961 lb='A_radiobacterK84_NrdE';
469: fg=0 0 0 bg=0 0 0 x=0.35139513 y=-0.28798482 lc=0 0 0 ll=11;
470: x=0.34793147 y=-0.2962284;
471: x=0.33346614 y=-0.33041358;
472: x=0.32073537 y=-0.35946846;
473: x=0.31993893 y=-0.36127362;
474: x=0.31969672 y=-0.3618189;
475: fg=255 0 0 bg=255 0 0 x=0.31956834 y=-0.3621059 lc=255 0 0 ll=2 lb='Y_pestis_KIM_NrdE';
476: x=0.31925988 y=-0.36280906 lb='Y_pestis_Angola_NrdE';
477: x=0.3196174 y=-0.36201254 lb='Y_pseudot_32953_NrdE';
478: x=0.32073537 y=-0.35946846 lb='Y_pestis_CO92_NrdE';
479: fg=0 0 0 bg=0 0 0 x=0.33177534 y=-0.33452502 lc=0 0 0 ll=11;
480: x=0.3307199 y=-0.33707303;
481: x=0.3298355 y=-0.33919293;
482: x=0.32528883 y=-0.35001415;
483: fg=255 0 0 bg=255 0 0 x=0.3211467 y=-0.35980305 lc=255 0 0 ll=2 lb='Y_mollaretii_43969_NrdE';
484: x=0.32074127 y=-0.36091477 lb='Y_bercovieri_43970_NrdE';
485: x=0.3214973 y=-0.3594683 ll=1 lb='Y_intermedia_29909_NrdE';
486: x=0.32287914 y=-0.35641685 lb='Y_enterocolitica8081_NrdE';
487: x=0.3217369 y=-0.3596557 lb='Y_frederiksen_33641_NrdE';
488: x=0.32191366 y=-0.36233306 lb='S_proteamaculans_568_NrdE';
489: fg=0 0 0 bg=0 0 0 x=0.32639423 y=-0.35344467 lc=0 0 0 ll=11;
490: fg=255 0 0 bg=255 0 0 x=0.3221001 y=-0.36451924 lc=255 0 0 ll=1 lb='E_car_at_SCRI1043_NrdE';
491: fg=0 0 0 bg=0 0 0 x=0.32574174 y=-0.35516614 lc=0 0 0 ll=11;
492: fg=255 0 0 bg=255 0 0 x=0.32409245 y=-0.35948446 lc=255 0 0 ll=1 lb='P_carotovorumPBR1692_NrdE';
493: x=0.32380274 y=-0.36032122 lb='P_carotovorumWPP14_NrdE';
494: x=0.3250571 y=-0.36193708 lb='Csalexigens_DSM3043_NrdE';
495: fg=0 0 0 bg=0 0 0 x=0.36293876 y=-0.2618461 lc=0 0 0 ll=11;
496: x=0.36164993 y=-0.2663076;
497: x=0.35916096 y=-0.27484244;
498: x=0.3561092 y=-0.28511316;
499: x=0.34967932 y=-0.30655375;
500: x=0.34336135 y=-0.32633904;
501: x=0.34269744 y=-0.3284001;
502: x=0.34147894 y=-0.3319649;
503: x=0.34043947 y=-0.33498102;
504: x=0.3395522 y=-0.33751377;
505: x=0.33711028 y=-0.34437272;
506: x=0.33054036 y=-0.36253464;
507: fg=0 0 255 bg=0 0 255 x=0.32936364 y=-0.36576203 lc=0 0 255 ll=1 lb='M_avium_parat_k10_NrdE';
508: x=0.33054036 y=-0.36253464 lb='Mycob_avium_104_NrdE';
509: fg=0 0 0 bg=0 0 0 x=0.3303199 y=-0.36375597 lc=0 0 0 ll=11;
510: fg=0 0 255 bg=0 0 255 lc=0 0 255 ll=1 lb='M_ulcerans_Agy99_NrdE';
511: x=0.32907662 y=-0.367334 lb='M_marinumM_NrdE';
512: fg=0 0 0 bg=0 0 0 x=0.33824697 y=-0.34136423 lc=0 0 0 ll=11;
513: fg=0 0 255 bg=0 0 255 x=0.33187813 y=-0.35999683 lc=0 0 255 ll=1 lb='Mycobacterium_MCS_NrdE';
514: x=0.33026758 y=-0.36510098 lb='M_abscessus_NrdE';
515: fg=0 0 0 bg=0 0 0 x=0.33656034 y=-0.34681764 lc=0 0 0 ll=11;
516: fg=0 0 255 bg=0 0 255 x=0.32988092 y=-0.3670258 lc=0 0 255 ll=1 lb='M_vanbaalenii_PYR_1_NrdE';
517: x=0.33075893 y=-0.3646726 lb='M_gilvum_PYR_GCK_NrdE';
518: x=0.33194587 y=-0.3618186 lb='M_smegmatis_MC2_155_NrdE';
519: fg=0 0 0 bg=0 0 0 x=0.33620688 y=-0.35024408 lc=0 0 0 ll=11;
520: x=0.3332962 y=-0.35968834;
521: x=0.33232746 y=-0.3628036;
522: fg=0 0 255 bg=0 0 255 lc=0 0 255 ll=1 lb='M_bovis_b_AF2122_97_NrdE';
523: x=0.33146158 y=-0.3656131 lb='M_tuberc_CDC1551_NrdE';
524: x=0.33298543 y=-0.3607152 lb='M_tuberculosisEAS054_NrdE';
525: fg=0 0 0 bg=0 0 0 x=0.33493525 y=-0.35464612 lc=0 0 0 ll=11;
526: x=0.33422408 y=-0.3570847;
527: x=0.33311912 y=-0.36083826;
528: fg=0 0 255 bg=0 0 255 x=0.33000407 y=-0.37132198 lc=0 0 255 ll=1 lb='M_cuberculosis_C_NrdE';
529: x=0.330891 y=-0.3684786 lb='M_tuberculosisT92_NrdE';
530: x=0.3309402 y=-0.36856142 lb='M_tuberculosisT85_NrdE';
531: x=0.3298154 y=-0.37288812 lb='MtuberculosisHaarlem_NrdEpseudo';
532: x=0.33206192 y=-0.3673975 lb='M_lepraeTN_NrdE';
533: fg=0 0 0 bg=0 0 0 x=0.34910786 y=-0.30880785 lc=0 0 0 ll=11;
534: x=0.34496433 y=-0.32481116;
535: fg=0 0 255 bg=0 0 255 x=0.3363761 y=-0.35664764 lc=0 0 255 ll=1 lb='N_farcin_IFM10152_NrdE';
536: fg=0 0 0 bg=0 0 0 x=0.34400523 y=-0.3285545 lc=0 0 0 ll=11;
537: x=0.34110275 y=-0.3397645;
538: fg=0 0 255 bg=0 0 255 x=0.33528385 y=-0.36177817 lc=0 0 255 ll=1 lb='R_jostiiRHA1_NrdE';
539: fg=0 0 0 bg=0 0 0 x=0.33433864 y=-0.3661645 lc=0 0 0 ll=11;
540: fg=0 0 255 bg=0 0 255 x=0.3337268 y=-0.36852756 lc=0 0 255 ll=1 lb='R_erythropolis_PR4_NrdE';
541: x=0.3335789 y=-0.36916122 lb='R_erythropolis_SK121_NrdE';
542: x=0.33496442 y=-0.36498994 lb='R_opacus_B4_NrdE';
543: fg=0 0 0 bg=0 0 0 x=0.34814954 y=-0.3127997 lc=0 0 0 ll=11;
544: fg=0 0 255 bg=0 0 255 x=0.33551258 y=-0.36485493 lc=0 0 255 ll=1 lb='G_bronchialis43247_NrdE';
545: x=0.33503717 y=-0.3680326 lb='T_paurometabola20162_NrdE';
546: x=0.33894432 y=-0.35908225 lb='B_cavernae12333_NrdE';
547: fg=0 0 0 bg=0 0 0 x=0.35763147 y=-0.28166863 lc=0 0 0 ll=11;
548: fg=0 0 255 bg=0 0 255 x=0.33968264 y=-0.36083582 lc=0 0 255 ll=1 lb='J_denitrificans20603_NrdE';
549: x=0.33879173 y=-0.36676258 lb='X_cellulosilyti15894_NrdE';
550: x=0.34007156 y=-0.36616603 lb='B_faecium4810_NrdE1';
551: fg=0 0 0 bg=0 0 0 x=0.36180267 y=-0.26767325 lc=0 0 0 ll=11;
552: x=0.36094394 y=-0.27201918;
553: fg=0 0 255 bg=0 0 255 x=0.34045452 y=-0.36922136 lc=0 0 255 ll=1 lb='B_linens_BL2_NrdE1';
554: fg=0 0 0 bg=0 0 0 x=0.35645992 y=-0.2950183 lc=0 0 0 ll=11;
555: x=0.35185426 y=-0.31832674;
556: x=0.3508673 y=-0.3232559;
557: x=0.34619215 y=-0.34630144;
558: fg=0 0 255 bg=0 0 255 x=0.34165585 y=-0.3683754 lc=0 0 255 ll=1 lb='Arthrobact_sp_FB24_NrdE';
559: x=0.34227383 y=-0.36587065 lb='A_chlorophenolicusA6_NrdE1';
560: x=0.34362462 y=-0.36040458 lb='R_salmoninarum33209_NrdE';
561: x=0.3422585 y=-0.368908 lb='A_aurescens_TC1_NrdE';
562: x=0.3423056 y=-0.37174982 lb='M_luteusNCTC2665_NrdE';
563: x=0.34365 y=-0.36895406 lb='K_rhizophilaDC2201_NrdE';
564: fg=0 0 0 bg=0 0 0 x=0.36165017 y=-0.27782327 lc=0 0 0 ll=11;
565: fg=255 0 0 bg=255 0 0 x=0.34476426 y=-0.3748654 lc=255 0 0 ll=1 lb='P_lumine_lau_TT01_NrdE';
566: fg=0 0 0 bg=0 0 0 x=0.36101517 y=-0.28176785 lc=0 0 0 ll=11;
567: x=0.35582834 y=-0.3134753;
568: x=0.35401958 y=-0.32435936;
569: fg=255 0 0 bg=255 0 0 x=0.34552586 y=-0.37468064 lc=255 0 0 ll=1 lb='P_stuartii25827_NrdE';
570: x=0.34629694 y=-0.37156886 lb='P_rettgeri1131_NrdE';
571: x=0.34606758 y=-0.37510246 lb='PalcalifaciensDSM301_NrdE';
572: x=0.34732646 y=-0.37112296 lb='P_mirabilisHI4320_NrdE';
573: fg=0 0 0 bg=0 0 0 x=0.35699585 y=-0.327212 lc=0 0 0 ll=11;
574: x=0.35361448 y=-0.3508848;
575: x=0.35257515 y=-0.3580317;
576: fg=153 153 0 bg=153 153 0 x=0.35028824 y=-0.37348253 lc=153 153 0 ll=1 lb='B_henselae_Houston1_NrdE';
577: x=0.35003072 y=-0.37584513 lb='B_tribocorum105476_NrdE';
578: x=0.3506919 y=-0.37211335 lb='B_quintana_Toulouse_NrdE';
579: x=0.3513107 y=-0.3701151 lb='B_bacilliform_KC583_NrdE';
580: fg=0 0 0 bg=0 0 0 x=0.36786833 y=-0.2571558 lc=0 0 0 ll=11;
581: x=0.3664453 y=-0.2687996;
582: x=0.36433178 y=-0.2857368;
583: fg=0 0 255 bg=0 0 255 x=0.3542941 y=-0.3645509 lc=0 0 255 ll=1 lb='A_odontolyticus17982_NrdE';
584: x=0.35451937 y=-0.36602628 lb='A_coleocanis_DSM1543_NrdE';
585: x=0.35411674 y=-0.37410587 lb='A_urogenitalis15434_NrdE';
586: fg=0 0 0 bg=0 0 0 x=0.36236063 y=-0.3075117 lc=0 0 0 ll=11;
587: fg=0 0 255 bg=0 0 255 x=0.35514772 y=-0.3719472 lc=0 0 255 ll=1 lb='M_curtisii43063_NrdE';
588: x=0.35458726 y=-0.38028795 lb='M_mulieris35243_NrdE1';
589: fg=0 0 0 bg=0 0 0 x=0.36751163 y=-0.2780974 lc=0 0 0 ll=11;
590: x=0.36731192 y=-0.28048053;
591: x=0.367085 y=-0.28303263;
592: x=0.36585486 y=-0.29648253;
593: x=0.36551645 y=-0.30008206;
594: fg=0 0 255 bg=0 0 255 x=0.35800976 y=-0.3739014 lc=0 0 255 ll=1 lb='C_dipht_NCTC13129_NrdE';
595: fg=0 0 0 bg=0 0 0 x=0.3629857 y=-0.3277524 lc=0 0 0 ll=11;
596: fg=0 0 255 bg=0 0 255 x=0.35828096 y=-0.37646908 lc=0 0 255 ll=1 lb='C_efficiens_YS314_NrdE';
597: fg=0 0 0 bg=0 0 0 x=0.3598722 y=-0.36277202 lc=0 0 0 ll=11;
598: fg=0 0 255 bg=0 0 255 x=0.35874534 y=-0.37509272 lc=0 0 255 ll=1 lb='C_glut_ATCC13032_NrdE';
599: x=0.35887665 y=-0.37430066 lb='C_glutamicum_R_NrdE';
600: x=0.35981002 y=-0.3708793 lb='C_amycolatumSK46_NrdE1';
601: x=0.36033273 y=-0.3717001 lb='C_kroppenstedti44385_NrdE1';
602: fg=0 0 0 bg=0 0 0 x=0.3664724 y=-0.2927342 lc=0 0 0 ll=11;
603: fg=0 0 255 bg=0 0 255 x=0.3609554 y=-0.37037462 lc=0 0 255 ll=1 lb='C_jeikeium_K411_NrdE';
604: x=0.36125076 y=-0.37188873 lb='C_urealyticum7109_NrdE';
605: fg=0 0 0 bg=0 0 0 x=0.36634934 y=-0.30101582 lc=0 0 0 ll=11;
606: fg=0 0 255 bg=0 0 255 x=0.361758 y=-0.37643215 lc=0 0 255 ll=1 lb='C_ammoniagenes_NrdE';
607: fg=0 0 0 bg=0 0 0 x=0.36497262 y=-0.32959342 lc=0 0 0 ll=11;
608: fg=0 0 255 bg=0 0 255 x=0.36253786 y=-0.37323073 lc=0 0 255 ll=1 lb='C_accolens49725_NrdE1';
609: fg=0 0 0 bg=0 0 0 x=0.3648274 y=-0.3327759 lc=0 0 0 ll=11;
610: x=0.36424884 y=-0.34478548;
611: fg=0 0 255 bg=0 0 255 x=0.36291176 y=-0.37115064 lc=0 0 255 ll=1 lb='C_aurimucosum700975_NrdE1';
612: x=0.36303958 y=-0.37128365 lb='C_striatum_6940_NrdE1';
613: x=0.36311364 y=-0.37502953 lb='C_pseudogenital33035_NrdE1';
614: fg=0 0 0 bg=0 0 0 x=0.37154758 y=-0.24038593 lc=0 0 0 ll=11;
615: fg=0 0 255 bg=0 0 255 x=0.3666356 y=-0.37881202 lc=0 0 255 ll=1 lb='K_radiot_SRS30216_NrdE';
616: x=0.3676942 y=-0.36709195 lb='A_chlorophenolicusA6_NrdE2';
617: fg=0 0 0 bg=0 0 0 x=0.37689382 y=-0.26098412 lc=0 0 0 ll=11;
618: x=0.3789063 y=-0.28128535;
619: x=0.3800578 y=-0.2935334;
620: x=0.38180444 y=-0.31263015;
621: x=0.3827989 y=-0.32414636;
622: x=0.3838212 y=-0.357761;
623: x=0.38393098 y=-0.36169973;
624: x=0.38399845 y=-0.36702546;
625: x=0.38397363 y=-0.3686592;
626: x=0.38393116 y=-0.37105224;
627: x=0.38389486 y=-0.37284294;
628: fg=255 0 0 bg=255 0 0 x=0.38386747 y=-0.3739241 lc=255 0 0 ll=1 lb='E_coli_K12_MG1655_NrdE';
629: fg=0 0 0 bg=0 0 0 x=0.38388923 y=-0.37316194 lc=0 0 0 ll=11;
630: fg=255 0 0 bg=255 0 0 x=0.38387728 y=-0.3737514 lc=255 0 0 ll=1 lb='E_coli_HS_NrdE';
631: x=0.3838769 y=-0.3739728 lb='E_coli_101_1_NrdE';
632: x=0.38393116 y=-0.37105224 lb='E_coli_8739_NrdE';
633: x=0.38394642 y=-0.374024 lb='E_coli_Sakai_NrdE';
634: fg=0 0 0 bg=0 0 0 x=0.38400635 y=-0.3673368 lc=0 0 0 ll=11;
635: x=0.3840223 y=-0.36823568;
636: x=0.38402957 y=-0.37111232;
637: fg=255 0 0 bg=255 0 0 lc=255 0 0 ll=1 lb='S_flexneri_2a_2457T_NrdE';
638: x=0.38404092 y=-0.3733509 lb='Sflexneri_5_8401_NrdE';
639: fg=0 0 0 bg=0 0 0 x=0.38407853 y=-0.37070173 lc=0 0 0 ll=11;
640: x=0.38410336 y=-0.3723348;
641: fg=255 0 0 bg=255 0 0 x=0.38411704 y=-0.37368387 lc=255 0 0 ll=1 lb='E_coli_B7A_NrdE';
642: fg=0 0 0 bg=0 0 0 x=0.3841291 y=-0.37378657 lc=0 0 0 ll=11;
643: fg=255 0 0 bg=255 0 0 x=0.38414705 y=-0.3749671 lc=255 0 0 ll=1 lb='E_coli_E110019_NrdE';
644: x=0.38416195 y=-0.3754067 lb='E_coli_SE11_NrdE';
645: fg=0 0 0 bg=0 0 0 x=0.3841573 y=-0.37329155 lc=0 0 0 ll=11;
646: x=0.38419047 y=-0.3744815;
647: fg=255 0 0 bg=255 0 0 x=0.38419324 y=-0.3745919 lc=255 0 0 ll=1 lb='E_coli_E22_NrdE';
648: x=0.3842297 y=-0.37577105 lb='E_coli_B171_NrdE';
649: x=0.3842144 y=-0.37490126 lb='E_coli_E24377A_NrdE';
650: fg=0 0 0 bg=0 0 0 x=0.38407725 y=-0.36889064 lc=0 0 0 ll=11;
651: x=0.38425973 y=-0.37312484;
652: fg=255 0 0 bg=255 0 0 x=0.38431376 y=-0.37445712 lc=255 0 0 ll=1 lb='S_sonnei_Ss046_NrdE';
653: x=0.38432664 y=-0.37459105 lb='S_boydii_Sb227_NrdE';
654: x=0.38408148 y=-0.3689743 lb='S_dysenteriae_1012_NrdE';
655: fg=0 0 0 bg=0 0 0 x=0.3840781 y=-0.36384702 lc=0 0 0 ll=11;
656: x=0.38425717 y=-0.3665616;
657: fg=255 0 0 bg=255 0 0 x=0.384625 y=-0.3731539 lc=255 0 0 ll=1 lb='E_coli_CFT073_NrdE';
658: fg=0 0 0 bg=0 0 0 x=0.38445294 y=-0.36941886 lc=0 0 0 ll=11;
659: x=0.38454068 y=-0.37074915;
660: x=0.38466072 y=-0.37264192;
661: fg=255 0 0 bg=255 0 0 x=0.38479543 y=-0.3748544 lc=255 0 0 ll=1 lb='E_coli_UTI89_NrdE';
662: x=0.38466072 y=-0.37264192 lb='E_coli_APEC_O1_NrdE';
663: x=0.38480815 y=-0.3745133 lb='E_coli_F11_NrdE';
664: x=0.38477775 y=-0.37368408 lb='E_coli_SMS35_NrdE';
665: x=0.38466123 y=-0.371024 lb='E_coli_536_NrdE';
666: x=0.38533816 y=-0.3753277 lb='E_albertiiTW07627_NrdE';
667: fg=0 0 0 bg=0 0 0 x=0.38370618 y=-0.33038515 lc=0 0 0 ll=11;
668: x=0.38829672 y=-0.36252338;
669: x=0.38874587 y=-0.36572567;
670: x=0.38949853 y=-0.3717574;
671: fg=255 0 0 bg=255 0 0 x=0.3901149 y=-0.37849662 lc=255 0 0 ll=1 lb='S_ente_e_Ty_CT18_NrdE';
672: fg=0 0 0 bg=0 0 0 x=0.38955766 y=-0.37222156 lc=0 0 0 ll=11;
673: x=0.3896287 y=-0.37285626;
674: x=0.38968796 y=-0.3733981;
675: x=0.38992524 y=-0.37579152;
676: fg=255 0 0 bg=255 0 0 x=0.39006916 y=-0.37728184 lc=255 0 0 ll=1 lb='S_typhimurium_LT2_NrdE';
677: x=0.38992524 y=-0.37579152 lb='S_entericaCVM2370_NrdE';
678: fg=0 0 0 bg=0 0 0 x=0.38973755 y=-0.37383103 lc=0 0 0 ll=11;
679: x=0.38981444 y=-0.37451783;
680: x=0.389983 y=-0.3760592;
681: fg=255 0 0 bg=255 0 0 x=0.39012194 y=-0.3773599 lc=255 0 0 ll=1 lb='S_e_e_Ch_SCB67_NrdE';
682: x=0.39014998 y=-0.3775508 lb='S_entericSaintpaul29_NrdE';
683: x=0.39012337 y=-0.37715682 lb='S_entericaHadar_NrdE';
684: x=0.39016366 y=-0.37731767 lb='S_entNewportSL254_NrdE';
685: x=0.38978642 y=-0.3740946 lb='S_entericaSARA23_NrdE';
686: fg=0 0 0 bg=0 0 0 x=0.38978085 y=-0.37375626 lc=0 0 0 ll=11;
687: x=0.3898848 y=-0.37448412;
688: x=0.38997903 y=-0.37515602;
689: x=0.39007303 y=-0.37583867;
690: x=0.39008054 y=-0.37589422;
691: fg=255 0 0 bg=255 0 0 x=0.39025566 y=-0.37721586 lc=255 0 0 ll=1 lb='S_e_e_P_ATCC9150_NrdE';
692: x=0.39028072 y=-0.37734845 lb='S_ent_Schwarz19633_NrdE';
693: x=0.39026314 y=-0.37716964 lb='S_ParatyphiBSPB7_NrdE';
694: x=0.38997903 y=-0.37515602 lb='S_entNewportSL317_NrdE';
695: x=0.3902891 y=-0.37712327 lb='S_entAgonaSL483_NrdE';
696: x=0.3898348 y=-0.3740968 lb='S_entKentucky191_NrdE';
697: fg=0 0 0 bg=0 0 0 x=0.38974464 y=-0.37138063 lc=0 0 0 ll=11;
698: x=0.38999128 y=-0.3727981;
699: x=0.39015415 y=-0.37377825;
700: fg=255 0 0 bg=255 0 0 x=0.3904994 y=-0.3758887 lc=255 0 0 ll=1 lb='S_entHeidelberg476_NrdE';
701: x=0.39049953 y=-0.3758243 lb='S_entericaVirchow_NrdE';
702: fg=0 0 0 bg=0 0 0 x=0.39018637 y=-0.37388653 lc=0 0 0 ll=11;
703: x=0.39030704 y=-0.37456983;
704: fg=255 0 0 bg=255 0 0 x=0.39050752 y=-0.37572187 lc=255 0 0 ll=1 lb='S_entEnteritid125109_NrdE';
705: x=0.3905963 y=-0.37618378 lb='SentericaDublin_NrdE';
706: x=0.39056933 y=-0.37596264 lb='S_entGallinarum_NrdE';
707: x=0.39065462 y=-0.3761773 lb='S_entericaJaviana_NrdE';
708: x=0.39042494 y=-0.37343925 lb='S_arizonae62z4z23_NrdE';
709: x=0.3924247 y=-0.37392786 lb='C_koseriBAA895_NrdE';
710: fg=0 0 0 bg=0 0 0 x=0.38569957 y=-0.33134362 lc=0 0 0 ll=11;
711: fg=255 0 0 bg=255 0 0 x=0.393788 y=-0.37070236 lc=255 0 0 ll=1 lb='Enterobacter_sp_638_NrdE';
712: x=0.39295602 y=-0.3657682 lb='E_cancerogenus35316_NrdE';
713: x=0.39588192 y=-0.3667627 lb='E_sakazakii_BAA894_NrdE';
714: fg=0 0 0 bg=0 0 0 x=0.39373717 y=-0.34747726 lc=0 0 0 ll=11;
715: fg=255 0 0 bg=255 0 0 x=0.39754686 y=-0.36468464 lc=255 0 0 ll=1 lb='K_pneumoniae_78578_NrdE';
716: x=0.39879987 y=-0.36980745 lb='K_pneumoniae342_NrdE';
717: x=0.40207228 y=-0.3694865 lb='E_tasmaniensisEt1_99_NrdE';
718: fg=0 0 0 bg=0 0 0 x=0.37967786 y=-0.24207127 lc=0 0 0 ll=11;
719: x=0.38592973 y=-0.26782456;
720: x=0.38826615 y=-0.27755654;
721: fg=153 153 0 bg=153 153 0 x=0.40773186 y=-0.3595516 lc=153 153 0 ll=1 lb='Silicibacter_TM1040_NrdE';
722: x=0.40770325 y=-0.3576237 lb='P_denitrif_PD1222_NrdE';
723: x=0.41014403 y=-0.36541083 lb='PseudovibrioJE062_NrdE';
724: fg=0 0 0 bg=0 0 0 x=0.39303982 y=-0.2936782 lc=0 0 0 ll=11;
725: x=0.41092074 y=-0.36346665;
726: fg=255 0 0 bg=255 0 0 x=0.4115116 y=-0.3657972 lc=255 0 0 ll=1 lb='Vibrio_MED222_NrdE';
727: x=0.41248825 y=-0.36952072 lb='Vibrio_LGP32_NrdE';
728: x=0.41161552 y=-0.36395234 lb='V_parahaemolyticus16_NrdE';
729: x=0.4232675 y=-0.3707627 lb='W_glossinidia_Gb_NrdE';
730: fg=0 0 0 bg=0 0 0 x=0.39707986 y=-0.18866393 lc=0 0 0 ll=11;
731: x=0.41442394 y=-0.25106832;
732: fg=153 0 153 bg=153 0 153 x=0.44816503 y=-0.3736723 lc=153 0 153 ll=1 lb='M_gallisepticum_R_NrdE';
733: x=0.44894195 y=-0.374056 lb='M_synoviae_53_NrdE';
734: fg=0 0 0 bg=0 0 0 x=0.399912 y=-0.19637084 lc=0 0 0 ll=11;
735: x=0.4012152 y=-0.19994508;
736: x=0.4070579 y=-0.21873374;
737: x=0.43076292 y=-0.3007923;
738: fg=153 0 153 bg=153 0 153 x=0.45214084 y=-0.37550473 lc=153 0 153 ll=1 lb='MgenitaliumG37_NrdE';
739: x=0.4518664 y=-0.37315705 lb='M_pneumoniae_M129_NrdE';
740: fg=0 0 0 bg=0 0 0 x=0.4082316 y=-0.22244163 lc=0 0 0 ll=11;
741: x=0.41107327 y=-0.23174566;
742: fg=153 0 153 bg=153 0 153 x=0.45403948 y=-0.3763486 lc=153 0 153 ll=1 lb='M_pulmonis_NrdE';
743: fg=0 0 0 bg=0 0 0 x=0.4531413 y=-0.36824378 lc=0 0 0 ll=11;
744: x=0.45399484 y=-0.37103838;
745: fg=153 0 153 bg=153 0 153 x=0.45638335 y=-0.37893027 lc=153 0 153 ll=1 lb='M_hyopneumoniae_232_NrdE';
746: x=0.4561294 y=-0.37796447 lb='M_hyopneumoni_7448_NrdE';
747: x=0.4560557 y=-0.3775327 lb='M_hyopneumoniae_J_NrdE';
748: fg=0 0 0 bg=0 0 0 x=0.41451454 y=-0.24161309 lc=0 0 0 ll=11;
749: x=0.45220262 y=-0.35760507;
750: fg=153 0 153 bg=153 0 153 x=0.4587724 y=-0.37817892 lc=153 0 153 ll=1 lb='M_mycoides_m_SCPG1_NrdE';
751: fg=0 0 0 bg=0 0 0 x=0.455492 y=-0.36764213 lc=0 0 0 ll=11;
752: fg=153 0 153 bg=153 0 153 x=0.45833185 y=-0.37638238 lc=153 0 153 ll=1 lb='M_capricolum_27343_NrdE';
753: x=0.45921022 y=-0.37889144 lb='M_mycoidesGM12_NrdE';
754: x=0.46035722 y=-0.3779843 lb='M_florum_L1_NrdE';
755: fg=0 0 0 bg=0 0 0 x=0.40862703 y=-0.21877673 lc=0 0 0 ll=11;
756: x=0.4096032 y=-0.22129428;
757: x=0.41951886 y=-0.24706037;
758: x=0.45970047 y=-0.36083502;
759: fg=153 0 153 bg=153 0 153 x=0.46170884 y=-0.36671066 lc=153 0 153 ll=1 lb='S_agalact_2603VR_NrdE2';
760: fg=0 0 0 bg=0 0 0 x=0.46086708 y=-0.36411175 lc=0 0 0 ll=11;
761: x=0.4616299 y=-0.36627173;
762: x=0.46176025 y=-0.36664388;
763: fg=153 0 153 bg=153 0 153 x=0.46236962 y=-0.36839756 lc=153 0 153 ll=1 lb='S_agalactiae_NEM316_NrdE2';
764: x=0.46252573 y=-0.36881125 lb='S_agalactiae_CJB111_NrdE1';
765: x=0.4624324 y=-0.3685079 lb='S_agalactiae_A909_NrdE2';
766: x=0.4620107 y=-0.36724845 lb='S_agalactiae_515_NrdE2';
767: fg=0 0 0 bg=0 0 0 x=0.43352264 y=-0.28211808 lc=0 0 0 ll=11;
768: x=0.4625622 y=-0.3564523;
769: x=0.4656824 y=-0.3646844;
770: x=0.46650618 y=-0.36687455;
771: x=0.46711886 y=-0.36851603;
772: fg=153 0 153 bg=153 0 153 x=0.4678471 y=-0.3704824 lc=153 0 153 ll=1 lb='S_pyogenes_M1_GAS_NrdE1';
773: x=0.4678354 y=-0.3704211 lb='S_pyogenes_10270_NrdE1';
774: x=0.4678618 y=-0.370424 lb='S_pyogenes_MGAS315_NrdE1';
775: x=0.4678486 y=-0.37027112 lb='S_pyogenesNZ131_NrdE1';
776: fg=0 0 0 bg=0 0 0 x=0.4654559 y=-0.3636436 lc=0 0 0 ll=11;
777: x=0.46581513 y=-0.36454952;
778: fg=153 0 153 bg=153 0 153 x=0.46739626 y=-0.36856678 lc=153 0 153 ll=1 lb='S_pyogenes_MGAS8232_NrdE1';
779: x=0.46727934 y=-0.3682151 lb='S_pyog_MGAS10394_NrdE1';
780: fg=0 0 0 bg=0 0 0 x=0.46612883 y=-0.36529174 lc=0 0 0 ll=11;
781: fg=153 0 153 bg=153 0 153 x=0.46729955 y=-0.36818 lc=153 0 153 ll=1 lb='Spyogenes_MGAS9429_NrdE1';
782: x=0.46756294 y=-0.36877894 lb='Spyogenes_MGAS10750_NrdE1';
783: fg=0 0 0 bg=0 0 0 x=0.46634537 y=-0.35968632 lc=0 0 0 ll=11;
784: x=0.4670956 y=-0.36147195;
785: fg=153 0 153 bg=153 0 153 x=0.46879926 y=-0.36555564 lc=153 0 153 ll=8 lb='S_zooepidemicus10565_NrdE';
786: x=0.46920255 y=-0.36645117 lb='SzooepidemicusH70_NrdE2';
787: x=0.46860725 y=-0.3649571 lb='Streptococcequi4047_NrdE2';
788: fg=0 0 255 bg=0 0 255 x=0.4720637 y=-0.36483306 lc=0 0 255 lb='A_vaginae15829_NrdE';
789: fg=0 0 0 bg=0 0 0 x=0.46736065 y=-0.35099494 lc=0 0 0 ll=11;
790: fg=153 0 153 bg=153 0 153 x=0.47318873 y=-0.36420497 lc=153 0 153 ll=8 lb='L_helveticus4571_NrdE';
791: x=0.47242233 y=-0.36231223 lb='LgasseriMV22_NrdE1';
792: x=0.47893614 y=-0.37068292 lb='M_penetrans_NrdE';
793: fg=255 255 0 bg=255 255 0 x=0.48518842 y=-0.35099375 lc=255 255 0 lb='Coryneb_phage_P1201_NrdE';
794: fg=0 0 0 bg=0 0 0 x=0.44805703 y=-0.1937546 lc=0 0 0 ll=11;
795: x=0.5171524 y=-0.34214824 ll=8 lb='D_radiodurans_R1_NrdE';
796: x=0.5147003 y=-0.33500704 lb='D_geothermal_1130_NrdE';
797: x=0.42198077 y=-0.12558278 ll=11;
798: x=0.47313926 y=-0.23122698;
799: fg=255 255 0 bg=255 255 0 x=0.53451973 y=-0.3596346 lc=255 255 0 ll=8 lb='Staphyloc_ph_Twort_NrdE';
800: fg=0 0 0 bg=0 0 0 x=0.52748454 y=-0.34273097 lc=0 0 0 ll=11;
801: fg=255 255 0 bg=255 255 0 x=0.53246826 y=-0.35302255 lc=255 255 0 ll=8 lb='Staphyloc_phage_K_NrdE';
802: x=0.5332365 y=-0.3544571 lb='Bacteriophage_G1_NrdE';
803: fg=153 0 153 bg=153 0 153 x=0.53873104 y=-0.36057535 lc=153 0 153 lb='S_epidermidis_RP62A_NrdE2';
804: fg=0 0 0 bg=0 0 0 x=0.43958566 y=0.011199282 lc=0 0 0 ll=11;
805: x=0.45626837 y=-0.0011816517;
806: x=0.4905312 y=-0.026879782;
807: x=0.5342725 y=-0.060738068;
808: x=0.5510899 y=-0.07403038;
809: x=0.57377374 y=-0.09340427;
810: x=0.5844078 y=-0.10262728;
811: x=0.6008774 y=-0.11698486;
812: x=0.61074704 y=-0.1256772;
813: x=0.6241236 y=-0.15160449;
814: x=0.6310568 y=-0.16521175;
815: x=0.6431725 y=-0.18913981;
816: fg=255 0 0 bg=255 0 0 x=0.6811666 y=-0.26465088 lc=255 0 0 ll=8 lb='B_aphidicola_APS_NrdA';
817: x=0.68066365 y=-0.26272038 lb='B_aphidicola_Sg_NrdA';
818: x=0.6830777 y=-0.26604214 lb='B_aphidicola_Bp_NrdA';
819: fg=0 0 0 bg=0 0 0 x=0.6443793 y=-0.19014382 lc=0 0 0 ll=11;
820: fg=255 0 0 bg=255 0 0 x=0.68374026 y=-0.26549637 lc=255 0 0 ll=8 lb='Cand_B_floridanus_NrdA';
821: x=0.68098617 y=-0.25936693 lb='B_pennsylvanicusBPEN_NrdA';
822: fg=0 0 0 bg=0 0 0 x=0.6215953 y=-0.13499014 lc=0 0 0 ll=11;
823: x=0.625945 y=-0.13876264;
824: x=0.63165313 y=-0.14402585;
825: x=0.63426256 y=-0.14644414;
826: x=0.6375472 y=-0.14951922;
827: x=0.63844657 y=-0.1503741;
828: x=0.6411799 y=-0.15338415;
829: x=0.64256155 y=-0.15510516;
830: x=0.64997154 y=-0.16524993;
831: x=0.654454 y=-0.17141953;
832: x=0.66173565 y=-0.1814955;
833: x=0.6684477 y=-0.19113892;
834: x=0.6728743 y=-0.1975332;
835: x=0.67579556 y=-0.20201503;
836: x=0.68292606 y=-0.21301542;
837: x=0.684659 y=-0.21570371;
838: x=0.68526304 y=-0.21665125;
839: x=0.68799305 y=-0.2209821;
840: x=0.68860126 y=-0.2219524;
841: x=0.69576895 y=-0.23456323;
842: x=0.69747263 y=-0.23757842;
843: x=0.6981822 y=-0.23888007;
844: x=0.698436 y=-0.23935127;
845: fg=255 0 0 bg=255 0 0 x=0.69875234 y=-0.2399422 lc=255 0 0 ll=8 lb='E_coli_K12_MG1655_NrdA';
846: x=0.6987427 y=-0.23991731 lb='S_boydii308394_NrdA';
847: fg=0 0 0 bg=0 0 0 x=0.6985591 y=-0.23956315 lc=0 0 0 ll=11;
848: fg=255 0 0 bg=255 0 0 x=0.6988085 y=-0.24001794 lc=255 0 0 ll=8 lb='E_coli_Sakai_NrdA';
849: x=0.69894594 y=-0.24026008 lb='S_flexneri_2a_301_NrdA';
850: fg=0 0 0 bg=0 0 0 x=0.69773465 y=-0.23803142 lc=0 0 0 ll=11;
851: x=0.6978622 y=-0.23825713;
852: fg=255 0 0 bg=255 0 0 x=0.698828 y=-0.23997656 lc=255 0 0 ll=8 lb='E_coli_53638_NrdA';
853: x=0.6988357 y=-0.23996986 lb='E_coli_E22_NrdA';
854: fg=0 0 0 bg=0 0 0 x=0.69802016 y=-0.2385192 lc=0 0 0 ll=11;
855: x=0.6983178 y=-0.23903082;
856: x=0.69852793 y=-0.23939401;
857: fg=255 0 0 bg=255 0 0 x=0.6991824 y=-0.24053201 lc=255 0 0 ll=8 lb='S_boydii_Sb227_NrdA';
858: x=0.6991912 y=-0.2405339 lb='S_dysenteriae_Sd197_NrdA';
859: x=0.6991053 y=-0.2403686 lb='E_coli_O157H74045_NrdA';
860: x=0.69907665 y=-0.24029335 lb='Sflexneri_5_8401_NrdA';
861: x=0.69966966 y=-0.24103856 lb='E_albertiiTW07627_NrdA';
862: fg=0 0 0 bg=0 0 0 x=0.6960861 y=-0.23318507 lc=0 0 0 ll=11;
863: x=0.69684845 y=-0.23435463;
864: x=0.69718647 y=-0.23487613;
865: x=0.698476 y=-0.23689906;
866: x=0.6987368 y=-0.23731045;
867: x=0.69894964 y=-0.23764996;
868: x=0.6992738 y=-0.23817903;
869: fg=255 0 0 bg=255 0 0 x=0.7001897 y=-0.23968208 lc=255 0 0 ll=8 lb='S_ente_e_Ty_CT18_NrdA1';
870: x=0.7004187 y=-0.24003665 lb='SentericaDublin_NrdA';
871: fg=0 0 0 bg=0 0 0 x=0.6993124 y=-0.23822223 lc=0 0 0 ll=11;
872: x=0.6994948 y=-0.23851317;
873: fg=255 0 0 bg=255 0 0 x=0.700179 y=-0.23961085 lc=255 0 0 ll=8 lb='S_ParatyphiBSPB7_NrdA';
874: x=0.69950575 y=-0.23853059 lb='S_entKentucky191_NrdA';
875: fg=0 0 0 bg=0 0 0 x=0.6998276 y=-0.23902597 lc=0 0 0 ll=11;
876: fg=255 0 0 bg=255 0 0 lc=255 0 0 ll=8 lb='S_entHeidelberg476_NrdA';
877: x=0.7000923 y=-0.23943657 lb='S_entHeidelberg486_NrdA';
878: fg=0 0 0 bg=0 0 0 x=0.6988839 y=-0.23753488 lc=0 0 0 ll=11;
879: fg=255 0 0 bg=255 0 0 x=0.6997357 y=-0.23884164 lc=255 0 0 ll=8 lb='S_entericaSARA23_NrdA';
880: x=0.6994718 y=-0.23842686 lb='S_entericSaintpaul29_NrdA';
881: x=0.7000276 y=-0.23922755 lb='S_entGallinarum_NrdA';
882: fg=0 0 0 bg=0 0 0 x=0.6987405 y=-0.23715779 lc=0 0 0 ll=11;
883: x=0.70039004 y=-0.23959303;
884: fg=255 0 0 bg=255 0 0 lc=255 0 0 ll=8 lb='S_entericaSL480_NrdA';
885: x=0.7006621 y=-0.23999245 lb='S_ent_Schwarz19633_NrdA';
886: x=0.7000572 y=-0.23907016 lb='S_entNewportSL254_NrdA';
887: x=0.70026517 y=-0.23926358 lb='S_arizonae62z4z23_NrdA';
888: fg=0 0 0 bg=0 0 0 x=0.6965862 y=-0.23388448 lc=0 0 0 ll=11;
889: x=0.69845927 y=-0.23651828;
890: x=0.69876784 y=-0.23695451;
891: fg=255 0 0 bg=255 0 0 x=0.69999427 y=-0.23869765 lc=255 0 0 ll=8 lb='S_typhimurium_LT2_NrdA';
892: x=0.69985086 y=-0.23847736 lb='S_entericaJaviana_NrdA';
893: x=0.699716 y=-0.23826656 lb='S_entericaVirchow_NrdA';
894: x=0.6990128 y=-0.23722441 lb='S_e_e_P_ATCC9150_NrdA';
895: x=0.70094997 y=-0.2386271 lb='C_koseriBAA895_NrdA';
896: fg=0 0 0 bg=0 0 0 x=0.6879456 y=-0.22024687 lc=0 0 0 ll=11;
897: fg=255 0 0 bg=255 0 0 x=0.70276535 y=-0.2402157 lc=255 0 0 ll=8 lb='Enterobacter_sp_638_NrdA';
898: x=0.7017873 y=-0.2387017 lb='E_cancerogenus35316_NrdA';
899: fg=0 0 0 bg=0 0 0 x=0.6992793 y=-0.23489112 lc=0 0 0 ll=11;
900: fg=255 0 0 bg=255 0 0 x=0.70238274 y=-0.2389855 lc=255 0 0 ll=8 lb='K_pneumoniae_78578_NrdA';
901: x=0.7026415 y=-0.23928045 lb='K_pneumoniae342_NrdA';
902: x=0.7016272 y=-0.23717526 lb='E_sakazakii_BAA894_NrdA';
903: x=0.70517355 y=-0.23957355 lb='E_tasmaniensisEt1_99_NrdA';
904: fg=0 0 0 bg=0 0 0 x=0.6775171 y=-0.20311087 lc=0 0 0 ll=11;
905: x=0.68310595 y=-0.20992966;
906: x=0.6966784 y=-0.226575;
907: x=0.7045436 y=-0.23647429;
908: fg=255 0 0 bg=255 0 0 x=0.70656395 y=-0.23903042 lc=255 0 0 ll=8 lb='Y_pestis_CO92_NrdA';
909: x=0.7058253 y=-0.2380792 lb='Y_pseudot_32953_NrdA';
910: fg=0 0 0 bg=0 0 0 x=0.7010251 y=-0.23185103 lc=0 0 0 ll=11;
911: x=0.70235306 y=-0.23347118;
912: x=0.70284456 y=-0.23407394;
913: x=0.7034944 y=-0.23487511;
914: fg=255 0 0 bg=255 0 0 x=0.7068517 y=-0.23903532 lc=255 0 0 ll=8 lb='Y_mollaretii_43969_NrdA';
915: x=0.70675945 y=-0.23887931 lb='Y_enterocolitica8081_NrdA';
916: x=0.7072129 y=-0.23937625 lb='Y_bercovieri_43970_NrdA';
917: x=0.706872 y=-0.23889993 lb='Y_frederiksen_33641_NrdA';
918: x=0.7071954 y=-0.23918767 lb='Y_intermedia_29909_NrdA';
919: x=0.7070064 y=-0.23805748 lb='S_proteamaculans_568_NrdA';
920: fg=0 0 0 bg=0 0 0 x=0.7011477 y=-0.23035657 lc=0 0 0 ll=11;
921: fg=255 0 0 bg=255 0 0 x=0.708241 y=-0.23861933 lc=255 0 0 ll=8 lb='E_car_at_SCRI1043_NrdA';
922: fg=0 0 0 bg=0 0 0 x=0.7035258 y=-0.23308453 lc=0 0 0 ll=11;
923: fg=255 0 0 bg=255 0 0 x=0.7079853 y=-0.23822628 lc=255 0 0 ll=8 lb='P_carotovorumPBR1692_NrdA';
924: x=0.7078273 y=-0.23799369 lb='P_carotovorumWPP14_NrdA';
925: x=0.70803434 y=-0.23585811 lb='S_gloss_morsitans_NrdA';
926: fg=0 0 0 bg=0 0 0 x=0.66469765 y=-0.18470788 lc=0 0 0 ll=11;
927: x=0.67430204 y=-0.1951774;
928: x=0.6823141 y=-0.20400047;
929: fg=255 0 0 bg=255 0 0 x=0.7136031 y=-0.23898739 lc=255 0 0 ll=8 lb='P_lumine_lau_TT01_NrdA';
930: fg=0 0 0 bg=0 0 0 x=0.6924638 y=-0.2151209 lc=0 0 0 ll=11;
931: fg=255 0 0 bg=255 0 0 x=0.70971704 y=-0.23421758 lc=255 0 0 ll=8 lb='P_stuartii25827_NrdA';
932: fg=0 0 0 bg=0 0 0 x=0.699972 y=-0.22330531 lc=0 0 0 ll=11;
933: fg=255 0 0 bg=255 0 0 x=0.7104494 y=-0.23478475 lc=255 0 0 ll=8 lb='PalcalifaciensDSM301_NrdA';
934: x=0.70989716 y=-0.23406965 lb='P_rettgeri1131_NrdA';
935: fg=0 0 0 bg=0 0 0 x=0.70228994 y=-0.2250724 lc=0 0 0 ll=11;
936: fg=255 0 0 bg=255 0 0 x=0.7126694 y=-0.23621559 lc=255 0 0 ll=8 lb='P_mirabilisHI4320_NrdA';
937: x=0.71264774 y=-0.23607998 lb='P_penneri35198_NrdA';
938: fg=153 0 0 bg=153 0 0 x=0.7071614 y=-0.22937974 lc=153 0 0 lb='O_formigenesOXCC13_NrdA';
939: fg=255 0 0 bg=255 0 0 x=0.7195116 y=-0.23916934 lc=255 0 0 lb='H_defensa_Ap_NrdA';
940: x=0.7151395 y=-0.23242995 lb='B_cicadellinicola_Hc_NrdA';
941: fg=0 0 0 bg=0 0 0 x=0.6636178 y=-0.1748181 lc=0 0 0 ll=11;
942: x=0.67486846 y=-0.18618341;
943: fg=255 0 0 bg=255 0 0 x=0.71899474 y=-0.23121323 lc=255 0 0 ll=8 lb='H_ducreyi_35000HP_NrdA';
944: fg=0 0 0 bg=0 0 0 x=0.71931934 y=-0.2308601 lc=0 0 0 ll=11;
945: fg=255 0 0 bg=255 0 0 x=0.72192496 y=-0.23349223 lc=255 0 0 ll=8 lb='A_pleuropn_1_4074_NrdA1';
946: x=0.72142714 y=-0.23296787 lb='A_pleuropneumon3JL03_NrdA1';
947: fg=0 0 0 bg=0 0 0 x=0.6653324 y=-0.17639907 lc=0 0 0 ll=11;
948: x=0.67348266 y=-0.18395224;
949: x=0.67744654 y=-0.1876445;
950: x=0.68877286 y=-0.19824822;
951: x=0.7148901 y=-0.22307456;
952: x=0.7172356 y=-0.22531544;
953: x=0.7175778 y=-0.22564404;
954: x=0.7177268 y=-0.22578861;
955: x=0.7180103 y=-0.22606498;
956: x=0.71817726 y=-0.22622944;
957: fg=255 0 0 bg=255 0 0 x=0.7194577 y=-0.22749689 lc=255 0 0 ll=8 lb='H_influenzae_RdKW20_NrdA';
958: x=0.7187926 y=-0.22683242 lb='H_infl_86028NP_NrdA';
959: fg=0 0 0 bg=0 0 0 x=0.7183192 y=-0.22636306 lc=0 0 0 ll=11;
960: fg=255 0 0 bg=255 0 0 x=0.7188407 y=-0.22686897 lc=255 0 0 ll=8 lb='H_influenzae_R2866_NrdA';
961: x=0.71874917 y=-0.22677597 lb='H_influenzae_PittEE_NrdA';
962: x=0.71936613 y=-0.22734685 lb='H_influenzaePittII_NrdA';
963: fg=0 0 0 bg=0 0 0 x=0.71863365 y=-0.22663252 lc=0 0 0 ll=11;
964: fg=255 0 0 bg=255 0 0 x=0.71908134 y=-0.22705378 lc=255 0 0 ll=8 lb='H_influenzae_PittAA_NrdA';
965: x=0.71915174 y=-0.22711511 lb='H_influenzae6P18H1_NrdA';
966: x=0.7188324 y=-0.2267877 lb='H_influenzae_R3021_NrdA';
967: x=0.7148901 y=-0.22307456 lb='H_influenzae_3655_NrdA';
968: fg=0 0 0 bg=0 0 0 x=0.69330186 y=-0.20229852 lc=0 0 0 ll=11;
969: fg=255 0 0 bg=255 0 0 x=0.7190104 y=-0.22552536 lc=255 0 0 ll=8 lb='P_multocida_m_Pm70_NrdA';
970: fg=0 0 0 bg=0 0 0 x=0.71676236 y=-0.22317265 lc=0 0 0 ll=11;
971: fg=255 0 0 bg=255 0 0 x=0.71777964 y=-0.22408244 lc=255 0 0 ll=8 lb='H_somnus_129PT_NrdA';
972: x=0.7177345 y=-0.22403324 lb='H_somnus_2336_NrdA';
973: x=0.7193179 y=-0.2243334 lb='M_succin_MBEL55E_NrdA';
974: x=0.72013754 y=-0.22441657 lb='A_succinogenes_130Z_NrdA';
975: x=0.721648 y=-0.22474442 lb='M_haemolytica_NrdA';
976: fg=0 0 0 bg=0 0 0 x=0.6480448 y=-0.15856028 lc=0 0 0 ll=11;
977: x=0.6602662 y=-0.1679217;
978: x=0.6861744 y=-0.18850614;
979: fg=255 0 0 bg=255 0 0 x=0.7251867 y=-0.22165528 lc=255 0 0 ll=8 lb='V_choler_ElTorN16961_NrdA';
980: fg=0 0 0 bg=0 0 0 x=0.6917202 y=-0.19288954 lc=0 0 0 ll=11;
981: x=0.7035226 y=-0.20246345;
982: x=0.7064706 y=-0.20486724;
983: x=0.70948696 y=-0.20735231;
984: x=0.71500313 y=-0.21194397;
985: fg=255 0 0 bg=255 0 0 x=0.7269426 y=-0.22198531 lc=255 0 0 ll=8 lb='V_para_RIMD2210633_NrdA';
986: fg=0 0 0 bg=0 0 0 x=0.71875995 y=-0.2150551 lc=0 0 0 ll=11;
987: fg=255 0 0 bg=255 0 0 x=0.7263317 y=-0.22135787 lc=255 0 0 ll=8 lb='Vibrio_sp_Ex25_NrdA';
988: x=0.72661304 y=-0.22152497 lb='V_alginolytic_12G01_NrdA';
989: fg=0 0 0 bg=0 0 0 x=0.7172601 y=-0.21365774 lc=0 0 0 ll=11;
990: fg=255 0 0 bg=255 0 0 x=0.72653323 y=-0.221219 lc=255 0 0 ll=8 lb='V_harveyi_BAA1116_NrdA';
991: x=0.72758484 y=-0.22198969 lb='V_campbelliiAND4_NrdA2';
992: fg=0 0 0 bg=0 0 0 x=0.72598433 y=-0.22037123 lc=0 0 0 ll=11;
993: fg=255 0 0 bg=255 0 0 x=0.7263826 y=-0.22068931 lc=255 0 0 ll=8 lb='V_vulnificus_CMCP6_NrdA';
994: x=0.72662914 y=-0.22088087 lb='V_vulnificus_YJ016_NrdA';
995: x=0.7267872 y=-0.22066085 lb='V_parahaemolyticus16_NrdA';
996: fg=0 0 0 bg=0 0 0 x=0.69474894 y=-0.19518524 lc=0 0 0 ll=11;
997: x=0.71904486 y=-0.2136981;
998: x=0.72169214 y=-0.21572588;
999: fg=255 0 0 bg=255 0 0 x=0.7273419 y=-0.22009912 lc=255 0 0 ll=8 lb='V_splendidus_12B01_NrdA';
1000: fg=0 0 0 bg=0 0 0 x=0.72335196 y=-0.2169906 lc=0 0 0 ll=11;
1001: fg=255 0 0 bg=255 0 0 x=0.72686875 y=-0.21968445 lc=255 0 0 ll=8 lb='Vibrio_MED222_NrdA';
1002: x=0.7272201 y=-0.2199226 lb='Vibrio_LGP32_NrdA';
1003: x=0.72691375 y=-0.2196 lb='Vibrionales_SWAT3_NrdA';
1004: x=0.7255941 y=-0.21807674 lb='V_shilonii_AK1_NrdA';
1005: fg=0 0 0 bg=0 0 0 x=0.6744324 y=-0.17799626 lc=0 0 0 ll=11;
1006: x=0.6944912 y=-0.19249234;
1007: x=0.71957546 y=-0.21081439;
1008: fg=255 0 0 bg=255 0 0 x=0.7272881 y=-0.2164779 lc=255 0 0 ll=8 lb='P_profundum_SS9_NrdA';
1009: x=0.7269965 y=-0.21620607 lb='P_profundum_3TCK_NrdA';
1010: fg=0 0 0 bg=0 0 0 x=0.7184288 y=-0.20960756 lc=0 0 0 ll=11;
1011: fg=255 0 0 bg=255 0 0 x=0.72722477 y=-0.21593034 lc=255 0 0 ll=8 lb='Photobacterium_SKA34_NrdA';
1012: x=0.7269861 y=-0.21569328 lb='V_angustum_S14_NrdA';
1013: fg=0 0 0 bg=0 0 0 x=0.70790213 y=-0.2012919 lc=0 0 0 ll=11;
1014: x=0.7237211 y=-0.21236183;
1015: fg=255 0 0 bg=255 0 0 x=0.72971594 y=-0.21657959 lc=255 0 0 ll=8 lb='V_fischeri_ES114_NrdA';
1016: x=0.729679 y=-0.21650864 lb='V_fischeriMJ11_NrdA';
1017: x=0.73255414 y=-0.21826541 lb='A_salmonicidaLFI1238_NrdA';
1018: fg=0 0 0 bg=0 0 0 x=0.6546916 y=-0.16303812 lc=0 0 0 ll=11;
1019: x=0.71907943 y=-0.2066531;
1020: fg=255 0 0 bg=255 0 0 x=0.7290214 y=-0.21342438 lc=255 0 0 ll=8 lb='A_hydrophilaATCC7966_NrdA';
1021: x=0.73005766 y=-0.21404904 lb='A_salmonicida_A449_NrdA';
1022: x=0.72580266 y=-0.21042284 lb='T_auensis9187_NrdA';
1023: fg=0 0 0 bg=0 0 0 x=0.643078 y=-0.15297556 lc=0 0 0 ll=11;
1024: x=0.64687854 y=-0.15512298;
1025: x=0.6824874 y=-0.17632839;
1026: x=0.69144183 y=-0.18184693;
1027: x=0.69600767 y=-0.18469283;
1028: x=0.71193624 y=-0.19467728;
1029: x=0.72410494 y=-0.20256515;
1030: fg=255 0 0 bg=255 0 0 x=0.73388654 y=-0.20901176 lc=255 0 0 ll=8 lb='S_oneidensis_MR1_NrdA';
1031: fg=0 0 0 bg=0 0 0 x=0.73033136 y=-0.2065788 lc=0 0 0 ll=11;
1032: x=0.73242724 y=-0.20793734;
1033: fg=255 0 0 bg=255 0 0 x=0.73344684 y=-0.20860195 lc=255 0 0 ll=8 lb='Shewanella_ANA3_NrdA';
1034: x=0.7347133 y=-0.209411 lb='Shewanella_MR7_NrdA';
1035: x=0.7338347 y=-0.20881203 lb='Shewanella_MR4_NrdA';
1036: fg=0 0 0 bg=0 0 0 x=0.7203177 y=-0.19981349 lc=0 0 0 ll=11;
1037: x=0.73245823 y=-0.20738071;
1038: x=0.7349433 y=-0.2089384;
1039: fg=255 0 0 bg=255 0 0 x=0.7354167 y=-0.20923686 lc=255 0 0 ll=8 lb='S_baltica_OS155_NrdA';
1040: x=0.735582 y=-0.20933653 lb='S_baltica_OS223_NrdA';
1041: x=0.73617715 y=-0.20967266 lb='S_baltica_OS195_NrdA';
1042: fg=0 0 0 bg=0 0 0 x=0.72872 y=-0.20487496 lc=0 0 0 ll=11;
1043: x=0.73366857 y=-0.20787305;
1044: fg=255 0 0 bg=255 0 0 x=0.7346371 y=-0.20846319 lc=255 0 0 ll=8 lb='Shewanella_W3181_NrdA';
1045: x=0.7349453 y=-0.20864215 lb='S_putrefaciensCN32_NrdA';
1046: x=0.73510617 y=-0.20867799 lb='S_putrefaciens_200_NrdA';
1047: x=0.7353187 y=-0.2078339 lb='S_amazonens_SB2B_NrdA';
1048: fg=0 0 0 bg=0 0 0 x=0.6997437 y=-0.18664935 lc=0 0 0 ll=11;
1049: fg=255 0 0 bg=255 0 0 x=0.7358785 y=-0.20767486 lc=255 0 0 ll=8 lb='S_frigidi_NCIMB_400_NrdA';
1050: x=0.73783857 y=-0.20855771 lb='S_denitrific_OS217_NrdA';
1051: fg=0 0 0 bg=0 0 0 x=0.69173056 y=-0.18142816 lc=0 0 0 ll=11;
1052: x=0.7079647 y=-0.19054675;
1053: x=0.72717655 y=-0.20140201;
1054: fg=255 0 0 bg=255 0 0 x=0.7383076 y=-0.20772864 lc=255 0 0 ll=8 lb='S_pealeana_700345_NrdA';
1055: x=0.7389879 y=-0.20803636 lb='S_halifaxensisHAWEB4_NrdA';
1056: x=0.7369449 y=-0.20663208 lb='S_loihica_PV4_NrdA';
1057: fg=0 0 0 bg=0 0 0 x=0.70181996 y=-0.18689522 lc=0 0 0 ll=11;
1058: fg=255 0 0 bg=255 0 0 x=0.7390497 y=-0.20731334 lc=255 0 0 ll=8 lb='S_woodyi_51908_NrdA';
1059: fg=0 0 0 bg=0 0 0 x=0.70218027 y=-0.1870893 lc=0 0 0 ll=11;
1060: fg=255 0 0 bg=255 0 0 x=0.7380412 y=-0.206521 lc=255 0 0 ll=8 lb='S_sediminis_HAWEB3_NrdA';
1061: x=0.73689014 y=-0.20567039 lb='S_benthicaKT99_NrdA';
1062: fg=0 0 0 bg=0 0 0 x=0.6509773 y=-0.1571853 lc=0 0 0 ll=11;
1063: x=0.65587765 y=-0.15966652;
1064: x=0.66231245 y=-0.1629864;
1065: x=0.7008304 y=-0.18323092;
1066: fg=255 0 0 bg=255 0 0 x=0.74114573 y=-0.20455062 lc=255 0 0 ll=8 lb='I_loihiensis_L2TR_NrdA';
1067: x=0.7410906 y=-0.20426111 lb='I_baltica_OS145_NrdA';
1068: fg=0 0 0 bg=0 0 0 x=0.6948875 y=-0.17958422 lc=0 0 0 ll=11;
1069: x=0.720489 y=-0.19271065;
1070: fg=255 0 0 bg=255 0 0 x=0.73520935 y=-0.20030524 lc=255 0 0 ll=8 lb='P_haloplanktis_TAC1_NrdA';
1071: x=0.7353516 y=-0.20028351 lb='Alteromonadales_TW7_NrdA';
1072: x=0.73849404 y=-0.20152526 lb='P_tunicata_D2_NrdA';
1073: fg=0 0 0 bg=0 0 0 x=0.6728255 y=-0.16797985 lc=0 0 0 ll=11;
1074: x=0.6830122 y=-0.17300871;
1075: fg=255 0 0 bg=255 0 0 x=0.74158716 y=-0.20211026 lc=255 0 0 ll=8 lb='P_atlantica_T6c_NrdA';
1076: x=0.7415499 y=-0.20172283 lb='A_macleo_Deep_eco_NrdA';
1077: fg=153 153 0 bg=153 153 0 x=0.7433342 y=-0.20212387 lc=153 153 0 lb='Alpha_HTCC2255_NrdA';
1078: fg=255 0 0 bg=255 0 0 x=0.74189055 y=-0.20064296 lc=255 0 0 lb='C_psychrerythr_34H_NrdA';
1079: x=0.7390242 y=-0.19824323 lb='Moritella_sp_PE36_NrdA';
1080: fg=0 0 0 bg=0 0 0 x=0.6429732 y=-0.15201229 lc=0 0 0 ll=11;
1081: x=0.6859839 y=-0.1719066;
1082: fg=255 0 0 bg=255 0 0 x=0.74046445 y=-0.19727397 lc=255 0 0 ll=8 lb='Marinomonas_MED121_NrdA';
1083: x=0.73992836 y=-0.19669254 lb='Marinomonas_MWYL1_NrdA';
1084: x=0.7404884 y=-0.1962207 lb='Oceanobacter_RED65_NrdA';
1085: fg=0 0 0 bg=0 0 0 x=0.68013173 y=-0.16682 lc=0 0 0 ll=11;
1086: fg=255 0 0 bg=255 0 0 x=0.73804826 y=-0.19272341 lc=255 0 0 ll=8 lb='Psychromonas_CNPT3_NrdA1';
1087: x=0.739664 y=-0.19308487 lb='P_ingrahamii_37_NrdA';
1088: fg=0 0 0 bg=0 0 0 x=0.74201274 y=-0.19204852 lc=0 0 0 lb='L_araneosa_HTCC2155_NrdA';
1089: x=0.646895 y=-0.14706963 ll=11;
1090: x=0.6539843 y=-0.1499432;
1091: x=0.6800899 y=-0.16060182;
1092: x=0.7347628 y=-0.18324807;
1093: x=0.7361221 y=-0.1838192;
1094: x=0.7391415 y=-0.18509689;
1095: fg=153 0 0 bg=153 0 0 x=0.74303037 y=-0.1867657 lc=153 0 0 ll=8 lb='N_meningitidis_MC58_NrdA';
1096: fg=0 0 0 bg=0 0 0 x=0.74010366 y=-0.18550111 lc=0 0 0 ll=11;
1097: fg=153 0 0 bg=153 0 0 x=0.7430925 y=-0.18676583 lc=153 0 0 ll=8 lb='N_meningit_Z2491_NrdA';
1098: x=0.74321234 y=-0.18679802 lb='N_meningitidis053422_NrdA';
1099: x=0.7428984 y=-0.18660595 ll=7 lb='N_meningitidis_FAM18_NrdA';
1100: fg=0 0 0 bg=0 0 0 x=0.74073386 y=-0.18565077 lc=0 0 0 ll=11;
1101: fg=153 0 0 bg=153 0 0 x=0.74376595 y=-0.1868798 lc=153 0 0 ll=7 lb='N_gonorrh_FA1090_NrdA';
1102: x=0.7450561 y=-0.18737729 lb='N_gonorrhoeae11945_NrdA';
1103: fg=0 0 0 bg=0 0 0 x=0.68591654 y=-0.16287808 lc=0 0 0 ll=11;
1104: fg=153 0 0 bg=153 0 0 x=0.7443525 y=-0.18587762 lc=153 0 0 ll=7 lb='E_corrodens23834_NrdA';
1105: x=0.74870837 y=-0.18722528 lb='K_oralis_ATCC51147_NrdA';
1106: x=0.7429869 y=-0.18393573 lb='M_flagellatus_KT_NrdA';
1107: fg=0 0 0 bg=0 0 0 x=0.6928917 y=-0.16410494 lc=0 0 0 ll=11;
1108: x=0.7352959 y=-0.17993201;
1109: fg=255 0 0 bg=255 0 0 x=0.74988693 y=-0.18542017 lc=255 0 0 ll=7 lb='Psychrobacter_sp_NrdA';
1110: x=0.75052613 y=-0.18557267 lb='P_cryohalolentis_K5_NrdA';
1111: x=0.74535847 y=-0.18323474 lb='Psychrobact_PRwf1_NrdA';
1112: fg=0 0 0 bg=0 0 0 x=0.63373286 y=-0.13931134 lc=0 0 0 ll=11;
1113: fg=255 0 0 bg=255 0 0 x=0.74582624 y=-0.17953919 lc=255 0 0 ll=7 lb='T_crunogena_XCL2_NrdA';
1114: x=0.7439669 y=-0.17824253 lb='Oceanospirill_MED92_NrdA';
1115: fg=0 0 0 bg=0 0 0 x=0.7093788 y=-0.15437905 lc=0 0 0 ll=11;
1116: fg=255 0 0 bg=255 0 0 x=0.7584957 y=-0.17144616 lc=255 0 0 ll=7 lb='Ruthia_magnificaCm_NrdA';
1117: x=0.75871736 y=-0.17124349 lb='V_okutanii_HA_NrdA';
1118: x=0.7618878 y=-0.16228916 lb='Reinekea_MED297_NrdA';
1119: fg=0 0 0 bg=0 0 0 x=0.76397586 y=-0.15520467 lc=0 0 0 ll=11;
1120: fg=255 0 0 bg=255 0 0 x=0.7732811 y=-0.15828034 lc=255 0 0 ll=7 lb='S_ente_e_Ty_CT18_NrdA2';
1121: fg=0 0 0 bg=0 0 0 x=0.7658074 y=-0.15579465 lc=0 0 0 ll=11;
1122: fg=255 0 0 bg=255 0 0 x=0.77488697 y=-0.15874478 lc=255 0 0 ll=7 lb='Y_p_Mediev_91001_NrdA2';
1123: x=0.7743539 y=-0.15852378 lb='Y_pestis_PestoidesA_NrdA1';
1124: fg=0 0 0 bg=0 0 0 x=0.5810293 y=-0.08226982 lc=0 0 0 ll=11;
1125: x=0.6079397 y=-0.09063819;
1126: fg=255 255 0 bg=255 255 0 x=0.7739962 y=-0.14273874 lc=255 255 0 ll=7 lb='Bacteriophage_Aeh1_NrdAab';
1127: x=0.77160895 y=-0.14108022 lb='Bacteriophage_KVP40_NrdA';
1128: fg=0 0 0 bg=0 0 0 x=0.5961303 y=-0.086343475 lc=0 0 0 ll=11;
1129: x=0.6080643 y=-0.08959525;
1130: x=0.76773626 y=-0.13703895;
1131: fg=255 255 0 bg=255 255 0 x=0.7808111 y=-0.1409961 lc=255 255 0 ll=7 lb='Bacteriophage_RB49_NrdA';
1132: fg=0 0 0 bg=0 0 0 x=0.77924997 y=-0.14042832 lc=0 0 0 ll=11;
1133: fg=255 255 0 bg=255 255 0 x=0.7818133 y=-0.14118998 lc=255 255 0 ll=7 lb='Enterob_phagePhi1_NrdA';
1134: fg=0 0 0 bg=0 0 0 x=0.7818234 y=-0.1411788 lc=0 0 0 lb='Enterob_ph_JSE_NrdA';
1135: x=0.7144853 y=-0.11772571 ll=11;
1136: x=0.72883093 y=-0.12175199;
1137: fg=255 255 0 bg=255 255 0 x=0.78174895 y=-0.13689373 lc=255 255 0 ll=7 lb='Bacteriophage_RB69_NrdA';
1138: fg=0 0 0 bg=0 0 0 x=0.7656028 y=-0.13197204 lc=0 0 0 ll=11;
1139: fg=255 255 0 bg=255 255 0 x=0.77852714 y=-0.13559939 lc=255 255 0 ll=7 lb='Bacteriophage_JS98_NrdA';
1140: fg=0 0 0 bg=0 0 0 x=0.7787892 y=-0.13560098 lc=0 0 0 lb='Enterob_ph_JS10_NrdA';
1141: x=0.76507175 y=-0.13068679 ll=11;
1142: x=0.7685778 y=-0.13160406;
1143: fg=255 255 0 bg=255 255 0 x=0.7794499 y=-0.1345369 lc=255 255 0 ll=7 lb='Bacteriophage_T4_NrdA';
1144: fg=0 0 0 bg=0 0 0 x=0.7720125 y=-0.13249335 lc=0 0 0 ll=11;
1145: x=0.7759842 y=-0.13353245;
1146: fg=255 255 0 bg=255 255 0 x=0.7784733 y=-0.1341904 lc=255 255 0 ll=7 lb='Bacteriophage_RB32_NrdA';
1147: x=0.7786275 y=-0.13421683 lb='Bacteriophage_T6_NrdA';
1148: x=0.77720344 y=-0.13380934 lb='Bacteriophage_T2H_NrdA';
1149: fg=0 0 0 bg=0 0 0 x=0.76576626 y=-0.13085724 lc=0 0 0 ll=11;
1150: fg=255 255 0 bg=255 255 0 x=0.77993596 y=-0.1343732 lc=255 255 0 ll=7 lb='Bacteriophage_RB14_NrdA';
1151: x=0.7801989 y=-0.1343609 lb='Enterob_ph_RB51_NrdA';
1152: x=0.78428096 y=-0.13101059 lb='Bacteriophage_RB43_NrdA';
1153: fg=0 0 0 bg=0 0 0 x=0.65265983 y=-0.08726376 lc=0 0 0 ll=11;
1154: fg=255 255 0 bg=255 255 0 x=0.7860987 y=-0.11822887 lc=255 255 0 ll=7 lb='Cyanophage_PSSM2_NrdA';
1155: fg=0 0 0 bg=0 0 0 x=0.66617346 y=-0.09025567 lc=0 0 0 ll=11;
1156: x=0.6776386 y=-0.09282453;
1157: fg=255 255 0 bg=255 255 0 x=0.78622895 y=-0.117444225 lc=255 255 0 ll=7 lb='Cyanophage_PSSM4_NrdA';
1158: x=0.7873205 y=-0.11710804 lb='Bacteriophage_Syn9_NrdA';
1159: x=0.7926062 y=-0.117576495 lb='Bacteriophage_SPM2_NrdA';
1160: fg=0 0 0 bg=0 0 0 x=0.52210927 y=-0.033119477 lc=0 0 0 ll=11;
1161: x=0.5347458 y=-0.035683006;
1162: x=0.6300623 y=-0.055271037;
1163: fg=255 255 0 bg=255 255 0 x=0.8409713 y=-0.099728934 lc=255 255 0 ll=7 lb='Bacteriop_Felix_01_NrdA';
1164: fg=0 0 0 bg=0 0 0 x=0.63395643 y=-0.05606103 lc=0 0 0 ll=11;
1165: fg=255 255 0 bg=255 255 0 x=0.8399467 y=-0.09839309 lc=255 255 0 ll=7 lb='Escherichiaphagerv5_NrdA';
1166: x=0.84644115 y=-0.09860675 lb='Enterob_ph_phiEa214_NrdA';
1167: x=0.84039944 y=-0.09527466 lb='Bacteriophage_T5_NrdA';
1168: fg=0 0 0 bg=0 0 0 x=0.6531856 y=-0.05764211 lc=0 0 0 ll=11;
1169: fg=255 255 0 bg=255 255 0 x=0.84065986 y=-0.093207866 lc=255 255 0 ll=7 lb='Pseudom_ph_phiKZ_NrdA';
1170: x=0.84325784 y=-0.09270391 lb='PseudomonasV201phi21_NrdA';
1171: fg=0 0 0 bg=0 0 0 x=0.75888485 y=-0.054628946 lc=0 0 0 ll=11;
1172: x=0.7869709 y=-0.059662838 ll=7 lb='B_hyodysenteriaeWA1_NrdA';
1173: x=0.7858627 y=-0.059323244 lb='B_murdochii12563_NrdA';
1174: x=0.44039983 y=0.020627432 ll=11;
1175: x=0.47700337 y=0.022019152;
1176: x=0.5138606 y=0.02183239;
1177: x=0.52034 y=0.020973787;
1178: x=0.56369233 y=0.015005421;
1179: x=0.57880527 y=0.012729381;
1180: x=0.6345605 y=0.004043357;
1181: x=0.7627884 y=-0.016599104;
1182: fg=255 255 0 bg=255 255 0 x=0.78102785 y=-0.019677732 lc=255 255 0 ll=7 lb='A_tigrinum_st_v_NrdA';
1183: fg=0 0 0 bg=0 0 0 x=0.76677835 y=-0.017231045 lc=0 0 0 ll=11;
1184: x=0.7691742 y=-0.017616734;
1185: fg=255 255 0 bg=255 255 0 x=0.78174925 y=-0.019673802 lc=255 255 0 ll=7 lb='R_tigrina_ranavirus_NrdA';
1186: x=0.7784162 y=-0.019080527 lb='SoftshelTurtleVirus_NrdA';
1187: x=0.77848285 y=-0.019024106 lb='Frog_virus_3_NrdA';
1188: fg=0 0 0 bg=0 0 0 x=0.77032924 y=-0.015700713 lc=0 0 0 ll=11;
1189: fg=255 255 0 bg=255 255 0 x=0.7854083 y=-0.0179326 lc=255 255 0 ll=7 lb='Grouper_iridovirus_NrdA';
1190: x=0.7865557 y=-0.018018464 lb='Singapore_g_iridov_NrdA';
1191: fg=0 0 0 bg=0 0 0 x=0.66908944 y=5.3282804E-4 lc=0 0 0 ll=11;
1192: fg=255 255 0 bg=255 255 0 x=0.8004515 y=-0.01755196 lc=255 255 0 ll=7 lb='Lymphocystis_d_v_1_NrdA';
1193: x=0.7779609 y=-0.013893917 lb='Lymphocystis_v_Ch_NrdA';
1194: fg=0 0 0 bg=0 0 0 x=0.7849109 y=-0.010893405 lc=0 0 0 ll=11;
1195: x=0.7859143 y=-0.011018613;
1196: fg=255 0 0 bg=255 0 0 x=0.7872485 y=-0.01118854 lc=255 0 0 ll=7 lb='F_tula_t_SCHUS4_NrdA';
1197: x=0.78794974 y=-0.011267371 lb='F_tularensisWY963418_NrdA';
1198: fg=0 0 0 bg=0 0 0 x=0.7855915 y=-0.010969588 lc=0 0 0 ll=11;
1199: x=0.78632176 y=-0.011053209;
1200: fg=255 0 0 bg=255 0 0 x=0.78715575 y=-0.011150849 lc=255 0 0 ll=7 lb='F_tularensisLVS_NrdA';
1201: x=0.78717166 y=-0.0111483475 lb='F_novicida_U112_NrdA';
1202: x=0.7865459 y=-0.011071533 lb='F_novicidaGA993548_NrdA';
1203: fg=0 0 0 bg=0 0 0 x=0.56038684 y=0.017003909 lc=0 0 0 ll=11;
1204: fg=255 255 0 bg=255 255 0 x=0.7890912 y=-0.0062530553 lc=255 255 0 ll=7 lb='Invert_irid_v_6_NrdA';
1205: x=0.7929248 y=-0.005453019 lb='A_taeniorhynchus_IV_NrdA';
1206: fg=0 0 0 bg=0 0 0 x=0.5896857 y=0.024330672 lc=0 0 0 ll=11;
1207: x=0.6284452 y=0.022463448;
1208: x=0.6375261 y=0.021887511;
1209: x=0.66560906 y=0.019462427;
1210: x=0.71877205 y=0.014735858;
1211: fg=153 153 0 bg=153 153 0 x=0.8064342 y=0.006718166 lc=153 153 0 ll=7 lb='B_japonicum_110_NrdA';
1212: x=0.79421526 y=0.0082210265 lb='B_elkanii_NrdA';
1213: x=0.7852345 y=0.009742687 lb='R_rubrum_ATCC_11170_NrdA';
1214: fg=0 0 0 bg=0 0 0 x=0.66389257 y=0.020416373 lc=0 0 0 ll=11;
1215: x=0.6855739 y=0.01898611;
1216: x=0.69767994 y=0.018156692;
1217: x=0.73603576 y=0.015431189;
1218: x=0.7755103 y=0.012525657;
1219: fg=153 153 0 bg=153 153 0 x=0.78898364 y=0.011499621 lc=153 153 0 ll=7 lb='C_crescentus_CB15_NrdA';
1220: x=0.7944289 y=0.011181334 lb='C_crescentusNA1000_NrdA';
1221: x=0.79252845 y=0.0117045045 lb='Caulobacter_sp_K31_NrdA';
1222: x=0.7799153 y=0.013150199 lb='P_zucineumHLK1_NrdA';
1223: x=0.78649217 y=0.013355302 lb='BrevundimonasBAL3_NrdA';
1224: fg=0 0 0 bg=0 0 0 x=0.66982096 y=0.020160878 lc=0 0 0 ll=11;
1225: x=0.6761698 y=0.019871145;
1226: x=0.6844062 y=0.01947436;
1227: fg=153 153 0 bg=153 153 0 x=0.7795168 y=0.014650898 lc=153 153 0 ll=7 lb='OalexandriiHTCC2633_NrdA';
1228: x=0.7900685 y=0.014652419 lb='M_maris_MCS10_NrdA';
1229: x=0.7675501 y=0.016164862 lb='H_neptunium_15444_NrdA';
1230: x=0.79448056 y=0.015737398 lb='P_bermuden_HTCC2503_NrdA';
1231: fg=0 0 0 bg=0 0 0 x=0.6808423 y=0.0215341 lc=0 0 0 ll=11;
1232: x=0.6945164 y=0.021222249;
1233: fg=153 153 0 bg=153 153 0 x=0.7986447 y=0.018055514 lc=153 153 0 ll=7 lb='N_aromat_DSM12444_NrdA';
1234: fg=0 0 0 bg=0 0 0 x=0.706094 y=0.02098756 lc=0 0 0 ll=11;
1235: x=0.709237 y=0.02091588;
1236: fg=153 153 0 bg=153 153 0 x=0.8020827 y=0.018563092 lc=153 153 0 ll=7 lb='E_litoralis_HTCC259_NrdA';
1237: x=0.79281485 y=0.019221665 lb='Erythrobacter_NAP1_NrdA';
1238: x=0.8023296 y=0.019524544 lb='ErythrobacterSD21_NrdA';
1239: fg=0 0 0 bg=0 0 0 x=0.7101582 y=0.021311276 lc=0 0 0 ll=11;
1240: fg=153 153 0 bg=153 153 0 x=0.8042723 y=0.020357475 lc=153 153 0 ll=7 lb='S_alaskensis_RB2256_NrdA';
1241: x=0.78243834 y=0.020945024 lb='S_wittichii_RW1_NrdA';
1242: fg=0 0 0 bg=0 0 0 x=0.6060384 y=0.02561766 lc=0 0 0 ll=11;
1243: x=0.64832217 y=0.026903588;
1244: x=0.7387918 y=0.029196166;
1245: x=0.7504924 y=0.02943335;
1246: x=0.75797194 y=0.029547056;
1247: x=0.76510817 y=0.029637462;
1248: x=0.7698309 y=0.029685324;
1249: x=0.7718066 y=0.02970034;
1250: x=0.78371507 y=0.029760683;
1251: x=0.78536975 y=0.029764874;
1252: fg=153 153 0 bg=153 153 0 x=0.788852 y=0.029764874 lc=153 153 0 ll=7 lb='R_conorii_Malish_7_NrdA';
1253: x=0.7901794 y=0.029789245 lb='R_africaeESF5_NrdA';
1254: x=0.79031366 y=0.029827556 lb='R_rickettsii_NrdA';
1255: x=0.7893575 y=0.029967157 lb='R_massiliaeMTU5_NrdA';
1256: x=0.7931737 y=0.030158509 lb='R_felis_URRWXCal2_NrdA';
1257: x=0.7876225 y=0.030207993 lb='R_akari_Hartford_NrdA';
1258: x=0.7896372 y=0.030510057 lb='R_canadensis_McKiel_NrdA';
1259: fg=0 0 0 bg=0 0 0 x=0.78551626 y=0.030765008 lc=0 0 0 ll=11;
1260: fg=153 153 0 bg=153 153 0 x=0.79547226 y=0.03111829 lc=153 153 0 ll=7 lb='R_prowazekii_Madrid_NrdA';
1261: x=0.7929392 y=0.031066075 lb='R_typhi_Wilmington_NrdA';
1262: fg=0 0 0 bg=0 0 0 x=0.77958137 y=0.031161183 lc=0 0 0 ll=11;
1263: fg=153 153 0 bg=153 153 0 x=0.7907432 y=0.031670555 lc=153 153 0 ll=7 lb='R_bellii_RML369C_NrdA';
1264: x=0.7922418 y=0.031803247 lb='R_bellii_OSU_85389_NrdA';
1265: fg=0 0 0 bg=0 0 0 x=0.7710329 y=0.03406223 lc=0 0 0 ll=11;
1266: fg=153 153 0 bg=153 153 0 x=0.78706497 y=0.03495675 lc=153 153 0 ll=7 lb='O_tsutsugamushi_NrdA';
1267: x=0.78577054 y=0.034959458 lb='O_tsutsugIkeda_NrdA';
1268: fg=0 0 0 bg=0 0 0 x=0.6084528 y=0.025887929 lc=0 0 0 ll=11;
1269: x=0.63269126 y=0.028104808;
1270: x=0.6612264 y=0.030641785;
1271: x=0.7377149 y=0.03627174;
1272: x=0.74202436 y=0.036577962;
1273: x=0.7559568 y=0.037532512;
1274: fg=153 153 0 bg=153 153 0 x=0.7812233 y=0.039199278 lc=153 153 0 ll=7 lb='Wolbachia_sp_Dm_NrdA';
1275: x=0.7802318 y=0.039257452 lb='W_pipientis_NrdA';
1276: x=0.78751177 y=0.040041965 lb='Wolbachia_sp_Bm_TRS_NrdA';
1277: x=0.7933329 y=0.04079078 lb='WOnchocerca_volvulus_NrdA';
1278: fg=0 0 0 bg=0 0 0 x=0.68321025 y=0.032821067 lc=0 0 0 ll=11;
1279: x=0.7281221 y=0.03704353;
1280: x=0.75091517 y=0.039069995;
1281: fg=153 153 0 bg=153 153 0 x=0.78757364 y=0.042235605 lc=153 153 0 ll=7 lb='E_canis_Jake_NrdA';
1282: x=0.7834291 y=0.042043757 lb='E_chaffeensis_Sapul_NrdA';
1283: fg=0 0 0 bg=0 0 0 x=0.7589723 y=0.040101737 lc=0 0 0 ll=11;
1284: fg=153 153 0 bg=153 153 0 x=0.7717487 y=0.041335594 lc=153 153 0 ll=7 lb='E_rum_Welgevonden_NrdA';
1285: x=0.7739338 y=0.04162318 lb='E_ruminant_Gardel_NrdA';
1286: fg=0 0 0 bg=0 0 0 x=0.70451117 y=0.035150867 lc=0 0 0 ll=11;
1287: fg=153 153 0 bg=153 153 0 x=0.7895264 y=0.04423153 lc=153 153 0 ll=7 lb='A_marginale_Maries_NrdA';
1288: x=0.7803784 y=0.043643434 lb='A_phagocytop_HZ_NrdA';
1289: x=0.78118 y=0.04548891 lb='N_sennetsu_Miyayama_NrdA';
1290: fg=0 0 0 bg=0 0 0 x=0.64571893 y=0.031114645 lc=0 0 0 ll=11;
1291: x=0.6561601 y=0.032498226;
1292: x=0.6713266 y=0.03446887;
1293: x=0.6934411 y=0.037228435;
1294: fg=153 153 0 bg=153 153 0 x=0.7934568 y=0.049451668 lc=153 153 0 ll=7 lb='G_oxydans_621H_NrdA';
1295: x=0.7964644 y=0.050349392 lb='G_diazotrophicusPAl5_NrdA';
1296: fg=0 0 0 bg=0 0 0 x=0.6790068 y=0.035506397 lc=0 0 0 ll=11;
1297: fg=153 153 0 bg=153 153 0 x=0.7779658 y=0.048619624 lc=153 153 0 ll=7 lb='A_cryptum_JF5_NrdA';
1298: x=0.78912187 y=0.050666083 lb='G_bethesdensis_CGDNI_NrdA';
1299: x=0.79816014 y=0.05278123 lb='P_lavamentivorans_DS_NrdA';
1300: fg=0 0 0 bg=0 0 0 x=0.7331183 y=0.044503734 lc=0 0 0 ll=11;
1301: x=0.7815489 y=0.051797505;
1302: fg=153 153 0 bg=153 153 0 x=0.79442513 y=0.05370334 lc=153 153 0 ll=7 lb='C_Pelagib_HTCC1062_NrdA';
1303: x=0.7955689 y=0.053945284 lb='C_P_ubique_HTCC1002_NrdA';
1304: x=0.7948502 y=0.054281104 lb='PelagibacterHTCC7211_NrdA';
1305: fg=0 0 0 bg=0 0 0 x=0.49331012 y=0.02537028 lc=0 0 0 ll=11;
1306: x=0.55428183 y=0.03773937;
1307: x=0.5807968 y=0.04297861;
1308: x=0.58565515 y=0.04381132;
1309: x=0.71907616 y=0.06633144;
1310: x=0.7832996 y=0.07700443;
1311: x=0.7944773 y=0.0788329 ll=7 lb='T_thermophilus_HB27_NrdA';
1312: x=0.7918167 y=0.07844202 lb='T_thermophilus_HB8_NrdA';
1313: x=0.7944429 y=0.07944568 lb='T_aquaticusY51MC23_NrdA';
1314: fg=255 0 0 bg=255 0 0 x=0.80590224 y=0.08328642 lc=255 0 0 lb='D_nodosus_VCS1703A_NrdA';
1315: fg=0 0 0 bg=0 0 0 x=0.5893998 y=0.044769302 lc=0 0 0 ll=11;
1316: x=0.64454323 y=0.05566542;
1317: x=0.7141629 y=0.06923878;
1318: x=0.7471776 y=0.075502016;
1319: x=0.76996154 y=0.07976458;
1320: fg=255 153 0 bg=255 153 0 x=0.7995981 y=0.08523151 lc=255 153 0 ll=7 lb='N_pharaonis_DSM_216_NrdA';
1321: x=0.79887605 y=0.08524996 lb='H_mukohataei12286_NrdA';
1322: x=0.79475564 y=0.08477805 lb='H_lacusprofundi49239_NrdA';
1323: fg=0 0 0 bg=0 0 0 x=0.80258095 y=0.08717581 lc=0 0 0 ll=11;
1324: fg=255 255 0 bg=255 255 0 x=0.8090151 y=0.08846412 lc=255 255 0 ll=7 lb='Halophage_AAJ2005_NrdA';
1325: x=0.8083106 y=0.08835329 lb='Env_halophage_1_NrdA';
1326: fg=0 153 153 bg=0 153 153 x=0.7984221 y=0.08810183 lc=0 153 153 lb='S_ruber_13855_NrdA';
1327: fg=0 0 0 bg=0 0 0 x=0.65088964 y=0.058546625 lc=0 0 0 ll=11;
1328: x=0.6840227 y=0.06588227;
1329: fg=0 153 153 bg=0 153 153 x=0.81200516 y=0.093537964 lc=0 153 153 ll=7 lb='P_irgensii_23P_NrdA';
1330: fg=0 0 0 bg=0 0 0 x=0.70325965 y=0.07019246 lc=0 0 0 ll=11;
1331: fg=0 153 153 bg=0 153 153 x=0.8133969 y=0.094576776 lc=0 153 153 ll=7 lb='L_blandensisMED217_NrdA';
1332: x=0.8072843 y=0.09377703 lb='uid_eubacteriumSCB49_NrdA';
1333: fg=255 0 0 bg=255 0 0 x=0.81105065 y=0.09571272 lc=255 0 0 lb='Psychromonas_CNPT3_NrdA2';
1334: fg=0 0 0 bg=0 0 0 x=0.67692256 y=0.067182794 lc=0 0 0 ll=11;
1335: fg=0 153 153 bg=0 153 153 x=0.7891177 y=0.09381801 lc=0 153 153 ll=7 lb='F_johnsoniae_UW101_NrdA1';
1336: x=0.7769211 y=0.09145843 lb='C_sputigena_Capno_NrdA';
1337: fg=255 255 0 bg=255 255 0 x=0.82934266 y=0.10875081 lc=255 255 0 lb='Aeromonas_phage_31_NrdA';
1338: fg=0 0 0 bg=0 0 0 x=0.4395102 y=0.027906751 lc=0 0 0 ll=11;
1339: x=0.4420083 y=0.032200027;
1340: x=0.4637639 y=0.048260447;
1341: x=0.46949 y=0.051789388;
1342: x=0.48411813 y=0.059908666;
1343: x=0.628618 y=0.096931905;
1344: x=0.7419139 y=0.12565446 ll=7 lb='A_aeolicus_VF5_NrdA';
1345: x=0.74431074 y=0.12688683 lb='Hydrogenivirg1285R11_NrdA1';
1346: x=0.5033992 y=0.0707387 ll=11;
1347: x=0.5256038 y=0.07896236;
1348: x=0.54030824 y=0.08436599;
1349: x=0.55551153 y=0.08990923;
1350: x=0.563791 y=0.09290423;
1351: x=0.5675285 y=0.09402508;
1352: x=0.58287615 y=0.098543085;
1353: x=0.5856401 y=0.09934912;
1354: x=0.5917053 y=0.101101235;
1355: fg=153 0 153 bg=153 0 153 x=0.7654295 y=0.14702207 lc=153 0 153 ll=7 lb='B_halodurans_C125_NrdA';
1356: fg=0 0 0 bg=0 0 0 x=0.59706235 y=0.102663495 lc=0 0 0 ll=11;
1357: x=0.6711119 y=0.122840516;
1358: fg=153 0 153 bg=153 0 153 x=0.76607317 y=0.14845729 lc=153 0 153 ll=7 lb='E_sibiricum_25515_NrdA';
1359: x=0.76963174 y=0.14995354 lb='ExiguobacteriumAT1b_NrdA';
1360: fg=0 0 0 bg=0 0 0 x=0.60415894 y=0.10477212 lc=0 0 0 ll=11;
1361: x=0.6209309 y=0.1097094;
1362: x=0.66346025 y=0.12211207;
1363: x=0.7176599 y=0.13776922;
1364: x=0.74262667 y=0.14484473;
1365: fg=153 0 153 bg=153 0 153 x=0.7580702 y=0.14917913 lc=153 0 153 ll=7 lb='G_kaustoph_HTA426_NrdA';
1366: x=0.7564935 y=0.14881253 lb='GeobacillusY412MC61_NrdA';
1367: fg=0 0 0 bg=0 0 0 x=0.7556874 y=0.14896366 lc=0 0 0 ll=11;
1368: fg=153 0 153 bg=153 0 153 x=0.76022893 y=0.15028808 lc=153 0 153 ll=7 lb='G_thermodenitr_NG802_NrdA';
1369: x=0.7587304 y=0.14986782 lb='GeobacillusG11MC16_NrdA';
1370: x=0.75562865 y=0.15000731 lb='GeobacillusWCH70_NrdA';
1371: x=0.7649461 y=0.15409416 lb='Bacillus_NRRLB14911_NrdA';
1372: x=0.76269007 y=0.15451159 lb='AflavithermusWK1_NrdA';
1373: x=0.74846655 y=0.15134399 lb='P_larvaeBRL230010_NrdA1';
1374: x=0.7578337 y=0.15539025 lb='Bacillus_sp_SG1_NrdA';
1375: fg=0 0 0 bg=0 0 0 x=0.59536326 y=0.10330362 lc=0 0 0 ll=11;
1376: fg=153 0 153 bg=153 0 153 x=0.761898 y=0.15834853 lc=153 0 153 ll=7 lb='P_larvaeBRL230010_NrdA2';
1377: x=0.7579121 y=0.15794623 lb='GeobacillusY412MC10_NrdA';
1378: fg=0 0 0 bg=0 0 0 x=0.57926387 y=0.09913038 lc=0 0 0 ll=11;
1379: x=0.6378225 y=0.12234971;
1380: x=0.6550746 y=0.12908944;
1381: x=0.72158957 y=0.15239106;
1382: x=0.7567292 y=0.16460136;
1383: x=0.75901383 y=0.16538873;
1384: fg=153 0 153 bg=153 0 153 x=0.76691276 y=0.16808869 lc=153 0 153 ll=7 lb='L_innocua_Clip11262_NrdA';
1385: x=0.76610243 y=0.1678519 lb='L_welshimeriSLCC5334_NrdA';
1386: x=0.766429 y=0.16802703 lb='L_monocytog_EGDe_NrdA';
1387: x=0.76456857 y=0.16781528 lb='L_grayi20601_NrdA';
1388: fg=0 0 0 bg=0 0 0 x=0.6769269 y=0.13788259 lc=0 0 0 ll=11;
1389: x=0.71238744 y=0.15183935;
1390: x=0.7546896 y=0.16799568;
1391: x=0.76660395 y=0.17247707;
1392: x=0.77086747 y=0.1740561;
1393: x=0.7739851 y=0.17520176;
1394: fg=255 0 0 bg=255 0 0 x=0.7753576 y=0.1757022 lc=255 0 0 ll=7 lb='X_axonop_citri_306_NrdA';
1395: x=0.7748693 y=0.17552924 lb='X_vesicatoria_8510_NrdA';
1396: x=0.7750812 y=0.17564102 lb='X_oryzaePXO99A_NrdA';
1397: fg=0 0 0 bg=0 0 0 x=0.77197915 y=0.17454562 lc=0 0 0 ll=11;
1398: fg=255 0 0 bg=255 0 0 x=0.7747709 y=0.17561187 lc=255 0 0 ll=7 lb='X_ory_o_KACC10331_NrdA';
1399: x=0.774796 y=0.17563784 lb='X_oryzicolaBLS256_NrdA';
1400: fg=0 0 0 bg=0 0 0 x=0.77389026 y=0.17560902 lc=0 0 0 ll=11;
1401: fg=255 0 0 bg=255 0 0 x=0.77445436 y=0.17583103 lc=255 0 0 ll=7 lb='X_cam_c_ATCC33913_NrdA';
1402: x=0.7744502 y=0.17583269 lb='Xanthomonas_pv_NrdA';
1403: fg=0 0 0 bg=0 0 0 x=0.7667802 y=0.17436956 lc=0 0 0 ll=11;
1404: fg=255 0 0 bg=255 0 0 x=0.7698791 y=0.17562565 lc=255 0 0 ll=7 lb='X_fastidiosa_9a5c_NrdA';
1405: fg=0 0 0 bg=0 0 0 x=0.76703006 y=0.17447378 lc=0 0 0 ll=11;
1406: x=0.768775 y=0.17519657;
1407: fg=255 0 0 bg=255 0 0 x=0.76984733 y=0.17563757 lc=255 0 0 ll=7 lb='X_fast_Temecula1_NrdA';
1408: x=0.76992875 y=0.1756779 ll=6 lb='X_fastidiosa_Ann1_NrdA';
1409: x=0.7708385 y=0.17608531 lb='X_fastidiosa_Dixon_NrdA';
1410: fg=0 0 0 bg=0 0 0 x=0.75406235 y=0.17144787 lc=0 0 0 ll=11;
1411: x=0.75942415 y=0.1737649;
1412: fg=255 0 0 bg=255 0 0 x=0.7687428 y=0.17776383 lc=255 0 0 ll=6 lb='S_maltophilia_R5513_NrdA2';
1413: x=0.77136797 y=0.1789622 lb='S_maltophiliaK279a_NrdA2';
1414: x=0.7668274 y=0.17707965 lb='StenotrophomonaSKA14_NrdA1';
1415: fg=0 0 0 bg=0 0 0 x=0.75859475 y=0.17673318 lc=0 0 0 ll=11;
1416: fg=255 255 0 bg=255 255 0 x=0.768476 y=0.18115263 lc=255 255 0 ll=6 lb='Listeria_phage_P100_NrdA';
1417: x=0.7693528 y=0.18161033 lb='ListeriaphageA511_NrdA';
1418: fg=0 0 0 bg=0 0 0 x=0.61725086 y=0.116701 lc=0 0 0 ll=11;
1419: fg=153 0 153 bg=153 0 153 x=0.75486237 y=0.17992952 lc=153 0 153 ll=6 lb='O_iheyensis_HTE831_NrdA';
1420: x=0.7524206 y=0.17963904 lb='B_coagulans_36D1_NrdA';
1421: x=0.7506897 y=0.1819948 lb='B_selenitireducens10_NrdA';
1422: fg=255 255 0 bg=255 255 0 x=0.765784 y=0.19214626 lc=255 255 0 lb='B_phage0305phi836_NrdA';
1423: x=0.7650618 y=0.19492057 lb='BacillusphageSPO1_NrdA';
1424: fg=0 0 0 bg=0 0 0 x=0.51642656 y=0.0798551 lc=0 0 0 ll=11;
1425: x=0.5533695 y=0.10353683;
1426: x=0.5590687 y=0.10716982;
1427: x=0.56751734 y=0.11188727;
1428: x=0.6361659 y=0.1481903;
1429: fg=153 0 153 bg=153 0 153 x=0.75162226 y=0.20482433 lc=153 0 153 ll=6 lb='C_acetobutylicum824_NrdA';
1430: fg=0 0 0 bg=0 0 0 x=0.6504674 y=0.15579969 lc=0 0 0 ll=11;
1431: x=0.6575589 y=0.15948115;
1432: x=0.73786014 y=0.20091054;
1433: x=0.75202876 y=0.2081751;
1434: x=0.7538515 y=0.20910381;
1435: x=0.7542157 y=0.20928708;
1436: fg=153 0 153 bg=153 0 153 x=0.75556 y=0.20995495 lc=153 0 153 ll=6 lb='C_perfringens13_NrdA';
1437: fg=0 0 0 bg=0 0 0 x=0.75468415 y=0.20952426 lc=0 0 0 ll=11;
1438: fg=153 0 153 bg=153 0 153 x=0.7552525 y=0.20981021 lc=153 0 153 ll=6 lb='C_perfringensJGS1987_NrdA';
1439: x=0.7553165 y=0.20984644 lb='C_perfringensJGS1495_NrdA';
1440: fg=0 0 0 bg=0 0 0 x=0.7546849 y=0.20953648 lc=0 0 0 ll=11;
1441: fg=153 0 153 bg=153 0 153 x=0.75514424 y=0.20977344 lc=153 0 153 ll=6 lb='C_perfringensF4969_NrdA';
1442: x=0.7554198 y=0.20992033 lb='C_perfringensB3626_NrdA';
1443: x=0.75499034 y=0.20974123 lb='C_perfringens_SM101_NrdA';
1444: x=0.75460994 y=0.20987715 lb='C_perfringens_13124_NrdA';
1445: x=0.75272083 y=0.21104583 lb='Clostridium7_2_43FAA_NrdA';
1446: fg=0 0 0 bg=0 0 0 x=0.6655497 y=0.16422111 lc=0 0 0 ll=11;
1447: x=0.67114884 y=0.16732886;
1448: fg=153 0 153 bg=153 0 153 x=0.7534597 y=0.21247108 lc=153 0 153 ll=6 lb='C_beijerinckii_8052_NrdA';
1449: fg=0 0 0 bg=0 0 0 x=0.73686725 y=0.20402367 lc=0 0 0 ll=11;
1450: fg=153 0 153 bg=153 0 153 x=0.7504482 y=0.21156174 lc=153 0 153 ll=6 lb='C_botulinumAlaskaE43_NrdA';
1451: x=0.75163996 y=0.21232137 lb='C_botulinumEklund17B_NrdA';
1452: x=0.7501165 y=0.21228693 lb='C_butyricum5521_NrdA';
1453: fg=0 0 0 bg=0 0 0 x=0.57156795 y=0.11432733 lc=0 0 0 ll=11;
1454: x=0.5985441 y=0.13002378;
1455: fg=153 0 153 bg=153 0 153 x=0.7440504 y=0.21370447 lc=153 0 153 ll=6 lb='E_dolichumDSM3991_NrdA';
1456: fg=0 0 0 bg=0 0 0 x=0.7426288 y=0.2143507 lc=0 0 0 ll=11;
1457: fg=153 0 153 bg=153 0 153 x=0.746719 y=0.21673062 lc=153 0 153 ll=6 lb='C_ramosum1402_NrdA';
1458: x=0.7478504 y=0.2174245 lb='M_bacteriumD7_NrdA';
1459: fg=0 0 0 bg=0 0 0 x=0.59182054 y=0.12673812 lc=0 0 0 ll=11;
1460: fg=153 0 153 bg=153 0 153 x=0.7526397 y=0.22250743 lc=153 0 153 ll=6 lb='P_micros33270_NrdA';
1461: fg=0 0 0 bg=0 0 0 x=0.6162144 y=0.14177187 lc=0 0 0 ll=11;
1462: fg=153 0 153 bg=153 0 153 x=0.7514008 y=0.22320737 lc=153 0 153 ll=6 lb='F_magna29328_NrdA';
1463: fg=0 0 0 bg=0 0 0 x=0.6512898 y=0.16351132 lc=0 0 0 ll=11;
1464: fg=153 0 153 bg=153 0 153 x=0.74959224 y=0.22340907 lc=153 0 153 ll=6 lb='A_hydrogenalis7454_NrdA';
1465: fg=0 0 0 bg=0 0 0 x=0.6738641 y=0.17758201 lc=0 0 0 ll=11;
1466: fg=153 0 153 bg=153 0 153 x=0.751662 y=0.22552817 lc=153 0 153 ll=6 lb='A_lactolyticus51172_NrdA';
1467: fg=0 0 0 bg=0 0 0 x=0.7101911 y=0.20035276 lc=0 0 0 ll=11;
1468: fg=153 0 153 bg=153 0 153 x=0.74876237 y=0.22439443 lc=153 0 153 ll=6 lb='A_prevotii20548_NrdA';
1469: x=0.75020146 y=0.22557382 lb='A_tetradius35098_NrdA';
1470: fg=0 0 0 bg=0 0 0 x=0.56396973 y=0.11069284 lc=0 0 0 ll=11;
1471: x=0.5811162 y=0.12295246;
1472: x=0.59388673 y=0.13203453;
1473: x=0.59701824 y=0.13409834;
1474: x=0.61628515 y=0.14644912;
1475: x=0.7380484 y=0.22406903 ll=6 lb='T_dent_ATCC35405_NrdA';
1476: x=0.7442534 y=0.22893941 lb='T_pall_p_Nichols_NrdA';
1477: x=0.6295259 y=0.15575975 ll=11;
1478: x=0.63289607 y=0.15799315;
1479: x=0.6378132 y=0.16123381;
1480: x=0.6470495 y=0.16728754;
1481: fg=153 0 153 bg=153 0 153 x=0.74035674 y=0.22810626 lc=153 0 153 ll=6 lb='C_scindens35704_NrdA';
1482: x=0.7337006 y=0.22439538 lb='C_nexile1787_NrdA';
1483: fg=0 0 255 bg=0 0 255 x=0.74260294 y=0.23106025 lc=0 0 255 lb='E_lenta2243_NrdA';
1484: fg=153 0 153 bg=153 0 153 x=0.7380611 y=0.22884172 lc=153 0 153 lb='A_caccae14662_NrdA';
1485: x=0.737203 y=0.2290967 lb='C_hylemonae_DSM15053_NrdA';
1486: fg=0 0 0 bg=0 0 0 x=0.6044347 y=0.13982126 lc=0 0 0 ll=11;
1487: x=0.6071374 y=0.14174332;
1488: x=0.67610484 y=0.19000593;
1489: fg=0 153 153 bg=0 153 153 x=0.73323476 y=0.22934128 lc=0 153 153 ll=6 lb='B_fragilis_YCH46_NrdA';
1490: fg=0 0 0 bg=0 0 0 x=0.6810726 y=0.19350106 lc=0 0 0 ll=11;
1491: x=0.7264291 y=0.22524099;
1492: fg=0 153 153 bg=0 153 153 x=0.73667467 y=0.23237213 lc=0 153 153 ll=6 lb='B_vulgatus_8482_NrdA';
1493: x=0.73590344 y=0.23190688 lb='B_dorei17855_NrdA';
1494: x=0.7325395 y=0.23010285 lb='B_cellulosilyti14838_NrdA';
1495: fg=0 0 0 bg=0 0 0 x=0.6112881 y=0.14475894 lc=0 0 0 ll=11;
1496: x=0.622155 y=0.15261225;
1497: fg=153 0 153 bg=153 0 153 x=0.73163193 y=0.23130743 lc=153 0 153 ll=6 lb='F_prausnitziiM21_2_NrdA';
1498: x=0.7327006 y=0.23292832 lb='R_gnavus_29149_NrdA';
1499: x=0.73104525 y=0.2326982 lb='B_hansenii20583_NrdA';
1500: fg=0 0 0 bg=0 0 0 x=0.6059815 y=0.14100607 lc=0 0 0 ll=11;
1501: x=0.61191887 y=0.14545923;
1502: fg=153 0 153 bg=153 0 153 x=0.73167044 y=0.23433186 lc=153 0 153 ll=6 lb='R_torques_27756_NrdA';
1503: fg=0 0 0 bg=0 0 0 x=0.665431 y=0.1858072 lc=0 0 0 ll=11;
1504: fg=0 0 255 bg=0 0 255 x=0.7364215 y=0.23905213 lc=0 0 255 ll=6 lb='C_intestinalis13280_NrdA';
1505: x=0.7390242 y=0.24158911 lb='C_stercoris13279_NrdA';
1506: fg=0 0 0 bg=0 0 0 x=0.61345774 y=0.14682342 lc=0 0 0 ll=11;
1507: x=0.6215847 y=0.15311421;
1508: x=0.64295137 y=0.16956681;
1509: fg=153 0 153 bg=153 0 153 x=0.7288752 y=0.2353833 lc=153 0 153 ll=6 lb='C_bolteaeBAA613_NrdA';
1510: x=0.7257278 y=0.23364054 lb='Clostridiales1747FAA_NrdA';
1511: x=0.72787136 y=0.23625085 lb='C_asparagiforme15981_NrdA';
1512: x=0.735134 y=0.24299544 lb='M_multacida20544_NrdA';
1513: x=0.72329235 y=0.23650266 lb='O_sinusF0268_NrdA';
1514: fg=0 153 153 bg=0 153 153 x=0.7306365 y=0.24519145 lc=0 153 153 lb='P_endodontalis_35406_NrdA';
1515: fg=153 0 153 bg=153 0 153 x=0.7209423 y=0.24017446 lc=153 0 153 lb='H_filiformis12042_NrdA';
1516: fg=0 0 0 bg=0 0 0 x=0.53107935 y=0.092892505 lc=0 0 0 ll=11;
1517: fg=0 0 255 bg=0 0 255 x=0.70842844 y=0.239004 lc=0 0 255 ll=6 lb='S_thermop_IAM14863_NrdA';
1518: fg=0 0 0 bg=0 0 0 x=0.5359588 y=0.097256236 lc=0 0 0 ll=11;
1519: x=0.6010981 y=0.15521435;
1520: x=0.60487705 y=0.15850864;
1521: x=0.6372856 y=0.18661696;
1522: x=0.6811591 y=0.22332609;
1523: fg=153 0 153 bg=153 0 153 x=0.7116212 y=0.24868293 lc=153 0 153 ll=6 lb='C_novyi_NT_NrdA';
1524: x=0.71342456 y=0.25046203 lb='C_botulinumCEklund_NrdA';
1525: fg=0 0 0 bg=0 0 0 x=0.68338597 y=0.22701147 lc=0 0 0 ll=11;
1526: x=0.6994613 y=0.24102533;
1527: x=0.7036995 y=0.24468243;
1528: x=0.70684934 y=0.2473726;
1529: fg=153 0 153 bg=153 0 153 x=0.7098834 y=0.2499507 lc=153 0 153 ll=6 lb='C_botul_F_Langeland_NrdA';
1530: x=0.70979494 y=0.24990134 lb='C_botulinum_A3502_NrdA';
1531: fg=0 0 0 bg=0 0 0 x=0.70452887 y=0.2454054 lc=0 0 0 ll=11;
1532: fg=153 0 153 bg=153 0 153 x=0.7093024 y=0.24954556 lc=153 0 153 ll=6 lb='C_botulinum2916_NrdA';
1533: x=0.70963377 y=0.24987845 lb='C_botulinumLochMaree_NrdA';
1534: fg=0 0 0 bg=0 0 0 x=0.7020455 y=0.24332467 lc=0 0 0 ll=11;
1535: fg=153 0 153 bg=153 0 153 x=0.7090733 y=0.24954586 lc=153 0 153 ll=6 lb='C_botulinumBf_NrdA';
1536: x=0.7097034 y=0.25017312 lb='C_botulinumOkra_NrdA';
1537: x=0.710323 y=0.2513482 lb='C_sporogenes15579_NrdA';
1538: x=0.7123817 y=0.2566295 lb='CphytofermentansISDg_NrdA';
1539: fg=0 0 0 bg=0 0 0 x=0.60994166 y=0.16349374 lc=0 0 0 ll=11;
1540: fg=153 0 153 bg=153 0 153 x=0.70739514 y=0.2533501 lc=153 0 153 ll=6 lb='A_defectiva49176_NrdA';
1541: fg=0 0 0 bg=0 0 0 x=0.65790117 y=0.20862223 lc=0 0 0 ll=11;
1542: fg=153 0 153 bg=153 0 153 x=0.71292585 y=0.2598757 lc=153 0 153 ll=6 lb='Acidaminococcus_D21_NrdA';
1543: fg=0 0 0 bg=0 0 0 x=0.70494604 y=0.2531154 lc=0 0 0 ll=11;
1544: fg=153 0 153 bg=153 0 153 x=0.7117813 y=0.25954717 lc=153 0 153 ll=6 lb='V_dispar17748_NrdA';
1545: x=0.71156555 y=0.2594077 lb='V_parvula2008_NrdA';
1546: x=0.6882387 y=0.24348502 lb='Aacidocaldarius446_NrdA1';
1547: fg=0 0 0 bg=0 0 0 x=0.51225215 y=0.09700401 lc=0 0 0 ll=11;
1548: x=0.5276774 y=0.11323136;
1549: x=0.61043775 y=0.19474313;
1550: x=0.69337636 y=0.2760175;
1551: x=0.69982195 y=0.2823018;
1552: fg=255 153 153 bg=255 153 153 x=0.7094736 y=0.29166442 lc=255 153 153 ll=6 lb='F_nuc_n_ATCC25586_NrdA';
1553: x=0.7086811 y=0.2909832 lb='F_nuc_v_ATCC49256_NrdA';
1554: x=0.7108009 y=0.29326636 lb='F_polymorphum_10953_NrdA';
1555: x=0.70699096 y=0.29129633 lb='F_mortiferum9817_NrdA';
1556: fg=0 0 0 bg=0 0 0 x=0.5458343 y=0.13272426 lc=0 0 0 ll=11;
1557: x=0.59980714 y=0.19037485;
1558: x=0.61138606 y=0.20255591;
1559: x=0.6163604 y=0.20776242;
1560: fg=0 255 0 bg=0 255 0 x=0.70302075 y=0.29530546 lc=0 255 0 ll=6 lb='Synechocyst_PCC6803_NrdA';
1561: fg=0 0 0 bg=0 0 0 x=0.6211747 y=0.21282703 lc=0 0 0 ll=11;
1562: x=0.6341137 y=0.22630146;
1563: x=0.6664772 y=0.25966415;
1564: fg=0 255 0 bg=0 255 0 x=0.6996241 y=0.2934898 lc=0 255 0 ll=6 lb='C_watsonii_WH_8501_NrdA';
1565: fg=0 0 0 bg=0 0 0 x=0.6862856 y=0.28018793 lc=0 0 0 ll=11;
1566: fg=0 255 0 bg=0 255 0 x=0.6988948 y=0.29318646 lc=0 255 0 ll=6 lb='CyanotheceCCY0110_NrdA1';
1567: x=0.69929403 y=0.29373467 lb='CyanotheceATCC51142_NrdA';
1568: fg=0 0 0 bg=0 0 0 x=0.6968216 y=0.29260573 lc=0 0 0 ll=11;
1569: fg=0 255 0 bg=0 255 0 x=0.69815624 y=0.2940098 lc=0 255 0 ll=6 lb='Cyanothece8801_NrdA';
1570: x=0.6990914 y=0.29501787 lb='Cyanothece8802_NrdA';
1571: fg=0 0 0 bg=0 0 0 x=0.67966515 y=0.27594104 lc=0 0 0 ll=11;
1572: fg=0 255 0 bg=0 255 0 x=0.69802356 y=0.2956503 lc=0 255 0 ll=6 lb='M_aeruginosa7806_NrdA';
1573: x=0.6976565 y=0.29545355 lb='M_aeruginosaNIES843_NrdA';
1574: x=0.69847226 y=0.29797056 lb='CyanothecePCC7424_NrdA';
1575: fg=0 0 0 bg=0 0 0 x=0.60691756 y=0.19832559 lc=0 0 0 ll=11;
1576: x=0.6279981 y=0.22177774;
1577: fg=0 255 0 bg=0 255 0 x=0.6959232 y=0.29696044 lc=0 255 0 ll=6 lb='Lyngbya_PCC_8106_NrdA';
1578: x=0.6932398 y=0.29473007 lb='A_maximaCS328_NrdA';
1579: x=0.695852 y=0.29879072 lb='SynechococcusPCC7002_NrdA';
1580: x=0.6993807 y=0.30795956 lb='CyanotheceCCY0110_NrdA2';
1581: fg=255 255 0 bg=255 255 0 x=0.6993882 y=0.31276962 lc=255 255 0 lb='Cyanoph_MaLMM01_NrdA';
1582: fg=0 0 0 bg=0 0 0 x=0.5334034 y=0.14411104 lc=0 0 0 ll=11;
1583: x=0.5369845 y=0.14876172;
1584: x=0.5433342 y=0.15696487;
1585: x=0.5477468 y=0.16263567;
1586: x=0.5590668 y=0.17688331;
1587: x=0.5630018 y=0.18170923;
1588: x=0.590392 y=0.21512745;
1589: x=0.6032459 y=0.2307294;
1590: x=0.61304104 y=0.2425575;
1591: x=0.6195707 y=0.2504018;
1592: x=0.6281763 y=0.2606869;
1593: x=0.63189644 y=0.26508766;
1594: x=0.6324825 y=0.26577383;
1595: fg=0 0 153 bg=0 0 153 x=0.63411057 y=0.26767027 lc=0 0 153 ll=6 lb='C_j_jej_NCTC11168_NrdA';
1596: x=0.63414687 y=0.26773256 lb='C_jejuni_8425_NrdA';
1597: fg=0 0 0 bg=0 0 0 x=0.6321307 y=0.26536763 lc=0 0 0 ll=11;
1598: fg=0 0 153 bg=0 0 153 x=0.63408893 y=0.26769605 lc=0 0 153 ll=6 lb='C_jejuni_HB9313_NrdA';
1599: x=0.63423854 y=0.26789984 lb='C_jejuni_26094_NrdA';
1600: fg=0 0 0 bg=0 0 0 x=0.63263327 y=0.26612478 lc=0 0 0 ll=11;
1601: fg=0 0 153 bg=0 0 153 x=0.6343718 y=0.26823506 lc=0 0 153 ll=6 lb='C_jejuni_81176_NrdA';
1602: x=0.63410914 y=0.26793483 lb='C_doylei_26997_NrdA';
1603: x=0.6338749 y=0.26812714 lb='C_jejuni_RM1221_NrdA';
1604: x=0.6333166 y=0.26794454 lb='C_coli_RM2228_NrdA';
1605: x=0.63544035 y=0.27146164 lb='C_upsaliens_RM3195_NrdA';
1606: x=0.6342257 y=0.271167 lb='C_lari_RM2100_NrdA';
1607: x=0.6353557 y=0.2751828 lb='S_deleyianum6946_NrdA';
1608: fg=0 0 0 bg=0 0 0 x=0.57034975 y=0.1919267 lc=0 0 0 ll=11;
1609: x=0.5834706 y=0.20932846;
1610: fg=0 0 153 bg=0 0 153 x=0.63131976 y=0.27179587 lc=0 0 153 ll=6 lb='C_fetus_8240_NrdA';
1611: fg=0 0 0 bg=0 0 0 x=0.6036808 y=0.23627438 lc=0 0 0 ll=11;
1612: fg=0 0 153 bg=0 0 153 x=0.6301274 y=0.27116534 lc=0 0 153 ll=6 lb='C_concisus_13826_NrdA';
1613: fg=0 0 0 bg=0 0 0 x=0.60476774 y=0.23773122 lc=0 0 0 ll=11;
1614: fg=0 0 153 bg=0 0 153 x=0.63029647 y=0.2717682 lc=0 0 153 ll=6 lb='C_curvus_52592_NrdA';
1615: x=0.6315003 y=0.27375203 lb='C_rectusRM3267_NrdA';
1616: x=0.63012534 y=0.27333015 lb='C_hominis_BAA381_NrdA';
1617: fg=0 0 0 bg=0 0 0 x=0.5533495 y=0.17047174 lc=0 0 0 ll=11;
1618: x=0.5954272 y=0.2286964;
1619: fg=0 0 153 bg=0 0 153 x=0.6327971 y=0.28013167 lc=0 0 153 ll=6 lb='T_denitrif_ATCC_338_NrdA';
1620: x=0.6309041 y=0.27805004 lb='C_bacteriumGD1_NrdA';
1621: fg=0 0 0 bg=0 0 0 x=0.56209415 y=0.18283404 lc=0 0 0 ll=11;
1622: fg=0 0 153 bg=0 0 153 x=0.62601125 y=0.27270985 lc=0 0 153 ll=6 lb='Nitratiruptor_SB1552_NrdA';
1623: x=0.6270818 y=0.27520257 lb='Sulfurovum_NBC371_NrdA';
1624: x=0.6293088 y=0.28048792 lb='A_butzleriRM4018_NrdA';
1625: x=0.61912155 y=0.26805592 lb='C_mediatlanticus_TB2_NrdA';
1626: fg=0 0 0 bg=0 0 0 x=0.54547256 y=0.16283408 lc=0 0 0 ll=11;
1627: x=0.5495699 y=0.16891602;
1628: fg=0 0 153 bg=0 0 153 x=0.62432194 y=0.27867085 lc=0 0 153 ll=6 lb='H_hepat_ATCC51449_NrdA';
1629: fg=0 0 0 bg=0 0 0 x=0.5591111 y=0.18315637 lc=0 0 0 ll=11;
1630: fg=0 0 153 bg=0 0 153 x=0.6205603 y=0.27436927 lc=0 0 153 ll=6 lb='W_succinogenes_1740_NrdA';
1631: x=0.6215121 y=0.27680263 lb='H_winghamensisBAA430_NrdA';
1632: fg=0 0 0 bg=0 0 0 x=0.60130966 y=0.25091782 lc=0 0 0 ll=11;
1633: x=0.61087346 y=0.26592067;
1634: x=0.6142489 y=0.27118623;
1635: x=0.61627084 y=0.27432293;
1636: x=0.61914015 y=0.278725;
1637: x=0.6199645 y=0.27998278;
1638: fg=0 0 153 bg=0 0 153 x=0.6218365 y=0.2828232 lc=0 0 153 ll=6 lb='H_pylori_26695_NrdA';
1639: x=0.6215717 y=0.28244853 lb='H_pyloriG27_NrdA';
1640: x=0.62176317 y=0.28279418 lb='H_pylori_J99_NrdA';
1641: fg=0 0 0 bg=0 0 0 x=0.6181828 y=0.27733913 lc=0 0 0 ll=11;
1642: fg=0 0 153 bg=0 0 153 x=0.6213265 y=0.28227073 lc=0 0 153 ll=6 lb='H_pyloriShi470_NrdA';
1643: x=0.6218313 y=0.2831271 lb='H_pyloriP12_NrdA';
1644: x=0.6221744 y=0.28390163 lb='H_pylori_HPAG1_NrdA';
1645: x=0.6209526 y=0.2822752 lb='Helicobacter_Sheeba_NrdA';
1646: x=0.61579096 y=0.27468413 lb='H_pyloriHPKX438AG0C1_NrdA';
1647: fg=0 0 0 bg=0 0 0 x=0.44317356 y=0.040664133 lc=0 0 0 ll=11;
1648: x=0.44848788 y=0.07477662;
1649: x=0.45007962 y=0.084664226;
1650: x=0.45163175 y=0.093720034;
1651: x=0.45526347 y=0.11094895;
1652: x=0.45692292 y=0.11872384;
1653: x=0.4596329 y=0.13111266;
1654: x=0.46048966 y=0.13468139;
1655: x=0.46218446 y=0.13959895;
1656: x=0.46299845 y=0.14171407;
1657: x=0.46727714 y=0.1521182;
1658: x=0.4715397 y=0.16240901;
1659: x=0.4742376 y=0.16878475;
1660: x=0.47484425 y=0.17020838;
1661: x=0.47683576 y=0.17451394;
1662: x=0.4785069 y=0.17805593;
1663: x=0.48068273 y=0.1826376;
1664: x=0.48544738 y=0.1926052;
1665: x=0.52319676 y=0.25636217;
1666: x=0.52850884 y=0.26528245;
1667: x=0.54858035 y=0.29879373;
1668: fg=153 0 0 bg=153 0 0 x=0.5491291 y=0.29970476 lc=153 0 0 ll=6 lb='B_bronchisept_RB50_NrdA';
1669: x=0.5496105 y=0.30052364 lb='B_pertussis_TohamaI_NrdA';
1670: x=0.5467276 y=0.2962317 lb='B_petriiDSM12804_NrdA';
1671: x=0.5463422 y=0.29614028 lb='B_avium_197N_NrdA';
1672: fg=0 0 0 bg=0 0 0 x=0.48643643 y=0.19472937 lc=0 0 0 ll=11;
1673: x=0.49132362 y=0.20508789;
1674: x=0.49763316 y=0.21828744;
1675: x=0.5078588 y=0.23693252;
1676: x=0.5268635 y=0.27076733;
1677: x=0.53487366 y=0.28486028;
1678: fg=153 0 0 bg=153 0 0 x=0.5420176 y=0.29728237 lc=153 0 0 ll=6 lb='R_solanacearumGMI100_NrdA';
1679: fg=0 0 0 bg=0 0 0 x=0.5417799 y=0.29708302 lc=0 0 0 ll=11;
1680: fg=153 0 0 bg=153 0 0 x=0.5420082 y=0.2974848 lc=153 0 0 ll=6 lb='R_solanacea_UW551_NrdA';
1681: x=0.5420497 y=0.29756346 lb='R_solanacearumMolK2_NrdA';
1682: fg=0 0 0 bg=0 0 0 x=0.5398479 y=0.29430103 lc=0 0 0 ll=11;
1683: fg=153 0 0 bg=153 0 0 x=0.5417756 y=0.29777402 lc=153 0 0 ll=6 lb='R_pickettii_12J_NrdA';
1684: x=0.541808 y=0.29787502 lb='R_pickettii_12D_NrdA1';
1685: fg=0 0 0 bg=0 0 0 x=0.5222677 y=0.26401335 lc=0 0 0 ll=11;
1686: fg=153 0 0 bg=153 0 0 x=0.541065 y=0.29870343 lc=153 0 0 ll=6 lb='R_metallid_CH34_NrdA';
1687: fg=0 0 0 bg=0 0 0 x=0.52701765 y=0.27299547 lc=0 0 0 ll=11;
1688: fg=153 0 0 bg=153 0 0 x=0.5409367 y=0.29899657 lc=153 0 0 ll=6 lb='R_eutropha_JMP134_NrdA';
1689: fg=0 0 0 bg=0 0 0 x=0.52982986 y=0.27834606 lc=0 0 0 ll=11;
1690: fg=153 0 0 bg=153 0 0 x=0.54056954 y=0.29865462 lc=153 0 0 ll=6 lb='R_eutropha_H16_NrdA';
1691: x=0.5405404 y=0.29885036 lb='C_taiwanensis_NrdA';
1692: fg=0 0 0 bg=0 0 0 x=0.5109008 y=0.24775162 lc=0 0 0 ll=11;
1693: x=0.5162442 y=0.25922734;
1694: x=0.5193817 y=0.26592135;
1695: x=0.52598697 y=0.27973956;
1696: x=0.52827746 y=0.28440896;
1697: x=0.5293933 y=0.28666934;
1698: fg=153 0 0 bg=153 0 0 x=0.5359624 y=0.29940203 lc=153 0 0 ll=6 lb='B_cepacia_R1808_NrdA';
1699: fg=0 0 0 bg=0 0 0 x=0.5302087 y=0.2883316 lc=0 0 0 ll=11;
1700: fg=153 0 0 bg=153 0 0 x=0.5365411 y=0.30075964 lc=153 0 0 ll=6 lb='B_cepacia_R18194_NrdA';
1701: fg=0 0 0 bg=0 0 0 x=0.5314347 y=0.29084715 lc=0 0 0 ll=11;
1702: x=0.534074 y=0.29615948;
1703: x=0.53422153 y=0.2964544;
1704: fg=153 0 0 bg=153 0 0 x=0.53761226 y=0.3031934 lc=153 0 0 ll=6 lb='B_cenocepaciaHI2424_NrdA';
1705: x=0.5379768 y=0.304013 lb='B_cenocepaciaJ2315_NrdA';
1706: x=0.53810835 y=0.30438402 lb='B_ambifariaMEX5_NrdA';
1707: fg=0 0 0 bg=0 0 0 x=0.5344389 y=0.2971318 lc=0 0 0 ll=11;
1708: x=0.53695005 y=0.30235112;
1709: fg=153 0 0 bg=153 0 0 x=0.5377661 y=0.30403632 lc=153 0 0 ll=6 lb='B_ambifaria_MC40_6_NrdA';
1710: x=0.53786933 y=0.3042743 lb='B_cepacia_AMMD_NrdA';
1711: x=0.5377403 y=0.30412918 lb='B_ambifariaIOP4010_NrdA';
1712: x=0.53496003 y=0.29876095 lb='B_ubonensisBu_NrdA';
1713: fg=0 0 0 bg=0 0 0 x=0.5273024 y=0.28266066 lc=0 0 0 ll=11;
1714: fg=153 0 0 bg=153 0 0 x=0.5346549 y=0.2986629 lc=153 0 0 ll=6 lb='B_dolosa_AUO158_NrdA';
1715: fg=0 0 0 bg=0 0 0 x=0.53566 y=0.30134726 lc=0 0 0 ll=11;
1716: x=0.53589094 y=0.30186006;
1717: fg=153 0 0 bg=153 0 0 x=0.53590083 y=0.30188185 lc=153 0 0 ll=6 lb='B_multivorans_17616_NrdA';
1718: x=0.53589094 y=0.30186006 lb='B_multivoransCGD2_NrdA';
1719: x=0.53583866 y=0.3017522 lb='B_multivoransCGD1_NrdA';
1720: fg=0 0 0 bg=0 0 0 x=0.5298492 y=0.29031345 lc=0 0 0 ll=11;
1721: x=0.53299767 y=0.29759926;
1722: fg=153 0 0 bg=153 0 0 x=0.5331899 y=0.2980411 lc=153 0 0 ll=6 lb='B_pseudom_K96243_NrdA';
1723: x=0.53320396 y=0.29808 lb='B_pseudomallei7894_NrdA';
1724: x=0.53302264 y=0.29781312 lb='B_thailandens_E264_NrdA';
1725: x=0.5335094 y=0.3006123 lb='B_glumaeBGR1_NrdA1';
1726: fg=0 0 0 bg=0 0 0 x=0.5186565 y=0.26716748 lc=0 0 0 ll=11;
1727: x=0.5221191 y=0.27577272;
1728: x=0.52586085 y=0.2850038;
1729: x=0.52795875 y=0.2901421;
1730: fg=153 0 0 bg=153 0 0 x=0.5322315 y=0.30053183 lc=153 0 0 ll=5 lb='B_fungorum_LB400_NrdA';
1731: x=0.53401965 y=0.3050948 lb='B_phytofirmans_PsJN_NrdA';
1732: x=0.5319155 y=0.3001614 lb='B_graminisC4D1M_NrdA';
1733: x=0.53180444 y=0.3003806 lb='BurkholderiaH160_NrdA';
1734: x=0.5317142 y=0.3008435 lb='BphymatumSTM815_NrdA';
1735: fg=0 0 0 bg=0 0 0 x=0.5227317 y=0.28795302 lc=0 0 0 ll=11;
1736: fg=153 0 0 bg=153 0 0 x=0.5294284 y=0.30548698 lc=153 0 0 ll=5 lb='Polyn_QLWP1DMWA1_NrdA';
1737: x=0.5292815 y=0.30536643 lb='P_necessariusSTIR1_NrdA';
1738: fg=0 0 0 bg=0 0 0 x=0.51518005 y=0.2729473 lc=0 0 0 ll=11;
1739: fg=153 0 0 bg=153 0 0 x=0.52829427 y=0.30835673 lc=153 0 0 ll=5 lb='H_arsenicoxydans_NrdA';
1740: x=0.5278908 y=0.3078088 lb='J_Marseille_NrdA';
1741: x=0.5260691 y=0.30910507 lb='T_denitr_ATCC25259_NrdA';
1742: fg=0 255 0 bg=0 255 0 x=0.52525824 y=0.3104329 lc=0 255 0 lb='A_marinaMBIC11017_NrdA';
1743: fg=0 0 0 bg=0 0 0 x=0.4836145 y=0.19434579 lc=0 0 0 ll=11;
1744: x=0.51007634 y=0.27112633;
1745: fg=153 0 0 bg=153 0 0 x=0.52475625 y=0.31337312 lc=153 0 0 ll=5 lb='N_europ_ATCC19718_NrdA';
1746: x=0.5234933 y=0.31037894 lb='N_eutropha_C71_NrdA';
1747: x=0.52111924 y=0.30591345 lb='N_multiformis_25196_NrdA';
1748: fg=0 0 0 bg=0 0 0 x=0.48488387 y=0.20368591 lc=0 0 0 ll=11;
1749: x=0.49235675 y=0.22648832;
1750: fg=153 0 0 bg=153 0 0 x=0.5187834 y=0.30644038 lc=153 0 0 ll=5 lb='R_gelatinosus_PM1_NrdA';
1751: x=0.5186718 y=0.30747765 lb='L_cholodniiSP6_NrdA';
1752: fg=0 0 0 bg=0 0 0 x=0.486409 y=0.2088668 lc=0 0 0 ll=11;
1753: x=0.49048927 y=0.2222262;
1754: x=0.50250006 y=0.2601704;
1755: fg=153 0 0 bg=153 0 0 x=0.5181076 y=0.30904692 lc=153 0 0 ll=5 lb='Polaromonas_JS666_NrdA';
1756: x=0.5197922 y=0.3152846 lb='P_naphthaleniv_CJ2_NrdA';
1757: fg=0 0 0 bg=0 0 0 x=0.4922806 y=0.2281994 lc=0 0 0 ll=11;
1758: fg=153 0 0 bg=153 0 0 x=0.51984894 y=0.31765038 lc=153 0 0 ll=5 lb='R_ferrireduce_15236_NrdA';
1759: fg=0 0 0 bg=0 0 0 x=0.49422276 y=0.23473571 lc=0 0 0 ll=11;
1760: x=0.49657798 y=0.24258935;
1761: fg=153 0 0 bg=153 0 0 x=0.5189158 y=0.3163955 lc=153 0 0 ll=5 lb='A_av_citrulliAAC001_NrdA';
1762: x=0.51694137 y=0.31112245 lb='V_paradoxusS110_NrdA';
1763: x=0.51616997 y=0.30999386 lb='V_eiseniae_EF012_NrdA';
1764: fg=0 0 0 bg=0 0 0 x=0.49072447 y=0.22439389 lc=0 0 0 ll=11;
1765: x=0.51409996 y=0.30687696;
1766: fg=153 0 0 bg=153 0 0 x=0.5143563 y=0.30777285 lc=153 0 0 ll=5 lb='Acidovorax_JS42_NrdA';
1767: x=0.5144042 y=0.3079609 lb='DiaphorobacterTPSY_NrdA';
1768: fg=0 0 0 bg=0 0 0 x=0.5007104 y=0.26104218 lc=0 0 0 ll=11;
1769: fg=153 0 0 bg=153 0 0 x=0.5146399 y=0.3116575 lc=153 0 0 ll=5 lb='D_acidovorans_SPH1_NrdA';
1770: x=0.51353353 y=0.3085775 lb='C_testosteroni_KF1_NrdA';
1771: x=0.5112986 y=0.3089911 lb='Limnobacter_MED105_NrdA';
1772: fg=0 0 0 bg=0 0 0 x=0.47510505 y=0.17647238 lc=0 0 0 ll=11;
1773: x=0.4955733 y=0.25635904;
1774: fg=153 0 0 bg=153 0 0 x=0.508989 y=0.30817336 lc=153 0 0 ll=5 lb='C_viol_ATCC12472_NrdA';
1775: x=0.50895107 y=0.30912754 lb='L_nitroferrum2002_NrdA';
1776: x=0.50767815 y=0.3077455 lb='L_hongkongensisHLHK9_NrdA';
1777: fg=255 0 0 bg=255 0 0 x=0.50718457 y=0.31650862 lc=255 0 0 lb='A_ferrooxidans53993_NrdA';
1778: fg=0 0 0 bg=0 0 0 x=0.46496767 y=0.15082702 lc=0 0 0 ll=11;
1779: x=0.4699467 y=0.17331609;
1780: x=0.47217363 y=0.18325505;
1781: fg=255 0 0 bg=255 0 0 x=0.50227076 y=0.3100328 lc=255 0 0 ll=5 lb='M_capsulatus_Bath_NrdA';
1782: fg=0 0 0 bg=0 0 0 x=0.47322944 y=0.1880238 lc=0 0 0 ll=11;
1783: x=0.4747291 y=0.19471702;
1784: fg=255 0 0 bg=255 0 0 x=0.5017118 y=0.31099442 lc=255 0 0 ll=5 lb='N_oceani_19707_NrdA';
1785: fg=0 0 0 bg=0 0 0 x=0.47713798 y=0.20559724 lc=0 0 0 ll=11;
1786: fg=255 0 0 bg=255 0 0 x=0.5004325 y=0.30834273 lc=255 0 0 ll=5 lb='Gammaproteobact5015_NrdA';
1787: fg=0 0 0 bg=0 0 0 x=0.48281255 y=0.23153892 lc=0 0 0 ll=11;
1788: fg=255 0 0 bg=255 0 0 x=0.5005865 y=0.31181902 lc=255 0 0 ll=5 lb='ThioalkalivibHLEbGR7_NrdA';
1789: x=0.5001596 y=0.31181622 lb='ThioalkalivibrioK90m_NrdA';
1790: x=0.501351 y=0.321433 lb='Methylophaga_DMS010_NrdA';
1791: x=0.49878085 y=0.31362456 lb='H_neapolitanusc2_NrdA';
1792: fg=0 0 0 bg=0 0 0 x=0.4699921 y=0.17625488 lc=0 0 0 ll=11;
1793: fg=255 0 0 bg=255 0 0 x=0.49806923 y=0.31647956 lc=255 0 0 ll=5 lb='A_ehrlichei_MLHE1_NrdA';
1794: x=0.4956438 y=0.30782592 lb='N_mobilis_Nb_231_NrdA';
1795: fg=0 0 0 bg=0 0 0 x=0.46622404 y=0.16552882 lc=0 0 0 ll=11;
1796: x=0.46653223 y=0.16747469;
1797: x=0.47004908 y=0.18768574;
1798: x=0.47141147 y=0.1949679;
1799: fg=153 153 0 bg=153 153 0 x=0.49325016 y=0.31008396 lc=153 153 0 ll=5 lb='Mesorhizobium_BNC1_NrdA';
1800: x=0.49287435 y=0.31131947 lb='O_carboxidovoransOM5_NrdA';
1801: fg=0 0 0 bg=0 0 0 x=0.47290403 y=0.20459989 lc=0 0 0 ll=11;
1802: x=0.47703168 y=0.22868244;
1803: x=0.48176396 y=0.25587854;
1804: fg=153 153 0 bg=153 153 0 x=0.4919309 y=0.31260383 lc=153 153 0 ll=5 lb='N_hamburgensis_X14_NrdA';
1805: fg=0 0 0 bg=0 0 0 x=0.48670873 y=0.28472832 lc=0 0 0 ll=11;
1806: fg=153 153 0 bg=153 153 0 x=0.49155036 y=0.31255284 lc=153 153 0 ll=5 lb='N_winogradskyi_Nb25_NrdA';
1807: x=0.49106112 y=0.31051427 lb='Nitrobacter_Nb_311A_NrdA';
1808: x=0.4902282 y=0.30935422 lb='R_palustrisTIE1_NrdA';
1809: x=0.48957297 y=0.3098436 lb='R_palustris_BisB18_NrdA';
1810: fg=0 0 0 bg=0 0 0 x=0.4680307 y=0.1781586 lc=0 0 0 ll=11;
1811: x=0.47125667 y=0.19957912;
1812: fg=0 0 255 bg=0 0 255 x=0.48629063 y=0.29771557 lc=0 0 255 ll=5 lb='T_fusca_YX_NrdA';
1813: x=0.4872612 y=0.30770874 lb='N_dassonvillei43111_NrdA';
1814: fg=0 0 0 bg=0 0 0 x=0.4686043 y=0.18240468 lc=0 0 0 ll=11;
1815: x=0.46932667 y=0.18765174;
1816: x=0.47189063 y=0.20593254;
1817: fg=0 0 255 bg=0 0 255 x=0.48529655 y=0.29978654 lc=0 0 255 ll=5 lb='S_erythraea_NRRL2338_NrdA';
1818: x=0.48765442 y=0.32043552 lb='A_mirum43827_NrdA';
1819: x=0.48595724 y=0.3131542 lb='S_viridis43017_NrdA';
1820: x=0.48533043 y=0.31373525 lb='K_flavida17836_NrdA';
1821: fg=0 0 0 bg=0 0 0 x=0.48424742 y=0.3130037 lc=0 0 0 lb='G_aurantiacaT27_NrdA';
1822: x=0.46070936 y=0.14431408 ll=11;
1823: x=0.46111715 y=0.15669116;
1824: x=0.46155527 y=0.16578558;
1825: x=0.46180713 y=0.1707517;
1826: x=0.46258518 y=0.18536179;
1827: x=0.46270856 y=0.18730722;
1828: x=0.46282333 y=0.18898249;
1829: x=0.46721205 y=0.24661273;
1830: x=0.4680517 y=0.25728142;
1831: x=0.46854156 y=0.26186764;
1832: x=0.46902838 y=0.26631856;
1833: x=0.4735796 y=0.3069761;
1834: x=0.47368923 y=0.3079336;
1835: fg=255 0 0 bg=255 0 0 x=0.4739015 y=0.30974674 lc=255 0 0 ll=5 lb='P_aeruginosa_PAO1_NrdA';
1836: x=0.47407103 y=0.3113444 lb='P_aeruginosa_PA7_NrdA';
1837: x=0.47397736 y=0.3107 lb='P_aeruginosa_2192_NrdA';
1838: x=0.47330442 y=0.3083683 lb='P_mendocina_ymp_NrdA';
1839: x=0.47332418 y=0.31139076 lb='P_stutzeri_A1501_NrdA';
1840: fg=0 0 0 bg=0 0 0 x=0.46940345 y=0.2777723 lc=0 0 0 ll=11;
1841: x=0.47138232 y=0.3021272;
1842: x=0.4718309 y=0.30748037;
1843: x=0.47201324 y=0.3095918;
1844: x=0.47216734 y=0.311325;
1845: fg=255 0 0 bg=255 0 0 x=0.4724714 y=0.31464928 lc=255 0 0 ll=5 lb='P_putida_KT2440_NrdA';
1846: x=0.47233585 y=0.3132762 lb='P_putida_F1_NrdA';
1847: x=0.47229725 y=0.31308717 lb='P_putida_GB1_NrdA';
1848: x=0.47222552 y=0.31266192 lb='P_putida_W619_NrdA';
1849: x=0.47220576 y=0.3137157 lb='P_entomophila_L48_NrdA';
1850: fg=0 0 0 bg=0 0 0 x=0.46966717 y=0.28272462 lc=0 0 0 ll=11;
1851: x=0.47103262 y=0.30515328;
1852: x=0.4711942 y=0.30770084;
1853: fg=255 0 0 bg=255 0 0 x=0.47155204 y=0.3131252 lc=255 0 0 ll=5 lb='P_syr_tom_DC3000_NrdA';
1854: x=0.47155297 y=0.313594 lb='P_syr_phaseolic_14_NrdA';
1855: x=0.47146475 y=0.31289783 lb='P_syringae_s_B728a_NrdA';
1856: fg=0 0 0 bg=0 0 0 x=0.46998045 y=0.28958917 lc=0 0 0 ll=11;
1857: x=0.47036126 y=0.29749408;
1858: fg=255 0 0 bg=255 0 0 x=0.47124857 y=0.31499055 lc=255 0 0 ll=5 lb='P_fluorescens_PfO1_NrdA';
1859: x=0.47117215 y=0.315263 lb='P_fluorescens_Pf5_NrdA';
1860: x=0.47100744 y=0.3149107 lb='P_fluorescensSBW25_NrdA';
1861: x=0.46941745 y=0.30876333 lb='A_vinelandii_DJ_NrdA';
1862: fg=0 0 0 bg=0 0 0 x=0.4629461 y=0.19382627 lc=0 0 0 ll=11;
1863: x=0.4660835 y=0.30637372;
1864: fg=255 0 0 bg=255 0 0 x=0.46641946 y=0.31742105 lc=255 0 0 ll=5 lb='A_borkumensis_SK2_NrdA';
1865: x=0.46642733 y=0.3199422 lb='AlcanivoraxDG881_NrdA';
1866: x=0.46532708 y=0.31128314 lb='M_proteobact_2143_NrdA';
1867: fg=0 0 0 bg=0 0 0 x=0.46293068 y=0.20484078 lc=0 0 0 ll=11;
1868: fg=255 0 0 bg=255 0 0 x=0.46453366 y=0.31028202 lc=255 0 0 ll=5 lb='S_degradans_240_NrdA';
1869: x=0.46404636 y=0.31492573 lb='C_japonicusUeda107_NrdA';
1870: fg=0 0 0 bg=0 0 0 x=0.4625332 y=0.20588033 lc=0 0 0 ll=11;
1871: x=0.46270654 y=0.27429605;
1872: fg=255 0 0 bg=255 0 0 x=0.46287268 y=0.30708784 lc=255 0 0 ll=5 lb='C_litoralis_KT71_NrdA';
1873: x=0.46270654 y=0.30782503 lb='GammaproteoNOR53_NrdA';
1874: fg=0 0 0 bg=0 0 0 x=0.46235663 y=0.2291125 lc=0 0 0 ll=11;
1875: fg=255 0 0 bg=255 0 0 x=0.46196288 y=0.30681834 lc=255 0 0 ll=5 lb='M_proteobact_2080_NrdA';
1876: x=0.46156505 y=0.30721807 lb='GammaproteoNOR51B_NrdA';
1877: x=0.4595388 y=0.31996155 lb='Csalexigens_DSM3043_NrdA';
1878: x=0.45851964 y=0.3155376 lb='K_koreensis16069_NrdA';
1879: fg=0 0 0 bg=0 0 0 x=0.46101943 y=0.15926169 lc=0 0 0 ll=11;
1880: x=0.45710573 y=0.26955482;
1881: fg=255 0 0 bg=255 0 0 x=0.45571914 y=0.32427153 lc=255 0 0 ll=5 lb='Acinetobacter_ADP1_NrdA';
1882: fg=0 0 0 bg=0 0 0 x=0.4568475 y=0.276347 lc=0 0 0 ll=11;
1883: x=0.4554995 y=0.31433442;
1884: x=0.45522416 y=0.32269198;
1885: fg=255 0 0 bg=255 0 0 lc=255 0 0 ll=5 lb='A_baumannii_17978_NrdA';
1886: x=0.4551676 y=0.3242862 lb='A_baumanniiAYE_NrdA';
1887: x=0.45508343 y=0.32459307 lb='A_baumanniSDF_NrdA';
1888: x=0.45458242 y=0.3259805 lb='Acinetobacter_27244_NrdA';
1889: fg=0 0 0 bg=0 0 0 x=0.452842 y=0.320507 lc=0 0 0 lb='uc_marineEB0_39H12_NrdA';
1890: x=0.45946115 y=0.16399463 ll=11;
1891: fg=255 0 0 bg=255 0 0 x=0.4508504 y=0.31832114 lc=255 0 0 ll=5 lb='H_chejuensis_2396_NrdA';
1892: fg=0 0 0 bg=0 0 0 x=0.45390138 y=0.24827474 lc=0 0 0 ll=11;
1893: x=0.4533843 y=0.25642756;
1894: fg=255 0 0 bg=255 0 0 x=0.44972417 y=0.31654793 lc=255 0 0 ll=5 lb='M_aquaeolei_VT8_NrdA';
1895: x=0.44940716 y=0.31671703 lb='M_algicola_DG893_NrdA';
1896: x=0.4487192 y=0.32120335 lb='Marinobacter_ELB17_NrdA';
1897: fg=0 0 0 bg=0 0 0 x=0.45852426 y=0.14290473 lc=0 0 0 ll=11;
1898: x=0.45816934 y=0.14678511;
1899: x=0.44493178 y=0.30970627;
1900: x=0.44490582 y=0.3100358;
1901: fg=255 0 0 bg=255 0 0 x=0.4448539 y=0.31071752 lc=255 0 0 ll=5 lb='C_burnetti_RSA_493_NrdA';
1902: x=0.44487512 y=0.31041357 lb='C_burnetii_Dugway_NrdA';
1903: x=0.44486877 y=0.31043568 lb='C_burnetiiCbuGQ212_NrdA';
1904: fg=0 0 0 bg=0 0 0 x=0.44261464 y=0.30369586 lc=0 0 0 ll=11;
1905: x=0.44218642 y=0.30825052;
1906: fg=255 0 0 bg=255 0 0 x=0.44205716 y=0.30966374 lc=255 0 0 ll=5 lb='L_pneu_p_Philad1_NrdA';
1907: x=0.4420167 y=0.31000793 lb='L_pneumophila_Paris_NrdA';
1908: fg=0 0 0 bg=0 0 0 x=0.4425355 y=0.30445513 lc=0 0 0 ll=11;
1909: fg=255 0 0 bg=255 0 0 x=0.44198555 y=0.309863 lc=255 0 0 ll=5 lb='L_pneumophila_Lens_NrdA';
1910: x=0.44230205 y=0.3066405 lb='L_pneumophila_Corby_NrdA';
1911: x=0.43926868 y=0.31492162 lb='R_grylli_NrdA';
1912: fg=0 0 0 bg=0 0 0 x=0.45647177 y=0.122494824 lc=0 0 0 ll=11;
1913: fg=255 0 255 bg=255 0 255 x=0.43335584 y=0.31994286 lc=255 0 255 ll=5 lb='L_intracell_PHEMN100_NrdA';
1914: fg=153 153 0 bg=153 153 0 x=0.43131796 y=0.32831398 lc=153 153 0 lb='L_asiaticus_psy62_NrdA';
1915: fg=153 0 0 bg=153 0 0 x=0.42957717 y=0.3126329 lc=153 0 0 lb='R_pickettii_12D_NrdA2';
1916: fg=0 0 0 bg=0 0 0 x=0.44835547 y=0.113130495 lc=0 0 0 ll=11;
1917: x=0.4328796 y=0.21415156;
1918: x=0.42097962 y=0.2974626;
1919: x=0.4166817 y=0.32810634;
1920: x=0.416304 y=0.3308499;
1921: x=0.41626555 y=0.33113456;
1922: fg=0 255 255 bg=0 255 255 x=0.4162058 y=0.3315855 lc=0 255 255 ll=5 lb='C_trachomatisDUW3CX_NrdA';
1923: x=0.41619733 y=0.3316301 lb='C_trachomatis_AHAR_NrdA';
1924: x=0.41620958 y=0.33151102 lb='C_trachomaBTZ1A828OT_NrdA';
1925: x=0.41610828 y=0.33198047 lb='C_trachomatis434_Bu_NrdA';
1926: x=0.41573814 y=0.33167714 lb='C_muridarum_Nigg_NrdA';
1927: fg=0 0 0 bg=0 0 0 x=0.42992237 y=0.23194635 lc=0 0 0 ll=11;
1928: x=0.4226899 y=0.27615905;
1929: x=0.42098886 y=0.28672585;
1930: fg=0 255 255 bg=0 255 255 x=0.4128625 y=0.33803356 lc=0 255 255 ll=5 lb='C_caviae_GPIC_NrdA';
1931: x=0.41295248 y=0.33585307 lb='C_abortus_S263_NrdA';
1932: x=0.41275987 y=0.33498996 lb='C_felis_FeC56_NrdA';
1933: x=0.41223216 y=0.3336107 lb='C_pneumoniae_AR39_NrdA';
1934: fg=0 0 0 bg=0 0 0 x=0.44598338 y=0.12546347 lc=0 0 0 ll=11;
1935: x=0.44571605 y=0.12687257;
1936: x=0.44494176 y=0.13101128;
1937: x=0.44263667 y=0.14350727;
1938: x=0.43807247 y=0.16860645;
1939: x=0.41070145 y=0.32132006 ll=5 lb='B_marina_DSM_3645_NrdA';
1940: x=0.40913427 y=0.3254823 lb='P_maris_DSM_8797_NrdA';
1941: x=0.41126645 y=0.30886605 lb='T_terrenumBAA798_NrdA';
1942: x=0.4093513 y=0.31355965 lb='M_infernorumV4_NrdA';
1943: fg=0 153 153 bg=0 153 153 x=0.41018605 y=0.30431888 lc=0 153 153 lb='R_marinus4252_NrdA';
1944: fg=0 0 0 bg=0 0 0 x=0.40550765 y=0.32242063 lc=0 0 0 lb='H_aurantiacus_23779_NrdA';
1945: x=0.42930123 y=0.17965412 ll=11;
1946: fg=255 153 0 bg=255 153 0 x=0.39572448 y=0.3389428 lc=255 153 0 ll=5 lb='Halobacterium_NRC1_NrdA';
1947: fg=0 0 0 bg=0 0 0 x=0.42197546 y=0.21274255 lc=0 0 0 ll=11;
1948: fg=255 153 0 bg=255 153 0 x=0.3936029 y=0.34404242 lc=255 153 0 ll=5 lb='H_borinquense11551_NrdA';
1949: fg=0 0 0 bg=0 0 0 x=0.41935077 y=0.22445683 lc=0 0 0 ll=11;
1950: fg=255 153 0 bg=255 153 0 x=0.39270154 y=0.34482417 lc=255 153 0 ll=5 lb='H_utahensis12940_NrdA';
1951: x=0.3922972 y=0.34378228 lb='N_magadii43099_NrdA';
1952: fg=0 0 0 bg=0 0 0 x=0.4312352 y=0.14827798 lc=0 0 0 ll=11;
1953: x=0.39087585 y=0.32219982 ll=5 lb='VerrucomicrobDG1235_NrdA';
1954: x=0.3887032 y=0.32743484 lb='V_spinosum4136_NrdA';
1955: x=0.43895847 y=0.05694377 ll=11;
1956: x=0.43616217 y=0.06809215;
1957: x=0.4289242 y=0.09726196;
1958: x=0.4082843 y=0.18135385;
1959: fg=0 0 255 bg=0 0 255 x=0.3624888 y=0.36999908 lc=0 0 255 ll=5 lb='P_acnes_KPA171202_NrdA';
1960: x=0.363577 y=0.36152917 lb='C_michiganensis382_NrdA';
1961: fg=0 0 0 bg=0 0 0 x=0.36294723 y=0.35750753 lc=0 0 0 lb='T_roseum5159_NrdA';
1962: x=0.35810587 y=0.3695634 lb='HydrogenobY04AAS1_NrdA';
1963: x=0.38426283 y=0.25970012 ll=11;
1964: x=0.37670708 y=0.2879942;
1965: x=0.3560848 y=0.36601084 ll=5 lb='SulfurihydrogenYO3AO_NrdA';
1966: x=0.3583425 y=0.35607162 lb='S_azorenseAzFu1_NrdA';
1967: x=0.35614297 y=0.3618785 lb='P_marinaEXH1_NrdA';
1968: x=0.41695035 y=0.04509675 ll=11;
1969: x=0.3870344 y=0.12912555;
1970: x=0.38280076 y=0.14311378;
1971: fg=255 0 255 bg=255 0 255 x=0.3347359 y=0.31436902 lc=255 0 255 ll=5 lb='B_bacteriovorusHD100_NrdA';
1972: fg=0 0 0 bg=0 0 0 x=0.37932122 y=0.15450628 lc=0 0 0 ll=11;
1973: x=0.3756796 y=0.16653852;
1974: x=0.37274894 y=0.17631091;
1975: x=0.36983055 y=0.18631826;
1976: x=0.35317522 y=0.24397331;
1977: fg=255 0 255 bg=255 0 255 x=0.33579734 y=0.3047062 lc=255 0 255 ll=5 lb='M_xanthus_DK_1622_NrdA';
1978: x=0.33503404 y=0.3061802 lb='S_aurantiaca_DW431_NrdA';
1979: x=0.33127993 y=0.31606054 lb='S_cellulosumSoce56_NrdA';
1980: fg=0 0 0 bg=0 0 0 x=0.33896843 y=0.2859186 lc=0 0 0 ll=11;
1981: fg=255 0 0 bg=255 0 0 x=0.33192912 y=0.30917713 lc=255 0 0 ll=5 lb='S_maltophilia_R5513_NrdA1';
1982: fg=0 0 0 bg=0 0 0 x=0.33357614 y=0.30325875 lc=0 0 0 ll=11;
1983: fg=255 0 0 bg=255 0 0 x=0.33271268 y=0.30606037 lc=255 0 0 ll=5 lb='S_maltophiliaK279a_NrdA1';
1984: x=0.33174983 y=0.30907956 lb='StenotrophomonaSKA14_NrdA2';
1985: fg=0 0 0 bg=0 0 0 x=0.3303733 y=0.30841923 lc=0 0 0 lb='G_obscuriglobus2246_NrdA';
1986: x=0.3327679 y=0.29778272 lb='A_capsulatum51196_NrdA';
1987: x=0.38251013 y=0.1409714 ll=11;
1988: x=0.37483993 y=0.16120794;
1989: x=0.37348962 y=0.16494077;
1990: x=0.34483904 y=0.24541523;
1991: x=0.34252596 y=0.25207198;
1992: x=0.34181592 y=0.2541493;
1993: x=0.338828 y=0.26303768;
1994: x=0.33717114 y=0.26800802;
1995: fg=0 0 255 bg=0 0 255 x=0.31704172 y=0.32890826 lc=0 0 255 ll=5 lb='S_avermit_MA4680_NrdA';
1996: x=0.31757474 y=0.3263027 lb='S_sviceus29083_NrdA';
1997: x=0.31664202 y=0.32794487 lb='S_coelicolor_A3_2_NrdA';
1998: fg=0 0 0 bg=0 0 0 x=0.34086883 y=0.25685275 lc=0 0 0 ll=11;
1999: fg=0 0 255 bg=0 0 255 x=0.31790742 y=0.32293266 lc=0 0 255 ll=5 lb='S_microflavus_NrdA';
2000: x=0.31647018 y=0.32593784 lb='S_pristinaespir25486_NrdA';
2001: fg=0 0 0 bg=0 0 0 x=0.33727565 y=0.26658604 lc=0 0 0 ll=11;
2002: fg=0 0 255 bg=0 0 255 x=0.3163665 y=0.3248486 lc=0 0 255 ll=5 lb='S_clavuligerus27064_NrdA';
2003: x=0.31470203 y=0.32849804 lb='S_jumonjinensis_NrdA';
2004: fg=0 0 0 bg=0 0 0 x=0.34281883 y=0.2507863 lc=0 0 0 ll=11;
2005: fg=0 0 255 bg=0 0 255 x=0.31529227 y=0.32511014 lc=0 0 255 ll=5 lb='StreptomycesSPB74_NrdA';
2006: fg=0 0 0 bg=0 0 0 x=0.3374807 y=0.26487008 lc=0 0 0 ll=11;
2007: fg=0 0 255 bg=0 0 255 x=0.31363755 y=0.32826033 lc=0 0 255 ll=5 lb='S_griseusNBRC13350_NrdA';
2008: x=0.31326634 y=0.3282705 lb='StreptomycesMg1_NrdA';
2009: fg=0 0 0 bg=0 0 0 x=0.36668652 y=0.18235497 lc=0 0 0 ll=11;
2010: fg=0 0 255 bg=0 0 255 x=0.31617585 y=0.3126228 lc=0 0 255 ll=5 lb='S_nassauensis44728_NrdA';
2011: x=0.31496328 y=0.3137706 lb='S_roseum_DSM_43021_NrdA';
2012: fg=0 0 0 bg=0 0 0 x=0.36688384 y=0.18041563 lc=0 0 0 ll=11;
2013: x=0.3614271 y=0.19368431;
2014: x=0.35642081 y=0.20594594;
2015: fg=0 0 255 bg=0 0 255 x=0.3160139 y=0.30710253 lc=0 0 255 ll=5 lb='Acellulolyticus_11B_NrdA';
2016: fg=0 0 0 bg=0 0 0 x=0.32847995 y=0.27388754 lc=0 0 0 ll=11;
2017: x=0.32147044 y=0.29105553;
2018: fg=0 0 255 bg=0 0 255 x=0.30856985 y=0.32288235 lc=0 0 255 ll=5 lb='S_tropica_CNB440_NrdA';
2019: x=0.31102523 y=0.3164543 lb='S_arenicola_CNS205_NrdA';
2020: x=0.31254584 y=0.31208187 ll=4 lb='Micromonospora_39149_NrdA';
2021: x=0.30445844 y=0.32831538 lb='C_acidiphila44928_NrdA';
2022: x=0.306355 y=0.32146448 lb='K_sedentarius20547_NrdA';
2023: fg=255 0 255 bg=255 0 255 x=0.29982167 y=0.33099553 lc=255 0 255 lb='P_pacifica_SIR1_NrdA';
2024: fg=0 0 0 bg=0 0 0 x=0.40077296 y=0.05569985 lc=0 0 0 ll=11;
2025: x=0.39745116 y=0.063127;
2026: x=0.27306762 y=0.34313315;
2027: fg=255 255 0 bg=255 255 0 x=0.26973727 y=0.35068178 lc=255 255 0 ll=4 lb='Afr_sw_fev_virus_NrdA';
2028: x=0.26955208 y=0.3509934 lb='ASFVBenin97_1_NrdA';
2029: x=0.25076106 y=0.3866972 lb='Ostreid_herpesv_1_NrdA';
2030: fg=0 0 0 bg=0 0 0 x=0.3768385 y=0.07112837 lc=0 0 0 ll=11;
2031: fg=255 255 0 bg=255 255 0 x=0.25663114 y=0.3327495 lc=255 255 0 ll=4 lb='A_polyph_mimivirus_NrdA';
2032: fg=0 0 0 bg=0 0 0 x=0.36919388 y=0.07602885 lc=0 0 0 ll=11;
2033: x=0.3076441 y=0.20395671;
2034: x=0.27127922 y=0.2810332;
2035: fg=255 255 0 bg=255 255 0 x=0.2578671 y=0.3098379 lc=255 255 0 ll=4 lb='P_bursaria_Chv_1_NrdA';
2036: fg=0 0 0 bg=0 0 0 x=0.26309702 y=0.29826233 lc=0 0 0 ll=11;
2037: fg=255 255 0 bg=255 255 0 x=0.25824043 y=0.30855605 lc=255 255 0 ll=4 lb='Chlorella_virus_AR15_NrdA';
2038: x=0.2578846 y=0.3091667 lb='Chlorella_virus_NY2A_NrdA';
2039: fg=0 0 0 bg=0 0 0 x=0.29625753 y=0.2271698 lc=0 0 0 ll=11;
2040: fg=255 255 0 bg=255 255 0 x=0.25832558 y=0.30550072 lc=255 255 0 ll=4 lb='Acanthoc_chlor_vir_1_NrdA';
2041: fg=0 0 0 bg=0 0 0 x=0.26041126 y=0.29978153 lc=0 0 0 ll=11;
2042: fg=255 255 0 bg=255 255 0 x=0.25683486 y=0.3070725 lc=255 255 0 ll=4 lb='Chlorella_virusMT325_NrdA';
2043: x=0.25704512 y=0.30655682 lb='Chlorella_virus_FR48_NrdA';
2044: fg=0 0 0 bg=0 0 0 x=0.3642283 y=0.07910647 lc=0 0 0 ll=11;
2045: fg=255 255 0 bg=255 255 0 x=0.23667881 y=0.33260375 lc=255 255 0 ll=4 lb='Shrimp_w_sp_sy_v_NrdA';
2046: fg=0 0 0 bg=0 0 0 x=0.35907793 y=0.08228061 lc=0 0 0 ll=11;
2047: x=0.35569614 y=0.08887636;
2048: fg=0 153 0 bg=0 153 0 x=0.23866016 y=0.3185724 lc=0 153 0 ll=4 lb='E_cuniculi_GBM1_NrdA';
2049: fg=255 255 0 bg=255 255 0 x=0.23648965 y=0.31993046 lc=255 255 0 lb='H_zea_virus_1_NrdA';
2050: fg=0 0 0 bg=0 0 0 x=0.3565649 y=0.083811834 lc=0 0 0 ll=11;
2051: x=0.33866188 y=0.1162604;
2052: x=0.33606178 y=0.12102997;
2053: x=0.3340094 y=0.12486386;
2054: x=0.25042695 y=0.28389093;
2055: fg=255 255 0 bg=255 255 0 x=0.23319 y=0.31688926 lc=255 255 0 ll=4 lb='M_conf_nphv_A_NrdA';
2056: x=0.23395534 y=0.3150385 lb='M_conf_nphv_B_NrdA';
2057: fg=0 0 0 bg=0 0 0 x=0.32542428 y=0.14070758 lc=0 0 0 ll=11;
2058: fg=255 255 0 bg=255 255 0 x=0.22382043 y=0.33050576 lc=255 255 0 ll=4 lb='S_ex_nucleophvir_NrdA';
2059: fg=0 0 0 bg=0 0 0 x=0.29702148 y=0.19280899 lc=0 0 0 ll=11;
2060: fg=255 255 0 bg=255 255 0 x=0.24178357 y=0.29474974 lc=255 255 0 ll=4 lb='A_segetum_NPHV_NrdA';
2061: x=0.25048995 y=0.27765304 lb='Agrotis_ipsilonNPHV_NrdA';
2062: fg=0 0 0 bg=0 0 0 x=0.32062376 y=0.14851484 lc=0 0 0 ll=11;
2063: x=0.31473303 y=0.15906478;
2064: fg=255 255 0 bg=255 255 0 x=0.24482535 y=0.2850143 lc=255 255 0 ll=4 lb='E_pseudoc_nphvir_NrdA';
2065: x=0.24719977 y=0.2792966 lb='Orgyia_leucostigmaNP_NrdA';
2066: x=0.23252484 y=0.30351567 lb='E_obliqua_nphv_NrdA';
2067: fg=0 0 0 bg=0 0 0 x=0.26124272 y=0.2500932 lc=0 0 0 ll=11;
2068: fg=255 255 0 bg=255 255 0 x=0.22237161 y=0.3176833 lc=255 255 0 ll=4 lb='Trichoplusia_ni_SNPV_NrdA';
2069: x=0.22162984 y=0.31817254 lb='C_chalcites_virus_NrdA';
2070: fg=0 0 0 bg=0 0 0 x=0.35264012 y=0.08606898 lc=0 0 0 ll=11;
2071: fg=255 255 0 bg=255 255 0 x=0.2261325 y=0.30097467 lc=255 255 0 ll=4 lb='C_herpesvirus3_NrdA';
2072: fg=0 0 0 bg=0 0 0 x=0.34682426 y=0.08939412 lc=0 0 0 ll=11;
2073: fg=255 255 0 bg=255 255 0 x=0.24679735 y=0.25736278 lc=255 255 0 ll=4 lb='M_domesticaSGHV_NrdA';
2074: fg=0 0 0 bg=0 0 0 x=0.3461634 y=0.08976973 lc=0 0 0 ll=11;
2075: x=0.34105796 y=0.09782366;
2076: x=0.32903448 y=0.116897576;
2077: x=0.32349202 y=0.12599368;
2078: x=0.30513963 y=0.15628552;
2079: fg=0 153 0 bg=0 153 0 x=0.20784172 y=0.31780416 lc=0 153 0 ll=4 lb='E_gossypii_NrdA2';
2080: x=0.20681989 y=0.31764495 lb='K_lactis_NRRLY1140_NrdA2';
2081: x=0.19577676 y=0.33322567 lb='P_pastoris_GS115_NrdA2';
2082: fg=0 0 0 bg=0 0 0 x=0.31277013 y=0.14226958 lc=0 0 0 ll=11;
2083: x=0.3085299 y=0.14892124;
2084: fg=0 153 0 bg=0 153 0 x=0.21518499 y=0.29867932 lc=0 153 0 ll=4 lb='D_hansenii_CBS767_NrdA1';
2085: fg=0 0 0 bg=0 0 0 x=0.30561993 y=0.15346074 lc=0 0 0 ll=11;
2086: x=0.29500517 y=0.17011224;
2087: x=0.2288756 y=0.27443257;
2088: fg=0 153 0 bg=0 153 0 x=0.21856624 y=0.29078722 lc=0 153 0 ll=4 lb='C_albicans_SC5314_NrdA2';
2089: x=0.21752909 y=0.29223198 lb='C_dubliniensis_CD36_NrdA1';
2090: x=0.20688777 y=0.30680987 lb='L_elongisporusYB4239_NrdA1';
2091: x=0.21360585 y=0.29462743 lb='P_stipitis_CBS_6054_NrdA1';
2092: x=0.20689008 y=0.3029238 lb='P_guilliermondi_6260_NrdA1';
2093: x=0.21742901 y=0.28335577 lb='TpseudonanaCCMP1335_NrdA2';
2094: fg=0 0 0 bg=0 0 0 x=0.34092638 y=0.09257325 lc=0 0 0 ll=11;
2095: fg=255 255 0 bg=255 255 0 x=0.22121054 y=0.270275 lc=255 255 0 ll=4 lb='OstreococcusVOsV5_NrdA';
2096: fg=0 0 0 bg=0 0 0 x=0.33881405 y=0.09369715 lc=0 0 0 ll=11;
2097: x=0.336543 y=0.09687349;
2098: x=0.30159676 y=0.14681178;
2099: x=0.29548848 y=0.15568334;
2100: x=0.21874633 y=0.26774886;
2101: fg=0 153 0 bg=0 153 0 x=0.21563266 y=0.27232054 lc=0 153 0 ll=4 lb='T_brucei_TREU927_NrdA';
2102: x=0.21579255 y=0.2720389 lb='T_brucei_brucei_NrdA';
2103: x=0.21601962 y=0.26985937 lb='Trypanosoma_cruzi_NrdA';
2104: fg=0 0 0 bg=0 0 0 x=0.22674665 y=0.25206083 lc=0 0 0 ll=11;
2105: x=0.21876502 y=0.26334444;
2106: fg=0 153 0 bg=0 153 0 x=0.21312837 y=0.27135596 lc=0 153 0 ll=4 lb='L_major_Friedlin_NrdA';
2107: x=0.21353461 y=0.27069908 lb='L_infantum_JPCM5_NrdA';
2108: x=0.21361065 y=0.270335 lb='Leishm_braziliensis_NrdA';
2109: fg=0 0 0 bg=0 0 0 x=0.33163548 y=0.10352127 lc=0 0 0 ll=11;
2110: x=0.31591192 y=0.124933854;
2111: fg=0 153 0 bg=0 153 0 x=0.21783124 y=0.25993034 lc=0 153 0 ll=4 lb='T_thermophila_SB210_NrdA';
2112: fg=0 0 0 bg=0 0 0 x=0.22839603 y=0.24348375 lc=0 0 0 ll=11;
2113: fg=0 153 0 bg=0 153 0 x=0.20628388 y=0.27359644 lc=0 153 0 ll=4 lb='P_tetraurelia_NrdA1';
2114: x=0.22839603 y=0.24348375 lb='P_tetraurelia_NrdA2';
2115: x=0.21183008 y=0.26325557 lb='N_gruberi_NrdA';
2116: fg=0 0 0 bg=0 0 0 x=0.3368591 y=0.09467461 lc=0 0 0 ll=11;
2117: x=0.33084565 y=0.10252519;
2118: fg=255 255 0 bg=255 255 0 x=0.17979772 y=0.30180293 lc=255 255 0 ll=4 lb='E_siliculosus_v_NrdA';
2119: fg=0 0 0 bg=0 0 0 x=0.3300192 y=0.103598475 lc=0 0 0 ll=11;
2120: fg=0 153 0 bg=0 153 0 x=0.19891018 y=0.2747622 lc=0 153 0 ll=4 lb='Y_lipolytica_CLIB99_NrdA2';
2121: fg=255 0 0 bg=255 0 0 x=0.19230767 y=0.28150713 lc=255 0 0 lb='V_campbelliiAND4_NrdA1';
2122: fg=0 0 0 bg=0 0 0 x=0.33301315 y=0.09656114 lc=0 0 0 ll=11;
2123: x=0.3305634 y=0.098202504;
2124: x=0.3203504 y=0.10550471;
2125: x=0.31864214 y=0.107055955;
2126: x=0.31409723 y=0.11146475;
2127: x=0.23697233 y=0.20955254;
2128: fg=0 153 0 bg=0 153 0 x=0.21799825 y=0.23381008 lc=0 153 0 ll=4 lb='C_elegans_NrdA';
2129: x=0.2182492 y=0.23324093 lb='C_briggsaeAF16_NrdA';
2130: fg=0 0 0 bg=0 0 0 x=0.31194708 y=0.11352946 lc=0 0 0 ll=11;
2131: x=0.3058498 y=0.11956527;
2132: x=0.30051282 y=0.12562507;
2133: x=0.2973868 y=0.12919264;
2134: x=0.2864212 y=0.14183582;
2135: x=0.27820832 y=0.15165159;
2136: x=0.2774283 y=0.15259351;
2137: x=0.2617509 y=0.17172116;
2138: x=0.25621328 y=0.17858322;
2139: x=0.20018743 y=0.24836987;
2140: fg=0 153 0 bg=0 153 0 x=0.19991255 y=0.24871404 lc=0 153 0 ll=4 lb='S_cerevisiaeS288c_NrdA1';
2141: x=0.19975685 y=0.24890344 lb='S_cerevisiae_YJM789_NrdA1';
2142: x=0.19735084 y=0.2507723 lb='C_glabrata_CBS138_NrdA';
2143: fg=0 0 0 bg=0 0 0 x=0.19063658 y=0.25715345 lc=0 0 0 ll=11;
2144: x=0.18993233 y=0.25800386;
2145: fg=0 153 0 bg=0 153 0 x=0.18943577 y=0.25860658 lc=0 153 0 ll=4 lb='S_cerevisiaeS288c_NrdA2';
2146: x=0.18993233 y=0.25800386 lb='S_cerevisiae_YJM789_NrdA2';
2147: x=0.18986592 y=0.25806978 lb='S_cerevisiaeRM111a_NrdA2';
2148: fg=0 0 0 bg=0 0 0 x=0.25995085 y=0.17305698 lc=0 0 0 ll=11;
2149: fg=0 153 0 bg=0 153 0 x=0.19629565 y=0.24797115 lc=0 153 0 ll=4 lb='V_polyspora_70294_NrdA1';
2150: x=0.19550313 y=0.24812959 lb='V_polyspora_70294_NrdA2';
2151: fg=0 0 0 bg=0 0 0 x=0.26961413 y=0.16151004 lc=0 0 0 ll=11;
2152: fg=0 153 0 bg=0 153 0 x=0.20068799 y=0.24098104 lc=0 153 0 ll=4 lb='E_gossypii_NrdA1';
2153: x=0.1980983 y=0.2431277 lb='K_lactis_NRRLY1140_NrdA1';
2154: fg=0 0 0 bg=0 0 0 x=0.27513525 y=0.15420112 lc=0 0 0 ll=11;
2155: x=0.2619458 y=0.16872567;
2156: x=0.25834486 y=0.1727114;
2157: x=0.24736966 y=0.18498369;
2158: x=0.2257903 y=0.2092368;
2159: fg=0 153 0 bg=0 153 0 x=0.20096573 y=0.23727995 lc=0 153 0 ll=4 lb='C_albicans_SC5314_NrdA1';
2160: x=0.20615035 y=0.23119791 lb='C_dubliniensis_CD36_NrdA2';
2161: x=0.19646825 y=0.24132378 lb='L_elongisporusYB4239_NrdA2';
2162: fg=0 0 0 bg=0 0 0 x=0.25258365 y=0.17899153 lc=0 0 0 ll=11;
2163: fg=0 153 0 bg=0 153 0 x=0.20319077 y=0.2331081 lc=0 153 0 ll=4 lb='P_guilliermondi_6260_NrdA2';
2164: x=0.20068772 y=0.2352751 lb='P_stipitis_CBS_6054_NrdA2';
2165: x=0.19826242 y=0.2370949 lb='D_hansenii_CBS767_NrdA2';
2166: x=0.19990626 y=0.23414935 lb='P_pastoris_GS115_NrdA1';
2167: fg=0 0 0 bg=0 0 0 x=0.25873858 y=0.16964482 lc=0 0 0 ll=11;
2168: fg=0 153 0 bg=0 153 0 x=0.20393269 y=0.22730057 lc=0 153 0 ll=4 lb='S_pombe_NrdA';
2169: x=0.20537217 y=0.22521958 lb='S_japonicus_yFS275_NrdA';
2170: x=0.19102004 y=0.23849835 lb='Y_lipolytica_CLIB99_NrdA1';
2171: fg=0 0 0 bg=0 0 0 x=0.28511766 y=0.13810615 lc=0 0 0 ll=11;
2172: x=0.27739766 y=0.1457483;
2173: x=0.26827565 y=0.1548242;
2174: x=0.26657638 y=0.15654077;
2175: fg=0 153 0 bg=0 153 0 x=0.20083542 y=0.22362788 lc=0 153 0 ll=4 lb='M_grisea_7015_NrdA';
2176: fg=0 0 0 bg=0 0 0 x=0.26041615 y=0.1627323 lc=0 0 0 ll=11;
2177: fg=0 153 0 bg=0 153 0 x=0.19905938 y=0.22471404 lc=0 153 0 ll=4 lb='C_globosum_14851_NrdA';
2178: x=0.19535586 y=0.22779259 lb='P_anserinaDSM980_NrdA';
2179: fg=0 0 0 bg=0 0 0 x=0.2388855 y=0.18362461 lc=0 0 0 ll=11;
2180: x=0.2289058 y=0.19345376;
2181: fg=0 153 0 bg=0 153 0 x=0.1939845 y=0.22802293 lc=0 153 0 ll=4 lb='G_zeae_PH1_NrdA';
2182: x=0.1981848 y=0.2235583 lb='F_oxysporum_NrdA';
2183: x=0.19640255 y=0.22483523 lb='G_moniliformis_NrdA';
2184: x=0.19422318 y=0.22561769 lb='N_crassa_OR74A_NrdA';
2185: fg=0 0 0 bg=0 0 0 x=0.27367082 y=0.14798342 lc=0 0 0 ll=11;
2186: x=0.2692881 y=0.15180409;
2187: x=0.26012677 y=0.15987264;
2188: x=0.24999401 y=0.16902725;
2189: x=0.24023432 y=0.17793506;
2190: x=0.23504862 y=0.18269224;
2191: x=0.23162936 y=0.18584496;
2192: x=0.2306726 y=0.18673615;
2193: x=0.22814031 y=0.18910688;
2194: x=0.22601786 y=0.19110404;
2195: x=0.20823559 y=0.2079218;
2196: fg=0 153 0 bg=0 153 0 x=0.20597531 y=0.21007036 lc=0 153 0 ll=4 lb='A_fumigatus_Af293_NrdA';
2197: x=0.20541984 y=0.21057135 lb='N_fischeri_181_NrdA';
2198: x=0.20474243 y=0.21092132 lb='A_clavatus_NRRL_1_NrdA';
2199: x=0.19397037 y=0.22061308 lb='A_niger_CBS_51388_NrdA';
2200: x=0.19127949 y=0.22269073 lb='A_terreus_NIH2624_NrdA';
2201: fg=0 0 0 bg=0 0 0 x=0.21683635 y=0.19914204 lc=0 0 0 ll=11;
2202: fg=0 153 0 bg=0 153 0 x=0.21007805 y=0.20524794 lc=0 153 0 ll=4 lb='A_oryzaeRIB40_NrdA';
2203: x=0.19730619 y=0.21660797 lb='A_flavusNRRL3357_NrdA';
2204: x=0.19192325 y=0.22086799 lb='A_nidulans_FGSC_A4_NrdA';
2205: x=0.19111536 y=0.22097455 lb='P_chrysogenum541255_NrdA';
2206: fg=0 0 0 bg=0 0 0 x=0.23771417 y=0.17962332 lc=0 0 0 ll=11;
2207: fg=0 153 0 bg=0 153 0 x=0.19232418 y=0.2189906 lc=0 153 0 ll=4 lb='P_marneffei18224_NrdA';
2208: x=0.1909628 y=0.21975803 lb='Tstipitatus10500_NrdA';
2209: fg=0 0 0 bg=0 0 0 x=0.25164798 y=0.16693044 lc=0 0 0 ll=11;
2210: x=0.24135363 y=0.17563282;
2211: fg=0 153 0 bg=0 153 0 x=0.19398515 y=0.21588223 lc=0 153 0 ll=4 lb='C_immitis_RS_NrdA';
2212: x=0.19194995 y=0.21718232 lb='U_reesii1704_NrdA';
2213: fg=0 0 0 bg=0 0 0 x=0.22606821 y=0.18800469 lc=0 0 0 ll=11;
2214: fg=0 153 0 bg=0 153 0 x=0.19060172 y=0.2175272 lc=0 153 0 ll=4 lb='A_capsulatusG186AR_NrdA';
2215: fg=0 0 0 bg=0 0 0 x=0.21106684 y=0.2003001 lc=0 0 0 ll=11;
2216: fg=0 153 0 bg=0 153 0 x=0.20610063 y=0.20439158 lc=0 153 0 ll=4 lb='P_brasiliensisPb03_NrdA';
2217: x=0.19265702 y=0.21531132 lb='P_brasiliensisPb18_NrdA';
2218: fg=0 0 0 bg=0 0 0 x=0.21446796 y=0.1958146 lc=0 0 0 ll=11;
2219: fg=0 153 0 bg=0 153 0 x=0.18517631 y=0.21945271 lc=0 153 0 ll=4 lb='P_nodorum_SN15_NrdA';
2220: x=0.20456429 y=0.20372424 lb='P_triticiPt1CBFP_NrdA';
2221: fg=0 0 0 bg=0 0 0 x=0.20708123 y=0.20034176 lc=0 0 0 ll=11;
2222: fg=0 153 0 bg=0 153 0 x=0.18623228 y=0.21682061 lc=0 153 0 ll=4 lb='S_sclerotiorum_1980_NrdA';
2223: x=0.18351263 y=0.21877697 lb='B_fuckeliana_B0510_NrdA';
2224: fg=0 0 0 bg=0 0 0 x=0.30697322 y=0.11727974 lc=0 0 0 ll=11;
2225: x=0.30429286 y=0.11931138;
2226: x=0.30021772 y=0.122416526;
2227: x=0.279468 y=0.1383941;
2228: fg=0 153 0 bg=0 153 0 x=0.18491492 y=0.21158364 lc=0 153 0 ll=4 lb='U_maydis_521_NrdA';
2229: x=0.18622173 y=0.20981945 lb='M_globosaCBS7966_NrdA';
2230: fg=0 0 0 bg=0 0 0 x=0.24695194 y=0.1625787 lc=0 0 0 ll=11;
2231: fg=0 153 0 bg=0 153 0 x=0.18727572 y=0.20781189 lc=0 153 0 ll=4 lb='C_cinerea_okay_7_130_NrdA';
2232: x=0.17918901 y=0.21340287 lb='L_bicolorS238NH82_NrdA';
2233: x=0.17781071 y=0.21317904 lb='C_neofor_n_B3501A_NrdA';
2234: x=0.19132039 y=0.2022051 lb='M_brevicollis_MX1_NrdA';
2235: fg=0 0 0 bg=0 0 0 x=0.29744923 y=0.12149006 lc=0 0 0 ll=11;
2236: x=0.19478644 y=0.19179323;
2237: x=0.18861656 y=0.19604135;
2238: x=0.18614605 y=0.19777018;
2239: x=0.18486439 y=0.19867192;
2240: x=0.17832966 y=0.20339443;
2241: fg=255 255 0 bg=255 255 0 x=0.17804106 y=0.20360412 lc=255 255 0 ll=4 lb='Camelpox_virus_M96_NrdA';
2242: x=0.17756616 y=0.20394327 lb='Camelpox_virus_CMS_NrdA';
2243: fg=0 0 0 bg=0 0 0 x=0.1839975 y=0.1992753 lc=0 0 0 ll=11;
2244: x=0.18333213 y=0.19974342;
2245: fg=255 255 0 bg=255 255 0 x=0.17477122 y=0.2058317 lc=255 255 0 ll=4 lb='Monkeypox_virus_Z96I_NrdA';
2246: fg=0 0 0 bg=0 0 0 x=0.18183272 y=0.2007927 lc=0 0 0 ll=11;
2247: fg=255 255 0 bg=255 255 0 x=0.17930423 y=0.20257168 lc=255 255 0 ll=4 lb='Vaccinia_V_Ankara_NrdA';
2248: x=0.17796631 y=0.20348379 lb='Vaccinia_v_TianTan_NrdA';
2249: fg=0 0 0 bg=0 0 0 x=0.1811918 y=0.20119663 lc=0 0 0 ll=11;
2250: fg=255 255 0 bg=255 255 0 x=0.17579192 y=0.20491458 lc=255 255 0 ll=4 lb='Variola_virus_NrdA';
2251: x=0.17803447 y=0.20334703 lb='Taterapox_virus_NrdA';
2252: x=0.17937139 y=0.20233421 lb='Cowpox_virus_NrdA';
2253: fg=0 0 0 bg=0 0 0 x=0.18035817 y=0.20148408 lc=0 0 0 ll=11;
2254: x=0.1802035 y=0.20158659;
2255: fg=255 255 0 bg=255 255 0 x=0.1793474 y=0.20215705 lc=255 255 0 ll=4 lb='Vac_virus_WR_NrdA';
2256: x=0.17889655 y=0.20244794 lb='Vaccinia_virusLister_NrdA';
2257: x=0.17942706 y=0.202091 lb='Vaccinia_Acambis_NrdA';
2258: x=0.17855133 y=0.20225863 lb='Ectromelia_virus_NrdA';
2259: x=0.1378202 y=0.22324815 lb='Swinepox_virus_NrdA';
2260: fg=0 0 0 bg=0 0 0 x=0.31123975 y=0.109888114 lc=0 0 0 ll=11;
2261: x=0.30850193 y=0.11121391;
2262: x=0.30270237 y=0.11411362;
2263: x=0.29475883 y=0.11811049;
2264: x=0.29155144 y=0.119754985;
2265: x=0.2797572 y=0.12661763;
2266: x=0.2640179 y=0.13582918;
2267: x=0.22156687 y=0.16110918;
2268: x=0.22055939 y=0.1617126;
2269: x=0.20853074 y=0.16904192;
2270: x=0.19715771 y=0.17601131;
2271: x=0.17951721 y=0.186883;
2272: x=0.17439435 y=0.19005811;
2273: x=0.16928953 y=0.19323997;
2274: fg=0 153 0 bg=0 153 0 x=0.16622478 y=0.19517188 lc=0 153 0 ll=4 lb='D_melanogaster_NrdA';
2275: fg=0 0 0 bg=0 0 0 x=0.167135 y=0.19457532 lc=0 0 0 ll=11;
2276: fg=0 153 0 bg=0 153 0 x=0.16695695 y=0.19468631 lc=0 153 0 ll=4 lb='D_simulans_NrdA';
2277: x=0.16626519 y=0.19511138 lb='D_sechellia_NrdA';
2278: x=0.16743688 y=0.19429743 lb='D_yakuba_NrdA';
2279: x=0.16648269 y=0.19473492 lb='D_erecta_NrdA';
2280: x=0.1675446 y=0.1936462 lb='D_ananassae_NrdA';
2281: x=0.15906739 y=0.19815929 lb='D_persimilis_NrdA';
2282: fg=0 0 0 bg=0 0 0 x=0.21117423 y=0.16711001 lc=0 0 0 ll=11;
2283: x=0.2024927 y=0.17213207;
2284: fg=0 153 0 bg=0 153 0 x=0.16663238 y=0.19299787 lc=0 153 0 ll=4 lb='D_virilis_NrdA';
2285: x=0.16537596 y=0.19347793 lb='D_mojavensis_NrdA';
2286: x=0.16132233 y=0.19544469 lb='D_grimshawi_NrdA';
2287: x=0.16702878 y=0.1917428 lb='D_willistoni_NrdA';
2288: fg=0 0 0 bg=0 0 0 x=0.21971714 y=0.1601253 lc=0 0 0 ll=11;
2289: x=0.21547325 y=0.16246681;
2290: fg=0 153 0 bg=0 153 0 x=0.1655706 y=0.19016504 lc=0 153 0 ll=4 lb='A_aegypti_NrdA';
2291: x=0.17522538 y=0.18454018 lb='A_gambiae_str_PEST_NrdA';
2292: x=0.16733351 y=0.18851005 lb='C_quinquefasciatus_NrdA';
2293: x=0.17668058 y=0.18179719 lb='P_humanuscorporis_NrdA';
2294: fg=0 0 0 bg=0 0 0 x=0.27919316 y=0.12550926 lc=0 0 0 ll=11;
2295: x=0.27265066 y=0.1285758;
2296: x=0.24062936 y=0.14368354;
2297: x=0.22874643 y=0.14943787;
2298: x=0.22062556 y=0.15339586;
2299: x=0.21048404 y=0.15837051;
2300: x=0.20230006 y=0.16246241;
2301: x=0.19746959 y=0.1648929;
2302: x=0.1963587 y=0.16545893;
2303: x=0.19531013 y=0.16599655;
2304: x=0.18905772 y=0.16924241;
2305: x=0.1871212 y=0.17025396;
2306: fg=0 153 0 bg=0 153 0 x=0.18633942 y=0.1706674 lc=0 153 0 ll=4 lb='H_sapiens_NrdA';
2307: fg=0 0 0 bg=0 0 0 x=0.18679483 y=0.17042339 lc=0 0 0 ll=11;
2308: fg=0 153 0 bg=0 153 0 x=0.18427692 y=0.17173864 lc=0 153 0 ll=4 lb='P_pygmaeus_NrdA';
2309: x=0.18679483 y=0.17042339 lb='P_troglodytes_NrdA';
2310: x=0.1864903 y=0.17055058 lb='Macaca_mulatta_NrdA';
2311: fg=0 0 0 bg=0 0 0 x=0.18633924 y=0.17048189 lc=0 0 0 ll=11;
2312: fg=0 153 0 bg=0 153 0 lc=0 153 0 ll=4 lb='Fido_NrdA';
2313: x=0.18633674 y=0.17048314 lb='Fido_NrdAiso';
2314: x=0.18607716 y=0.17050226 lb='Equus_caballus_NrdA';
2315: fg=0 0 0 bg=0 0 0 x=0.1900947 y=0.16844118 lc=0 0 0 ll=11;
2316: fg=0 153 0 bg=0 153 0 x=0.18682735 y=0.17002341 lc=0 153 0 ll=4 lb='M_musculus_NrdA';
2317: x=0.18653502 y=0.17014275 lb='R_norvegicus_NrdA';
2318: x=0.18522328 y=0.17051928 lb='O_anatinus_NrdA';
2319: fg=0 0 0 bg=0 0 0 x=0.19921358 y=0.16354896 lc=0 0 0 ll=11;
2320: x=0.19062816 y=0.16752009;
2321: fg=0 153 0 bg=0 153 0 x=0.18633838 y=0.1695175 lc=0 153 0 ll=4 lb='Bos_taurus_NrdA';
2322: x=0.15472123 y=0.1840183 lb='Bos_taurus_NrdAiso';
2323: x=0.16506718 y=0.1790292 lb='M_domestica_NrdA';
2324: x=0.18871889 y=0.16766624 lb='G_gallus_NrdA';
2325: x=0.13222046 y=0.19202389 lb='Taeniopygia_guttata_NrdA';
2326: fg=0 0 0 bg=0 0 0 x=0.23470339 y=0.14620881 lc=0 0 0 ll=11;
2327: x=0.2235423 y=0.15103194;
2328: fg=0 153 0 bg=0 153 0 x=0.17768057 y=0.17098854 lc=0 153 0 ll=4 lb='D_rerio_NrdA';
2329: x=0.17552024 y=0.17163981 lb='Salmo_salar_NrdA';
2330: fg=0 0 0 bg=0 0 0 x=0.1915458 y=0.16434202 lc=0 0 0 ll=11;
2331: fg=0 153 0 bg=0 153 0 x=0.1734497 y=0.17199932 lc=0 153 0 ll=4 lb='X_laevis_NrdA';
2332: x=0.17957309 y=0.16933686 lb='X_SiluranaTropicalis_NrdA';
2333: x=0.174422 y=0.16897218 ll=3 lb='Branchio_floridae_NrdA';
2334: x=0.17376418 y=0.1682435 lb='S_purpuratus_NrdA';
2335: fg=0 0 0 bg=0 0 0 x=0.2939536 y=0.11842742 lc=0 0 0 ll=11;
2336: x=0.27896208 y=0.124371774;
2337: fg=0 153 0 bg=0 153 0 x=0.16871558 y=0.16840963 lc=0 153 0 ll=3 lb='N_vectensis_NrdA';
2338: x=0.18423852 y=0.16165356 lb='T_adhaerens_NrdA';
2339: x=0.17466116 y=0.16468245 lb='I_scapularis_NrdA';
2340: x=0.16212341 y=0.16780457 lb='Hydra_magnipapillata_NrdA';
2341: fg=0 0 0 bg=0 0 0 x=0.30516335 y=0.112431176 lc=0 0 0 ll=11;
2342: x=0.29594317 y=0.115845956;
2343: x=0.25906065 y=0.1296121;
2344: fg=0 153 0 bg=0 153 0 x=0.15435275 y=0.16899613 lc=0 153 0 ll=3 lb='T_castaneum_NrdA1';
2345: x=0.08766481 y=0.19309016 lb='T_castaneum_NrdA2';
2346: x=0.12862538 y=0.17685136 lb='Nasonia_vitripennis_NrdA';
2347: fg=0 0 0 bg=0 0 0 x=0.14402461 y=0.16979988 lc=0 0 0 ll=11;
2348: fg=0 153 0 bg=0 153 0 x=0.10945316 y=0.18220681 lc=0 153 0 ll=3 lb='A_pisum_NrdA';
2349: x=0.105764195 y=0.18331225 lb='A_pisum_NrdAiso';
2350: fg=255 255 0 bg=255 255 0 x=0.14764817 y=0.16673283 lc=255 255 0 lb='S_litura_nphv_NrdA';
2351: fg=0 0 0 bg=0 0 0 x=0.29877034 y=0.10808923 lc=0 0 0 ll=11;
2352: x=0.28829533 y=0.111434184;
2353: x=0.19387536 y=0.14237778;
2354: x=0.18542764 y=0.14519377;
2355: x=0.1741783 y=0.14897536;
2356: fg=0 153 0 bg=0 153 0 x=0.1445933 y=0.15908782 lc=0 153 0 ll=3 lb='P_falciparum_3D7_NrdA';
2357: fg=0 0 0 bg=0 0 0 x=0.15511724 y=0.15532924 lc=0 0 0 ll=11;
2358: fg=0 153 0 bg=0 153 0 x=0.1443355 y=0.15895365 lc=0 153 0 ll=3 lb='P_yoelii_17XNL_NrdA';
2359: x=0.1434974 y=0.15916996 lb='P_berghei_ANKA_NrdA';
2360: x=0.12755926 y=0.16399635 lb='P_falcip_Gambia_NrdA';
2361: fg=0 0 0 bg=0 0 0 x=0.15996243 y=0.15311249 lc=0 0 0 ll=11;
2362: fg=0 153 0 bg=0 153 0 x=0.1442178 y=0.15814017 lc=0 153 0 ll=3 lb='Plasmodium_vivax_NrdA';
2363: x=0.14310259 y=0.1584023 lb='P_knowlesiH_NrdA';
2364: fg=0 0 0 bg=0 0 0 x=0.24957743 y=0.12315235 lc=0 0 0 ll=11;
2365: x=0.17506723 y=0.14590947;
2366: fg=0 153 0 bg=0 153 0 x=0.12714298 y=0.16067949 lc=0 153 0 ll=3 lb='Theileria_parva_NrdA';
2367: x=0.12746072 y=0.16031782 lb='T_annulata_Ankara_NrdA';
2368: x=0.13764857 y=0.15641004 lb='Babesia_bovis_NrdA';
2369: fg=0 0 0 bg=0 0 0 x=0.2850978 y=0.112001434 lc=0 0 0 ll=11;
2370: x=0.22974539 y=0.1279916;
2371: fg=0 153 0 bg=0 153 0 x=0.124128744 y=0.15879217 lc=0 153 0 ll=3 lb='C_parvum_Iowa_II_NrdA';
2372: x=0.12949885 y=0.15667576 lb='C_murisRN66_NrdA';
2373: x=0.13215788 y=0.15492588 lb='T_gondiiME49_NrdA';
2374: fg=0 0 0 bg=0 0 0 x=0.33073503 y=0.09687477 lc=0 0 0 ll=11;
2375: x=0.32860175 y=0.09721819;
2376: x=0.32368577 y=0.09802236;
2377: x=0.3182957 y=0.09891811;
2378: x=0.2817921 y=0.10709705;
2379: x=0.25726208 y=0.11285489;
2380: x=0.24221346 y=0.116467744;
2381: x=0.22738838 y=0.12010647;
2382: fg=0 153 0 bg=0 153 0 x=0.16079548 y=0.13843308 lc=0 153 0 ll=3 lb='A_thaliana_NrdA';
2383: fg=0 0 0 bg=0 0 0 x=0.22150917 y=0.121533714 lc=0 0 0 ll=11;
2384: x=0.21365432 y=0.12350389;
2385: x=0.21192378 y=0.12394261;
2386: x=0.20769522 y=0.12503746;
2387: x=0.20459065 y=0.1258581;
2388: x=0.19897248 y=0.1273584;
2389: fg=0 153 0 bg=0 153 0 x=0.16138996 y=0.13749668 lc=0 153 0 ll=3 lb='G_max_NrdA';
2390: x=0.155242 y=0.13891776 lb='G_max_NrdA1';
2391: x=0.15798698 y=0.13792463 lb='V_vinifera_NrdA';
2392: fg=0 0 0 bg=0 0 0 x=0.19475481 y=0.12828323 lc=0 0 0 ll=11;
2393: fg=0 153 0 bg=0 153 0 x=0.1601569 y=0.13705443 lc=0 153 0 ll=3 lb='N_tabacum_NrdA1';
2394: x=0.16212966 y=0.13637859 lb='N_tabacum_NrdA';
2395: fg=0 0 0 bg=0 0 0 x=0.1924896 y=0.12860836 lc=0 0 0 ll=11;
2396: fg=0 153 0 bg=0 153 0 x=0.15965483 y=0.13657932 lc=0 153 0 ll=3 lb='Populus_trichocarpa_NrdA1';
2397: x=0.16146496 y=0.13597363 lb='Populus_trichocarpa_NrdA3';
2398: x=0.15806973 y=0.13640255 lb='M_acuminata_NrdA';
2399: fg=0 0 0 bg=0 0 0 x=0.21082687 y=0.12389877 lc=0 0 0 ll=11;
2400: x=0.16224843 y=0.13478318;
2401: fg=0 153 0 bg=0 153 0 x=0.16094078 y=0.13507965 lc=0 153 0 ll=3 lb='O_sativa_jp_NrdA2';
2402: x=0.16115867 y=0.13502446 lb='Oryza_sativa_indica_NrdA';
2403: x=0.1532897 y=0.13633196 lb='O_sativa_jp_NrdA1';
2404: fg=0 0 0 bg=0 0 0 x=0.21572903 y=0.1219804 lc=0 0 0 ll=11;
2405: fg=0 153 0 bg=0 153 0 x=0.15262538 y=0.13528213 lc=0 153 0 ll=3 lb='Populus_trichocarpa_NrdA2';
2406: x=0.15055542 y=0.13537392 lb='Ricinus_communis_NrdA';
2407: fg=0 0 0 bg=0 0 0 x=0.19934997 y=0.12429808 lc=0 0 0 ll=11;
2408: fg=0 153 0 bg=0 153 0 x=0.15710305 y=0.13275716 lc=0 153 0 ll=3 lb='P_patens_NrdA';
2409: x=0.15692113 y=0.1325702 lb='P_patens_NrdAiso';
2410: fg=0 0 0 bg=0 0 0 x=0.27464792 y=0.1083962 lc=0 0 0 ll=11;
2411: fg=0 153 0 bg=0 153 0 x=0.15018506 y=0.13200806 lc=0 153 0 ll=3 lb='C_reinhardtii_NrdA';
2412: fg=0 0 0 bg=0 0 0 x=0.21206783 y=0.11961249 lc=0 0 0 ll=11;
2413: fg=0 153 0 bg=0 153 0 x=0.15548937 y=0.13004927 lc=0 153 0 ll=3 lb='O_lucimarinusCCE9901_NrdA';
2414: fg=0 0 0 bg=0 0 0 x=0.19180122 y=0.12319193 lc=0 0 0 ll=11;
2415: fg=0 153 0 bg=0 153 0 x=0.15012702 y=0.13066123 lc=0 153 0 ll=3 lb='M_pusilla_CCMP1545_NrdA';
2416: x=0.14615542 y=0.13113457 lb='Micromonas_RCC299_NrdA';
2417: fg=0 0 0 bg=0 0 0 x=0.3086443 y=0.100023255 lc=0 0 0 ll=11;
2418: x=0.3010922 y=0.101121515;
2419: x=0.29689312 y=0.10179749;
2420: fg=0 255 255 bg=0 255 255 x=0.1565529 y=0.1254855 lc=0 255 255 ll=3 lb='C_P_amoebophila_UWE25_NrdA';
2421: fg=0 0 0 bg=0 0 0 x=0.26495054 y=0.1068567 lc=0 0 0 ll=11;
2422: x=0.19383319 y=0.118305355;
2423: fg=0 153 153 bg=0 153 153 x=0.16157036 y=0.123583004 lc=0 153 153 ll=3 lb='Pedobacter_BAL39_NrdA';
2424: x=0.16170791 y=0.1233935 lb='P_heparinus2366_NrdA';
2425: x=0.16658472 y=0.121925786 lb='C_pinensis2588_NrdA2';
2426: fg=0 0 0 bg=0 0 0 x=0.29057214 y=0.102542676 lc=0 0 0 ll=11;
2427: x=0.28720623 y=0.103006065;
2428: x=0.28466907 y=0.10336191;
2429: fg=0 153 153 bg=0 153 153 x=0.17057662 y=0.120249 lc=0 153 153 ll=3 lb='C_hutchinsonii_33406_NrdA';
2430: fg=0 0 0 bg=0 0 0 x=0.28250015 y=0.10366051 lc=0 0 0 ll=11;
2431: fg=0 153 153 bg=0 153 153 x=0.15742016 y=0.121526696 lc=0 153 153 ll=3 lb='Algoriphagus_PR1_NrdA';
2432: fg=0 0 0 bg=0 0 0 x=0.2616993 y=0.10647051 lc=0 0 0 ll=11;
2433: fg=0 153 153 bg=0 153 153 x=0.15252285 y=0.12150097 lc=0 153 153 ll=3 lb='D_fermentans18053_NrdA';
2434: x=0.1660584 y=0.11914405 lb='S_linguale_DSM_74_NrdA';
2435: x=0.16182996 y=0.11897387 lb='A_asiaticus5a2_NrdA';
2436: x=0.16180299 y=0.11827995 lb='M_marina_23134_NrdA';
2437: fg=0 0 0 bg=0 0 0 x=0.25184134 y=0.105073445 lc=0 0 0 ll=11;
2438: x=0.24805462 y=0.10541978;
2439: x=0.24357338 y=0.10584109;
2440: x=0.23770598 y=0.10643775;
2441: x=0.2337636 y=0.10684874;
2442: x=0.2275727 y=0.10752588;
2443: x=0.21961999 y=0.1084161;
2444: x=0.21224588 y=0.10926048;
2445: fg=0 153 153 bg=0 153 153 x=0.13893649 y=0.11784307 lc=0 153 153 ll=3 lb='C_atlanticus_2559_NrdA';
2446: x=0.14974682 y=0.116256624 lb='K_algicidaOT1_NrdA';
2447: x=0.1437772 y=0.11651704 lb='G_frosetii_KT0803_NrdA';
2448: x=0.13980626 y=0.116450846 lb='P_torquis_700755_NrdA';
2449: fg=0 0 0 bg=0 0 0 x=0.21078193 y=0.1090094 lc=0 0 0 ll=11;
2450: fg=0 153 153 bg=0 153 153 x=0.1399803 y=0.11584694 lc=0 153 153 ll=3 lb='F_bacterium_HTCC217_NrdA';
2451: x=0.142691 y=0.11523709 lb='R_biformata_HTCC250_NrdA';
2452: x=0.12929137 y=0.1157998 lb='Cellulophaga_MED134_NrdA';
2453: fg=0 0 0 bg=0 0 0 x=0.20666024 y=0.10865214 lc=0 0 0 ll=11;
2454: x=0.2040946 y=0.108854055;
2455: fg=0 153 153 bg=0 153 153 x=0.14347243 y=0.113779694 lc=0 153 153 ll=3 lb='F_johnsoniae_UW101_NrdA2';
2456: x=0.13822287 y=0.11387038 lb='F_psychroph_JIP02_86_NrdA';
2457: x=0.14293182 y=0.11318058 lb='F_bacterium_BAL38_NrdA';
2458: x=0.145341 y=0.112195544 lb='F_bacterium_BBFL7_NrdA';
2459: x=0.14577419 y=0.11153082 lb='Tenacibaculum_MED152_NrdA';
2460: fg=0 153 0 bg=0 153 0 x=0.15728097 y=0.10730704 lc=0 153 0 lb='Cy_merolae_NrdA';
2461: x=0.14159615 y=0.106702045 lb='D_discoideum_AX4_NrdA';
2462: fg=0 0 0 bg=0 0 0 x=0.32340747 y=0.09706046 lc=0 0 0 ll=11;
2463: x=0.22949664 y=0.10110772;
2464: fg=255 255 0 bg=255 255 0 x=0.109975405 y=0.10656212 lc=255 255 0 ll=3 lb='F_irregularis_v_a_NrdA';
2465: x=0.09826976 y=0.106430136 lb='Feldmanniavirus_NrdA';
2466: fg=0 0 0 bg=0 0 0 x=0.30882218 y=0.09735612 lc=0 0 0 ll=11;
2467: x=0.3056688 y=0.09744402;
2468: x=0.16662115 y=0.101672724;
2469: fg=0 153 0 bg=0 153 0 x=0.1478303 y=0.102339506 lc=0 153 0 ll=3 lb='A_anophagefferens_NrdA1';
2470: fg=0 0 0 bg=0 0 0 x=0.15426537 y=0.10201715 lc=0 0 0 ll=11;
2471: fg=0 153 0 bg=0 153 0 x=0.13886462 y=0.10248552 lc=0 153 0 ll=3 lb='A_anophagefferens_NrdA2';
2472: x=0.13910489 y=0.10240133 lb='A_anophagefferens_NrdA3';
2473: x=0.1481524 y=0.100637056 lb='TpseudonanaCCMP1335_NrdA1';
2474: fg=0 0 0 bg=0 0 0 x=0.1933947 y=0.09852592 lc=0 0 0 ll=11;
2475: x=0.18731426 y=0.09860295;
2476: fg=0 153 0 bg=0 153 0 x=0.15979181 y=0.09902135 lc=0 153 0 ll=3 lb='Phyt_sojae_NrdA';
2477: x=0.15392788 y=0.098941304 lb='Phyt_ramorum_NrdA';
2478: x=0.15574507 y=0.09871669 lb='P_infestans_NrdA';
edges
1: fg=255 255 0 w=2 sh=1 dr=1 lc=0 0 0 lk=null lx=0 ly=0 ll=11 lv=1;
2:;
6:;
7:;
5:;
8:;
4:;
11:;
12:;
10:;
17:;
18:;
16:;
19:;
15:;
20:;
14:;
27:;
28:;
26:;
33:;
34:;
32:;
35:;
31:;
38:;
39:;
37:;
42:;
43:;
41:;
44:;
40:;
36:;
30:;
45:;
29:;
25:;
46:;
24:;
48:;
50:;
51:;
49:;
47:;
23:;
60:;
61:;
59:;
62:;
58:;
65:;
66:;
64:;
67:;
63:;
57:;
69:;
70:;
68:;
56:;
74:;
75:;
73:;
76:;
72:;
77:;
71:;
55:;
81:;
82:;
80:;
84:;
86:;
87:;
85:;
83:;
79:;
89:;
91:;
92:;
90:;
88:;
78:;
54:;
94:;
95:;
93:;
53:;
96:;
52:;
22:;
120: fg=153 0 153;
121:;
119:;
122:;
118:;
124:;
125:;
123:;
117:;
126:;
116:;
134:;
136:;
138:;
140:;
141:;
139:;
137:;
135:;
133:;
142:;
132:;
143:;
131:;
144:;
130:;
147:;
148:;
146:;
149:;
145:;
129:;
152:;
153:;
151:;
155:;
157:;
158:;
156:;
154:;
150:;
128:;
159:;
127:;
115:;
162:;
163:;
161:;
164:;
160:;
114:;
165:;
113:;
172:;
174:;
175:;
173:;
171:;
176:;
170:;
177:;
169:;
180:;
181:;
179:;
182:;
178:;
168:;
184:;
187:;
188: fg=0 0 0;
186:;
190: fg=153 0 153;
192:;
193:;
191:;
189:;
185: fg=0 0 0;
183:;
167:;
195: fg=153 0 153;
196:;
194:;
166: fg=0 0 0;
112:;
199: fg=153 0 153;
200:;
198:;
201:;
197:;
111: fg=0 0 0;
203: fg=153 0 153;
205:;
206:;
204:;
202:;
110: fg=0 0 0;
208: fg=153 0 153;
209:;
207:;
109: fg=0 0 0;
210: fg=153 0 153;
108: fg=0 0 0;
218: fg=153 0 153;
219:;
217:;
221:;
222:;
220:;
216:;
223:;
215:;
225:;
226:;
224:;
214:;
228:;
229:;
227:;
213:;
230:;
212:;
231:;
211:;
107: fg=0 0 0;
233:;
234:;
232:;
106:;
238:;
239:;
237:;
240:;
236:;
242:;
243:;
241:;
235:;
105:;
252: fg=153 0 153;
253:;
251:;
254:;
250:;
256:;
257:;
255:;
249:;
258:;
248:;
259: fg=255 255 0;
247: fg=0 0 0;
260: fg=153 0 153;
246: fg=0 0 0;
263: fg=0 153 153;
264:;
262:;
266: fg=255 153 153;
267:;
265:;
261: fg=0 0 0;
245:;
273: fg=153 0 153;
274:;
272:;
275:;
271:;
276:;
270:;
277:;
269:;
278:;
268:;
244: fg=0 0 0;
104:;
283: fg=153 0 153;
284:;
282:;
285:;
281:;
286:;
280:;
287:;
279:;
103: fg=0 0 0;
289: fg=153 0 153;
290:;
288:;
102: fg=0 0 0;
299: fg=153 0 153;
300:;
298:;
308:;
309:;
307:;
310:;
306:;
312:;
313:;
311:;
305:;
314:;
304:;
322:;
323:;
321:;
324:;
320:;
325:;
319:;
329:;
330:;
328:;
331:;
327:;
333:;
334:;
332:;
326:;
318:;
335:;
317:;
337:;
338:;
336:;
316:;
339:;
315:;
303:;
341:;
342:;
340:;
302:;
350:;
351:;
349:;
352:;
348:;
353:;
347:;
354:;
346:;
355:;
345:;
357:;
358:;
356:;
344:;
360:;
361:;
359:;
343:;
301:;
297:;
366:;
367:;
365:;
368:;
364:;
369:;
363:;
373:;
374:;
372:;
375:;
371:;
377:;
378:;
376:;
370:;
362:;
296:;
381:;
383:;
384:;
382:;
380:;
386:;
387:;
385:;
379:;
295:;
389:;
391:;
392:;
390:;
388:;
294:;
396:;
397:;
395:;
398:;
394:;
400:;
401:;
399:;
393:;
293:;
404:;
405:;
403:;
406: fg=255 255 0;
402: fg=0 0 0;
292:;
409: fg=153 0 153;
410:;
408:;
412:;
413:;
411:;
407:;
291: fg=0 0 0;
101:;
423: fg=0 0 255;
425:;
426:;
424:;
422:;
427:;
421:;
428:;
420:;
430:;
431:;
429:;
419:;
433:;
436:;
437:;
435:;
438:;
434:;
432:;
418:;
454: fg=153 153 0;
455:;
453:;
456:;
452:;
457:;
451:;
458:;
450:;
462:;
464:;
465:;
463:;
461:;
466:;
460:;
467:;
459:;
449:;
474: fg=255 0 0;
475:;
473:;
476:;
472:;
477:;
471:;
482:;
483:;
481:;
484:;
480:;
485:;
479:;
486:;
478:;
470:;
487:;
469:;
489:;
491:;
492:;
490:;
488:;
468:;
448: fg=0 0 0;
493: fg=255 0 0;
447: fg=0 0 0;
506: fg=0 0 255;
507:;
505:;
509:;
510:;
508:;
504:;
512:;
513:;
511:;
503:;
515:;
516:;
514:;
502:;
517:;
501:;
521:;
522:;
520:;
523:;
519:;
527:;
528:;
526:;
529:;
525:;
530:;
524:;
518:;
500:;
531:;
499:;
534:;
537:;
539:;
540:;
538:;
536:;
541:;
535:;
533:;
543:;
544:;
542:;
532:;
498:;
545:;
497:;
547:;
548:;
546:;
496:;
549:;
495:;
552:;
557:;
558:;
556:;
559:;
555:;
560:;
554:;
561:;
553:;
551:;
562:;
550:;
494:;
446: fg=0 0 0;
564: fg=255 0 0;
568:;
569:;
567:;
570:;
566:;
571:;
565:;
563:;
445: fg=0 0 0;
575: fg=153 153 0;
576:;
574:;
577:;
573:;
578:;
572:;
444: fg=0 0 0;
582: fg=0 0 255;
583:;
581:;
584:;
580:;
586:;
587:;
585:;
579:;
443: fg=0 0 0;
593: fg=0 0 255;
595:;
597:;
598:;
596:;
594:;
592:;
599:;
591:;
600:;
590:;
602:;
603:;
601:;
589:;
605:;
607:;
610:;
611:;
609:;
612:;
608:;
606:;
604:;
588:;
442: fg=0 0 0;
614: fg=0 0 255;
615:;
613:;
441: fg=0 0 0;
627: fg=255 0 0;
629:;
630:;
628:;
626:;
631:;
625:;
632:;
624:;
636:;
637:;
635:;
640:;
642:;
643:;
641:;
639:;
646:;
647:;
645:;
648:;
644:;
638:;
634:;
651:;
652:;
650:;
653:;
649:;
633:;
623:;
656:;
660:;
661:;
659:;
662:;
658:;
663:;
657:;
655:;
664:;
654:;
622:;
665:;
621:;
670:;
675:;
676:;
674:;
680:;
681:;
679:;
682:;
678:;
683:;
677:;
673:;
684:;
672:;
690:;
691:;
689:;
692:;
688:;
693:;
687:;
694:;
686:;
695:;
685:;
671:;
669:;
699:;
700:;
698:;
703:;
704:;
702:;
705:;
701:;
697:;
706:;
696:;
668:;
707:;
667:;
708:;
666:;
620:;
710:;
711:;
709:;
619:;
712:;
618:;
714:;
715:;
713:;
617:;
716:;
616:;
440: fg=0 0 0;
720: fg=153 153 0;
721:;
719:;
722:;
718:;
725: fg=255 0 0;
726:;
724:;
727:;
723:;
717: fg=0 0 0;
439:;
417:;
728: fg=255 0 0;
416: fg=0 0 0;
731: fg=153 0 153;
732:;
730:;
737:;
738:;
736:;
741:;
744:;
745:;
743:;
746:;
742:;
740:;
749:;
751:;
752:;
750:;
748:;
753:;
747:;
739:;
735:;
758:;
762:;
763:;
761:;
764:;
760:;
765:;
759:;
757:;
771:;
772:;
770:;
773:;
769:;
774:;
768:;
777:;
778:;
776:;
780:;
781:;
779:;
775:;
767:;
784:;
785:;
783:;
786:;
782:;
766:;
756:;
787: fg=0 0 255;
755: fg=0 0 0;
789: fg=153 0 153;
790:;
788:;
754: fg=0 0 0;
734:;
791: fg=153 0 153;
733: fg=0 0 0;
729:;
415:;
792: fg=255 255 0;
414: fg=0 0 0;
100:;
794:;
795:;
793:;
99:;
798: fg=255 255 0;
800:;
801:;
799:;
797:;
802: fg=153 0 153;
796: fg=0 0 0;
98:;
815: fg=255 0 0;
816:;
814:;
817:;
813:;
819:;
820:;
818:;
812:;
844:;
845:;
843:;
847:;
848:;
846:;
842:;
851:;
852:;
850:;
856:;
857:;
855:;
858:;
854:;
859:;
853:;
849:;
841:;
860:;
840:;
868:;
869:;
867:;
872:;
873:;
871:;
875:;
876:;
874:;
870:;
866:;
878:;
879:;
877:;
865:;
880:;
864:;
883:;
884:;
882:;
885:;
881:;
863:;
886:;
862:;
890:;
891:;
889:;
892:;
888:;
893:;
887:;
861:;
839:;
894:;
838:;
896:;
897:;
895:;
837:;
899:;
900:;
898:;
836:;
901:;
835:;
902:;
834:;
907:;
908:;
906:;
913:;
914:;
912:;
915:;
911:;
916:;
910:;
917:;
909:;
905:;
918:;
904:;
920:;
922:;
923:;
921:;
919:;
903:;
833:;
924:;
832:;
928:;
930:;
932:;
933:;
931:;
929:;
927:;
935:;
936:;
934:;
926:;
937: fg=153 0 0;
925: fg=0 0 0;
831:;
938: fg=255 0 0;
830: fg=0 0 0;
939: fg=255 0 0;
829: fg=0 0 0;
942: fg=255 0 0;
944:;
945:;
943:;
941:;
956:;
957:;
955:;
959:;
960:;
958:;
954:;
961:;
953:;
963:;
964:;
962:;
952:;
965:;
951:;
966:;
950:;
968:;
970:;
971:;
969:;
967:;
949:;
972:;
948:;
973:;
947:;
974:;
946:;
940:;
828: fg=0 0 0;
978: fg=255 0 0;
984:;
986:;
987:;
985:;
983:;
989:;
990:;
988:;
982:;
992:;
993:;
991:;
981:;
994:;
980:;
998:;
1000:;
1001:;
999:;
997:;
1002:;
996:;
1003:;
995:;
979:;
977:;
1007:;
1008:;
1006:;
1010:;
1011:;
1009:;
1005:;
1014:;
1015:;
1013:;
1016:;
1012:;
1004:;
976:;
1019:;
1020:;
1018:;
1021:;
1017:;
975:;
827: fg=0 0 0;
1029: fg=255 0 0;
1032:;
1033:;
1031:;
1034:;
1030:;
1028:;
1038:;
1039:;
1037:;
1040:;
1036:;
1043:;
1044:;
1042:;
1045:;
1041:;
1035:;
1027:;
1046:;
1026:;
1048:;
1049:;
1047:;
1025:;
1053:;
1054:;
1052:;
1055:;
1051:;
1057:;
1059:;
1060:;
1058:;
1056:;
1050:;
1024:;
1065:;
1066:;
1064:;
1069:;
1070:;
1068:;
1071:;
1067:;
1063:;
1074:;
1075:;
1073:;
1076: fg=153 153 0;
1072: fg=0 0 0;
1062:;
1077: fg=255 0 0;
1061: fg=0 0 0;
1023:;
1078: fg=255 0 0;
1022: fg=0 0 0;
826:;
1081: fg=255 0 0;
1082:;
1080:;
1083:;
1079:;
825: fg=0 0 0;
1085: fg=255 0 0;
1086:;
1084:;
824: fg=0 0 0;
1087:;
823:;
1094: fg=153 0 0;
1096:;
1097:;
1095:;
1093:;
1098:;
1092:;
1100:;
1101:;
1099:;
1091:;
1103:;
1104:;
1102:;
1090:;
1105:;
1089:;
1108: fg=255 0 0;
1109:;
1107:;
1110:;
1106:;
1088: fg=0 0 0;
822:;
1112: fg=255 0 0;
1113:;
1111:;
821: fg=0 0 0;
811:;
1115: fg=255 0 0;
1116:;
1114:;
810: fg=0 0 0;
1117: fg=255 0 0;
809: fg=0 0 0;
1119: fg=255 0 0;
1121:;
1122:;
1120:;
1118:;
808: fg=0 0 0;
1125: fg=255 255 0;
1126:;
1124:;
1130:;
1132:;
1133: fg=0 0 0;
1131:;
1129:;
1136: fg=255 255 0;
1138:;
1139: fg=0 0 0;
1137:;
1135:;
1142: fg=255 255 0;
1145:;
1146:;
1144:;
1147:;
1143:;
1141:;
1149:;
1150:;
1148:;
1140:;
1134: fg=0 0 0;
1128:;
1151: fg=255 255 0;
1127: fg=0 0 0;
1123:;
807:;
1153: fg=255 255 0;
1156:;
1157:;
1155:;
1158:;
1154:;
1152:;
806: fg=0 0 0;
1162: fg=255 255 0;
1164:;
1165:;
1163:;
1161:;
1166:;
1160:;
1168:;
1169:;
1167:;
1159:;
805: fg=0 0 0;
1171:;
1172:;
1170:;
804:;
1181: fg=255 255 0;
1184:;
1185:;
1183:;
1186:;
1182:;
1180:;
1188:;
1189:;
1187:;
1179:;
1191:;
1192:;
1190:;
1178:;
1195: fg=255 0 0;
1196:;
1194:;
1199:;
1200:;
1198:;
1201:;
1197:;
1193:;
1177: fg=0 0 0;
1203: fg=255 255 0;
1204:;
1202:;
1176: fg=0 0 0;
1210: fg=153 153 0;
1211:;
1209:;
1212:;
1208:;
1218:;
1219:;
1217:;
1220:;
1216:;
1221:;
1215:;
1222:;
1214:;
1226:;
1227:;
1225:;
1228:;
1224:;
1229:;
1223:;
1213:;
1207:;
1232:;
1235:;
1236:;
1234:;
1237:;
1233:;
1231:;
1239:;
1240:;
1238:;
1230:;
1206:;
1251:;
1252:;
1250:;
1253:;
1249:;
1254:;
1248:;
1255:;
1247:;
1256:;
1246:;
1257:;
1245:;
1259:;
1260:;
1258:;
1244:;
1262:;
1263:;
1261:;
1243:;
1265:;
1266:;
1264:;
1242:;
1273:;
1274:;
1272:;
1275:;
1271:;
1276:;
1270:;
1280:;
1281:;
1279:;
1283:;
1284:;
1282:;
1278:;
1286:;
1287:;
1285:;
1277:;
1269:;
1288:;
1268:;
1293:;
1294:;
1292:;
1296:;
1297:;
1295:;
1291:;
1298:;
1290:;
1301:;
1302:;
1300:;
1303:;
1299:;
1289:;
1267:;
1241:;
1205:;
1175: fg=0 0 0;
1310:;
1311:;
1309:;
1312:;
1308:;
1313: fg=255 0 0;
1307: fg=0 0 0;
1319: fg=255 153 0;
1320:;
1318:;
1321:;
1317:;
1323: fg=255 255 0;
1324:;
1322:;
1316: fg=0 0 0;
1325: fg=0 153 153;
1315: fg=0 0 0;
1328: fg=0 153 153;
1330:;
1331:;
1329:;
1327:;
1332: fg=255 0 0;
1326: fg=0 0 0;
1314:;
1306:;
1334: fg=0 153 153;
1335:;
1333:;
1305: fg=0 0 0;
1336: fg=255 255 0;
1304: fg=0 0 0;
1174:;
1343:;
1344:;
1342:;
1354: fg=153 0 153;
1357:;
1358:;
1356:;
1364:;
1365:;
1363:;
1367:;
1368:;
1366:;
1362:;
1369:;
1361:;
1370:;
1360:;
1371:;
1359:;
1355:;
1353:;
1372:;
1352:;
1373:;
1351:;
1375:;
1376:;
1374:;
1350:;
1383:;
1384:;
1382:;
1385:;
1381:;
1386:;
1380:;
1393: fg=255 0 0;
1394:;
1392:;
1395:;
1391:;
1397:;
1398:;
1396:;
1390:;
1400:;
1401:;
1399:;
1389:;
1403:;
1406:;
1407:;
1405:;
1408:;
1404:;
1402:;
1388:;
1411:;
1412:;
1410:;
1413:;
1409:;
1387:;
1379: fg=0 0 0;
1415: fg=255 255 0;
1416:;
1414:;
1378: fg=0 0 0;
1418: fg=153 0 153;
1419:;
1417:;
1377: fg=0 0 0;
1349:;
1420: fg=153 0 153;
1348: fg=0 0 0;
1421: fg=255 255 0;
1347: fg=0 0 0;
1422: fg=255 255 0;
1346: fg=0 0 0;
1428: fg=153 0 153;
1435:;
1437:;
1438:;
1436:;
1434:;
1440:;
1441:;
1439:;
1433:;
1442:;
1432:;
1443:;
1431:;
1444:;
1430:;
1447:;
1449:;
1450:;
1448:;
1446:;
1451:;
1445:;
1429:;
1427:;
1454:;
1456:;
1457:;
1455:;
1453:;
1459:;
1461:;
1463:;
1465:;
1467:;
1468:;
1466:;
1464:;
1462:;
1460:;
1458:;
1452:;
1426:;
1474: fg=0 0 0;
1475:;
1473:;
1480: fg=153 0 153;
1481:;
1479:;
1482: fg=0 0 255;
1478: fg=0 0 0;
1483: fg=153 0 153;
1477: fg=0 0 0;
1484: fg=153 0 153;
1476: fg=0 0 0;
1472:;
1488: fg=0 153 153;
1491:;
1492:;
1490:;
1493:;
1489:;
1487:;
1496: fg=153 0 153;
1497:;
1495:;
1498:;
1494:;
1486: fg=0 0 0;
1501: fg=153 0 153;
1503: fg=0 0 255;
1504:;
1502:;
1500: fg=0 0 0;
1508: fg=153 0 153;
1509:;
1507:;
1510:;
1506:;
1511:;
1505:;
1499: fg=0 0 0;
1485:;
1471:;
1512: fg=153 0 153;
1470: fg=0 0 0;
1513: fg=0 153 153;
1469: fg=0 0 0;
1425:;
1514: fg=153 0 153;
1424: fg=0 0 0;
1516: fg=0 0 255;
1522: fg=153 0 153;
1523:;
1521:;
1528:;
1529:;
1527:;
1531:;
1532:;
1530:;
1526:;
1534:;
1535:;
1533:;
1525:;
1536:;
1524:;
1520:;
1537:;
1519:;
1539:;
1541:;
1543:;
1544:;
1542:;
1540:;
1538:;
1518:;
1545:;
1517:;
1515: fg=0 0 0;
1423:;
1345:;
1341:;
1551: fg=255 153 153;
1552:;
1550:;
1553:;
1549:;
1554:;
1548:;
1559: fg=0 255 0;
1563:;
1565:;
1566:;
1564:;
1562:;
1568:;
1569:;
1567:;
1561:;
1571:;
1572:;
1570:;
1560:;
1558:;
1573:;
1557:;
1576:;
1577:;
1575:;
1578:;
1574:;
1556:;
1579:;
1555:;
1547: fg=0 0 0;
1580: fg=255 255 0;
1546: fg=0 0 0;
1340:;
1594: fg=0 0 153;
1595:;
1593:;
1597:;
1598:;
1596:;
1592:;
1600:;
1601:;
1599:;
1591:;
1602:;
1590:;
1603:;
1589:;
1604:;
1588:;
1605:;
1587:;
1606:;
1586:;
1609:;
1611:;
1613:;
1614:;
1612:;
1610:;
1608:;
1615:;
1607:;
1585:;
1618:;
1619:;
1617:;
1621:;
1622:;
1620:;
1616:;
1584:;
1623:;
1583:;
1624:;
1582:;
1627:;
1629:;
1630:;
1628:;
1626:;
1637:;
1638:;
1636:;
1639:;
1635:;
1641:;
1642:;
1640:;
1634:;
1643:;
1633:;
1644:;
1632:;
1645:;
1631:;
1625:;
1581:;
1339: fg=0 0 0;
1667: fg=153 0 0;
1668:;
1666:;
1669:;
1665:;
1670:;
1664:;
1677:;
1679:;
1680:;
1678:;
1676:;
1682:;
1683:;
1681:;
1675:;
1685:;
1687:;
1689:;
1690:;
1688:;
1686:;
1684:;
1674:;
1697:;
1699:;
1703:;
1704:;
1702:;
1705:;
1701:;
1708:;
1709:;
1707:;
1710:;
1706:;
1700:;
1698:;
1696:;
1711:;
1695:;
1713:;
1716:;
1717:;
1715:;
1718:;
1714:;
1712:;
1694:;
1721:;
1722:;
1720:;
1723:;
1719:;
1693:;
1724:;
1692:;
1729:;
1730:;
1728:;
1731:;
1727:;
1732:;
1726:;
1733:;
1725:;
1691:;
1673:;
1735:;
1736:;
1734:;
1672:;
1738:;
1739:;
1737:;
1671:;
1663:;
1740:;
1662:;
1741: fg=0 255 0;
1661: fg=0 0 0;
1744: fg=153 0 0;
1745:;
1743:;
1746:;
1742:;
1660: fg=0 0 0;
1749: fg=153 0 0;
1750:;
1748:;
1754:;
1755:;
1753:;
1757:;
1760:;
1761:;
1759:;
1762:;
1758:;
1756:;
1752:;
1765:;
1766:;
1764:;
1768:;
1769:;
1767:;
1763:;
1751:;
1747:;
1659: fg=0 0 0;
1770: fg=153 0 0;
1658: fg=0 0 0;
1773: fg=153 0 0;
1774:;
1772:;
1775:;
1771:;
1657: fg=0 0 0;
1776: fg=255 0 0;
1656: fg=0 0 0;
1780: fg=255 0 0;
1783:;
1785:;
1787:;
1788:;
1786:;
1784:;
1782:;
1789:;
1781:;
1779:;
1790:;
1778:;
1792:;
1793:;
1791:;
1777:;
1655: fg=0 0 0;
1798: fg=153 153 0;
1799:;
1797:;
1803:;
1805:;
1806:;
1804:;
1802:;
1807:;
1801:;
1808:;
1800:;
1796:;
1811: fg=0 0 255;
1812:;
1810:;
1816:;
1817:;
1815:;
1818:;
1814:;
1819:;
1813:;
1809:;
1795: fg=0 0 0;
1820:;
1794:;
1654:;
1834: fg=255 0 0;
1835:;
1833:;
1836:;
1832:;
1837:;
1831:;
1838:;
1830:;
1844:;
1845:;
1843:;
1846:;
1842:;
1847:;
1841:;
1848:;
1840:;
1852:;
1853:;
1851:;
1854:;
1850:;
1857:;
1858:;
1856:;
1859:;
1855:;
1849:;
1839:;
1829:;
1860:;
1828:;
1863:;
1864:;
1862:;
1865:;
1861:;
1827:;
1867:;
1868:;
1866:;
1826:;
1871:;
1872:;
1870:;
1874:;
1875:;
1873:;
1869:;
1825:;
1876:;
1824:;
1877:;
1823:;
1880:;
1884:;
1885:;
1883:;
1886:;
1882:;
1887:;
1881:;
1879:;
1888: fg=0 0 0;
1878:;
1822:;
1890: fg=255 0 0;
1893:;
1894:;
1892:;
1895:;
1891:;
1889:;
1821: fg=0 0 0;
1653:;
1900: fg=255 0 0;
1901:;
1899:;
1902:;
1898:;
1905:;
1906:;
1904:;
1908:;
1909:;
1907:;
1903:;
1897:;
1910:;
1896:;
1652: fg=0 0 0;
1912: fg=255 0 255;
1913: fg=153 153 0;
1911: fg=0 0 0;
1651:;
1914: fg=153 0 0;
1650: fg=0 0 0;
1921: fg=0 255 255;
1922:;
1920:;
1923:;
1919:;
1924:;
1918:;
1925:;
1917:;
1929:;
1930:;
1928:;
1931:;
1927:;
1932:;
1926:;
1916:;
1938: fg=0 0 0;
1939:;
1937:;
1940:;
1936:;
1941:;
1935:;
1942: fg=0 153 153;
1934: fg=0 0 0;
1943:;
1933:;
1915:;
1649:;
1945: fg=255 153 0;
1947:;
1949:;
1950:;
1948:;
1946:;
1944:;
1648: fg=0 0 0;
1952:;
1953:;
1951:;
1647:;
1958: fg=0 0 255;
1959:;
1957:;
1960: fg=0 0 0;
1956:;
1961:;
1955:;
1964:;
1965:;
1963:;
1966:;
1962:;
1954:;
1646:;
1338:;
1970: fg=255 0 255;
1976:;
1977:;
1975:;
1978:;
1974:;
1980: fg=255 0 0;
1982:;
1983:;
1981:;
1979:;
1973: fg=0 0 0;
1984:;
1972:;
1985:;
1971:;
1969:;
1994: fg=0 0 255;
1995:;
1993:;
1996:;
1992:;
1998:;
1999:;
1997:;
1991:;
2001:;
2002:;
2000:;
1990:;
2004:;
2006:;
2007:;
2005:;
2003:;
1989:;
2009:;
2010:;
2008:;
1988:;
2014:;
2017:;
2018:;
2016:;
2019:;
2015:;
2013:;
2020:;
2012:;
2021:;
2011:;
1987:;
2022: fg=255 0 255;
1986: fg=0 0 0;
1968:;
2026: fg=255 255 0;
2027:;
2025:;
2028:;
2024:;
2030:;
2034:;
2036:;
2037:;
2035:;
2033:;
2039:;
2041:;
2042:;
2040:;
2038:;
2032:;
2044:;
2047: fg=0 153 0;
2048: fg=255 255 0;
2046: fg=0 0 0;
2054: fg=255 255 0;
2055:;
2053:;
2057:;
2059:;
2060:;
2058:;
2056:;
2052:;
2063:;
2064:;
2062:;
2065:;
2061:;
2051:;
2067:;
2068:;
2066:;
2050:;
2070:;
2072:;
2078: fg=0 153 0;
2079:;
2077:;
2080:;
2076:;
2083:;
2087:;
2088:;
2086:;
2089:;
2085:;
2090:;
2084:;
2082:;
2091:;
2081:;
2075:;
2092:;
2074:;
2094: fg=255 255 0;
2100: fg=0 153 0;
2101:;
2099:;
2102:;
2098:;
2105:;
2106:;
2104:;
2107:;
2103:;
2097:;
2110:;
2112:;
2113:;
2111:;
2109:;
2114:;
2108:;
2096:;
2117: fg=255 255 0;
2119: fg=0 153 0;
2120: fg=255 0 0;
2118: fg=0 0 0;
2116:;
2127: fg=0 153 0;
2128:;
2126:;
2139:;
2140:;
2138:;
2141:;
2137:;
2144:;
2145:;
2143:;
2146:;
2142:;
2136:;
2148:;
2149:;
2147:;
2135:;
2151:;
2152:;
2150:;
2134:;
2158:;
2159:;
2157:;
2160:;
2156:;
2162:;
2163:;
2161:;
2155:;
2164:;
2154:;
2165:;
2153:;
2133:;
2167:;
2168:;
2166:;
2132:;
2169:;
2131:;
2174:;
2176:;
2177:;
2175:;
2173:;
2180:;
2181:;
2179:;
2182:;
2178:;
2172:;
2183:;
2171:;
2195:;
2196:;
2194:;
2197:;
2193:;
2198:;
2192:;
2199:;
2191:;
2201:;
2202:;
2200:;
2190:;
2203:;
2189:;
2204:;
2188:;
2206:;
2207:;
2205:;
2187:;
2210:;
2211:;
2209:;
2213:;
2215:;
2216:;
2214:;
2212:;
2208:;
2186:;
2218:;
2219:;
2217:;
2185:;
2221:;
2222:;
2220:;
2184:;
2170:;
2130:;
2227:;
2228:;
2226:;
2230:;
2231:;
2229:;
2225:;
2232:;
2224:;
2233:;
2223:;
2129:;
2125:;
2240: fg=255 255 0;
2241:;
2239:;
2244:;
2246:;
2247:;
2245:;
2243:;
2249:;
2250:;
2248:;
2242:;
2238:;
2251:;
2237:;
2254:;
2255:;
2253:;
2256:;
2252:;
2236:;
2257:;
2235:;
2258:;
2234:;
2124: fg=0 0 0;
2273: fg=0 153 0;
2275:;
2276:;
2274:;
2272:;
2277:;
2271:;
2278:;
2270:;
2279:;
2269:;
2280:;
2268:;
2283:;
2284:;
2282:;
2285:;
2281:;
2267:;
2286:;
2266:;
2289:;
2290:;
2288:;
2291:;
2287:;
2265:;
2292:;
2264:;
2305:;
2307:;
2308:;
2306:;
2304:;
2309:;
2303:;
2311:;
2312:;
2310:;
2302:;
2313:;
2301:;
2315:;
2316:;
2314:;
2300:;
2317:;
2299:;
2320:;
2321:;
2319:;
2322:;
2318:;
2298:;
2323:;
2297:;
2324:;
2296:;
2327:;
2328:;
2326:;
2330:;
2331:;
2329:;
2325:;
2295:;
2332:;
2294:;
2333:;
2293:;
2263:;
2336:;
2337:;
2335:;
2338:;
2334:;
2262:;
2339:;
2261:;
2343:;
2344:;
2342:;
2345:;
2341:;
2347:;
2348:;
2346:;
2340:;
2260:;
2349: fg=255 255 0;
2259: fg=0 0 0;
2123:;
2355: fg=0 153 0;
2357:;
2358:;
2356:;
2354:;
2359:;
2353:;
2361:;
2362:;
2360:;
2352:;
2365:;
2366:;
2364:;
2367:;
2363:;
2351:;
2370:;
2371:;
2369:;
2372:;
2368:;
2350:;
2122: fg=0 0 0;
2381: fg=0 153 0;
2388:;
2389:;
2387:;
2390:;
2386:;
2392:;
2393:;
2391:;
2385:;
2395:;
2396:;
2394:;
2384:;
2397:;
2383:;
2400:;
2401:;
2399:;
2402:;
2398:;
2382:;
2380:;
2404:;
2405:;
2403:;
2379:;
2407:;
2408:;
2406:;
2378:;
2410:;
2412:;
2414:;
2415:;
2413:;
2411:;
2409:;
2377:;
2419: fg=0 255 255;
2422: fg=0 153 153;
2423:;
2421:;
2424:;
2420:;
2418: fg=0 0 0;
2428: fg=0 153 153;
2430:;
2432:;
2433:;
2431:;
2429:;
2427:;
2434:;
2426:;
2435:;
2425:;
2417: fg=0 0 0;
2444: fg=0 153 153;
2445:;
2443:;
2446:;
2442:;
2447:;
2441:;
2449:;
2450:;
2448:;
2440:;
2451:;
2439:;
2454:;
2455:;
2453:;
2456:;
2452:;
2438:;
2457:;
2437:;
2458:;
2436:;
2416: fg=0 0 0;
2376:;
2459: fg=0 153 0;
2375: fg=0 0 0;
2460: fg=0 153 0;
2374: fg=0 0 0;
2463: fg=255 255 0;
2464:;
2462:;
2468: fg=0 153 0;
2470:;
2471:;
2469:;
2467:;
2472:;
2466:;
2475:;
2476:;
2474:;
2477:;
2473:;
2465:;
2461: fg=0 0 0;
2373:;
2121:;
2115:;
2095:;
2093:;
2073:;
2071:;
2069:;
2049:;
2045:;
2043:;
2031:;
2029:;
2023:;
1967:;
1337:;
1173:;
803:;
97:;
21:;
13:;
9:;
3:;
}
{DENDRO
root=1
drawer=RadialPhylogram
toscale=true
radiallabels=false
collapsed=0
trans=angle:0.0 scaleX:1136.9191 scaleY:1136.9191 flipH:0 flipV:0 leftMargin:794 rightMargin:794 topMargin:536 bottomMargin:536;
}
