# Supplementary material for: Ribonucleotide reduction - horizontal transfer of a required function spans all three domains
Source: BMC Evol Biol. 2010 Dec 10;10:383. doi: 10.1186/1471-2148-10-383 (PMC3019208; doi:10.1186/1471-2148-10-383)
Supplement: Additional file 1 — All PhyML trees in Dendroscope format. This file is a gzipped tar archive containing all maximum likelihood trees presented here plus three additional trees from the class I radical-generating subunit (NrdB/F), in Dendroscope format. Individual files can be opened and read using dendroscope [76], which is available for download from: http://www.dendroscope.org/. Files have long informative names in which individual parts are separated by periods. First comes the name of the protein, second the name of the sequence selection, third the name of the alignment program (probcons in all cases), fourth the name of the site selection (wa00 in all cases) and fifth the PhyML parameters. See additional file 2 for descriptions of trees. [file 1471-2148-10-383-S1.GZ › NrdBF.uniqseqs.muscle.bionj.noaccno.cdendro]

#DENDROSCOPE
{TREE 'Tree1'
(((((Invert_irid_v_6_NrdB:0.25367418,A_taeniorhynchus_IV_NrdB:0.27196684):0.02338307,((((B_japonicum_110_NrdB:0.037412416,B_elkanii_NrdB:0.038217835):0.08934354,R_rubrum_ATCC_11170_NrdB:0.11631959):0.0698917,(((((C_crescentus_CB15_NrdB:0.07407591,P_zucineumHLK1_NrdB:0.07548421):0.0074108937,Caulobacter_sp_K31_NrdB:0.082007535):0.006135782,BrevundimonasBAL3_NrdB:0.089043885):0.040761366,(((P_bermuden_HTCC2503_NrdB:0.08789994,OalexandriiHTCC2633_NrdB:0.09204107):0.017502109,H_neptunium_15444_NrdB:0.10322953):0.009351408,M_maris_MCS10_NrdB:0.107347526):0.021553697):0.023302412,((Z_mobilis_m_ZM4_NrdB:0.08690307,(Sphingomonas_SKA58_NrdB:0.052294433,S_wittichii_RW1_NrdB:0.05341985):0.028844433):0.017113568,((N_aromat_DSM12444_NrdB:0.06458287,S_alaskensis_RB2256_NrdB:0.06932026):0.016987532,((E_litoralis_HTCC259_NrdB:0.048908785,ErythrobacterSD21_NrdB:0.047682125):0.010257732,Erythrobacter_NAP1_NrdB:0.05705375):0.026698804):0.016840408):0.061130263):0.02302654):0.041876223,(((((((R_conorii_Malish_7_NrdB:0.009803751,R_rickettsii_NrdB:0.008772101):0.009558264,((((R_prowazekii_Madrid_NrdB:0.007358649,R_massiliaeMTU5_NrdB:0.00807345):0.00327239,R_felis_URRWXCal2_NrdB:0.012217485):0.0031393117,R_akari_Hartford_NrdB:0.013696063):4.527019E-4,R_canadensis_McKiel_NrdB:0.016240105):0.0050908723):0.015852755,(R_bellii_RML369C_NrdB:0.0015494413,R_bellii_OSU_85389_NrdB:0.0015369785):0.036069114):0.050497513,(O_tsutsugamushi_NrdB:0.0017612864,O_tsutsugIkeda_NrdB:0.0074130255):0.08574445):0.047740348,((((G_oxydans_621H_NrdB:0.09228485,G_diazotrophicusPAl5_NrdB:0.09223896):0.019891927,(A_cryptum_JF5_NrdB:0.10039987,G_bethesdensis_CGDNI_NrdB:0.1075512):0.0034185823):0.020216366,(P_lavamentivorans_DS_NrdB:0.10675101,R_centenumSW_NrdB:0.103940815):0.016097758):0.0072024507,((C_Pelagib_HTCC1062_NrdB:0.02449428,C_P_ubique_HTCC1002_NrdB:0.026865238):0.034041822,PelagibacterHTCC7211_NrdB:0.063772395):0.08949514):0.0021683322):0.009513754,((((Wolbachia_sp_Dm_NrdB:0.0031526375,WeDwillistoni_140300_NrdB:0.0061641326):0.018241545,Wolbachia_sp_Bm_TRS_NrdB:0.025523394):0.0049213157,W_pipientis_NrdB:0.028636727):0.05758413,(((E_canis_Jake_NrdB:0.020009732,(E_chaffeensis_Sapul_NrdB:0.0,E_chaffeen_Arkansas_NrdB:0.0053444738):0.01575294):0.007882123,(E_rum_Welgevonden_NrdB:0.01346343,E_ruminant_Gardel_NrdB:0.01448688):0.017232819):0.028671084,((A_marginale_Maries_NrdB:0.001950711,A_marginaleFlorida_NrdB:0.0075130113):0.046878733,A_phagocytop_HZ_NrdB:0.04591203):0.006324208):0.03424941):0.055019576):0.015849145,N_sennetsu_Miyayama_NrdB:0.17929512):0.054526392):0.050697017):0.016393915,(((Lymphocystis_d_v_1_NrdB:0.19584532,Lymphocystis_v_Ch_NrdB:0.1939852):0.07285037,(((R_tigrina_ranavirus_NrdB:0.009449818,R_grylio_virus_9506_NrdB:0.0060540573):0.07882576,(Regina_ranavirus_NrdB:0.018429691,Frog_virus_3_NrdB:0.020632809):0.067019396):0.09736022,(Grouper_iridovirus_NrdB:0.07708024,Singapore_g_iridov_NrdB:0.080814496):0.090270214):0.0963916):0.011634641,(((F_tula_t_SCHUS4_NrdB:0.0024095327,F_novicidaGA993548_NrdB:0.0024685161):0.025063042,F_novicida_U112_NrdB:0.027471755):0.037417345,(((F_tularensisLVS_NrdB:0.003671589,F_holarcticaFSC022_NrdB:0.003645484):6.152726E-4,F_tularensisWY963418_NrdB:0.004262776):0.025794335,F_philomiragia25017_NrdB:0.034118302):0.035752226):0.1906229):0.031262215):0.05642612,(((Bacteriop_44RR28t_NrdB:0.06760907,A_salmonicida_phage__NrdB:0.07146378):0.20570184,PseudomonasphagePA11_NrdB:0.2782132):0.108071946,((((F_johnsoniae_UW101_NrdB1:0.124940135,C_pinensis2588_NrdB1:0.11271419):0.01721805,C_gleum35910_NrdB:0.14481899):0.056682892,C_sputigena_Capno_NrdB:0.19159974):0.103176825,(((T_thermophilus_HB27_NrdB:0.005260375,T_thermophilus_HB8_NrdB:0.004943707):0.124677114,T_aquaticusY51MC23_NrdB:0.13338698):0.14845113,(((A_pleuropn_1_4074_NrdB2:0.05094647,H_parasuis29755_NrdB:0.05059199):0.06081113,D_nodosus_VCS1703A_NrdB:0.114573486):0.11316273,((Psychromonas_CNPT3_NrdB2:0.16420346,((P_irgensii_23P_NrdB:0.11666494,F_bacteriumALC1_NrdB:0.11446714):0.020591449,(EubacteriumSCB49_NrdB:0.12410901,L_blandensisMED217_NrdB:0.12589099):0.00727547):0.027051754):0.070286825,(S_ruber_13855_NrdB:0.17395437,(((N_pharaonis_DSM_216_NrdB:0.03195161,H_mukohataei12286_NrdB:0.03054839):0.045132704,H_lacusprofundi49239_NrdB:0.079867296):0.042435065,(Halophage_AAJ2005_NrdB:3.8283755E-4,Env_halophage_1_NrdB:0.0):0.12419531):0.05712347):0.052047607):0.010800425):0.028378025):0.042930182):0.08036544):0.022332376):0.024321198,((((((Lymantria_d_nphv_NrdB1:0.10496572,O_pseudotsu_MNPV_NrdB:0.11037351):0.1307121,A_segetum_granulov_NrdB:0.23893736):0.033009835,P_oper_granulov_NrdB:0.26750317):0.16244431,(((((((((((A_aeolicus_VF5_NrdB:0.09532206,Hydrogenivirg1285R11_NrdB:0.09253921):0.15454723,(((CphytofermentansISDg_NrdB:0.096706286,((C_novyi_NT_NrdB:0.024689399,C_botulinumCEklund_NrdB:0.02335865):0.041406788,(((((C_botulinum_A3502_NrdB:0.003938749,C_botulinumLochMaree_NrdB:0.004833181):0.0016366512,C_botul_F_Langeland_NrdB:0.0076137474):0.001678254,C_botulinum2916_NrdB:0.008651243):0.0015639816,C_botulinumBf_NrdB:0.015029933):0.013826771,C_sporogenes15579_NrdB:0.022411441):0.04474597):0.02673072):0.008674715,A_defectiva49176_NrdB:0.10438939):0.009567566,(Acidaminococcus_D21_NrdB:0.053867567,(V_dispar17748_NrdB:0.009287908,V_parvula2008_NrdB:0.008569235):0.042593084):0.055787962):0.1127966):0.007250269,(AacidocaldariusLAA1_NrdB:0.02442409,Aacidocaldarius446_NrdB:0.028361835):0.2149095):0.005261279,(((C_acetobutylicum824_NrdB:0.095569514,((C_perfringens13_NrdB:0.011229131,C_perfringens_SM101_NrdB:0.012231279):0.07785844,Clostridium7_2_43FAA_NrdB:0.091694035):0.005633025):0.008339423,((C_beijerinckii_8052_NrdB:0.049419757,C_butyricum5521_NrdB:0.047925375):0.026738903,(C_botulinumAlaskaE43_NrdB:0.03177751,C_botulinumEklund17B_NrdB:0.028282553):0.044816677):0.028560778):0.06767421,(((((T_dent_ATCC35405_NrdB:0.074267015,T_pall_p_Nichols_NrdB:0.07716155):0.07007706,(P_micros33270_NrdB:0.12396226,P_endodontalis_35406_NrdB:0.11592213):0.023673464):0.003247941,(((E_dolichumDSM3991_NrdB:0.10774155,C_ramosum1402_NrdB:0.11119336):0.016821714,H_filiformis12042_NrdB:0.12114699):0.014227207,(A_caccae14662_NrdB:0.10262376,(((C_scindens35704_NrdB:0.0686081,C_nexile1787_NrdB:0.0730104):0.018020496,E_lenta2243_NrdB:0.08499479):0.010726689,C_hylemonae_DSM15053_NrdB:0.106407486):0.0022295958):0.035141405):0.008013887):0.015910631,(((((((B_fragilis_9343_NrdB:0.006587317,B_fragilis_YCH46_NrdB:0.0050068856):0.03639023,(B_vulgatus_8482_NrdB:0.0040477533,B_dorei17855_NrdB:0.0018519518):0.03805833):0.003884668,B_cellulosilyti14838_NrdB:0.048026104):0.07315397,((((R_gnavus_29149_NrdB:0.07796064,B_hansenii20583_NrdB:0.0785611):0.020272164,F_prausnitziiM21_2_NrdB:0.09132783):0.0095499465,((C_bolteaeBAA613_NrdB:0.07374057,Clostridiales1747FAA_NrdB:0.07506895):0.018309187,C_asparagiforme15981_NrdB:0.09020068):0.016619788):0.011216839,(C_intestinalis13280_NrdB:0.030332124,C_stercoris13279_NrdB:0.03325169):0.08506765):0.003477749):0.013486505,R_torques_27756_NrdB:0.12919036):0.008679088,O_sinusF0268_NrdB:0.13200913):0.010949184,M_multacida20544_NrdB:0.15143792):0.008147649):0.010038844,(F_magna29328_NrdB:0.12974548,(A_hydrogenalis7454_NrdB:0.08323356,(A_lactolyticus51172_NrdB:0.061860837,(A_prevotii20548_NrdB:0.022368485,A_tetradius35098_NrdB:0.023608526):0.036367197):0.02722602):0.03720677):0.036474112):0.006072699):0.07371534):0.013058525,S_thermop_IAM14863_NrdB:0.27986556):0.019035105,(((((((((((C_j_jej_NCTC11168_NrdB:0.002761216,C_doylei_26997_NrdB:0.0031211372):0.002407575,(C_jejuni_RM1221_NrdB:0.0014755516,C_jejuniCG8421_NrdB:0.0014656248):0.003474778):0.008409879,C_coli_RM2228_NrdB:0.014384239):0.012292826,C_upsaliens_RM3195_NrdB:0.025574822):0.0061176373,C_lari_RM2100_NrdB:0.033261754):0.030811457,(C_fetus_8240_NrdB:0.052113246,((C_concisus_13826_NrdB:0.024372794,C_curvus_52592_NrdB:0.026373476):0.009787779,C_rectusRM3267_NrdB:0.03305682):0.017092196):0.00645722):0.010524722,C_hominis_BAA381_NrdB:0.07105869):0.016808959,S_deleyianum6946_NrdB:0.08528012):0.06941468,A_butzleriRM4018_NrdB:0.14809227):0.03126046,(((H_hepat_ATCC51449_NrdB:0.082131445,(W_succinogenes_1740_NrdB:0.06358661,H_winghamensisBAA430_NrdB:0.056173876):0.022032272):0.03508957,(((((H_pylori_26695_NrdB:0.0013459628,H_pyloriHPKX438AG0C1_NrdB:0.0015865886):0.0017457078,(H_pylori_J99_NrdB:0.0010541679,H_pyloriP12_NrdB:0.0018783835):0.0011868435):0.0010029848,H_pyloriG27_NrdB:0.0033958422):0.0031706486,(H_pylori_HPAG1_NrdB:0.006066813,H_pyloriShi470_NrdB:0.005663392):0.0019613162):0.0038707096,Helicobacter_Sheeba_NrdB:0.011525185):0.105082326):0.026782898,((T_denitrif_ATCC_338_NrdB:0.07725638,C_bacteriumGD1_NrdB:0.07111157):0.031999994,(Nitratiruptor_SB1552_NrdB:0.08073825,Sulfurovum_NBC371_NrdB1:0.08035598):0.034890097):0.03218736):0.028644323):0.038144626,C_mediatlanticus_TB2_NrdB:0.23653162):0.056602743):0.017184205,((((F_nuc_n_ATCC25586_NrdB:0.01465362,F_polymorphum_10953_NrdB:0.012132094):0.095175706,F_mortiferum9817_NrdB:0.11430534):0.12236792,((((Synechocyst_PCC6803_NrdB:0.087088816,CyanothecePCC7424_NrdB:0.08004999):0.018890407,((((C_watsonii_WH_8501_NrdB:0.032598462,(CyanotheceCCY0110_NrdB1:0.025093641,CyanotheceATCC51142_NrdB1:0.024469042):0.010676751):0.013900428,(Cyanothece8802_NrdB:0.010808032,Cyanothece8801_NrdB:0.007209986):0.039147284):0.024768533,(M_aeruginosaNIES843_NrdB:0.018075747,M_aeruginosa7806_NrdB:0.019067109):0.06182924):0.022876078,Lyngbya_PCC_8106_NrdB:0.09397164):0.0044448096):0.011202571,SynechococcusPCC7002_NrdB:0.115031935):0.11559056,(CyanotheceCCY0110_NrdB2:0.03654248,CyanotheceATCC51142_NrdB2:0.03992811):0.20986316):0.019144606):0.025555076,Cyanoph_MaLMM01_NrdB:0.30013645):0.035459206):0.045365717,Sulfurovum_NBC371_NrdB2:0.34944785):0.017725946,((((((B_halodurans_C125_NrdB:0.16930923,P_larvaeBRL230010_NrdB1:0.17279603):0.025096856,(Bacillus_NRRLB14911_NrdB:0.1389462,(((G_thermodenitr_NG802_NrdB:0.034427423,GeobacillusY412MC61_NrdB:0.03144084):0.026313225,GeobacillusWCH70_NrdB:0.06556328):0.057732712,Bacillus_sp_SG1_NrdB:0.13212268):0.013531455):0.056017563):0.06115625,(P_larvaeBRL230010_NrdB2:0.16038749,GeobacillusY412MC10_NrdB:0.1629658):0.09323332):0.019530615,(((((((L_innocua_Clip11262_NrdB:0.014635869,(L_monoc_12aF6854_NrdB:0.006282923,L_monocytogenesJ1194_NrdB:0.0054129837):0.010577162):0.00596132,((L_monocytog_EGDe_NrdB:0.012158308,L_monocyt_4bF2365_NrdB:0.011371104):0.0029703511,L_monocytogenesLO28_NrdB:0.018699903):0.0076932926):0.004132806,(L_monocytogenesJ2003_NrdB:0.008606448,L_monocytogenesR2503_NrdB:0.007653714):0.017950768):0.027732762,L_grayi20601_NrdB:0.055437274):0.032868125,Listeria_phage_P100_NrdB:0.08426168):0.027989449,((((X_axonop_citri_306_NrdB:0.0016313697,X_vesicatoria_8510_NrdB:0.0012504747):0.010841516,(X_cam_c_ATCC33913_NrdB:0.0012916393,X_campestris_8004_NrdB:0.0015902051):0.012213239):0.003928384,((X_ory_o_KACC10331_NrdB:0.0015086684,X_oryzaePXO99A_NrdB:0.0013731759):0.0018444634,X_oryzicolaBLS256_NrdB:0.003919225):0.014264325):0.040984064,((X_fastidiosa_9a5c_NrdB:0.014276056,X_fastidiosa_Ann1_NrdB:0.015222469):0.039356064,((S_maltophilia_R5513_NrdB2:0.016528308,StenotrophomonaSKA14_NrdB2:0.015263598):0.011669502,S_maltophiliaK279a_NrdB2:0.029836357):0.025049228):0.0025658524):0.06775882):0.11918253,((O_iheyensis_HTE831_NrdB:0.12539403,B_coagulans_36D1_NrdB:0.12677988):0.11185111,((E_sibiricum_25515_NrdB:0.06445046,ExiguobacteriumAT1b_NrdB:0.06164925):0.13659272,AflavithermusWK1_NrdB:0.19598828):0.035565376):0.00583496):0.030136375):0.0039199134,((B_phage0305phi836_NrdB:0.2228629,B_selenitireducens10_NrdB:0.22788337):0.04771737,BacillusphageSPO1_NrdB:0.27421644):0.0070270444):0.03666376,B_subtilis_3610_NrdB:0.31301382):0.057396572):0.010607404,((((((((((((((((((B_anthracis_Ames_NrdF:0.0015165609,B_cereusNVH059799_NrdF:0.0015890291):9.984437E-4,BthuPondicheriensis_NrdF:0.0021071464):0.0026957388,(B_cereus_G9241_NrdF:0.0016869943,B_cereus_E33L_NrdF:0.0014185958):0.0035154414):0.0036878777,((((((B_cereus_ATCC_14597_NrdF:0.0016171046,B_cereus10876_NrdF:0.0015078954):9.888312E-4,((B_thuringiePakistani_NrdF:0.0020711422,(B_thuringiensAizawai_NrdF:0.0015323579,B_thuringienKurstaki_NrdF:0.0015926422):0.0010344478):1.5419775E-4,(B_thuringieMorrisoni_NrdF:0.0017155723,B_thuringieGalleriae_NrdF:0.0014094277):0.0021798473):1.7333889E-4):5.5350916E-4,B_thuringEntomocidus_NrdF:0.0025557203):0.0010493081,(B_thurin_israel_NrdF1:0.0017050545,B_thuringToumanoffi_NrdF:0.0014005356):0.002058405):0.002866447,(B_thuringiensis_NrdF:0.0012890588,B_cereus172560W_NrdF:0.0018359411):0.004921032):0.002114732,(B_cereus_ATCC_10987_NrdF:0.0064956006,B_cereusAH1271_NrdF:0.00592676):0.0025588172):0.0015551844):0.0030187867,((B_weihensteph_KBAB4_NrdF:0.0016141129,B_cereusAH603_NrdF:0.001510887):0.009754968,(B_cereusR309803_NrdF:0.0062994603,Bacillus_cereus_MM3_NrdF:0.0061229):0.0042735646):0.0033819862):0.002109409,(B_cereusRock13_NrdF:0.0026147799,B_cereusRock328_NrdF:0.0035964004):0.012198777):0.0053309496,(B_cereusRock344_NrdF:0.01220507,B_mycoidesRock14_NrdF:0.012639651):0.008878708):0.008327254,B_c_cytotoxis_391_98_NrdF:0.0287651):0.14915091,(B_thurin_israel_NrdF2:0.0012587922,Bthuringiensis4222_NrdF2:0.0016651844):0.20078583):0.014853354,(PaenibacillusJDR2_NrdF:0.11088713,B_brevis_NBRC100599_NrdF:0.11379641):0.081226245):0.015765378,((((B_hermsii_NrdF:0.011411132,B_hermsii_DAH_NrdF:0.010740766):0.03880884,B_turicatae_NrdF:0.049081385):0.010202896,B_recurrentisA1_NrdF:0.060890045):0.15339021,(M_ruber1279_NrdF:0.14886461,M_silvanus9946_NrdF:0.15738538):0.059272956):0.009364891):0.011184358,(((C_difficile_630_NrdF:0.0057833414,C_difficileQCD37x79_NrdF:0.006677718):0.004977332,C_difficileQCD23m63_NrdF:0.010550768):0.099774055,C_bartlettiiDSM16795_NrdF:0.11697042):0.11172584):0.008339034,(Bacillus_sp_B14905_NrdF:0.011961366,L_sphaericusC341_NrdF:0.010692355):0.24854402):6.3657924E-4,(((((((B_subtilis_s_168_NrdF1:0.011314107,B_amyloliquef_FZB42_NrdF:0.010224354):0.025189495,B_lichen_ATCC14580_NrdF:0.036368318):0.011637753,B_pumilusSAFR032_NrdF:0.050018836):0.018586928,(Bacillus_phage_SPBc2_NrdF:0.00588816,(B_subtilis_3610_NrdF2:0.009091952,B_subtilis_JH642_NrdF2:0.0013247146):0.0059125847):0.065257266):0.019531634,B_clausii_KSMK16_NrdF:0.081478015):0.034202285,B_pumilus7061_NrdF2:0.11982045):0.085581616,((((Onion_yellows_phyto_NrdF:0.035160016,A_phytoplasma_AYWB_NrdF:0.03481083):0.08893549,P_australiense_NrdF:0.12263638):0.034674577,Phytoplasma_mali_NrdF:0.1580172):0.02915911,A_laidlawiiPG8A_NrdF:0.1867688):0.05422468):0.029679894):0.010942604,((Pedobacter_BAL39_NrdF:0.12188977,S_spiritivorum_33300_NrdF:0.123509005):0.022727152,(L_buccalis1135_NrdF:0.10857009,S_termitidis33386_NrdF:0.11331441):0.027629664):0.11942091):0.015880354,(((((S_aureus_aureus_MW2_NrdF:5.551115E-17,S_aureus_a_COL_NrdF:1.0408341E-16):0.05035309,((S_epid_ATCC12228_NrdF:0.02656242,S_haemolyt_JCSC1435_NrdF:0.026232611):0.0054507293,S_saprophyticus15305_NrdF:0.033369146):0.014087904):0.0321506,M_caseolyticJCSC5402_NrdF:0.08120344):0.14753056,S_epidermidis_RP62A_NrdF2:0.24283333):0.0076049305,((Staphyloc_phage_K_NrdF:0.013362504,Bacteriophage_G1_NrdF:0.013253466):0.15526561,Staphyloc_ph_Twort_NrdF:0.1695628):0.068749204):0.03977861):0.028378064,(D_radiodurans_R1_NrdF:0.21312748,D_geothermal_1130_NrdF:0.21589461):0.08867848):0.039542027,((((((((((((((((((((B_longum_NCC2705_NrdF:0.0040692217,BlongumInfantis15697_NrdF:0.005021687):0.0042297672,B_breve20213_NrdF:0.009406596):0.009796434,B_longum_DJO10A_NrdF:0.022389917):0.045110222,Bcatenulatum16992_NrdF:0.0665083):0.0034727827,B_anim_lactisHN019_NrdF:0.061169963):0.052019022,((((((((M_avium_parat_k10_NrdF:0.007920874,Mycob_avium_104_NrdF:0.0075590014):0.02032131,(M_vanbaalenii_PYR_1_NrdF:0.018989285,(Mycobacterium_MCS_NrdF:0.015322666,M_gilvum_PYR_GCK_NrdF:0.016423367):0.00131254):0.0067535457):0.008887694,M_smegmatis_MC2_155_NrdF:0.037852168):0.0036295806,((M_bovis_b_AF2122_97_NrdF1:0.02255866,(M_ulcerans_Agy99_NrdF:0.007479684,M_marinumM_NrdF:0.008000192):0.014535711):0.014113769,M_lepraeTN_NrdF:0.036840823):0.0050332104):0.022523388,(N_farcin_IFM10152_NrdF:0.054529563,(((M_abscessus_NrdF:0.047967233,B_cavernae12333_NrdF:0.050798196):0.0044037914,((R_jostiiRHA1_NrdF:0.007391186,R_opacus_B4_NrdF:0.008481829):0.019397354,R_erythropolis_PR4_NrdF:0.022943037):0.028047051):0.0031438556,(G_bronchialis43247_NrdF:0.03897252,T_paurometabola20162_NrdF:0.039577328):0.022169365):0.001762627):0.0030483336):0.014363171,((C_flavigena20109_NrdF:0.04140335,X_cellulosilyti15894_NrdF:0.04528396):0.02377026,J_denitrificans20603_NrdF:0.06737725):0.0052784937):0.016923985,((((Arthrobact_sp_FB24_NrdF:0.016079063,A_chlorophenolicusA6_NrdF1:0.015073585):0.005912161,A_aurescens_TC1_NrdF:0.021912858):0.016656697,R_salmoninarum33209_NrdF:0.04001254):0.029438023,A_chlorophenolicusA6_NrdF2:0.07174624):0.021104757):0.00537351,(B_linens_BL2_NrdF1:0.09620878,K_rhizophilaDC2201_NrdF:0.10252939):0.003186479):0.011482807):0.0056661046,K_radiot_SRS30216_NrdF:0.122188315):0.009714237,(((A_odontolyticus17982_NrdF:0.08288718,A_coleocanis_DSM1543_NrdF:0.08273782):0.0029961604,A_urogenitalis15434_NrdF:0.08082889):0.006142304,(M_curtisii43063_NrdF:0.053292707,M_mulieris35243_NrdF1:0.05113767):0.040269632):0.038181625):0.0049269944,B_faecium4810_NrdF1:0.1349735):0.0037629858,((((C_dipht_NCTC13129_NrdF1:0.0740745,(C_efficiens_YS314_NrdF1:0.070665844,(C_glut_ATCC13032_NrdF:0.024416571,C_glutamicum_R_NrdF:0.025119033):0.04307248):0.006360219):0.015781393,(C_ammoniagenes_NrdF:0.072211735,((C_accolens49725_NrdF1:0.03167425,C_pseudogenital33035_NrdF1:0.03334123):0.021357285,(C_aurimucosum700975_NrdF1:0.05170917,C_striatum_6940_NrdF1:0.05045801):0.0040127733):0.018237319):0.015643576):0.017804917,(C_amycolatumSK46_NrdF1:0.08431732,C_kroppenstedti44385_NrdF1:0.079319045):0.029384423):0.0074180327,(C_jeikeium_K411_NrdF1:0.10058105,C_urealyticum7109_NrdF:0.10312265):0.015816431):0.023873504):0.0059317593,MycophageMyrna_NrdF:0.13536766):0.0032298833,M_luteusNCTC2665_NrdF:0.14292686):0.011068174,((((((((B_melitensis_16M_NrdF:0.026197985,(B_suis_1330_NrdF:0.0048058587,Brucella_suis23445_NrdF:0.0076552005):0.015042452):0.013014054,O_anthropi_ATCC49188_NrdF:0.034704812):0.03200943,((((((R_etli_CFN_42_NrdF:0.022044247,L_trifoliiWSM2304_NrdF:0.02116563):0.0027162696,R_leguminosarum1325_NrdF:0.026604718):0.0010673245,R_etli_CIAT894_NrdF:0.025938848):0.002416718,R_etliCIAT652_NrdF:0.024750613):0.024830135,A_radiobacterK84_NrdF:0.056547325):0.009577731,A_tumefaciens_C58_NrdF:0.060620006):0.0028267999):0.036652837,((((((Y_pestis_CO92_NrdF:0.007188454,Y_pseudotuber_31758_NrdF:0.0052339067):0.015211972,(Y_mollaretii_43969_NrdF:0.0060551725,Y_bercovieri_43970_NrdF:0.0063287285):0.01268786):0.0055895234,(Y_intermedia_29909_NrdF:0.022600997,Y_frederiksen_33641_NrdF:0.024274003):0.0026943048):0.011736816,Y_enterocolitica8081_NrdF:0.035571788):0.031075109,((E_car_at_SCRI1043_NrdF:0.01000897,(P_carotovorumPBR1692_NrdF:0.006400743,P_carotovorumWPP14_NrdF:0.0060992567):0.0056160293):0.0474402,S_proteamaculans_568_NrdF:0.056701664):0.0093910275):0.023369795,E_tasmaniensisEt1_99_NrdF:0.094323866):0.011067257):0.0036640589,((P_lumine_lau_TT01_NrdF:0.082110345,((P_stuartii25827_NrdF:0.040660255,P_rettgeri1131_NrdF:0.040589746):0.019481406,PalcalifaciensDSM301_NrdF:0.058802664):0.021927183):0.0050143413,P_mirabilisHI4320_NrdF:0.08553383):0.021707848):0.01371768,((((((((((((E_coli_K12_MG1655_NrdF:0.0,E_coli_HS_NrdF:4.1633363E-17):1.4824416E-4,E_coli_E24377A_NrdF:0.0029865522):6.219723E-4,S_flexneri_2a_301_NrdF:0.002512824):8.7094243E-4,E_coli_B7A_NrdF:0.0022638538):0.009988334,((((E_coli_Sakai_NrdF:0.003418773,Escherichia1_1_43_NrdF:0.0028508194):3.9135353E-4,S_boydii308394_NrdF:0.0027434428):0.0015985463,S_dysenteriae_1012_NrdF:0.004671046):0.0041439747,S_boydii_Sb227_NrdF:0.0121242255):0.0031024867):0.0042866208,(E_coli_CFT073_NrdF:0.013286632,((E_coli_F11_NrdF:0.007429782,E_coli_SMS35_NrdF:0.0051094033):0.0032389464,E_coli_UTI89_NrdF:0.009359386):0.002402136):0.004841481):0.0043228017,E_albertiiTW07627_NrdF:0.020325549):0.0055132997,S_dysenteriae_Sd197_NrdF:0.03125871):0.036445066,(((((((S_ente_e_Ty_CT18_NrdF:0.0025188029,S_entericaVirchow_NrdF:0.0037507894):3.8321348E-4,S_entericaHadar_NrdF:0.0027515828):4.1105103E-4,SentericaDublin_NrdF:0.0027237453):0.0014500374,((S_typhimurium_LT2_NrdF:0.0011635276,S_entHeidelberg486_NrdF:0.0019712686):9.882035E-4,S_entericaSL480_NrdF:0.0021465928):0.0016847589):0.003955119,S_e_e_Ch_SCB67_NrdF:0.008690372):0.011265118,S_arizonae62z4z23_NrdF:0.024478663):0.02381321,C_koseriBAA895_NrdF:0.04453342):0.015728295):0.0107403975,(Enterobacter_sp_638_NrdF:0.03860618,E_cancerogenus35316_NrdF:0.033720862):0.03718009):0.0066395593,E_sakazakii_BAA894_NrdF:0.078556076):0.008788353,(K_pneumoniae_78578_NrdF:0.016924115,K_pneumoniae342_NrdF:0.017558644):0.06775894):0.03408088):0.011410624,Csalexigens_DSM3043_NrdF:0.13202672):0.008043263,(((((B_henselae_Houston1_NrdF:0.024232607,B_quintana_Toulouse_NrdF:0.025456833):0.0050186696,B_tribocorum105476_NrdF:0.028960139):0.017751107,B_bacilliform_KC583_NrdF:0.05175067):0.06338207,(((Silicibacter_TM1040_NrdF:0.025775418,R_bacterium_198_NrdF:0.024068817):0.05106785,PseudovibrioJE062_NrdF:0.076659486):0.024400376,(P_denitrif_PD1222_NrdF:0.0807963,RoseobacterGAI101_NrdF:0.07496694):0.014995502):0.012337631):0.0046947105,((Vibrio_MED222_NrdF:0.00680274,Vibrio_LGP32_NrdF:0.00882226):0.023467941,V_parahaemolyticus16_NrdF:0.032010697):0.08013816):0.021562848):0.018202811):0.018635418,(M_bovis_b_AF2122_97_NrdF2:0.006250625,M_tuberc_CDC1551_NrdF1:0.0063279914):0.17721):0.01315834,W_glossinidia_Gb_NrdF:0.20622547):0.016437441,(C_efficiens_YS314_NrdF2:0.17368014,(C_aurimucosum700975_NrdF3:0.1590209,C_striatum_6940_NrdF3:0.15427025):0.017679075):0.04360759):0.03252452,((((C_dipht_NCTC13129_NrdF2:0.1439548,(C_jeikeium_K411_NrdF2:0.12609617,C_kroppenstedti44385_NrdF2:0.13659039):0.011496677):0.035230424,((((((B_linens_BL2_NrdF2:0.07183902,B_faecium4810_NrdF2:0.07478855):0.008156291,((C_aurimucosum700975_NrdF2:0.007249926,C_pseudogenital33035_NrdF2:0.007455956):0.023377076,C_striatum_6940_NrdF2:0.021901563):0.049575306):0.040615853,M_mulieris35243_NrdF2:0.121512234):0.021177996,C_accolens49725_NrdF2:0.13919316):0.0105247,C_urealyticum7109_NrdF2:0.14564323):8.7984145E-4,C_amycolatumSK46_NrdF2:0.14511673):0.026972542):0.0061820108,G_vaginalis14019_NrdF?:0.18681154):0.05952461,(((M_gallisepticum_R_NrdF:0.06826334,M_synoviae_53_NrdF:0.074593805):0.06292985,((((MgenitaliumG37_NrdF:0.053235833,M_pneumoniae_M129_NrdF:0.052958857):0.05766505,(((S_agalact_2603VR_NrdF2:0.0057930374,S_agalactiae_NEM316_NrdF1:0.006147261):0.056885388,(((((S_pyogenes_M1_GAS_NrdF1:0.0013346125,S_pyogenesNZ131_NrdF1:0.0016327465):0.002927686,(S_pyogenes_MGAS8232_NrdF1:0.003900217,S_pyogenes_Manfredo_NrdF1:0.0020345012):0.003007032):0.0028798971,S_pyogenes_M49_591_NrdF1:0.0):0.002984855,((S_pyogenes_MGAS315_NrdF1:0.0018216302,S_pyogenes_MGAS6180_NrdF1:0.004113088):0.0037026315,Spyogenes_MGAS10750_NrdF1:0.005199446):0.0047045667):0.024406213,((S_zooepidemicus10565_NrdF2:0.0014374634,Streptococcequi4047_NrdF2:0.0015298956):0.0035510208,SzooepidemicusH70_NrdF2:0.0053819665):0.030356858):0.024292339):0.034327246,(((M_mycoides_m_SCPG1_NrdF:0.009103532,M_mycoidesGM12_NrdF:0.008700623):0.011360697,M_capricolum_27343_NrdF:0.021157343):0.052016024,M_florum_L1_NrdF:0.06528425):0.026854165):0.014502623):0.007351358,(M_pulmonis_NrdF:0.10046868,(M_hyopneumoniae_232_NrdF:0.0039384505,M_hyopneumoni_7448_NrdF:0.0019612543):0.09509962):0.01516819):0.0068792566,M_penetrans_NrdF:0.12894183):0.009254679):0.008747397,(((L_helveticus_CNRZ32_NrdF:0.011898843,LgasseriMV22_NrdF1?:0.012053253):0.018535133,L_helveticus4571_NrdF:0.028856637):0.0861144,A_vaginae15829_NrdF?:0.12516932):0.022410827):0.097364806):0.016763052):0.051734082,((((((((((E_faecalis_V583_NrdF:0.039548717,E_faecium_DO_NrdF:0.03545128):0.041234273,((((((S_agalact_2603VR_NrdF1:0.0041826307,S_agalactiae_CJB111_NrdF1:0.0052513313):0.004174848,S_pyog_MGAS10394_NrdF2:0.008488277):0.008591257,((S_pyogenes_M1_GAS_NrdF2:0.0045129377,S_pyogenes_10270_NrdF2:0.0049507846):0.0055645136,S_pyogenes_M49_591_NrdF2:0.008581625):0.0053077657):0.01970642,((S_zooepidemicus10565_NrdF1:0.006427747,SzooepidemicusH70_NrdF1:0.006150869):0.0013775777,Streptococcequi4047_NrdF1:0.00803174):0.028532142):0.006334947,(S_mutans_UA159_NrdF:0.03967943,S_thermop_CNRZ1066_NrdF:0.042081576):0.0018616817):0.02274432,((((((S_pneumoniae_R6_NrdF:0.0015288538,S_pneumoniae_TIGR4_NrdF:0.0015961463):3.5568166E-5,S_pneumoniae_SP9BS68_NrdF:0.0015367281):0.0027105638,S_pneumoniaeSP19BS75_NrdF:0.0043304823):0.0033205303,(S_pneumoniaeSP14BS69_NrdF:0.00306128,S_pneumoniaeSP195_NrdF:0.0031887202):0.003758538):0.026793567,(S_sanguinis_SK36_NrdF:0.01869818,S_gordoniiChallis_NrdF:0.015893014):0.014204614):0.017558414,S_suis_891591_NrdF:0.051768262):0.0107644545):0.018611865):0.031270415,(((L_casei_ATCC334_NrdF:0.022009954,L_rhamnosusHN001_NrdF:0.021199923):0.06697086,L_sakei_23K_NrdF:0.08018067):0.019861642,L_salivariusUCC118_NrdF:0.11215524):0.00937042):0.013245624,((L_mese_m_ATCC8293_NrdF:0.0011147077,Lcremoris19254_NrdF:0.0019622154):0.04222283,L_citreumKM20_NrdF:0.04265846):0.090624):0.015513238,(O_oeni_PSU1_NrdF:0.003347302,O_oeni_BAA1163_NrdF:0.002587416):0.14822546):0.010706353,(L_plantarum_WCFS1_NrdF:0.11299869,((P_pentos_ATCC25745_NrdF:0.06118562,L_brevis_ATCC_367_NrdF:0.064997345):0.049108043,(((L_reuteriDSM20016_NrdF:0.0014774587,L_reuteriCF483A_NrdF:0.0014723937):0.0015684409,L_reuteri_10023_NrdF:0.004331264):0.048928972,(L_fermentum3956_NrdF1:0.0015138363,Lfermentum14931_NrdF1:0.0014891666):0.04588221):0.059218686):0.0032709346):0.050614893):0.008714697,(L_lactis_l_Il1403_NrdF:0.023060808,L_lactis_crem_SK11_NrdF:0.023814192):0.13783878):0.00455663,(CarnobacteriumAT7_NrdF:0.13308497,C_morbi51271_NrdF:0.14053066):0.03714887):0.01901804,Enterococcus_phEF24C_NrdF:0.18414272):0.04949773,((L_lactis_pGdh442_NrdF:0.012555802,S_infantariusBAA102_NrdF2:0.012921905):0.14377758,L_fermentum3956_NrdF2:0.15919708):0.074391685):0.05661073):0.026960082,((L_johnsonii_NCC_533_NrdF:0.08519085,(L_gasseri_33323_NrdF:0.008805858,LgasseriMV22_NrdF2?:0.0071685826):0.080421194):0.1512905,((L_acidophilus_NCFM_NrdF:8.028471E-5,Lacidophilus4796_NrdF?:0.0031351494):0.10077009,LcrispatusJVV01_NrdF2:0.1056867):0.123212315):0.13195246):0.014877071,Lfermentum14931_NrdF2?:0.4056656):0.020192375):0.055231355):0.0038003216,(((((((((((((((B_aphidicola_APS_NrdB:0.07356018,B_aphidicola_Sg_NrdB:0.073498644):0.04083861,B_aphidicola_Bp_NrdB:0.11498117):0.01974023,(Cand_B_floridanus_NrdB:0.06509097,B_pennsylvanicusBPEN_NrdB:0.06325127):0.07395205):0.01323744,((((((((((((((((E_coli_K12_MG1655_NrdB:0.0,(E_coliO157_H7EC4501_NrdB:2.8207529E-4,E_coli_8739_NrdB:0.0):9.842454E-4):9.6728496E-4,(((E_coli_CFT073_NrdB:0.0,(E_coli_APEC_O1_NrdB:0.0016444069,E_coli_SMS35_NrdB:0.0):0.0019626813):3.6575767E-4,(S_flexneri_2a_2457T_NrdB:0.0,(E_coli_B171_NrdB:0.0,Sflexneri_5_8401_NrdB:0.0019421332):0.0012527999):0.0013492532):6.058134E-4,E_coli_E22_NrdB:0.0017526452):0.0015046636):0.00122043,E_albertiiTW07627_NrdB:0.00139386):0.010304846,(((((S_ente_e_Ty_CT18_NrdB1:0.0025532872,S_entKentucky191_NrdB:0.0027658618):6.305592E-5,S_entGallinarum_NrdB:0.0025965185):8.006417E-5,S_e_e_P_ATCC9150_NrdB:0.0025795102):0.0024472119,S_typhimurium_LT2_NrdB:0.004946833):0.0023599316,S_arizonae62z4z23_NrdB:0.008634877):0.0030030536):0.0041959267,K_pneumoniae_78578_NrdB:0.014720341):0.0077892174,(Enterobacter_sp_638_NrdB:0.01734035,(C_koseriBAA895_NrdB:0.011788413,E_cancerogenus35316_NrdB:0.017466906):0.006595819):0.005024961):0.004848796,E_sakazakii_BAA894_NrdB:0.02840547):0.017358834,((((((((Y_pestis_CO92_NrdB:0.010987825,(Y_pestis_KIM_NrdB:0.007864197,Y_enterocolitica8081_NrdB:0.005469137):0.0051949713):0.0041629598,(Y_mollaretii_43969_NrdB:0.011734571,Y_intermedia_29909_NrdB:0.012201599):0.0032152145):0.0013542117,Y_bercovieri_43970_NrdB:0.017808795):0.0024010295,Y_frederiksen_33641_NrdB:0.018965295):0.015763273,S_proteamaculans_568_NrdB:0.03232738):0.008850815,((E_car_at_SCRI1043_NrdB:0.008924017,P_carotovorumPBR1692_NrdB:0.0070334305):0.003882728,P_carotovorumWPP14_NrdB:0.012138548):0.027596503):0.0037111128,S_gloss_morsitans_NrdB:0.043899506):0.0018978784,E_tasmaniensisEt1_99_NrdB:0.043034416):0.0032202874):0.020678943,O_formigenesOXCC13_NrdB:0.073930286):0.005255058,(((P_lumine_lau_TT01_NrdB:0.009194862,P_asymbiotica43949_NrdB:0.009571894):0.0319206,(P_stuartii25827_NrdB:0.016267927,PalcalifaciensDSM301_NrdB:0.018123608):0.024283964):0.0031141045,(P_mirabilisHI4320_NrdB:0.0103529645,P_penneri35198_NrdB:0.0109236315):0.03078745):0.0274018):0.017447943,(B_cicadellinicola_Hc_NrdB:0.08793314,H_defensa_Ap_NrdB:0.08273353):0.011682055):0.007818716,((H_ducreyi_35000HP_NrdB:0.03323873,(A_pleuropn_1_4074_NrdB1:0.014381334,(A_pleuropneum_L20_NrdB1:0.0013035504,A_pleuropneumon7AP76_NrdB1:0.0013560241):0.014050783):0.017673122):0.02578786,((((((((H_influenzae_RdKW20_NrdB:3.7103283E-4,H_influenzae_PittEE_NrdB:0.0022885415):0.0011225804,H_influenzae_3655_NrdB:0.0015369941):0.0010626713,H_influenzae_PittAA_NrdB:0.0042564776):0.001746396,H_influenzae_224_21_NrdB:0.0062633557):0.02116271,H_somnus_129PT_NrdB:0.023773018):0.0025094,(M_succin_MBEL55E_NrdB:0.024580162,A_succinogenes_130Z_NrdB:0.020632604):0.004973313):0.0038836722,P_multocida_m_Pm70_NrdB:0.030106125):0.010403516,M_haemolytica_PHL213_NrdB1:0.044227913):0.015551372):0.042514615):0.018522676,((((((((((N_meningitidis_MC58_NrdB:0.0035017454,N_gonorrh_FA1090_NrdB:0.004606363):0.0025519857,(N_meningitidis_FAM18_NrdB:0.0011181587,N_meningitidis053422_NrdB:0.0015343613):0.0061051906):0.0049534505,N_meningit_Z2491_NrdB:0.0129136825):0.0055650873,N_gonorrhoeae11945_NrdB:0.018341104):0.031324375,E_corrodens23834_NrdB:0.049906325):0.010444485,K_oralis_ATCC51147_NrdB:0.06208568):0.029941881,T_auensis9187_NrdB:0.09234223):0.010488379,(A_salmonicida_A449_NrdB:0.017279176,A_hydrophilaATCC7966_NrdB:0.017203582):0.0855693):0.0047756797,(((((((V_para_RIMD2210633_NrdB:0.007438215,(V_harveyi_HY01_NrdB:0.0036572807,V_harveyi_BAA1116_NrdB:0.004300279):0.0031718647):0.003715188,V_alginolytic_12G01_NrdB:0.011717655):0.005561572,V_campbelliiAND4_NrdB2:0.016703814):0.0068646357,V_vulnificus_CMCP6_NrdB:0.022992171):0.01273817,((Vibrio_MED222_NrdB:0.0052658445,Vibrionales_SWAT3_NrdB:0.0053442353):0.030016754,V_shilonii_AK1_NrdB:0.03419692):0.0015406233):0.01111381,(V_cholerae_RC385_NrdB:0.010401182,((V_cholerae274080_NrdB:4.3568882E-4,Vibrio_cholerae_B33_NrdB:0.0):6.185825E-4,V_choler_ElTorN16961_NrdB:0.0):0.01122044):0.03479752):0.030961175,(((P_profundum_SS9_NrdB:0.013787342,P_profundum_3TCK_NrdB:0.012950625):0.044753868,(V_angustum_S14_NrdB:0.019842563,Photobacterium_SKA34_NrdB:0.019945236):0.041128412):0.012031415,(V_fischeri_ES114_NrdB:0.02768223,A_salmonicidaLFI1238_NrdB:0.028020687):0.04251685):0.009747791):0.025191668):0.007912377,M_flagellatus_KT_NrdB:0.117796466):0.0062119053):0.004094864,BacteriophagePhiEcoM_NrdB:0.12508333):0.009733594,((Psychrobacter_sp_NrdB:0.009298337,P_cryohalolentis_K5_NrdB:0.009418241):0.05576834,Psychrobact_PRwf1_NrdB:0.06605617):0.06345969):0.0016416297,((((((S_oneidensis_MR1_NrdB:0.01471942,(Shewanella_MR7_NrdB:0.010010178,Shewanella_ANA3_NrdB:0.011437543):0.0039617736):0.019220464,(((S_baltica_OS155_NrdB:0.0024238674,S_baltica_OS195_NrdB:0.0028952817):0.004565843,S_baltica_OS223_NrdB:0.006179408):0.018430911,S_putrefaciensCN32_NrdB:0.022952924):0.008000537):0.026343156,(S_frigidi_NCIMB_400_NrdB:0.0461522,S_denitrific_OS217_NrdB:0.04427333):0.014177149):0.0024069387,S_amazonens_SB2B_NrdB:0.06273539):0.016110074,((((S_pealeana_700345_NrdB:0.017612655,S_halifaxensisHAWEB4_NrdB:0.017054012):0.02840433,S_loihica_PV4_NrdB:0.046134677):0.0038375359,S_woodyi_51908_NrdB:0.04936282):0.007565299,S_benthicaKT99_NrdB:0.055277787):0.020418841):0.04696777,Moritella_sp_PE36_NrdB:0.12858148):0.009760573):0.007886385):0.014218823,(((I_loihiensis_L2TR_NrdB:0.047045596,I_baltica_OS145_NrdB:0.04314008):0.06829001,(P_atlantica_T6c_NrdB:0.07687678,(A_macleo_Deep_eco_NrdB:0.05966926,Alpha_HTCC2255_NrdB:0.06846444):0.014646761):0.030574353):0.031425204,(Psychromonas_CNPT3_NrdB1:0.07300825,P_ingrahamii_37_NrdB:0.07211049):0.08483981):0.010797977):0.009363378,((((((P_haloplanktis_TAC1_NrdB:0.014911798,Alteromonadales_TW7_NrdB:0.014343522):0.053703573,P_tunicata_D2_NrdB:0.068032406):0.065287516,Oceanobacter_RED65_NrdB:0.12720096):0.002565254,(Marinomonas_MED121_NrdB:0.07581547,Marinomonas_MWYL1_NrdB:0.07351787):0.054763686):0.012326689,T_crunogena_XCL2_NrdB:0.14098753):0.006860697,(Oceanospirill_MED92_NrdB:0.14822319,L_araneosa_HTCC2155_NrdB:0.14433001):0.0016123954):0.014566476):0.009324082,(C_psychrerythr_34H_NrdB:0.06946137,S_sediminis_HAWEB3_NrdB:0.076815225):0.09816981):0.013811883,(Ruthia_magnificaCm_NrdB:0.07069321,V_okutanii_HA_NrdB:0.06984733):0.13189235):0.008883632,Reinekea_MED297_NrdB:0.19197667):0.014225251,(S_ente_e_Ty_CT18_NrdB2:0.009647712,Y_p_Mediev_91001_NrdB2:0.008870807):0.21973334):0.03444355,(((Bacteriophage_Aeh1_NrdB:0.15859674,Bacteriophage_KVP40_NrdB:0.17094871):0.05300777,Bacteriophage_RB43_NrdB:0.2203658):0.011007136,((((((Bacteriophage_RB27_NrdB:0.037513237,((Bacteriophage_T2H_NrdB:0.018816823,Enterob_ph_RB51_NrdB:0.019942867):0.011253403,Bacteriophage_RB14_NrdB:0.031213304):0.0077803787):0.006816878,(Bacteriophage_RB32_NrdB:0.026783654,Bacteriophage_T4_NrdB:0.028625317):0.015538418):0.01012242,Bacteriophage_U5_NrdB:0.05288326):0.026280338,(Bacteriophage_JS98_NrdB:0.019444937,Enterob_ph_JS10_NrdB:0.020342862):0.060451515):0.021472849,(Bacteriophage_TuIa_NrdB:0.051831253,Bacteriophage_RB69_NrdB:0.066117465):0.052186884):0.12038781,(Bacteriophage_RB49_NrdB:0.037223324,(Enterob_phagePhi1_NrdB:0.007614085,Enterob_ph_JSE_NrdB:0.007929957):0.02907873):0.16577326):0.022129342):0.036953203):0.017202992,(((Cyanophage_PSSM4_NrdB:0.09899893,Bacteriophage_Syn9_NrdB:0.104805425):0.02721061,Cyanophage_PSSM2_NrdB:0.12585597):0.0065087904,Bacteriophage_SPM2_NrdB:0.13680172):0.1373777):0.05412808,(Bacteriophage_T5_NrdB:0.032505337,EnterobactphageEPS7_NrdB:0.032535315):0.3188692):0.026934665,((Bacteriop_Felix_01_NrdB:0.25601542,(Escherichiaphagerv5_NrdB:0.23377685,Enterob_ph_phiEa214_NrdB:0.22129561):0.031815983):0.06016477,(Pseudom_ph_phiKZ_NrdB:0.18262038,PseudomonasV201phi21_NrdB:0.18126851):0.15483364):0.053271998):0.010007347,(B_hyodysenteriaeWA1_NrdB:0.11097889,B_murdochii12563_NrdB:0.12143701):0.28708068):0.021608846):0.0104375165):0.0032768417,S_ex_nucleophvir_NrdB1:0.4572493):0.0056526246,(Ostreid_herpesv_1_NrdB:0.37485954,((((((((((((((B_bronchisept_RB50_NrdB:0.028844226,B_avium_197N_NrdB:0.027135417):0.00246072,B_petriiDSM12804_NrdB:0.03324631):0.068484865,((((C_viol_ATCC12472_NrdB:0.048423056,L_nitroferrum2002_NrdB:0.04602139):0.034010045,T_denitr_ATCC25259_NrdB:0.08123272):0.010156235,L_hongkongensisHLHK9_NrdB:0.0902179):0.00952313,((((((R_solanacearumGMI100_NrdB:0.011659303,(R_pickettii_12J_NrdB:0.0048090643,R_pickettii_12D_NrdB1:0.005141184):0.008365572):0.0037137233,(R_solanacea_UW551_NrdB:0.0020451364,R_solanacearum1609_NrdB:0.0029299879):0.01246165):0.008504715,(R_metallid_CH34_NrdB:0.016193822,((R_eutropha_JMP134_NrdB:0.007829805,R_eutropha_H16_NrdB:0.0073986216):0.003217579,C_taiwanensis_NrdB:0.010764415):0.0053556296):0.006522718):0.034610644,R_pickettii_12D_NrdB2:0.079230435):0.016074259,((((((((((B_cepacia_R1808_NrdB:0.0,B_vietnamiensis_G4_NrdB:0.0016294282):0.006091909,(((B_cepacia_AMMD_NrdB:0.0012742204,B_ambifariaIOP4010_NrdB:0.0012071691):0.0030139268,B_ambifariaMEX5_NrdB:0.004430242):0.0016696495,(Burkholderia_383_NrdB:0.0052757184,((B_cenocepacia_PC184_NrdB:0.0015258074,B_cenocepacia_MC03_NrdB:9.555822E-4):8.8510476E-4,B_cenocepacia_1054_NrdB:0.0):0.0035796594):8.543686E-4):0.00145214):0.0016141218,B_cepacia_R18194_NrdB:0.0013309467):0.0052552633,B_ubonensisBu_NrdB:0.014364432):0.0059389374,((((B_pseudom_K96243_NrdB:0.0,B_pseudomalle_1710b_NrdB:0.005484478):0.004182207,B_thailandensisTXDOH_NrdB:0.0015320787):0.002158803,((B_thailandens_E264_NrdB:0.0027846927,(B_mallei_SAVP1_NrdB:0.0033235769,B_pseudomalle_1106b_NrdB:0.0):0.0025630537):0.0031488228,(B_oklahomensisEO147_NrdB:0.006647124,B_oklahomensisC6786_NrdB:0.005117582):0.00243947):0.002243343):0.0059969723,B_thailandensisMSMB4_NrdB:0.0):0.0013069133):0.009027095,B_multivoransCGD2_NrdB:0.023954842):0.006091066,B_glumaeBGR1_NrdB1:0.03476169):0.010593451,B_multivorans_17616_NrdB:0.046040997):0.0048355847,((((B_fungorum_LB400_NrdB:0.0,(B_xenovorans_LB400_NrdB:0.0036418797,B_phytofirmans_PsJN_NrdB:0.0036573904):0.004062384):0.010100993,B_graminisC4D1M_NrdB:0.015571762):0.0055257627,BurkholderiaH160_NrdB:0.018610474):0.017880326,BphymatumSTM815_NrdB:0.038385153):0.011547496):0.009950491,B_dolosa_AUO158_NrdB:0.06290116):0.011376987):0.018935505,(Polyn_QLWP1DMWA1_NrdB:0.016480716,P_necessariusSTIR1_NrdB:0.019052278):0.08059857):0.012987895):4.53408E-4):0.0011481842,((H_arsenicoxydans_NrdB:0.02460643,J_Marseille_NrdB:0.023862958):0.07721391,A_marinaMBIC11017_NrdB:0.09879637):0.006202882):0.0065200627,((((R_gelatinosus_PM1_NrdB:0.0,M_petroleiphilum_PM1_NrdB:0.006274315):0.056401588,L_cholodniiSP6_NrdB:0.060089216):0.01970551,(((Polaromonas_JS666_NrdB:0.054616384,P_naphthaleniv_CJ2_NrdB:0.051326767):0.012168967,V_paradoxusS110_NrdB:0.062474817):0.007829202,(R_ferrireduce_15236_NrdB:0.062227096,((A_av_citrulliAAC001_NrdB:0.044414043,Acidovorax_JS42_NrdB:0.044591192):0.005888288,(C_testosteroni_KF1_NrdB:0.04291371,D_acidovorans_SPH1_NrdB:0.039730918):0.002639397):0.013864426):0.0065020043):0.006999614):0.006101357,V_eiseniae_EF012_NrdB:0.086867794):0.024880918):0.018419795,(((N_europ_ATCC19718_NrdB:0.025949182,N_eutropha_C71_NrdB:0.027101217):0.0512042,N_multiformis_25196_NrdB:0.07907133):0.040658902,(A_ferrooxidans53993_NrdB:0.0,A_ferrooxidans23270_NrdB:5.9059737E-5):0.124473):0.011299297):0.018632539,Limnobacter_MED105_NrdB:0.14652784):0.049967576,(((((((C_burnetti_RSA_493_NrdB:0.028740121,(C_burnetii_Q177_NrdB:0.002477315,C_burnetiiCbuGQ212_NrdB:0.002510216):0.024167774):0.07829993,(((L_pneumophila_Lens_NrdB:0.002533691,L_pneumophila_Paris_NrdB:0.002975951):9.3302154E-4,L_pneumophila_Corby_NrdB:0.0045315824):0.004687326,L_pneu_p_Philad1_NrdB:0.01641766):0.07841329):0.009922625,R_grylli_NrdB:0.10458258):0.0067829797,((M_capsulatus_Bath_NrdB:0.07879266,N_oceani_19707_NrdB:0.08160834):0.017459419,(ThioalkalivibHLEbGR7_NrdB:0.05114345,ThioalkalivibrioK90m_NrdB:0.05424871):0.0463641):0.015351936):0.0035393822,N_mobilis_Nb_231_NrdB:0.123436235):0.026237449,(((((((((P_aeruginosa_PAO1_NrdB:0.0041765524,P_aeruginosa_C3719_NrdB:0.0):0.015346634,P_mendocina_ymp_NrdB:0.01938805):0.023378218,P_stutzeri_A1501_NrdB:0.04008468):0.021294462,A_vinelandii_DJ_NrdB:0.059324414):0.00821346,(((P_putida_KT2440_NrdB:0.00596528,(P_putida_W619_NrdB:0.004858203,P_entomophila_L48_NrdB:0.0047803507):0.0012520512):0.015876886,P_putida_F1_NrdB:0.022080714):0.019845562,(((P_syr_tom_DC3000_NrdB:0.0011077729,P_syringae_s_B728a_NrdB:0.0013018656):8.731678E-4,P_syr_phaseolic_14_NrdB:0.0015364707):0.025516126,(P_fluorescens_PfO1_NrdB:0.024367087,((P_fluorescens_Pf5_NrdB:0.014847543,P_fluorescensSBW25_NrdB:0.014068119):0.0054753367,P_fluorescensSBW25_NrdB1:0.019788217):0.0038737622):0.0028427427):0.014265883):0.029932505):0.029833993,(A_borkumensis_SK2_NrdB:0.013279312,AlcanivoraxDG881_NrdB:0.0036220958):0.086194746):0.009252915,MarineEB0_39H12_NrdB:0.11188004):0.010875301,(Acinetobacter_ADP1_NrdB:0.0603745,((A_baumannii_17978_NrdB:0.0,(A_baumanniiAYE_NrdB:0.00233163,(A_baumanniSDF_NrdB:0.0023341072,A_baumanniiACICU_NrdB:0.0023497336):1.0290358E-5):0.0022012237):0.02030349,Acinetobacter_27244_NrdB:0.023935126):0.036935214):0.060014103):0.003933653,(((S_degradans_240_NrdB1:0.11057124,((((C_litoralis_KT71_NrdB:0.042132054,GammaproteoNOR53_NrdB:0.0395006):0.040561285,GammaproteoNOR51B_NrdB:0.08014258):0.012704932,M_proteobact_2080_NrdB:0.09751076):0.011640513,M_proteobact_2143_NrdB:0.108123645):0.006770393):0.0029453516,K_koreensis16069_NrdB:0.1158803):0.0036197053,(Csalexigens_DSM3043_NrdB:0.10600871,C_japonicusUeda107_NrdB:0.10640179):0.011564527):0.011631021):0.01786688):0.028329957,(((((((Mesorhizobium_BNC1_NrdB:0.05499758,((N_hamburgensis_X14_NrdB:0.027178133,N_winogradskyi_Nb25_NrdB:0.026530307):0.008977708,Nitrobacter_Nb_311A_NrdB:0.03486216):0.027541555):0.0071615954,O_carboxidovoransOM5_NrdB:0.060901057):0.0074188774,G_aurantiacaT27_NrdB:0.06977116):0.0039212606,R_palustris_BisB18_NrdB:0.07776825):0.015024336,R_palustrisTIE1_NrdB:0.09081769):0.016533941,(((((T_fusca_YX_NrdB:0.04797299,N_dassonvillei43111_NrdB:0.053721927):0.019222012,S_erythraea_NRRL2338_NrdB:0.07138533):0.014756438,K_flavida17836_NrdB:0.08523045):0.0060461224,A_mirum43827_NrdB:0.08551746):0.0069622495,S_viridis43017_NrdB:0.09888514):0.010762841):0.018969541,(A_ehrlichei_MLHE1_NrdB:0.106057785,H_neapolitanusc2_NrdB:0.11908841):0.019518247):0.044858374):0.02051576):0.01915118,(((C_muridarum_Nigg_NrdB:0.02667985,(C_trachomatisDUW3CX_NrdB:0.01123674,(C_trachomatis_AHAR_NrdB:0.0032227775,C_trachomatis434_Bu_NrdB:0.0025575692):0.0063409223):0.0155144045):0.040126625,(((C_caviae_GPIC_NrdB:0.035278454,C_felis_FeC56_NrdB:0.034488987):0.0023685382,C_abortus_S263_NrdB:0.03631341):0.009106725,(C_pneumoniae_AR39_NrdB:0.008250948,C_pneumoniae_TW183_NrdB:0.012459111):0.035524894):0.02250809):0.079318166,((((B_marina_DSM_3645_NrdB:0.103328235,P_maris_DSM_8797_NrdB:0.09667176):0.035760738,R_marinus4252_NrdB:0.16172169):0.011604128,H_aurantiacus_23779_NrdB:0.14815198):0.005330281,(M_infernorumV4_NrdB:0.13476376,T_terrenumBAA798_NrdB:0.13666481):0.008990449):0.0037736928):0.069749966):0.040821664,(Halobacterium_NRC1_NrdB:0.11565662,(H_borinquense11551_NrdB:0.08900448,(N_magadii43099_NrdB:0.076086886,H_utahensis12940_NrdB:0.07160542):0.016083196):0.03988867):0.11437336):0.04792487,(((O_bacterium_TAV2_NrdB:0.10876048,VerrucomicrobDG1235_NrdB:0.10592878):0.01116172,V_spinosum4136_NrdB:0.11644226):0.095759876,C_flavusEllin428_NrdB:0.22693135):0.109322034):0.016511349,((((S_degradans_240_NrdB2:0.13674569,(((M_aquaeolei_VT8_NrdB:0.042296506,M_algicola_DG893_NrdB:0.04704067):0.015811222,Marinobacter_ELB17_NrdB:0.06597368):0.07171919,(Gammaproteobact5015_NrdB:0.13281834,Methylophaga_DMS010_NrdB:0.13745193):0.006583504):0.0059019364):0.0018439026,(H_chejuensis_2396_NrdB:0.14193256,L_intracell_PHEMN100_NrdB:0.12090732):0.006853066):0.0059045786,B_glumaeBGR1_NrdB2:0.14244463):0.18444249,Beggiatoa_PS_NrdB:0.33930433):0.02091267):0.015080945,((((((T_whipplei_TW0827_NrdB:0.07555315,((L_xyli_x_CTCB07_NrdB:0.04172545,C_michiganensis382_NrdB:0.038521465):0.0240772,Marine_acti_PHSC20C1_NrdB:0.060602278):0.01273787):0.020595169,P_acnes_KPA171202_NrdB:0.10502856):0.072792724,single_cell_isol_TM7_NrdB:0.18377386):0.108967595,T_roseum5159_NrdB:0.2588098):0.06400269,((SulfurihydrogenYO3AO_NrdB:0.029309012,S_azorenseAzFu1_NrdB:0.022808252):0.018837325,P_marinaEXH1_NrdB:0.045500714):0.30073005):0.011942502,HydrogenobY04AAS1_NrdB:0.34211317):0.0066096387):0.027587757,(((((Alcelaphine_hrpv_1_NrdB:0.12594007,Ovine_herpesvirus_2_NrdB:0.10638317):0.10446395,(((((Ateline_herpesv_3_NrdB:0.050205316,Saimiriine_herpv_2_NrdB:0.051768366):0.122647196,Equid_herpesvirus_2_NrdB:0.17182419):0.0111023,Bovine_herpesvirus_4_NrdB:0.18472697):0.004774007,(Human_herpesvirus_8M_NrdB:0.15227737,((Cercopithec_hvir17_NrdB:0.0019250234,Rh_rhadinov_H26_NrdB:0.0):0.009843008,Macata_rhadinovirus_NrdB:0.011409992):0.1404064):0.046443626):0.009570182,Murid_herpesvirus_4_NrdB:0.20492291):0.017436313):0.013617402,(Callitrich_hrpv_3_NrdB:0.13444446,(Cercop_herpesv_15_NrdB:0.020113597,Human_herpesvirus_41_NrdB:0.019621503):0.1138999):0.08190375):0.10170573,((((((((Bovine_herpesvirus_1_NrdB:0.060724355,Bovine_herpesvirus_5_NrdB:0.060081016):0.07405467,Suid_herpesvirus_1_NrdB:0.13539818):0.015788369,(Equid_herpesvirus_4_NrdB:0.073472224,Equid_herpesvirus_1_NrdB:0.08237193):0.07928745):0.022282634,Feline_herpesvirus_1_NrdB:0.19386294):0.00817242,(Cercopith_hrpv_7_NrdB:0.14928815,HumanHV3Dumas_NrdB:0.1321688):0.062374696):0.009515627,(((Bovine_herpesvirus_2_NrdB:0.09651868,Leporid_herpesv_4_NrdB:0.09629177):0.034484595,((Cercop_herpesv_1_NrdB:0.09207611,(Cercop_herpesv_2_NrdB:0.025239754,Cercopithec_virus_16_NrdB:0.027885245):0.04999111):0.039259776,((Human_herpesvirus_1_NrdB:0.05219281,H_herpesvirus_KOS_NrdB:0.05789893):0.0178888,(Human_herpesvirus_2G_NrdB:0.053678203,Human_herpesV_2_333_NrdB:0.057776902):0.02061755):0.051204894):0.011898126):0.0593063,Duck_enteritisV_NrdB:0.22114772):0.008818192):0.017488698,((Gallid_herpesvirus_2_NrdB:0.12799284,Gallid_herpesvirus_3_NrdB:0.13516505):0.018311378,Meleagrid_hrpv_1_NrdB:0.16494):0.06036394):0.010204263,(Gallid_herpesvirus_1_NrdB:0.15663378,Psittacid_herpesv_1_NrdB:0.15105854):0.06921544):0.08837102):0.060031597,(((P_falciparum_3D7_NrdB2:0.16968897,(P_yoelii_17XNL_NrdB2:0.09245869,P_berghei_ANKA_NrdB2:0.088749364):0.081804946):0.17216742,(Theileria_parva_NrdB2:0.28631422,Babesia_bovis_NrdB2:0.3181874):0.072332054):0.053682607,(((B_bacteriovorusHD100_NrdB:0.15492935,((((M_xanthus_DK_1622_NrdB:0.11803207,G_obscuriglobus2246_NrdB:0.10520952):0.011424874,A_capsulatum51196_NrdB:0.12608452):0.025004396,((S_maltophilia_R5513_NrdB1:0.033752948,(S_maltophiliaK279a_NrdB1:0.017642554,StenotrophomonaSKA14_NrdB1:0.017965756):0.012057298):0.10140041,DehalococcoidesVS_NrdB:0.11902453):0.025894573):0.0055154767,(P_pacifica_SIR1_NrdB:0.14934634,S_cellulosumSoce56_NrdB:0.13286225):0.01530495):0.010384347):0.010269176,((((((S_avermit_MA4680_NrdB:0.028378068,StreptomycesMg1_NrdB:0.03079353):0.008936823,S_sviceus29083_NrdB:0.03851665):0.0053242487,S_coelicolor_A3_2_NrdB:0.04486271):0.0019951968,((((S_clavuligerus27064_NrdB:0.020974157,S_jumonjinensis_NrdB:0.022504102):0.008434527,S_pristinaespir25486_NrdB:0.029818388):0.008502548,S_microflavus_NrdB:0.036623884):0.004569611,S_griseusNBRC13350_NrdB:0.040917788):0.0058983513):0.072651334,(S_nassauensis44728_NrdB:0.10848204,S_roseum_DSM_43021_NrdB:0.09641092):0.015370474):0.023472767,(Acellulolyticus_11B_NrdB:0.10338806,((((S_tropica_CNB440_NrdB:0.048862245,S_arenicola_CNS205_NrdB:0.04791195):0.015833821,Micromonospora_39149_NrdB:0.05874451):0.017030863,C_acidiphila44928_NrdB:0.06926467):0.023402445,K_sedentarius20547_NrdB:0.11300152):0.007341832):0.03814322):0.018061878):0.17645942,(N_gruberi_NrdB2:0.36741784,(Hydra_magnipapillata_NrdB1:0.32887843,(A_polyph_mimivirus_NrdB:0.28669652,((ASFV_Malawi_LIL_201_NrdB:0.024855714,(ASFV_OURT88_3_NrdB:0.013112281,ASFVBenin97_1_NrdB:0.009468364):0.017599843):0.31202585,((E_siliculosus_v_NrdB:0.1953198,(F_irregularis_v_a_NrdB:0.08281691,Feldmanniavirus_NrdB:0.08384976):0.11388417):0.12015526,(E_huxleyi_virus_86_NrdB:0.19402044,(((((P_bursaria_Chv_1_NrdB:0.013189439,Chlorella_virus_AR15_NrdB:0.015201729):0.03409661,Chlorella_virus_NY2A_NrdB:0.057906937):0.05845912,(Chlorella_virus_ATCV_NrdB:0.07570141,(Chlorella_virus_FR48_NrdB:0.017016387,Chlorella_virusMT325_NrdB:0.0019110589):0.081816375):0.052179918):0.10882542,OstreococcusVOsV5_NrdB:0.21263024):0.008660674,((((((((A_thaliana_NrdB1:0.10358927,(G_max_NrdB:0.077464916,((V_vinifera_NrdB2:0.06939774,Ricinus_communis_NrdB:0.06313238):0.010357322,Populus_trichocarpa_NrdB1:0.074138805):0.008763735):0.026021875):0.027931092,(P_patens_NrdB:0.042882804,(P_patens_NrdBiso1:0.039144862,P_patens_NrdBiso2:0.038254518):0.0057961456):0.064973764):0.006394427,(A_thaliana_NrdB2:0.099842004,((((O_sativa_jp_NrdB1:0.0066236737,Oryza_sativa_indica_NrdB:0.005210646):0.026940927,(Zea_mays_NrdBiso1:0.022190265,O_sativa_jp_NrdB2:0.01997841):0.00603736):0.009800002,Zea_mays_NrdB:0.042909518):0.065711,((N_tabacum_NrdB:0.06966686,(Populus_trichocarpa_NrdB2:0.014152952,Populus_trichocarpa_NrdB3:0.019281698):0.03975563):0.002770829,V_vinifera_NrdB1:0.06780706):0.017874803):0.010766817):0.016261501):0.0068516843,C_reinhardtii_NrdB1:0.15762582):0.003911946,(O_lucimarinusCCE9901_NrdB1:0.09881016,(M_pusilla_CCMP1545_NrdB1:0.07974429,Micromonas_RCC299_NrdB1:0.081139):0.025485305):0.035337906):0.007726773,((O_lucimarinusCCE9901_NrdB2:0.117674895,(M_pusilla_CCMP1545_NrdB2:0.07736412,Micromonas_RCC299_NrdB2:0.08105172):0.030845003):0.04007206,C_reinhardtii_NrdB2:0.20940293):0.016482603):0.013893586,((((((P_falciparum_3D7_NrdB1:0.030643966,(Plasmodium_vivax_NrdB:0.012853808,P_knowlesiH_NrdB:0.007979526):0.0187318):0.023498556,(P_yoelii_17XNL_NrdB1:0.044484142,P_chabaudi_NrdB:0.043015856):0.013020032):0.1148836,((T_annulata_Ankara_NrdB1:0.035615787,Theileria_parva_NrdB1:0.0230049):0.10691664,Babesia_bovis_NrdB1:0.12112596):0.045077402):0.020017626,(((C_parvum_Iowa_II_NrdB:0.031972352,C_hominis_TU502_NrdB:0.0):0.09159477,C_murisRN66_NrdB:0.12145688):0.066930994,(T_gondiiME49_NrdB:0.001279165,T_gondiiGT1_NrdB:0.0012783797):0.16562131):0.007354709):0.024849584,((T_thermophila_SB210_NrdB:0.11735749,P_tetraurelia_NrdB:0.10816179):0.04816765,N_gruberi_NrdB1:0.16231084):0.009329168):0.009443132,(((D_discoideum_AX4_NrdB:0.16032355,(Cy_merolae_NrdB2:0.19316545,((Pedobacter_BAL39_NrdB:0.016006341,P_heparinus2366_NrdB:0.015341622):0.05410649,C_pinensis2588_NrdB2:0.0806814):0.043502405):0.01098233):0.0059004747,(((((L_amazonensis_NrdB:0.009740851,(L_infantum_JPCM5_NrdB:0.01579032,L_major_Friedlin_NrdB2:0.019923966):0.012225015):0.028731538,Leishm_braziliensis_NrdB2:0.057263955):0.011674802,Leishm_braziliensis_NrdB1:0.06920221):0.005839461,L_major_Friedlin_NrdB1:0.06596629):0.079143964,((T_brucei_brucei_NrdB:0.01678943,T_brucei_TREU927_NrdB:0.019355148):0.07307403,(Trypanosoma_cruzi_NrdB:0.016999476,T_cruzi_Brener_NrdB:0.016133053):0.08809066):0.0035719427):0.058865443):0.0011556607,((C_P_amoebophila_UWE25_NrdB:0.13077253,((((((((C_atlanticus_2559_NrdB:0.047032513,(Cellulophaga_MED134_NrdB:0.0036302486,DdonghaensisMED134_NrdB:0.002561702):0.05344294):0.008248146,(((R_biformata_HTCC250_NrdB:0.03835921,F_bacterium_HTCC217_NrdB:0.043957863):0.011959687,K_algicidaOT1_NrdB:0.048762653):0.0023174272,G_frosetii_KT0803_NrdB:0.058902677):0.009812202):0.0021592001,Tenacibaculum_MED152_NrdB:0.07026329):7.255956E-4,F_bacterium_BBFL7_NrdB:0.08053921):0.010784299,((F_johnsoniae_UW101_NrdB2:0.04236293,F_psychroph_JIP02_86_NrdB:0.040713996):0.01896032,F_bacterium_BAL38_NrdB:0.05779775):0.016179487):0.0068847947,P_torquis_700755_NrdB:0.080277145):0.051773872,(Algoriphagus_PR1_NrdB:0.07448845,A_asiaticus5a2_NrdB:0.08801155):0.028679948):0.016334644,((C_hutchinsonii_33406_NrdB:0.10449896,(D_fermentans18053_NrdB:0.11894454,S_linguale_DSM_74_NrdB:0.12954031):0.004903477):0.013869081,M_marina_23134_NrdB:0.115805):0.008974131):0.0025372116):0.0025269827,(((A_anophagefferens_NrdB1:0.086784706,A_anophagefferens_NrdB3:0.076613985):0.05914024,((Phyt_sojae_NrdB:0.029382423,P_infestans_NrdB:0.06600219):0.004426636,Phyt_ramorum_NrdB:0.036096573):0.087698996):0.021315927,Cy_merolae_NrdB1:0.19508079):0.0072939573):0.005235074):0.0036332326):0.0013710107):0.011221389,(((InfSpleenKidneyNecVi_NrdB:0.01869291,(Red_sea_bre_iridov_NrdB:0.005164947,(Rock_bream_iridovir_NrdB:0.0062990356,Orangespotted_irido_NrdB:0.0033163491):0.0012453097):0.013358371):0.18566188,A_anophagefferens_NrdB2:0.22889614):0.024730321,(((((M_conf_nphv_A_NrdB:0.0283196,M_conf_nphv_B_NrdB:0.032383274):0.12550288,(S_ex_nucleophvir_NrdB2:0.12606163,(A_segetum_NPHV_NrdB:0.05287667,Agrotis_ipsilonNPHV_NrdB:0.055749528):0.04805977):0.03344014):0.01789221,((C_chalcites_virus_NrdB:0.03981194,Trichoplusia_ni_SNPV_NrdB:0.038804416):0.13528068,(E_obliqua_nphv_NrdB:0.13781925,(O_leucostigma_NPV_NrdB:0.11488834,E_pseudoc_nphvir_NrdB:0.11307518):0.013225081):0.04281182):0.0019142994):0.07869258,Shrimp_w_sp_sy_v_NrdB:0.27151683):0.01497812,((((C_elegans_NrdB:0.07183353,C_briggsaeAF16_NrdB:0.067701355):0.06248657,H_contortus_NrdB:0.21898672):0.041520752,(C_elegans_NrdB2:0.34828782,V_campbelliiAND4_NrdB1:0.27091748):0.020881407):0.009119785,(((((((((((((((((D_melanogaster_NrdB:0.005100625,D_yakuba_NrdB:0.005077492):0.006825495,D_erecta_NrdB:0.013530739):0.032424856,D_ananassae_NrdB:0.04464578):0.03897912,D_sechellia_NrdB:0.08125378):0.015355025,(((D_mojavensis_NrdB:0.05541814,D_persimilis_NrdB:0.05740237):0.038493652,D_willistoni_NrdB:0.09533146):0.0018481705,(D_virilis_NrdB:0.034686096,D_grimshawi_NrdB:0.033022236):0.06419624):0.004475887):0.028377209,M_domesticaSGHV_NrdB:0.121072896):0.014450067,((((A_aegypti_NrdB:0.077021495,A_albopictus_NrdB:0.07914288):0.022751119,A_gambiae_str_PEST_NrdB:0.10253066):0.006146915,C_quinquefasciatus_NrdB:0.10250489):0.024021843,Lymantria_d_nphv_NrdB2:0.13627218):0.003503264):0.008516293,S_litura_nphv_NrdB:0.133507):0.0012315423,((A_mellifera_NrdB:0.12207659,Nasonia_vitripennis_NrdB:0.11792341):0.008838997,T_castaneum_NrdB:0.118128374):0.022167334):0.0071926126,(((((((((((((H_sapiens_NrdB2:0.022188319,P_troglodytes_NrdB2:0.0):0.007059777,(Fido_NrdB2:0.011469627,Bos_taurus_NrdB2:0.011322396):0.01625136):0.005896475,Fido_NrdB2iso:0.02707358):0.007796427,((P_pygmaeus_NrdB2:0.008349813,M_fascicularis_NrdB2:0.0058952016):0.02907813,R_norvegicus_NrdB2:0.040834248):0.002061973):0.0021095653,S_scrofa_NrdB2:0.045939483):0.0032427174,(M_musculus_NrdB2:0.031395353,Equus_caballus_NrdB2:0.028433707):0.011429981):0.01217593,(M_domestica_NrdB2:0.051360108,O_anatinus_NrdB2:0.08578275):0.008331705):0.0065344824,(G_gallus_NrdB2:0.036480263,Taeniopygia_guttata_NrdB1:0.05072904):0.024140898):0.022861516,X_SiluranaTropicalis_NrdB3:0.09179996):0.023910679,D_rerio_NrdB2:0.13247763):0.006657457,I_scapularis_NrdB:0.12910175):0.008219916,(((X_SiluranaTropicalis_NrdB2:0.08677521,X_laevis_NrdB1:0.095764466):0.04983663,(Canarypox_virus_NrdB:0.1402275,C_intestinalis_NrdB:0.13541353):0.009241802):0.002604271,(Hydra_magnipapillata_NrdB2:0.15705535,P_humanuscorporis_NrdB:0.11916843):0.010031063):8.3021465E-4):0.005487869,((S_purpuratus_NrdB1:0.1421095,M_brevicollis_MX1_NrdB:0.12268801):0.0017708647,((N_vectensis_NrdB1:0.0,N_vectensis_NrdB2:0.028412627):0.040436666,N_vectensis_NrdB3:0.072148524):0.08787803):0.007943255):0.002251827):0.0018223581,(((((((((((((H_sapiens_NrdB1:0.024243405,Bos_taurus_NrdB1:0.027170477):0.012221849,((Fido_NrdB1:0.01821582,Fido_NrdB1iso:0.013869741):0.019953283,Equus_caballus_NrdB1:0.041048646):0.0014455902):0.012589731,M_auratus_NrdB:0.04788676):0.005154819,M_domestica_NrdB1:0.068460114):0.017281076,Bos_taurus_NrdB1iso:0.07044688):0.014259659,M_fascicularis_NrdB1:0.08802029):0.005544785,((G_gallus_NrdB1:0.064102,O_anatinus_NrdB1:0.06576813):0.014297154,Taeniopygia_guttata_NrdB2:0.071181744):0.013317016):0.0039670723,(M_musculus_NrdB1:0.082847096,R_norvegicus_NrdB1:0.08725599):0.0098907845):0.012143966,(Camelpox_virus_M96_NrdB:0.0131844375,((((Cowpox_virus_NrdB:0.005451138,(Vaccinia_v_TianTan_NrdB:0.007915908,Vaccinia_V_Ankara_NrdB:0.0014884813):8.1845454E-4):0.0017293707,((Vaccinia_virus_3737_NrdB:0.0041441037,(Vac_virus_WR_NrdB:0.0015670293,Vaccinia_V_Copenhage_NrdB:0.001567767):0.0021254886):3.6316155E-4,(Rabbitpox_virus_NrdB:0.0016752991,Horsepox_virus_NrdB:0.0014594971):0.0012042365):0.0014054256):5.837343E-4,(Ectromelia_virus_NrdB:0.004515225,((Variola_virus_NrdB:0.018556094,Variola_minor_virus_NrdB:0.0):0.0063859145,Taterapox_virus_NrdB:0.0):0.004896557):0.0029442208):9.79388E-4,Monkeypox_virus_Z96I_NrdB:0.0064657144):0.005792486):0.064491734):0.0030084099,((X_laevis_NrdB:0.028589781,X_SiluranaTropicalis_NrdB1:0.029001843):0.060935415,X_laevis_NrdB2:0.09306491):0.020259257):0.005750832,(D_rerio_NrdB1:0.057684768,Salmo_salar_NrdB:0.06934226):0.0560581):0.0073762136,T_nigroviridis_NrdB:0.18387848):0.00871212,(((((L_skinNI2490_NrdB:0.008294315,Sheeppox_virus_NrdB:0.007282009):0.0068090865,GoatpoxVirusPellor_NrdB:0.012216631):0.093308635,((Yabalike_dis_v_NrdB:0.012817177,Tanapoxvirus_NrdB:0.012499278):0.029394068,Yaba_monkey_t_v_NrdB:0.043004163):0.06695664):0.0073077767,Swinepox_virus_NrdB:0.10945381):0.008876726,((Myxoma_virus_NrdB:0.038215697,Rabbit_fibroma_virus_NrdB:0.048046287):0.08251785,Deerpoxvirus_W117084_NrdB:0.112388074):0.0023163697):0.0068580606):0.012159195):0.004402832,A_pisum_NrdB:0.16992122):0.006756454,(E_cuniculi_GBM1_NrdB:0.16243833,((S_solidissima_NrdB:0.12915075,U_caupo_NrdB:0.13218258):0.014209171,Dicyema_japonicum_NrdB:0.14524762):0.0054947245):0.0137229):0.007856194,(((((((((((((S_cerevisiaeS288c_NrdB1:0.0012566675,S_cerevisiae_YJM789_NrdB1:0.0012495982):0.04544253,S_cerevisiaeAWRI1631_NrdB1:0.038074452):0.032825556,C_glabrata_CBS138_NrdB1:0.076350525):0.027274042,V_polyspora_70294_NrdB1:0.09927998):0.008422844,V_polyspora_70294_NrdB2:0.11284249):0.025480535,(K_lactis_NRRLY1140_NrdB:0.093505144,E_gossypii_NrdB:0.09352727):0.019153858):0.010766212,P_pastoris_GS115_NrdB:0.10453118):0.005290075,((C_albicans_SC5314_NrdB1:0.0073499535,C_dubliniensis_CD36_NrdB2:0.0095991995):0.12343199,(C_albicans_SC5314_NrdB2:0.06038633,C_dubliniensis_CD36_NrdB1:0.04849619):0.096084386):0.011510982):0.0061723003,((D_hansenii_CBS767_NrdB:0.09979894,(P_guilliermondi_6260_NrdB:0.07075695,P_stipitis_CBS_6054_NrdB:0.0773013):0.037381407):0.0058085993,L_elongisporusYB4239_NrdB:0.10875163):0.017780898):0.006569646,((S_cerevisiaeS288c_NrdB2:0.02912688,S_cerevisiae_YJM789_NrdB2:0.03057461):0.13485473,C_glabrata_CBS138_NrdB2:0.16864516):0.15297195):0.007995787,(S_pombe_NrdB:0.07694995,S_japonicus_yFS275_NrdB:0.08458852):0.091983676):0.013334983,L_salmonis_NrdB:0.18013509):0.0074934238,((((((((A_nidulans_FGSC_A4_NrdB:0.089800045,P_chrysogenum541255_NrdB:0.090094134):0.014718981,((C_immitis_RS_NrdB:0.091977455,U_reesii1704_NrdB:0.09741648):0.007949946,(A_capsulatusG186AR_NrdB:0.08144771,((P_brasiliensisPb01_NrdB:0.0034098902,P_brasiliensisPb18_NrdB:0.002743956):0.0014189993,P_brasiliensisPb03_NrdB:0.04995952):0.028128918):0.0126098655):0.012638877):0.0062882206,(((((A_fumigatus_Af293_NrdB:0.013030498,N_fischeri_181_NrdB:0.014817603):0.02779349,A_clavatus_NRRL_1_NrdB:0.042961948):0.026281554,A_terreus_NIH2624_NrdB:0.06987925):0.0324431,(A_niger_CBS_51388_NrdB:0.06533953,P_marneffei18224_NrdB:0.0763717):0.022028623):0.009818328,A_oryzaeRIB40_NrdB:0.11280829):0.001897356):0.012173225,((G_zeae_PH1_NrdB:0.08664161,(G_moniliformis_NrdB:0.0,F_oxysporum_NrdB:0.03439398):0.050046284):0.028899914,(S_sclerotiorum_1980_NrdB:0.036893994,B_fuckeliana_B0510_NrdB:0.04425784):0.06300863):0.022667553):0.0065156617,(M_grisea_7015_NrdB:0.14252132,((C_globosum_14851_NrdB:0.102701545,N_crassa_OR74A_NrdB:0.096793406):0.005143583,P_anserinaDSM980_NrdB:0.10001224):0.015639959):0.009980616):0.0028496294,(P_nodorum_SN15_NrdB:0.053178817,P_triticiPt1CBFP_NrdB:0.053592015):0.080906704):0.015837358,Y_lipolytica_CLIB99_NrdB:0.1490057):0.0048973043,(((L_edodes_NrdB:0.08719495,(C_cinerea_okay_7_130_NrdB1:0.062575504,L_bicolorS238NH82_NrdB:0.07228455):0.031821623):0.029731147,C_neofor_n_B3501A_NrdB1:0.15377904):0.013045174,(U_maydis_521_NrdB:0.123162724,M_globosaCBS7966_NrdB:0.115473635):0.031638637):0.013373468):0.008407724):0.005060026):0.006223321,(C_herpesvirus3_NrdB:0.21571907,C_cinerea_okay_7_130_NrdB2:0.20533356):0.006139498):0.002123459,H_zea_virus_1_NrdB:0.18731111):0.0025321536,(C_neoformans_JEC21_NrdB2:0.23118316,((E_bieneusiH348_NrdB2:0.0034567998,E_bieneusiH348_NrdB1:0.028571669):0.047948048,E_bieneusiH348_NrdB3:0.12489478):0.11796253):0.009736012):0.0054534553):0.0027020767):0.0027065736):0.005182173):0.0030578102):0.012511228):0.022834474):0.0063974117):0.007136126):0.00884793):0.008167824):0.020185346):0.023178853):0.022808911):0.0064140134):0.011061583):0.011185935):0.0012800631);
}
{GRAPHVIEW
nnodes=2489 nedges=2488
nodes
1: nh=2 nw=2 fg=0 0 0 bg=0 0 0 w=1 sh=0 x=0.0 y=0.0 fx=1 lc=0 0 0 lk=null ft='Dialog-PLAIN-10' lx=0 ly=0 ll=11 lv=1;
2: x=-0.023668759 y=-0.005595583;
3: x=-0.07926624 y=-0.015230243;
4: x=-0.09551377 y=-0.01741621;
5: x=-0.11889676 y=-0.017475214;
6: fg=255 255 0 bg=255 255 0 x=-0.37257093 y=-0.017475214 ll=4 lb='Invert_irid_v_6_NrdB';
7: x=-0.39086014 y=-0.018847752 ll=3 lb='A_taeniorhynchus_IV_NrdB';
8: fg=0 0 0 bg=0 0 0 x=-0.14572331 y=-0.024429642 ll=11;
9: x=-0.18753503 y=-0.026753169;
10: x=-0.25741872 y=-0.027811302;
11: x=-0.34675515 y=-0.028938506;
12: fg=153 153 0 bg=153 153 0 x=-0.38416567 y=-0.02931612 lc=153 153 0 ll=3 lb='B_japonicum_110_NrdB';
13: x=-0.3849686 y=-0.029517109 lb='B_elkanii_NrdB';
14: x=-0.37371463 y=-0.03015928 lb='R_rubrum_ATCC_11170_NrdB';
15: fg=0 0 0 bg=0 0 0 x=-0.21051577 y=-0.028204815 lc=0 0 0 ll=11;
16: x=-0.23379675 y=-0.029204117;
17: x=-0.2745362 y=-0.030541005;
18: x=-0.28066915 y=-0.03072677;
19: x=-0.28807718 y=-0.030932449;
20: fg=153 153 0 bg=153 153 0 x=-0.3621295 y=-0.032801457 lc=153 153 0 ll=3 lb='C_crescentus_CB15_NrdB';
21: x=-0.3635268 y=-0.03321779 lb='P_zucineumHLK1_NrdB';
22: x=-0.3626255 y=-0.03362326 lb='Caulobacter_sp_K31_NrdB';
23: x=-0.3635075 y=-0.034135077 lb='BrevundimonasBAL3_NrdB';
24: fg=0 0 0 bg=0 0 0 x=-0.2553202 y=-0.030345729 lc=0 0 0 ll=11;
25: x=-0.2646597 y=-0.03081747;
26: x=-0.2821417 y=-0.03165627;
27: fg=153 153 0 bg=153 153 0 x=-0.36995098 y=-0.035647366 lc=153 153 0 ll=3 lb='P_bermuden_HTCC2503_NrdB';
28: x=-0.37406558 y=-0.036299367 lb='OalexandriiHTCC2633_NrdB';
29: x=-0.3677302 y=-0.03654522 lb='H_neptunium_15444_NrdB';
30: x=-0.36247092 y=-0.03684281 lb='M_maris_MCS10_NrdB';
31: fg=0 0 0 bg=0 0 0 x=-0.27143422 y=-0.03328932 lc=0 0 0 ll=11;
32: x=-0.28850508 y=-0.034497462;
33: fg=153 153 0 bg=153 153 0 x=-0.3752212 y=-0.04019487 lc=153 153 0 ll=3 lb='Z_mobilis_m_ZM4_NrdB';
34: fg=0 0 0 bg=0 0 0 x=-0.31727234 y=-0.036606345 lc=0 0 0 ll=11;
35: fg=153 153 0 bg=153 153 0 x=-0.3694363 y=-0.0402981 lc=153 153 0 ll=3 lb='Sphingomonas_SKA58_NrdB';
36: x=-0.3705392 y=-0.040646423 lb='S_wittichii_RW1_NrdB';
37: fg=0 0 0 bg=0 0 0 x=-0.28820518 y=-0.03481702 lc=0 0 0 ll=11;
38: x=-0.30513385 y=-0.036229957;
39: fg=153 153 0 bg=153 153 0 x=-0.3695063 y=-0.041439213 lc=153 153 0 ll=3 lb='N_aromat_DSM12444_NrdB';
40: x=-0.37419915 y=-0.042169962 lb='S_alaskensis_RB2256_NrdB';
41: fg=0 0 0 bg=0 0 0 x=-0.31478134 y=-0.037373193 lc=0 0 0 ll=11;
42: x=-0.3249944 y=-0.038329512;
43: fg=153 153 0 bg=153 153 0 x=-0.3737015 y=-0.042766336 lc=153 153 0 ll=3 lb='E_litoralis_HTCC259_NrdB';
44: x=-0.37245747 y=-0.04289465 lb='ErythrobacterSD21_NrdB';
45: x=-0.37154472 y=-0.043122124 lb='Erythrobacter_NAP1_NrdB';
46: fg=0 0 0 bg=0 0 0 x=-0.19930187 y=-0.034552246 lc=0 0 0 ll=11;
47: x=-0.21488288 y=-0.03745527;
48: x=-0.22428414 y=-0.038913902;
49: x=-0.2716141 y=-0.045160197;
50: x=-0.32171023 y=-0.051514495;
51: x=-0.33744684 y=-0.053429917;
52: x=-0.3469489 y=-0.054465;
53: fg=153 153 0 bg=153 153 0 x=-0.35669765 y=-0.055502072 lc=153 153 0 ll=3 lb='R_conorii_Malish_7_NrdB';
54: x=-0.35566697 y=-0.05543695 lb='R_rickettsii_NrdB';
55: fg=0 0 0 bg=0 0 0 x=-0.34249723 y=-0.05407052 lc=0 0 0 ll=11;
56: x=-0.3429465 y=-0.054126352;
57: x=-0.3460628 y=-0.05450566;
58: x=-0.34931222 y=-0.054892853;
59: fg=153 153 0 bg=153 153 0 x=-0.35662133 y=-0.05574509 lc=153 153 0 ll=3 lb='R_prowazekii_Madrid_NrdB';
60: x=-0.3573265 y=-0.05586833 lb='R_massiliaeMTU5_NrdB';
61: x=-0.35818318 y=-0.056043036 lb='R_felis_URRWXCal2_NrdB';
62: x=-0.35652483 y=-0.05591833 lb='R_akari_Hartford_NrdB';
63: x=-0.35858682 y=-0.056276586 lb='R_canadensis_McKiel_NrdB';
64: fg=0 0 0 bg=0 0 0 x=-0.35740688 y=-0.056684516 lc=0 0 0 ll=11;
65: fg=153 153 0 bg=153 153 0 x=-0.3589409 y=-0.05690274 lc=153 153 0 ll=3 lb='R_bellii_RML369C_NrdB';
66: x=-0.35892743 y=-0.05690866 lb='R_bellii_OSU_85389_NrdB';
67: fg=0 0 0 bg=0 0 0 x=-0.3563448 y=-0.05830639 lc=0 0 0 ll=11;
68: fg=153 153 0 bg=153 153 0 x=-0.35808593 y=-0.058572035 lc=153 153 0 ll=3 lb='O_tsutsugamushi_NrdB';
69: x=-0.36366728 y=-0.059461422 lb='O_tsutsugIkeda_NrdB';
70: fg=0 0 0 bg=0 0 0 x=-0.22641678 y=-0.039305683 lc=0 0 0 ll=11;
71: x=-0.23351035 y=-0.040553395;
72: x=-0.25343847 y=-0.043955028;
73: x=-0.27306342 y=-0.04720307;
74: fg=153 153 0 bg=153 153 0 x=-0.36414745 y=-0.06204196 lc=153 153 0 ll=3 lb='G_oxydans_621H_NrdB';
75: x=-0.36402616 y=-0.062493842 lb='G_diazotrophicusPAl5_NrdB';
76: fg=0 0 0 bg=0 0 0 x=-0.25680536 y=-0.04454724 lc=0 0 0 ll=11;
77: fg=153 153 0 bg=153 153 0 x=-0.35573083 y=-0.06169034 lc=153 153 0 ll=3 lb='A_cryptum_JF5_NrdB';
78: x=-0.36268312 y=-0.06344599 lb='G_bethesdensis_CGDNI_NrdB';
79: fg=0 0 0 bg=0 0 0 x=-0.24933577 y=-0.043501955 lc=0 0 0 ll=11;
80: fg=153 153 0 bg=153 153 0 x=-0.35432976 y=-0.062790215 lc=153 153 0 ll=3 lb='P_lavamentivorans_DS_NrdB';
81: x=-0.35146976 y=-0.06279814 lb='R_centenumSW_NrdB';
82: fg=0 0 0 bg=0 0 0 x=-0.31418404 y=-0.056806847 lc=0 0 0 ll=11;
83: x=-0.3475853 y=-0.06337961;
84: fg=153 153 0 bg=153 153 0 x=-0.37163052 y=-0.06804828 lc=153 153 0 ll=3 lb='C_Pelagib_HTCC1062_NrdB';
85: x=-0.37393185 y=-0.06863323 lb='C_P_ubique_HTCC1002_NrdB';
86: x=-0.37666142 y=-0.06959329 lb='PelagibacterHTCC7211_NrdB';
87: fg=0 0 0 bg=0 0 0 x=-0.26839438 y=-0.0502487 lc=0 0 0 ll=11;
88: x=-0.32465902 y=-0.06250522;
89: x=-0.3294702 y=-0.06354056;
90: x=-0.34731314 y=-0.0673332;
91: fg=153 153 0 bg=153 153 0 x=-0.3503985 y=-0.067980886 lc=153 153 0 ll=3 lb='Wolbachia_sp_Dm_NrdB';
92: x=-0.3533393 y=-0.06863 lb='WeDwillistoni_140300_NrdB';
93: x=-0.35439497 y=-0.069036014 lb='Wolbachia_sp_Bm_TRS_NrdB';
94: x=-0.35259262 y=-0.06881206 lb='W_pipientis_NrdB';
95: fg=0 0 0 bg=0 0 0 x=-0.30162296 y=-0.05854836 lc=0 0 0 ll=11;
96: x=-0.32949126 y=-0.06528545;
97: x=-0.33716193 y=-0.06709889;
98: fg=153 153 0 bg=153 153 0 x=-0.35665786 y=-0.0716042 lc=153 153 0 ll=3 lb='E_canis_Jake_NrdB';
99: fg=0 0 0 bg=0 0 0 x=-0.3524831 y=-0.070761845 lc=0 0 0 ll=11;
100: fg=153 153 0 bg=153 153 0 lc=153 153 0 ll=3 lb='E_chaffeensis_Sapul_NrdB';
101: x=-0.35767794 y=-0.072017685 lb='E_chaffeen_Arkansas_NrdB';
102: fg=0 0 0 bg=0 0 0 x=-0.34621045 y=-0.06946148 lc=0 0 0 ll=11;
103: fg=153 153 0 bg=153 153 0 x=-0.35928077 y=-0.0726911 lc=153 153 0 ll=3 lb='E_rum_Welgevonden_NrdB';
104: x=-0.3602566 y=-0.07300754 lb='E_ruminant_Gardel_NrdB';
105: fg=0 0 0 bg=0 0 0 x=-0.30773884 y=-0.060158193 lc=0 0 0 ll=11;
106: x=-0.3531033 y=-0.071976796;
107: fg=153 153 0 bg=153 153 0 x=-0.35499224 y=-0.072463825 lc=153 153 0 ll=3 lb='A_marginale_Maries_NrdB';
108: x=-0.36036885 y=-0.07388924 lb='A_marginaleFlorida_NrdB';
109: x=-0.35207894 y=-0.07206908 lb='A_phagocytop_HZ_NrdB';
110: x=-0.37222138 y=-0.08193976 lb='N_sennetsu_Miyayama_NrdB';
111: fg=0 0 0 bg=0 0 0 x=-0.10905873 y=-0.024703044 lc=0 0 0 ll=11;
112: x=-0.12020693 y=-0.028032085;
113: x=-0.19031903 y=-0.047817677;
114: fg=255 255 0 bg=255 255 0 x=-0.37893662 y=-0.100531965 ll=3 lb='Lymphocystis_d_v_1_NrdB';
115: x=-0.37687925 y=-0.10097348 lc=255 255 0 lb='Lymphocystis_v_Ch_NrdB';
116: fg=0 0 0 bg=0 0 0 x=-0.21242806 y=-0.056078546 lc=0 0 0 ll=11;
117: x=-0.30571768 y=-0.083936386;
118: x=-0.38136062 y=-0.10610947;
119: fg=255 255 0 bg=255 255 0 x=-0.39043555 y=-0.10874474 ll=3 lb='R_tigrina_ranavirus_NrdB';
120: x=-0.3871659 y=-0.10782708 lb='R_grylio_virus_9506_NrdB';
121: fg=0 0 0 bg=0 0 0 x=-0.3698374 y=-0.103436604 ll=11;
122: fg=255 255 0 bg=255 255 0 x=-0.3874832 y=-0.10875446 ll=3 lb='Regina_ranavirus_NrdB';
123: x=-0.3895623 y=-0.10948979 lc=255 255 0 lb='Frog_virus_3_NrdB';
124: fg=0 0 0 bg=0 0 0 x=-0.29852316 y=-0.08321427 lc=0 0 0 ll=11;
125: fg=255 255 0 bg=255 255 0 x=-0.37209654 y=-0.106199436 ll=3 lb='Grouper_iridovirus_NrdB';
126: x=-0.37553832 y=-0.10770197 lc=255 255 0 lb='Singapore_g_iridov_NrdB';
127: fg=0 0 0 bg=0 0 0 x=-0.28951693 y=-0.086119086 lc=0 0 0 ll=11;
128: x=-0.3250589 y=-0.097816296;
129: x=-0.34888548 y=-0.10559127;
130: fg=255 0 0 bg=255 0 0 x=-0.35117802 y=-0.106332965 lc=255 0 0 ll=3 lb='F_tula_t_SCHUS4_NrdB';
131: x=-0.3512303 y=-0.10636296 lb='F_novicidaGA993548_NrdB';
132: x=-0.3511101 y=-0.10653595 lb='F_novicida_U112_NrdB';
133: fg=0 0 0 bg=0 0 0 x=-0.32327455 y=-0.09789384 lc=0 0 0 ll=11;
134: x=-0.34765118 y=-0.10632755;
135: x=-0.34823313 y=-0.10652725;
136: fg=255 0 0 bg=255 0 0 x=-0.35170895 y=-0.10771018 lc=255 0 0 ll=3 lb='F_tularensisLVS_NrdB';
137: x=-0.35167825 y=-0.107719176 lb='F_holarcticaFSC022_NrdB';
138: x=-0.3516726 y=-0.10774162 lb='F_tularensisWY963418_NrdB';
139: x=-0.3554034 y=-0.10937402 lb='F_philomiragia25017_NrdB';
140: fg=0 0 0 bg=0 0 0 x=-0.044183377 y=-0.014420859 lc=0 0 0 ll=11;
141: x=-0.14558144 y=-0.05181041;
142: x=-0.3387593 y=-0.12248965;
143: fg=255 255 0 bg=255 255 0 x=-0.4023105 y=-0.14555988 ll=3 lb='Bacteriop_44RR28t_NrdB';
144: x=-0.4058099 y=-0.14721392 lc=255 255 0 lb='A_salmonicida_phage__NrdB';
145: x=-0.40612474 y=-0.14937972 lb='PseudomonasphagePA11_NrdB';
146: fg=0 0 0 bg=0 0 0 x=-0.11776489 y=-0.046737496 lc=0 0 0 ll=11;
147: x=-0.21392454 y=-0.08413775;
148: x=-0.26680404 y=-0.104551196;
149: x=-0.28288236 y=-0.110711455;
150: fg=0 153 153 bg=0 153 153 x=-0.39966467 y=-0.15511785 lc=0 153 153 ll=3 lb='F_johnsoniae_UW101_NrdB1';
151: x=-0.38803348 y=-0.15130368 lb='C_pinensis2588_NrdB1';
152: x=-0.40164083 y=-0.15738662 lb='C_gleum35910_NrdB';
153: x=-0.39196247 y=-0.15493996 lb='C_sputigena_Capno_NrdB';
154: fg=0 0 0 bg=0 0 0 x=-0.15689494 y=-0.06439648 lc=0 0 0 ll=11;
155: x=-0.2942777 y=-0.12064341;
156: x=-0.40977782 y=-0.16759124;
157: x=-0.41465598 y=-0.16955978 ll=3 lb='T_thermophilus_HB27_NrdB';
158: x=-0.41435295 y=-0.16946438 lb='T_thermophilus_HB8_NrdB';
159: x=-0.41746283 y=-0.17180498 lb='T_aquaticusY51MC23_NrdB';
160: x=-0.18267187 y=-0.076265015 ll=11;
161: x=-0.28673616 y=-0.12072205;
162: x=-0.3427181 y=-0.14447108;
163: fg=255 0 0 bg=255 0 0 x=-0.3896688 y=-0.16424918 lc=255 0 0 ll=3 lb='A_pleuropn_1_4074_NrdB2';
164: x=-0.3892424 y=-0.1643466 lb='H_parasuis29755_NrdB';
165: x=-0.39186928 y=-0.16626446 lb='D_nodosus_VCS1703A_NrdB';
166: fg=0 0 0 bg=0 0 0 x=-0.19244786 y=-0.08085622 lc=0 0 0 ll=11;
167: x=-0.25651297 y=-0.10976813;
168: fg=255 0 0 bg=255 0 0 x=-0.40685546 y=-0.1757978 lc=255 0 0 ll=3 lb='Psychromonas_CNPT3_NrdB2';
169: fg=0 0 0 bg=0 0 0 x=-0.281142 y=-0.12095783 lc=0 0 0 ll=11;
170: x=-0.299932 y=-0.12938057;
171: fg=0 153 153 bg=0 153 153 x=-0.40651074 y=-0.17683248 lc=0 153 153 ll=3 lb='P_irgensii_23P_NrdB';
172: x=-0.40426666 y=-0.17646569 lb='F_bacteriumALC1_NrdB';
173: fg=0 0 0 bg=0 0 0 x=-0.2877506 y=-0.12400065 lc=0 0 0 ll=11;
174: fg=0 153 153 bg=0 153 153 x=-0.40061453 y=-0.17562214 lc=0 153 153 ll=3 lb='EubacteriumSCB49_NrdB';
175: x=-0.40196934 y=-0.17694043 lb='L_blandensisMED217_NrdB';
176: fg=0 0 0 bg=0 0 0 x=-0.23927581 y=-0.10357396 lc=0 0 0 ll=11;
177: fg=0 153 153 bg=0 153 153 x=-0.39673045 y=-0.17752096 lc=0 153 153 ll=3 lb='S_ruber_13855_NrdB';
178: fg=0 0 0 bg=0 0 0 x=-0.2906075 y=-0.12863684 lc=0 0 0 ll=11;
179: x=-0.32883355 y=-0.1470625;
180: x=-0.36953896 y=-0.16655685;
181: fg=255 153 0 bg=255 153 0 x=-0.39839104 y=-0.18028508 lc=255 153 0 ll=3 lb='N_pharaonis_DSM_216_NrdB';
182: x=-0.39705732 y=-0.17982122 lb='H_mukohataei12286_NrdB';
183: x=-0.40060306 y=-0.1821042 lb='H_lacusprofundi49239_NrdB';
184: fg=0 0 0 bg=0 0 0 x=-0.4017949 y=-0.18397069 lc=0 0 0 ll=11;
185: fg=255 255 0 bg=255 255 0 x=-0.40213808 y=-0.1841404 ll=3 lb='Halophage_AAJ2005_NrdB';
186: x=-0.4017949 y=-0.18397069 lc=255 255 0 lb='Env_halophage_1_NrdB';
187: fg=0 0 0 bg=0 0 0 x=0.0012457242 y=2.9450437E-4 lc=0 0 0 ll=11;
188: x=0.0037960631 y=-0.00475009;
189: x=0.0052671176 y=-0.0076781767;
190: x=-0.13905078 y=-0.08224692;
191: x=-0.16841534 y=-0.09732577;
192: x=-0.2848432 y=-0.15674128;
193: fg=255 255 0 bg=255 255 0 x=-0.37845838 y=-0.20421764 ll=3 lb='Lymantria_d_nphv_NrdB1';
194: x=-0.3830282 y=-0.20715976 lc=255 255 0 lb='O_pseudotsu_MNPV_NrdB';
195: x=-0.38041335 y=-0.20754333 lb='A_segetum_granulov_NrdB';
196: x=-0.37576813 y=-0.20683762 lc=0 0 0 lb='P_oper_granulov_NrdB';
197: fg=0 0 0 bg=0 0 0 x=0.010046672 y=-0.016957058 ll=11;
198: x=0.010252747 y=-0.020751787;
199: x=0.0033155743 y=-0.02877629;
200: x=-0.009569282 y=-0.040949605;
201: x=-0.042623788 y=-0.07202126;
202: x=-0.055637814 y=-0.08324321;
203: x=-0.0709524 y=-0.09454802;
204: x=-0.0814781 y=-0.10227685;
205: x=-0.08601781 y=-0.104936175;
206: x=-0.09229215 y=-0.108569235;
207: x=-0.22850437 y=-0.18158346;
208: x=-0.31263107 y=-0.22640523 ll=3 lb='A_aeolicus_VF5_NrdB';
209: x=-0.30995443 y=-0.22550832 lb='Hydrogenivirg1285R11_NrdB';
210: x=-0.18961914 y=-0.16558264 ll=11;
211: x=-0.19791093 y=-0.17035596;
212: x=-0.20543982 y=-0.17466486;
213: fg=153 0 153 bg=153 0 153 x=-0.29032487 y=-0.22099665 lc=153 0 153 ll=3 lb='CphytofermentansISDg_NrdB';
214: fg=0 0 0 bg=0 0 0 x=-0.22860615 y=-0.18800099 lc=0 0 0 ll=11;
215: x=-0.26480022 y=-0.20811348;
216: fg=153 0 153 bg=153 0 153 x=-0.28641164 y=-0.22005133 lc=153 0 153 ll=3 lb='C_novyi_NT_NrdB';
217: x=-0.28518954 y=-0.21951093 lb='C_botulinumCEklund_NrdB';
218: fg=0 0 0 bg=0 0 0 x=-0.26727232 y=-0.2105205 lc=0 0 0 ll=11;
219: x=-0.27923793 y=-0.21744898;
220: x=-0.28059337 y=-0.21822926;
221: x=-0.28204995 y=-0.2190629;
222: x=-0.28347245 y=-0.21987225;
223: fg=153 0 153 bg=153 0 153 x=-0.2869008 y=-0.22181143 lc=153 0 153 ll=3 lb='C_botulinum_A3502_NrdB';
224: x=-0.28766724 y=-0.22227299 lb='C_botulinumLochMaree_NrdB';
225: x=-0.28863883 y=-0.22287808 lb='C_botul_F_Langeland_NrdB';
226: x=-0.28805813 y=-0.22260207 lb='C_botulinum2916_NrdB';
227: x=-0.29216805 y=-0.22511126 lb='C_botulinumBf_NrdB';
228: x=-0.28649482 y=-0.22204304 lb='C_sporogenes15579_NrdB';
229: x=-0.28717458 y=-0.22447754 lb='A_defectiva49176_NrdB';
230: fg=0 0 0 bg=0 0 0 x=-0.23702921 y=-0.19498642 lc=0 0 0 ll=11;
231: fg=153 0 153 bg=153 0 153 x=-0.28294998 y=-0.22314662 lc=153 0 153 ll=3 lb='Acidaminococcus_D21_NrdB';
232: fg=0 0 0 bg=0 0 0 x=-0.27316916 y=-0.21752691 lc=0 0 0 ll=11;
233: fg=153 0 153 bg=153 0 153 x=-0.28106228 y=-0.22242223 lc=153 0 153 ll=3 lb='V_dispar17748_NrdB';
234: x=-0.28042865 y=-0.22208014 lb='V_parvula2008_NrdB';
235: fg=0 0 0 bg=0 0 0 x=-0.26720992 y=-0.22050224 lc=0 0 0 ll=11;
236: fg=153 0 153 bg=153 0 153 x=-0.28783515 y=-0.23358412 lc=153 0 153 ll=3 lb='AacidocaldariusLAA1_NrdB';
237: x=-0.29108348 y=-0.2358139 lb='Aacidocaldarius446_NrdB';
238: fg=0 0 0 bg=0 0 0 x=-0.13896997 y=-0.14841399 lc=0 0 0 ll=11;
239: x=-0.19509034 y=-0.18623333;
240: x=-0.20205268 y=-0.19082372;
241: fg=153 0 153 bg=153 0 153 x=-0.28223684 y=-0.24282403 lc=153 0 153 ll=3 lb='C_acetobutylicum824_NrdB';
242: fg=0 0 0 bg=0 0 0 x=-0.2067477 y=-0.19393626 lc=0 0 0 ll=11;
243: x=-0.27174944 y=-0.23679309;
244: fg=153 0 153 bg=153 0 153 x=-0.28113988 y=-0.24295044 lc=153 0 153 ll=3 lb='C_perfringens13_NrdB';
245: x=-0.28194398 y=-0.2435515 lb='C_perfringens_SM101_NrdB';
246: x=-0.28291613 y=-0.24498689 lb='Clostridium7_2_43FAA_NrdB';
247: fg=0 0 0 bg=0 0 0 x=-0.21861272 y=-0.20243259 lc=0 0 0 ll=11;
248: x=-0.24071085 y=-0.21748719;
249: fg=153 0 153 bg=153 0 153 x=-0.28162348 y=-0.24520846 lc=153 0 153 ll=3 lb='C_beijerinckii_8052_NrdB';
250: x=-0.28025016 y=-0.24457009 lb='C_butyricum5521_NrdB';
251: fg=0 0 0 bg=0 0 0 x=-0.25539452 y=-0.22803792 lc=0 0 0 ll=11;
252: fg=153 0 153 bg=153 0 153 x=-0.28152058 y=-0.24612767 lc=153 0 153 ll=3 lb='C_botulinumAlaskaE43_NrdB';
253: x=-0.27856565 y=-0.24425526 lb='C_botulinumEklund17B_NrdB';
254: fg=0 0 0 bg=0 0 0 x=-0.1436285 y=-0.15230961 lc=0 0 0 ll=11;
255: x=-0.15141016 y=-0.15865184;
256: x=-0.16413908 y=-0.16819768;
257: x=-0.16677631 y=-0.17009348;
258: x=-0.2238827 y=-0.21070942;
259: x=-0.28451195 y=-0.25360096 ll=3 lb='T_dent_ATCC35405_NrdB';
260: x=-0.28664926 y=-0.25559 lb='T_pall_p_Nichols_NrdB';
261: x=-0.18592855 y=-0.18400839 ll=11;
262: fg=153 0 153 bg=153 0 153 x=-0.28639966 y=-0.2566183 lc=153 0 153 ll=3 lb='P_micros33270_NrdB';
263: fg=0 153 153 bg=0 153 153 x=-0.2795393 y=-0.25238216 lc=0 153 153 lb='P_endodontalis_35406_NrdB';
264: fg=0 0 0 bg=0 0 0 x=-0.17050153 y=-0.1730702 lc=0 0 0 ll=11;
265: x=-0.18190517 y=-0.1815773;
266: x=-0.19541372 y=-0.19160171;
267: fg=153 0 153 bg=153 0 153 x=-0.28209656 y=-0.25558862 lc=153 0 153 ll=3 lb='E_dolichumDSM3991_NrdB';
268: x=-0.2845393 y=-0.25808927 lb='C_ramosum1402_NrdB';
269: x=-0.27864212 y=-0.25450572 lb='H_filiformis12042_NrdB';
270: fg=0 0 0 bg=0 0 0 x=-0.19823878 y=-0.19464713 lc=0 0 0 ll=11;
271: fg=153 0 153 bg=153 0 153 x=-0.27987194 y=-0.25683767 lc=153 0 153 ll=3 lb='A_caccae14662_NrdB';
272: fg=0 0 0 bg=0 0 0 x=-0.19999515 y=-0.19602054 lc=0 0 0 ll=11;
273: x=-0.20846176 y=-0.20260677;
274: x=-0.22271328 y=-0.21363547;
275: fg=153 0 153 bg=153 0 153 x=-0.2770778 y=-0.25548723 lc=153 0 153 ll=3 lb='C_scindens35704_NrdB';
276: x=-0.28034064 y=-0.2584641 lb='C_nexile1787_NrdB';
277: fg=0 0 255 bg=0 0 255 x=-0.27528423 y=-0.25513172 lc=0 0 255 lb='E_lenta2243_NrdB';
278: fg=153 0 153 bg=153 0 153 x=-0.28331923 y=-0.26219946 lc=153 0 153 lb='C_hylemonae_DSM15053_NrdB';
279: fg=0 0 0 bg=0 0 0 x=-0.15756714 y=-0.16398811 lc=0 0 0 ll=11;
280: x=-0.16585922 y=-0.17113836;
281: x=-0.1724464 y=-0.17678954;
282: x=-0.18270437 y=-0.18554509;
283: x=-0.2392934 y=-0.2319044;
284: x=-0.24230462 y=-0.23435861;
285: x=-0.27062842 y=-0.25720617;
286: fg=0 153 153 bg=0 153 153 x=-0.275766 y=-0.26132905 lc=0 153 153 ll=3 lb='B_fragilis_9343_NrdB';
287: x=-0.27451754 y=-0.26035956 lb='B_fragilis_YCH46_NrdB';
288: fg=0 0 0 bg=0 0 0 x=-0.27168408 y=-0.25855124 lc=0 0 0 ll=11;
289: fg=0 153 153 bg=0 153 153 x=-0.27481526 y=-0.2611164 lc=0 153 153 ll=3 lb='B_vulgatus_8482_NrdB';
290: x=-0.27311075 y=-0.25973207 lb='B_dorei17855_NrdB';
291: x=-0.2761354 y=-0.26271304 lb='B_cellulosilyti14838_NrdB';
292: fg=0 0 0 bg=0 0 0 x=-0.1853209 y=-0.18783605 lc=0 0 0 ll=11;
293: x=-0.19379717 y=-0.1951825;
294: x=-0.20106097 y=-0.2013824;
295: x=-0.21651335 y=-0.2145043;
296: fg=153 0 153 bg=153 0 153 x=-0.27606574 y=-0.2648171 lc=153 0 153 ll=3 lb='R_gnavus_29149_NrdB';
297: x=-0.27626777 y=-0.2655068 lb='B_hansenii20583_NrdB';
298: x=-0.2702258 y=-0.26102298 lb='F_prausnitziiM21_2_NrdB';
299: fg=0 0 0 bg=0 0 0 x=-0.20627356 y=-0.20616235 lc=0 0 0 ll=11;
300: x=-0.22004865 y=-0.21822357;
301: fg=153 0 153 bg=153 0 153 x=-0.27565047 y=-0.2666602 lc=153 0 153 ll=3 lb='C_bolteaeBAA613_NrdB';
302: x=-0.27640253 y=-0.2678178 lb='Clostridiales1747FAA_NrdB';
303: x=-0.27368516 y=-0.26609433 lb='C_asparagiforme15981_NrdB';
304: fg=0 0 0 bg=0 0 0 x=-0.24846661 y=-0.24483714 lc=0 0 0 ll=11;
305: fg=0 0 255 bg=0 0 255 x=-0.27103335 y=-0.26510483 lc=0 0 255 ll=3 lb='C_intestinalis13280_NrdB';
306: x=-0.27309304 y=-0.26718023 lb='C_stercoris13279_NrdB';
307: fg=153 0 153 bg=153 0 153 x=-0.26768634 y=-0.26407927 lc=153 0 153 lb='R_torques_27756_NrdB';
308: x=-0.2627258 y=-0.26082265 lb='O_sinusF0268_NrdB';
309: x=-0.26816967 y=-0.26743144 lb='M_multacida20544_NrdB';
310: fg=0 0 0 bg=0 0 0 x=-0.16988707 y=-0.17762458 lc=0 0 0 ll=11;
311: fg=153 0 153 bg=153 0 153 x=-0.2641981 y=-0.26672745 lc=153 0 153 ll=3 lb='F_magna29328_NrdB';
312: fg=0 0 0 bg=0 0 0 x=-0.19660786 y=-0.20351556 lc=0 0 0 ll=11;
313: fg=153 0 153 bg=153 0 153 x=-0.25682047 y=-0.26098093 lc=153 0 153 ll=3 lb='A_hydrogenalis7454_NrdB';
314: fg=0 0 0 bg=0 0 0 x=-0.21611291 y=-0.22251055 lc=0 0 0 ll=11;
315: fg=153 0 153 bg=153 0 153 x=-0.260648 y=-0.26544523 lc=153 0 153 ll=3 lb='A_lactolyticus51172_NrdB';
316: fg=0 0 0 bg=0 0 0 x=-0.2421027 y=-0.24794878 lc=0 0 0 ll=11;
317: fg=153 0 153 bg=153 0 153 x=-0.25812775 y=-0.26355478 lc=153 0 153 ll=3 lb='A_prevotii20548_NrdB';
318: x=-0.2589328 y=-0.26450506 lb='A_tetradius35098_NrdB';
319: fg=0 0 255 bg=0 0 255 x=-0.26947045 y=-0.29181767 lc=0 0 255 lb='S_thermop_IAM14863_NrdB';
320: fg=0 0 0 bg=0 0 0 x=-0.09254747 y=-0.12615646 lc=0 0 0 ll=11;
321: x=-0.11749381 y=-0.15501289;
322: x=-0.13881819 y=-0.17787085;
323: x=-0.18629749 y=-0.22850794;
324: x=-0.19782564 y=-0.24074079;
325: x=-0.20506316 y=-0.24838202;
326: x=-0.22647591 y=-0.27053693;
327: x=-0.23073852 y=-0.27492505;
328: x=-0.23932604 y=-0.28372094;
329: x=-0.24521619 y=-0.28972363;
330: x=-0.24691108 y=-0.29143354;
331: fg=0 0 153 bg=0 0 153 x=-0.24885985 y=-0.2933897 lc=0 0 153 ll=2 lb='C_j_jej_NCTC11168_NrdB';
332: x=-0.24910268 y=-0.29365578 lb='C_doylei_26997_NrdB';
333: fg=0 0 0 bg=0 0 0 x=-0.24763733 y=-0.29221606 lc=0 0 0 ll=11;
334: fg=0 0 153 bg=0 0 153 x=-0.24866812 y=-0.29327187 lc=0 0 153 ll=2 lb='C_jejuni_RM1221_NrdB';
335: x=-0.24865589 y=-0.2932699 lb='C_jejuniCG8421_NrdB';
336: x=-0.2492702 y=-0.2941142 lb='C_coli_RM2228_NrdB';
337: x=-0.2483255 y=-0.293493 lb='C_upsaliens_RM3195_NrdB';
338: x=-0.2492268 y=-0.2948009 lb='C_lari_RM2100_NrdB';
339: fg=0 0 0 bg=0 0 0 x=-0.20942008 y=-0.2531478 lc=0 0 0 ll=11;
340: fg=0 0 153 bg=0 0 153 x=-0.24487297 y=-0.29134315 lc=0 0 153 ll=2 lb='C_fetus_8240_NrdB';
341: fg=0 0 0 bg=0 0 0 x=-0.22092095 y=-0.26579192 lc=0 0 0 ll=11;
342: x=-0.22752513 y=-0.27301586;
343: fg=0 0 153 bg=0 0 153 x=-0.2440157 y=-0.29096285 lc=0 0 153 ll=2 lb='C_concisus_13826_NrdB';
344: x=-0.24527112 y=-0.29252586 lb='C_curvus_52592_NrdB';
345: x=-0.24304028 y=-0.29035792 lb='C_rectusRM3267_NrdB';
346: x=-0.24510609 y=-0.29378697 lb='C_hominis_BAA381_NrdB';
347: x=-0.24271846 y=-0.29245615 lb='S_deleyianum6946_NrdB';
348: x=-0.23623373 y=-0.28941247 lb='A_butzleriRM4018_NrdB';
349: fg=0 0 0 bg=0 0 0 x=-0.13544996 y=-0.17733045 lc=0 0 0 ll=11;
350: x=-0.15244901 y=-0.19802721;
351: x=-0.1752631 y=-0.22468795;
352: fg=0 0 153 bg=0 0 153 x=-0.22897653 y=-0.2868204 lc=0 0 153 ll=2 lb='H_hepat_ATCC51449_NrdB';
353: fg=0 0 0 bg=0 0 0 x=-0.18954548 y=-0.24146397 lc=0 0 0 ll=11;
354: fg=0 0 153 bg=0 0 153 x=-0.23088741 y=-0.2897765 lc=0 0 153 ll=2 lb='W_succinogenes_1740_NrdB';
355: x=-0.22585203 y=-0.28432816 lb='H_winghamensisBAA430_NrdB';
356: fg=0 0 0 bg=0 0 0 x=-0.21852793 y=-0.2797332 lc=0 0 0 ll=11;
357: x=-0.22096953 y=-0.28273672;
358: x=-0.22298194 y=-0.28518686;
359: x=-0.22362049 y=-0.28596032;
360: x=-0.22473866 y=-0.2873009;
361: fg=0 0 153 bg=0 0 153 x=-0.2256034 y=-0.28833234 lc=0 0 153 ll=2 lb='H_pylori_26695_NrdB';
362: x=-0.22575185 y=-0.28852186 lb='H_pyloriHPKX438AG0C1_NrdB';
363: fg=0 0 0 bg=0 0 0 x=-0.22437145 y=-0.28687936 lc=0 0 0 ll=11;
364: fg=0 0 153 bg=0 0 153 x=-0.22504054 y=-0.28769398 lc=0 0 153 ll=2 lb='H_pylori_J99_NrdB';
365: x=-0.22555631 y=-0.2883369 lb='H_pyloriP12_NrdB';
366: x=-0.22511068 y=-0.28783265 lb='H_pyloriG27_NrdB';
367: fg=0 0 0 bg=0 0 0 x=-0.22218741 y=-0.2842741 lc=0 0 0 ll=11;
368: fg=0 0 153 bg=0 0 153 x=-0.22596659 y=-0.28902003 lc=0 0 153 ll=2 lb='H_pylori_HPAG1_NrdB';
369: x=-0.22569288 y=-0.2887222 lb='H_pyloriShi470_NrdB';
370: x=-0.2256159 y=-0.28882116 lb='Helicobacter_Sheeba_NrdB';
371: fg=0 0 0 bg=0 0 0 x=-0.15492335 y=-0.20295882 lc=0 0 0 ll=11;
372: x=-0.17441171 y=-0.22833999;
373: fg=0 0 153 bg=0 0 153 x=-0.22161622 y=-0.28949782 lc=0 0 153 ll=2 lb='T_denitrif_ATCC_338_NrdB';
374: x=-0.21757703 y=-0.28485203 lb='C_bacteriumGD1_NrdB';
375: fg=0 0 0 bg=0 0 0 x=-0.17589141 y=-0.23084536 lc=0 0 0 ll=11;
376: fg=0 0 153 bg=0 0 153 x=-0.22457577 y=-0.2952542 lc=0 0 153 ll=2 lb='Nitratiruptor_SB1552_NrdB';
377: x=-0.22402114 y=-0.29519296 lb='Sulfurovum_NBC371_NrdB1';
378: x=-0.23326185 y=-0.31627923 lb='C_mediatlanticus_TB2_NrdB';
379: fg=0 0 0 bg=0 0 0 x=-0.062402844 y=-0.10145159 lc=0 0 0 ll=11;
380: x=-0.07671088 y=-0.12262568;
381: x=-0.14851198 y=-0.22171408;
382: x=-0.20455195 y=-0.2986422;
383: fg=255 153 153 bg=255 153 153 x=-0.21320994 y=-0.31046453 lc=255 153 153 ll=2 lb='F_nuc_n_ATCC25586_NrdB';
384: x=-0.21167064 y=-0.30846626 lb='F_polymorphum_10953_NrdB';
385: x=-0.21511427 y=-0.31461105 lb='F_mortiferum9817_NrdB';
386: fg=0 0 0 bg=0 0 0 x=-0.08730936 y=-0.13856895 lc=0 0 0 ll=11;
387: x=-0.1517855 y=-0.23450647;
388: x=-0.15805769 y=-0.24378856;
389: x=-0.16894804 y=-0.25922385;
390: fg=0 255 0 bg=0 255 0 x=-0.21933423 y=-0.33025688 lc=0 255 0 ll=2 lb='Synechocyst_PCC6803_NrdB';
391: x=-0.21493174 y=-0.32474864 lb='CyanothecePCC7424_NrdB';
392: fg=0 0 0 bg=0 0 0 x=-0.16052768 y=-0.2474839 lc=0 0 0 ll=11;
393: x=-0.1732879 y=-0.26647052;
394: x=-0.1872073 y=-0.28695783;
395: x=-0.19507697 y=-0.29841602;
396: fg=0 255 0 bg=0 255 0 x=-0.21366784 y=-0.3251936 lc=0 255 0 ll=2 lb='C_watsonii_WH_8501_NrdB';
397: fg=0 0 0 bg=0 0 0 x=-0.20109935 y=-0.30723214 lc=0 0 0 ll=11;
398: fg=0 255 0 bg=0 255 0 x=-0.21530601 y=-0.32791695 lc=0 255 0 ll=2 lb='CyanotheceCCY0110_NrdB1';
399: x=-0.21485044 y=-0.32747176 lb='CyanotheceATCC51142_NrdB1';
400: fg=0 0 0 bg=0 0 0 x=-0.20896149 y=-0.31950417 lc=0 0 0 ll=11;
401: fg=0 255 0 bg=0 255 0 x=-0.21499018 y=-0.3284746 lc=0 255 0 ll=2 lb='Cyanothece8802_NrdB';
402: x=-0.21295296 y=-0.32550853 lb='Cyanothece8801_NrdB';
403: fg=0 0 0 bg=0 0 0 x=-0.2071259 y=-0.3182184 lc=0 0 0 ll=11;
404: fg=0 255 0 bg=0 255 0 x=-0.21705657 y=-0.33332187 lc=0 255 0 ll=2 lb='M_aeruginosaNIES843_NrdB';
405: x=-0.21752068 y=-0.33420286 lb='M_aeruginosa7806_NrdB';
406: x=-0.21135978 y=-0.32652038 lb='Lyngbya_PCC_8106_NrdB';
407: x=-0.21352068 y=-0.3315689 lb='SynechococcusPCC7002_NrdB';
408: fg=0 0 0 bg=0 0 0 x=-0.19859473 y=-0.31649622 lc=0 0 0 ll=11;
409: fg=0 255 0 bg=0 255 0 x=-0.21805045 y=-0.34742886 lc=0 255 0 ll=2 lb='CyanotheceCCY0110_NrdB2';
410: x=-0.21968216 y=-0.3504016 lb='CyanotheceATCC51142_NrdB2';
411: fg=255 255 0 bg=255 255 0 x=-0.21962711 y=-0.35711235 lc=255 255 0 lb='Cyanoph_MaLMM01_NrdB';
412: fg=0 0 153 bg=0 0 153 x=-0.1911204 y=-0.33953458 lc=0 0 153 lb='Sulfurovum_NBC371_NrdB2';
413: fg=0 0 0 bg=0 0 0 x=-0.021279844 y=-0.080636024 lc=0 0 0 ll=11;
414: x=-0.037074436 y=-0.11372321;
415: x=-0.03878985 y=-0.11724785;
416: x=-0.048512444 y=-0.13418645;
417: x=-0.07922412 y=-0.18707198;
418: x=-0.09210016 y=-0.20861404;
419: fg=153 0 153 bg=153 0 153 x=-0.17933138 y=-0.35372204 lc=153 0 153 ll=2 lb='B_halodurans_C125_NrdB';
420: x=-0.1803793 y=-0.35715783 lb='P_larvaeBRL230010_NrdB1';
421: fg=0 0 0 bg=0 0 0 x=-0.107110396 y=-0.23565514 lc=0 0 0 ll=11;
422: fg=153 0 153 bg=153 0 153 x=-0.17749241 y=-0.3554567 lc=153 0 153 ll=2 lb='Bacillus_NRRLB14911_NrdB';
423: fg=0 0 0 bg=0 0 0 x=-0.113816895 y=-0.24740772 lc=0 0 0 ll=11;
424: x=-0.142557 y=-0.2974784;
425: x=-0.1557136 y=-0.3202663;
426: fg=153 0 153 bg=153 0 153 x=-0.1730025 y=-0.3500378 lc=153 0 153 ll=2 lb='G_thermodenitr_NG802_NrdB';
427: x=-0.17136528 y=-0.34753448 lb='GeobacillusY412MC61_NrdB';
428: x=-0.17490788 y=-0.3545044 lb='GeobacillusWCH70_NrdB';
429: x=-0.17842938 y=-0.36265367 lb='Bacillus_sp_SG1_NrdB';
430: fg=0 0 0 bg=0 0 0 x=-0.09348977 y=-0.21585341 lc=0 0 0 ll=11;
431: fg=153 0 153 bg=153 0 153 x=-0.17121768 y=-0.35614783 lc=153 0 153 ll=2 lb='P_larvaeBRL230010_NrdB2';
432: x=-0.17174678 y=-0.35879987 lb='GeobacillusY412MC10_NrdB';
433: fg=0 0 0 bg=0 0 0 x=-0.05135924 y=-0.14463784 lc=0 0 0 ll=11;
434: x=-0.102431 y=-0.25232327;
435: x=-0.11518512 y=-0.27723795;
436: x=-0.13023612 y=-0.3064575;
437: x=-0.14299768 y=-0.3310796;
438: x=-0.14491795 y=-0.3347392;
439: x=-0.14772768 y=-0.33999684;
440: fg=153 0 153 bg=153 0 153 x=-0.15469101 y=-0.35287008 lc=153 0 153 ll=2 lb='L_innocua_Clip11262_NrdB';
441: fg=0 0 0 bg=0 0 0 x=-0.15268943 y=-0.349338 lc=0 0 0 ll=11;
442: fg=153 0 153 bg=153 0 153 x=-0.15565073 y=-0.3548793 lc=153 0 153 ll=2 lb='L_monoc_12aF6854_NrdB';
443: x=-0.15521659 y=-0.35412484 lb='L_monocytogenesJ1194_NrdB';
444: fg=0 0 0 bg=0 0 0 x=-0.14844087 y=-0.34157848 lc=0 0 0 ll=11;
445: x=-0.1498077 y=-0.34421566;
446: fg=153 0 153 bg=153 0 153 x=-0.15542972 y=-0.3549961 lc=153 0 153 ll=2 lb='L_monocytog_EGDe_NrdB';
447: x=-0.15501477 y=-0.3543245 lb='L_monocyt_4bF2365_NrdB';
448: x=-0.15691993 y=-0.35824558 lb='L_monocytogenesLO28_NrdB';
449: fg=0 0 0 bg=0 0 0 x=-0.15101573 y=-0.34714013 lc=0 0 0 ll=11;
450: fg=153 0 153 bg=153 0 153 x=-0.15487938 y=-0.3548306 lc=153 0 153 ll=2 lb='L_monocytogenesJ2003_NrdB';
451: x=-0.15441711 y=-0.35399652 lb='L_monocytogenesR2503_NrdB';
452: x=-0.154622 y=-0.35624322 lb='L_grayi20601_NrdB';
453: fg=255 255 0 bg=255 255 0 x=-0.151868 y=-0.3530957 lc=255 255 0 lb='Listeria_phage_P100_NrdB';
454: fg=0 0 0 bg=0 0 0 x=-0.12991287 y=-0.31425875 lc=0 0 0 ll=11;
455: x=-0.14700666 y=-0.35150787;
456: x=-0.1486721 y=-0.35506573;
457: x=-0.15331788 y=-0.3648614;
458: fg=255 0 0 bg=255 0 0 x=-0.15402067 y=-0.36633363 lc=255 0 0 ll=2 lb='X_axonop_citri_306_NrdB';
459: x=-0.15385088 y=-0.3659926 lb='X_vesicatoria_8510_NrdB';
460: fg=0 0 0 bg=0 0 0 x=-0.15379404 y=-0.36615306 lc=0 0 0 ll=11;
461: fg=255 0 0 bg=255 0 0 x=-0.15433867 y=-0.36732426 lc=255 0 0 ll=2 lb='X_cam_c_ATCC33913_NrdB';
462: x=-0.15445729 y=-0.36759835 lb='X_campestris_8004_NrdB';
463: fg=0 0 0 bg=0 0 0 x=-0.15282492 y=-0.36453164 lc=0 0 0 ll=11;
464: x=-0.1535815 y=-0.3662138;
465: fg=255 0 0 bg=255 0 0 x=-0.15420382 y=-0.36758813 lc=255 0 0 ll=2 lb='X_ory_o_KACC10331_NrdB';
466: x=-0.1541416 y=-0.36746755 lb='X_oryzaePXO99A_NrdB';
467: x=-0.15440544 y=-0.36811805 lb='X_oryzicolaBLS256_NrdB';
468: fg=0 0 0 bg=0 0 0 x=-0.13091196 y=-0.3166221 lc=0 0 0 ll=11;
469: x=-0.14651023 y=-0.3527551;
470: fg=255 0 0 bg=255 0 0 x=-0.15220141 y=-0.3658477 lc=255 0 0 ll=2 lb='X_fastidiosa_9a5c_NrdB';
471: x=-0.15250817 y=-0.3667461 lb='X_fastidiosa_Ann1_NrdB';
472: fg=0 0 0 bg=0 0 0 x=-0.14054896 y=-0.33974335 lc=0 0 0 ll=11;
473: x=-0.14506564 y=-0.35050333;
474: fg=255 0 0 bg=255 0 0 x=-0.15150136 y=-0.3657272 lc=255 0 0 ll=2 lb='S_maltophilia_R5513_NrdB2';
475: x=-0.15093789 y=-0.3645921 lb='StenotrophomonaSKA14_NrdB2';
476: x=-0.15188853 y=-0.36734086 lb='S_maltophiliaK279a_NrdB2';
477: fg=0 0 0 bg=0 0 0 x=-0.053494904 y=-0.15006791 lc=0 0 0 ll=11;
478: x=-0.09522055 y=-0.2538448;
479: fg=153 0 153 bg=153 0 153 x=-0.14229175 y=-0.37006858 lc=153 0 153 ll=2 lb='O_iheyensis_HTE831_NrdB';
480: x=-0.14221835 y=-0.37159175 lb='B_coagulans_36D1_NrdB';
481: fg=0 0 0 bg=0 0 0 x=-0.06634506 y=-0.18323068 lc=0 0 0 ll=11;
482: x=-0.11601873 y=-0.310471;
483: fg=153 0 153 bg=153 0 153 x=-0.13960837 y=-0.37044924 lc=153 0 153 ll=2 lb='E_sibiricum_25515_NrdB';
484: x=-0.13829327 y=-0.36795557 lb='ExiguobacteriumAT1b_NrdB';
485: x=-0.13623458 y=-0.3663341 lb='AflavithermusWK1_NrdB';
486: fg=0 0 0 bg=0 0 0 x=-0.039513893 y=-0.120313235 lc=0 0 0 ll=11;
487: x=-0.05619197 y=-0.16502106;
488: fg=255 255 0 bg=255 255 0 x=-0.13461319 y=-0.3736307 lc=255 255 0 ll=2 lb='B_phage0305phi836_NrdB';
489: fg=153 0 153 bg=153 0 153 x=-0.13530228 y=-0.37873206 lc=153 0 153 lb='B_selenitireducens10_NrdB';
490: fg=255 255 0 bg=255 255 0 x=-0.1334098 y=-0.37795293 lc=255 255 0 lb='BacillusphageSPO1_NrdB';
491: fg=153 0 153 bg=153 0 153 x=-0.126975 y=-0.3752649 lc=153 0 153 lb='B_subtilis_3610_NrdB';
492: fg=0 0 0 bg=0 0 0 x=0.033035215 y=-0.07106542 lc=0 0 0 ll=11;
493: x=0.026923401 y=-0.110132255;
494: x=0.02239571 y=-0.1381468;
495: x=0.019467276 y=-0.1537548;
496: x=0.017340943 y=-0.16448884;
497: x=0.017195266 y=-0.16510852;
498: x=0.015246 y=-0.17321654;
499: x=0.012522007 y=-0.18406409;
500: x=0.008451235 y=-0.19929485;
501: x=0.0045435852 y=-0.21362497;
502: x=-0.035421032 y=-0.35732195;
503: x=-0.037672535 y=-0.36533907;
504: x=-0.03913979 y=-0.37046412;
505: x=-0.039730594 y=-0.3724891;
506: x=-0.040605307 y=-0.37537837;
507: x=-0.041797895 y=-0.3788681;
508: x=-0.042682506 y=-0.38141456;
509: x=-0.043012526 y=-0.38235688;
510: fg=153 0 153 bg=153 0 153 x=-0.04351741 y=-0.38378695 lc=153 0 153 ll=2 lb='B_anthracis_Ames_NrdF';
511: x=-0.04353397 y=-0.38385794 lb='B_cereusNVH059799_NrdF';
512: x=-0.043363914 y=-0.3834085 lb='BthuPondicheriensis_NrdF';
513: fg=0 0 0 bg=0 0 0 x=-0.042909503 y=-0.38220316 lc=0 0 0 ll=11;
514: fg=153 0 153 bg=153 0 153 x=-0.04344698 y=-0.38380226 lc=153 0 153 ll=2 lb='B_cereus_G9241_NrdF';
515: x=-0.04335468 y=-0.3835501 lb='B_cereus_E33L_NrdF';
516: fg=0 0 0 bg=0 0 0 x=-0.041037116 y=-0.37687242 lc=0 0 0 ll=11;
517: x=-0.041634534 y=-0.378901;
518: x=-0.04245818 y=-0.38164657;
519: x=-0.042764757 y=-0.3826501;
520: x=-0.042927813 y=-0.38317904;
521: x=-0.043231003 y=-0.38412026;
522: fg=153 0 153 bg=153 0 153 x=-0.043730717 y=-0.3856582 lc=153 0 153 ll=2 lb='B_cereus_ATCC_14597_NrdF';
523: fg=0 0 0 bg=0 0 0 x=-0.043689728 y=-0.38555667 lc=0 0 0 lb='B_cereus10876_NrdF';
524: x=-0.042978037 y=-0.38334495 ll=11;
525: x=-0.043023463 y=-0.3834923;
526: fg=153 0 153 bg=153 0 153 x=-0.043643568 y=-0.38546842 lc=153 0 153 ll=2 lb='B_thuringiePakistani_NrdF';
527: fg=0 0 0 bg=0 0 0 x=-0.043325696 y=-0.3844816 lc=0 0 0 ll=11;
528: fg=153 0 153 bg=153 0 153 x=-0.043777104 y=-0.38594598 lc=153 0 153 ll=2 lb='B_thuringiensAizawai_NrdF';
529: x=-0.043787178 y=-0.38600594 lb='B_thuringienKurstaki_NrdF';
530: fg=0 0 0 bg=0 0 0 x=-0.04359385 y=-0.385436 lc=0 0 0 ll=11;
531: fg=153 0 153 bg=153 0 153 x=-0.044082657 y=-0.38708046 lc=153 0 153 ll=2 lb='B_thuringieMorrisoni_NrdF';
532: x=-0.043988604 y=-0.38678902 lb='B_thuringieGalleriae_NrdF';
533: x=-0.043468177 y=-0.3851071 lb='B_thuringEntomocidus_NrdF';
534: fg=0 0 0 bg=0 0 0 x=-0.043009724 y=-0.3836297 lc=0 0 0 ll=11;
535: fg=153 0 153 bg=153 0 153 x=-0.043470733 y=-0.38527125 lc=153 0 153 ll=2 lb='B_thurin_israel_NrdF1';
536: x=-0.04338159 y=-0.38497996 lb='B_thuringToumanoffi_NrdF';
537: fg=0 0 0 bg=0 0 0 x=-0.042905193 y=-0.38365516 lc=0 0 0 ll=11;
538: fg=153 0 153 bg=153 0 153 x=-0.04324118 y=-0.38489968 lc=153 0 153 ll=2 lb='B_thuringiensis_NrdF';
539: x=-0.043374773 y=-0.38543004 lb='B_cereus172560W_NrdF';
540: fg=0 0 0 bg=0 0 0 x=-0.041672844 y=-0.379351 lc=0 0 0 ll=11;
541: fg=153 0 153 bg=153 0 153 x=-0.043302517 y=-0.38563883 lc=153 0 153 ll=2 lb='B_cereus_ATCC_10987_NrdF';
542: x=-0.04313083 y=-0.38509563 lb='B_cereusAH1271_NrdF';
543: fg=0 0 0 bg=0 0 0 x=-0.04052114 y=-0.3757774 lc=0 0 0 ll=11;
544: x=-0.042849224 y=-0.38525048;
545: fg=153 0 153 bg=153 0 153 x=-0.043238394 y=-0.38681698 lc=153 0 153 ll=2 lb='B_weihensteph_KBAB4_NrdF';
546: x=-0.043206103 y=-0.3867186 lb='B_cereusAH603_NrdF';
547: fg=0 0 0 bg=0 0 0 x=-0.04149911 y=-0.37993756 lc=0 0 0 ll=11;
548: fg=153 0 153 bg=153 0 153 x=-0.042956166 y=-0.3860662 lc=153 0 153 ll=2 lb='B_cereusR309803_NrdF';
549: x=-0.042885248 y=-0.38590148 lb='Bacillus_cereus_MM3_NrdF';
550: fg=0 0 0 bg=0 0 0 x=-0.041811384 y=-0.38236675 lc=0 0 0 ll=11;
551: fg=153 0 153 bg=153 0 153 x=-0.04239047 y=-0.3849166 lc=153 0 153 ll=2 lb='B_cereusRock13_NrdF';
552: x=-0.042590156 y=-0.38587782 lb='B_cereusRock328_NrdF';
553: fg=0 0 0 bg=0 0 0 x=-0.03952948 y=-0.3740214 lc=0 0 0 ll=11;
554: fg=153 0 153 bg=153 0 153 x=-0.042112224 y=-0.3859501 lc=153 0 153 ll=2 lb='B_cereusRock344_NrdF';
555: x=-0.04214181 y=-0.38638815 lb='B_mycoidesRock14_NrdF';
556: x=-0.041224018 y=-0.38549563 lb='B_c_cytotoxis_391_98_NrdF';
557: fg=0 0 0 bg=0 0 0 x=-0.034472488 y=-0.4105836 lc=0 0 0 ll=11;
558: fg=153 0 153 bg=153 0 153 x=-0.034720205 y=-0.41181776 lc=153 0 153 ll=2 lb='B_thurin_israel_NrdF2';
559: x=-0.03479194 y=-0.41221786 lb='Bthuringiensis4222_NrdF2';
560: fg=0 0 0 bg=0 0 0 x=-0.006527377 y=-0.27912807 lc=0 0 0 ll=11;
561: fg=153 0 153 bg=153 0 153 x=-0.02725058 y=-0.38806155 lc=153 0 153 ll=2 lb='PaenibacillusJDR2_NrdF';
562: x=-0.027229832 y=-0.39102548 lb='B_brevis_NBRC100599_NrdF';
563: fg=0 0 0 bg=0 0 0 x=0.01098121 y=-0.19330136 lc=0 0 0 ll=11;
564: x=-0.015019188 y=-0.34447193;
565: x=-0.016773997 y=-0.35452276;
566: x=-0.023545226 y=-0.39273635;
567: x=-0.025564546 y=-0.40396738 ll=2 lb='B_hermsii_NrdF';
568: x=-0.025392544 y=-0.40331706 lb='B_hermsii_DAH_NrdF';
569: x=-0.024971448 y=-0.40291476 lb='B_turicatae_NrdF';
570: x=-0.024885785 y=-0.40455726 lb='B_recurrentisA1_NrdF';
571: x=0.0018196879 y=-0.25186202 ll=11;
572: x=-0.021560617 y=-0.39887914 ll=2 lb='M_ruber1279_NrdF';
573: x=-0.022114132 y=-0.40741694 lb='M_silvanus9946_NrdF';
574: x=-3.4976032E-4 y=-0.28384852 ll=11;
575: x=-0.014526433 y=-0.38261026;
576: x=-0.015246081 y=-0.3875353;
577: fg=153 0 153 bg=153 0 153 x=-0.016096704 y=-0.39325574 lc=153 0 153 ll=2 lb='C_difficile_630_NrdF';
578: x=-0.016194904 y=-0.39414525 lb='C_difficileQCD37x79_NrdF';
579: x=-0.015972843 y=-0.39306143 lb='C_difficileQCD23m63_NrdF';
580: x=-0.015800342 y=-0.399794 lb='C_bartlettiiDSM16795_NrdF';
581: fg=0 0 0 bg=0 0 0 x=-0.013768883 y=-0.4117162 lc=0 0 0 ll=11;
582: fg=153 0 153 bg=153 0 153 x=-0.015288999 y=-0.4235806 lc=153 0 153 ll=2 lb='Bacillus_sp_B14905_NrdF';
583: x=-0.015074185 y=-0.4223286 lb='L_sphaericusC341_NrdF';
584: fg=0 0 0 bg=0 0 0 x=0.014835005 y=-0.19406274 lc=0 0 0 ll=11;
585: x=0.006533853 y=-0.27924082;
586: x=0.0031304494 y=-0.31327334;
587: x=0.0011378598 y=-0.33270308;
588: x=-8.9826755E-4 y=-0.35117814;
589: x=-0.0022023246 y=-0.3627426;
590: x=-0.005088062 y=-0.38776624;
591: fg=153 0 153 bg=153 0 153 x=-0.006412577 y=-0.39900255 lc=153 0 153 ll=2 lb='B_subtilis_s_168_NrdF1';
592: x=-0.006233742 y=-0.3979262 lb='B_amyloliquef_FZB42_NrdF';
593: x=-0.006095105 y=-0.39890197 lb='B_lichen_ATCC14580_NrdF';
594: x=-0.0060011186 y=-0.400936 lb='B_pumilusSAFR032_NrdF';
595: fg=0 0 0 bg=0 0 0 x=-0.004864031 y=-0.39768374 lc=0 0 0 ll=11;
596: fg=255 255 0 bg=255 255 0 x=-0.005435164 y=-0.40354416 lc=255 255 0 ll=2 lb='Bacillus_phage_SPBc2_NrdF';
597: fg=0 0 0 bg=0 0 0 x=-0.0053929696 y=-0.40357262 lc=0 0 0 ll=11;
598: fg=153 0 153 bg=153 0 153 x=-0.0062291813 y=-0.41262606 lc=153 0 153 ll=2 lb='B_subtilis_3610_NrdF2';
599: x=-0.0055081486 y=-0.40489233 lb='B_subtilis_JH642_NrdF2';
600: x=-0.00354403 y=-0.39447752 lb='B_clausii_KSMK16_NrdF';
601: x=-0.0026787529 y=-0.3987066 lb='B_pumilus7061_NrdF2';
602: fg=0 0 0 bg=0 0 0 x=0.011484834 y=-0.24818383 lc=0 0 0 ll=11;
603: x=0.00960986 y=-0.2772826;
604: x=0.0072929254 y=-0.3118797;
605: x=0.0011264113 y=-0.40060112;
606: fg=153 0 153 bg=153 0 153 x=-0.0013999766 y=-0.43567026 lc=153 0 153 ll=2 lb='Onion_yellows_phyto_NrdF';
607: x=-0.0011996281 y=-0.43533418 lb='A_phytoplasma_AYWB_NrdF';
608: x=-2.8393453E-4 y=-0.43428177 lb='P_australiense_NrdF';
609: x=6.431311E-4 y=-0.43504518 lb='Phytoplasma_mali_NrdF';
610: x=0.0018277725 y=-0.4347028 lb='A_laidlawiiPG8A_NrdF';
611: fg=0 0 0 bg=0 0 0 x=0.014797652 y=-0.27308437 lc=0 0 0 ll=11;
612: x=0.013794371 y=-0.2957894;
613: fg=0 153 153 bg=0 153 153 x=0.0081063425 y=-0.41754636 lc=0 153 153 ll=2 lb='Pedobacter_BAL39_NrdF';
614: x=0.00865349 y=-0.41919136 lb='S_spiritivorum_33300_NrdF';
615: fg=0 0 0 bg=0 0 0 x=0.013856617 y=-0.300698 lc=0 0 0 ll=11;
616: fg=255 153 153 bg=255 153 153 x=0.00988505 y=-0.40919545 lc=255 153 153 ll=2 lb='L_buccalis1135_NrdF';
617: x=0.010283035 y=-0.41395608 lb='S_termitidis33386_NrdF';
618: fg=0 0 0 bg=0 0 0 x=0.022245144 y=-0.17792512 lc=0 0 0 ll=11;
619: x=0.022158792 y=-0.18552956;
620: x=0.02011135 y=-0.33304593;
621: x=0.019584045 y=-0.3651922;
622: x=0.018377095 y=-0.4155308;
623: fg=153 0 153 bg=153 0 153 lc=153 0 153 ll=2 lb='S_aureus_aureus_MW2_NrdF';
624: lb='S_aureus_a_COL_NrdF';
625: fg=0 0 0 bg=0 0 0 x=0.019424077 y=-0.3792792 lc=0 0 0 ll=11;
626: x=0.019348431 y=-0.3847294;
627: fg=153 0 153 bg=153 0 153 x=0.018912777 y=-0.41128823 lc=153 0 153 ll=2 lb='S_epid_ATCC12228_NrdF';
628: x=0.019050563 y=-0.41096032 lb='S_haemolyt_JCSC1435_NrdF';
629: x=0.019213572 y=-0.41264766 lb='S_saprophyticus15305_NrdF';
630: x=0.020008897 y=-0.4142493 ll=1 lb='M_caseolyticJCSC5402_NrdF';
631: x=0.023077926 y=-0.42836115 lb='S_epidermidis_RP62A_NrdF2';
632: fg=0 0 0 bg=0 0 0 x=0.02319925 y=-0.24666771 lc=0 0 0 ll=11;
633: x=0.024962278 y=-0.4019233;
634: fg=255 255 0 bg=255 255 0 x=0.025080292 y=-0.4152853 lc=255 255 0 ll=1 lb='Staphyloc_phage_K_NrdF';
635: x=0.02514621 y=-0.4151755 lb='Bacteriophage_G1_NrdF';
636: x=0.02640808 y=-0.41620013 lb='Staphyloc_ph_Twort_NrdF';
637: fg=0 0 0 bg=0 0 0 x=0.029272696 y=-0.19877961 lc=0 0 0 ll=11;
638: x=0.034381296 y=-0.41184586 ll=1 lb='D_radiodurans_R1_NrdF';
639: x=0.035536803 y=-0.41458333 lb='D_geothermal_1130_NrdF';
640: x=0.04463447 y=-0.08759386 ll=11;
641: x=0.05314966 y=-0.09979299;
642: x=0.06824434 y=-0.12213122;
643: x=0.09193444 y=-0.16812247;
644: x=0.10368591 y=-0.1984498;
645: x=0.10950874 y=-0.21382134;
646: x=0.11413891 y=-0.22613813;
647: x=0.12060824 y=-0.24361458;
648: x=0.12251187 y=-0.25451782;
649: x=0.12305935 y=-0.25770098;
650: x=0.12405006 y=-0.26354942;
651: x=0.12455652 y=-0.26727816;
652: x=0.12520732 y=-0.272162;
653: x=0.12636888 y=-0.28180653;
654: x=0.1270322 y=-0.28743368;
655: x=0.1294597 y=-0.33939603;
656: x=0.129613 y=-0.3428654;
657: x=0.13149065 y=-0.38793656;
658: x=0.1318737 y=-0.3977255;
659: x=0.13202843 y=-0.40195242;
660: fg=0 0 255 bg=0 0 255 x=0.13216703 y=-0.4060193 lc=0 0 255 ll=1 lb='B_longum_NCC2705_NrdF';
661: x=0.1322248 y=-0.40697026 lb='BlongumInfantis15697_NrdF';
662: x=0.13228895 y=-0.4071229 lb='B_breve20213_NrdF';
663: x=0.1325919 y=-0.41029936 lb='B_longum_DJO10A_NrdF';
664: x=0.13321947 y=-0.40927586 lb='Bcatenulatum16992_NrdF';
665: x=0.1330849 y=-0.40045848 lb='B_anim_lactisHN019_NrdF';
666: fg=0 0 0 bg=0 0 0 x=0.12854896 y=-0.29881588 lc=0 0 0 ll=11;
667: x=0.12923186 y=-0.3041458;
668: x=0.13117069 y=-0.32095838;
669: x=0.13270809 y=-0.33523902;
670: x=0.13466641 y=-0.3576771;
671: x=0.13494548 y=-0.36129594;
672: x=0.13560647 y=-0.37015903;
673: x=0.13696432 y=-0.39043492;
674: fg=0 0 255 bg=0 0 255 x=0.13747364 y=-0.39833942 lc=0 0 255 ll=1 lb='M_avium_parat_k10_NrdF';
675: x=0.13748844 y=-0.39797574 lb='Mycob_avium_104_NrdF';
676: fg=0 0 0 bg=0 0 0 x=0.13614272 y=-0.37689126 lc=0 0 0 ll=11;
677: fg=0 0 255 bg=0 0 255 x=0.13755496 y=-0.39582795 lc=0 0 255 ll=1 lb='M_vanbaalenii_PYR_1_NrdF';
678: fg=0 0 0 bg=0 0 0 x=0.13625023 y=-0.37819937 lc=0 0 0 ll=11;
679: fg=0 0 255 bg=0 0 255 x=0.1374669 y=-0.39347365 lc=0 0 255 ll=1 lb='Mycobacterium_MCS_NrdF';
680: x=0.1376369 y=-0.3945641 lb='M_gilvum_PYR_GCK_NrdF';
681: x=0.13833173 y=-0.39899635 lb='M_smegmatis_MC2_155_NrdF';
682: fg=0 0 0 bg=0 0 0 x=0.13517989 y=-0.36268407 lc=0 0 0 ll=11;
683: x=0.13658433 y=-0.3767278;
684: fg=0 0 255 bg=0 0 255 x=0.13871579 y=-0.3991855 lc=0 0 255 ll=1 lb='M_bovis_b_AF2122_97_NrdF1';
685: fg=0 0 0 bg=0 0 0 x=0.13806725 y=-0.39118764 lc=0 0 0 ll=11;
686: fg=0 0 255 bg=0 0 255 x=0.13881153 y=-0.3986302 lc=0 0 255 ll=1 lb='M_ulcerans_Agy99_NrdF';
687: x=0.13890348 y=-0.39914402 lb='M_marinumM_NrdF';
688: x=0.13921566 y=-0.39930317 lb='M_lepraeTN_NrdF';
689: fg=0 0 0 bg=0 0 0 x=0.13311075 y=-0.33826065 lc=0 0 0 ll=11;
690: fg=0 0 255 bg=0 0 255 x=0.13935772 y=-0.3924312 lc=0 0 255 ll=1 lb='N_farcin_IFM10152_NrdF';
691: fg=0 0 0 bg=0 0 0 x=0.13334797 y=-0.34000725 lc=0 0 0 ll=11;
692: x=0.13375539 y=-0.34312457;
693: x=0.13429299 y=-0.34749544;
694: fg=0 0 255 bg=0 0 255 x=0.14002858 y=-0.39511853 lc=0 0 255 ll=1 lb='M_abscessus_NrdF';
695: x=0.14062154 y=-0.39789787 lb='B_cavernae12333_NrdF';
696: fg=0 0 0 bg=0 0 0 x=0.13753025 y=-0.37091643 lc=0 0 0 ll=11;
697: x=0.14009243 y=-0.39014384;
698: fg=0 0 255 bg=0 0 255 x=0.14105025 y=-0.39747268 lc=0 0 255 ll=1 lb='R_jostiiRHA1_NrdF';
699: x=0.14123401 y=-0.39854848 lb='R_opacus_B4_NrdF';
700: x=0.14073285 y=-0.39363486 lb='R_erythropolis_PR4_NrdF';
701: fg=0 0 0 bg=0 0 0 x=0.13660868 y=-0.3619355 lc=0 0 0 ll=11;
702: fg=0 0 255 bg=0 0 255 x=0.14224352 y=-0.4004985 lc=0 0 255 ll=1 lb='G_bronchialis43247_NrdF';
703: x=0.14252853 y=-0.40106758 lb='T_paurometabola20162_NrdF';
704: fg=0 0 0 bg=0 0 0 x=0.13201287 y=-0.32616925 lc=0 0 0 ll=11;
705: x=0.13574617 y=-0.3496445;
706: fg=0 0 255 bg=0 0 255 x=0.14214568 y=-0.3905503 lc=0 0 255 ll=1 lb='C_flavigena20109_NrdF';
707: x=0.14297117 y=-0.39434838 lb='X_cellulosilyti15894_NrdF';
708: x=0.14309838 y=-0.39262828 lb='J_denitrificans20603_NrdF';
709: fg=0 0 0 bg=0 0 0 x=0.13301897 y=-0.324908 lc=0 0 0 ll=11;
710: x=0.13822834 y=-0.35388142;
711: x=0.14113455 y=-0.37028262;
712: x=0.14215139 y=-0.37610668;
713: fg=0 0 255 bg=0 0 255 x=0.14487687 y=-0.39195308 lc=0 0 255 ll=1 lb='Arthrobact_sp_FB24_NrdF';
714: x=0.14478137 y=-0.39094907 lb='A_chlorophenolicusA6_NrdF1';
715: x=0.14506666 y=-0.3918398 lb='A_aurescens_TC1_NrdF';
716: x=0.14560689 y=-0.39320776 lb='R_salmoninarum33209_NrdF';
717: x=0.14660512 y=-0.39535612 lb='A_chlorophenolicusA6_NrdF2';
718: fg=0 0 0 bg=0 0 0 x=0.12917604 y=-0.30194002 lc=0 0 0 ll=11;
719: fg=0 0 255 bg=0 0 255 x=0.14787102 y=-0.39631495 lc=0 0 255 ll=1 lb='B_linens_BL2_NrdF1';
720: x=0.14960654 y=-0.40241328 lb='K_rhizophilaDC2201_NrdF';
721: x=0.1513207 y=-0.40142003 lb='K_radiot_SRS30216_NrdF';
722: fg=0 0 0 bg=0 0 0 x=0.1335693 y=-0.3094167 lc=0 0 0 ll=11;
723: x=0.13488422 y=-0.3154166;
724: x=0.13551825 y=-0.31834492;
725: fg=0 0 255 bg=0 0 255 x=0.15285374 y=-0.399399 lc=0 0 255 ll=1 lb='A_odontolyticus17982_NrdF';
726: x=0.15323061 y=-0.3991646 lb='A_coleocanis_DSM1543_NrdF';
727: x=0.15258616 y=-0.39428326 lb='A_urogenitalis15434_NrdF';
728: fg=0 0 0 bg=0 0 0 x=0.14268574 y=-0.34864086 lc=0 0 0 ll=11;
729: fg=0 0 255 bg=0 0 255 x=0.15461938 y=-0.40058026 lc=0 0 255 ll=1 lb='M_curtisii43063_NrdF';
730: x=0.15438819 y=-0.3984215 lb='M_mulieris35243_NrdF1';
731: x=0.15610686 y=-0.3985124 lb='B_faecium4810_NrdF1';
732: fg=0 0 0 bg=0 0 0 x=0.13044691 y=-0.28654996 lc=0 0 0 ll=11;
733: x=0.13239846 y=-0.2937067;
734: x=0.13699585 y=-0.3109078;
735: x=0.14087808 y=-0.32620424;
736: fg=0 0 255 bg=0 0 255 x=0.1585564 y=-0.39813828 lc=0 0 255 ll=1 lb='C_dipht_NCTC13129_NrdF1';
737: fg=0 0 0 bg=0 0 0 x=0.14245826 y=-0.33236504 lc=0 0 0 ll=11;
738: fg=0 0 255 bg=0 0 255 x=0.15966919 y=-0.40090296 lc=0 0 255 ll=1 lb='C_efficiens_YS314_NrdF1';
739: fg=0 0 0 bg=0 0 0 x=0.15326466 y=-0.3740599 lc=0 0 0 ll=11;
740: fg=0 0 255 bg=0 0 255 x=0.15933084 y=-0.3977109 lc=0 0 255 ll=1 lb='C_glut_ATCC13032_NrdF';
741: x=0.1596281 y=-0.3983595 lb='C_glutamicum_R_NrdF';
742: fg=0 0 0 bg=0 0 0 x=0.14118752 y=-0.32597935 lc=0 0 0 ll=11;
743: fg=0 0 255 bg=0 0 255 x=0.15983328 y=-0.3957423 lc=0 0 255 ll=1 lb='C_ammoniagenes_NrdF';
744: fg=0 0 0 bg=0 0 0 x=0.14611848 y=-0.34353742 lc=0 0 0 ll=11;
745: x=0.15178917 y=-0.3641281;
746: fg=0 0 255 bg=0 0 255 x=0.1601221 y=-0.39468658 lc=0 0 255 ll=1 lb='C_accolens49725_NrdF1';
747: x=0.16072287 y=-0.39625016 lb='C_pseudogenital33035_NrdF1';
748: fg=0 0 0 bg=0 0 0 x=0.14722292 y=-0.3473952 lc=0 0 0 ll=11;
749: fg=0 0 255 bg=0 0 255 x=0.16132951 y=-0.39714298 lc=0 0 255 ll=1 lb='C_aurimucosum700975_NrdF1';
750: x=0.16123301 y=-0.3958692 lb='C_striatum_6940_NrdF1';
751: fg=0 0 0 bg=0 0 0 x=0.14077073 y=-0.32187313 lc=0 0 0 ll=11;
752: fg=0 0 255 bg=0 0 255 x=0.16459063 y=-0.40275592 lc=0 0 255 ll=1 lb='C_amycolatumSK46_NrdF1';
753: x=0.1635623 y=-0.39784718 lb='C_kroppenstedti44385_NrdF1';
754: fg=0 0 0 bg=0 0 0 x=0.13510616 y=-0.30166453 lc=0 0 0 ll=11;
755: fg=0 0 255 bg=0 0 255 x=0.16449298 y=-0.39785686 lc=0 0 255 ll=1 lb='C_jeikeium_K411_NrdF1';
756: x=0.1657329 y=-0.40013427 lb='C_urealyticum7109_NrdF';
757: fg=255 255 0 bg=255 255 0 x=0.16391447 y=-0.38675624 lc=255 255 0 lb='MycophageMyrna_NrdF';
758: fg=0 0 255 bg=0 0 255 x=0.16633555 y=-0.39056036 lc=0 0 255 lb='M_luteusNCTC2665_NrdF';
759: fg=0 0 0 bg=0 0 0 x=0.12926863 y=-0.2596252 lc=0 0 0 ll=11;
760: x=0.13287945 y=-0.2668124;
761: x=0.13797621 y=-0.2770215;
762: x=0.14312564 y=-0.289736;
763: x=0.14445813 y=-0.29314917;
764: x=0.15674756 y=-0.32768032;
765: x=0.16694579 y=-0.3580217;
766: x=0.17106093 y=-0.370368;
767: fg=153 153 0 bg=153 153 0 x=0.1792194 y=-0.39526328 lc=153 153 0 ll=1 lb='B_melitensis_16M_NrdF';
768: fg=0 0 0 bg=0 0 0 x=0.17585346 y=-0.3846266 lc=0 0 0 ll=11;
769: fg=153 153 0 bg=153 153 0 x=0.17737311 y=-0.38918585 lc=153 153 0 ll=1 lb='B_suis_1330_NrdF';
770: x=0.17831072 y=-0.3918767 lb='Brucella_suis23445_NrdF';
771: x=0.17825148 y=-0.39083338 lb='O_anthropi_ATCC49188_NrdF';
772: fg=0 0 0 bg=0 0 0 x=0.1577222 y=-0.3303338 lc=0 0 0 ll=11;
773: x=0.16100177 y=-0.33933252;
774: x=0.16944508 y=-0.36268303;
775: x=0.17026114 y=-0.3649578;
776: x=0.17061901 y=-0.36596334;
777: x=0.17152329 y=-0.36852467;
778: fg=153 153 0 bg=153 153 0 x=0.17880967 y=-0.3893299 lc=153 153 0 ll=1 lb='R_etli_CFN_42_NrdF';
779: x=0.17861998 y=-0.3884651 lb='L_trifoliiWSM2304_NrdF';
780: x=0.17966576 y=-0.3909827 lb='R_leguminosarum1325_NrdF';
781: x=0.17920446 y=-0.38930613 lb='R_etli_CIAT894_NrdF';
782: x=0.17809588 y=-0.3858726 lb='R_etliCIAT652_NrdF';
783: x=0.1810332 y=-0.392213 lb='A_radiobacterK84_NrdF';
784: x=0.17948216 y=-0.38691372 lb='A_tumefaciens_C58_NrdF';
785: fg=0 0 0 bg=0 0 0 x=0.14876744 y=-0.303343 lc=0 0 0 ll=11;
786: x=0.15781273 y=-0.32489133;
787: x=0.16955054 y=-0.35366434;
788: x=0.17395638 y=-0.3645428;
789: x=0.17602845 y=-0.36973408;
790: x=0.1815962 y=-0.3838905;
791: fg=255 0 0 bg=255 0 0 x=0.18421037 y=-0.39058676 lc=255 0 0 ll=1 lb='Y_pestis_CO92_NrdF';
792: x=0.18352416 y=-0.38875636 lb='Y_pseudotuber_31758_NrdF';
793: fg=0 0 0 bg=0 0 0 x=0.18079129 y=-0.38149408 lc=0 0 0 ll=11;
794: fg=255 0 0 bg=255 0 0 x=0.18305016 y=-0.38711214 lc=255 0 0 ll=1 lb='Y_mollaretii_43969_NrdF';
795: x=0.1831818 y=-0.38735396 lb='Y_bercovieri_43970_NrdF';
796: fg=0 0 0 bg=0 0 0 x=0.17499295 y=-0.36702973 lc=0 0 0 ll=11;
797: fg=255 0 0 bg=255 0 0 x=0.18363538 y=-0.38791308 lc=255 0 0 ll=1 lb='Y_intermedia_29909_NrdF';
798: x=0.1843882 y=-0.3894118 lb='Y_frederiksen_33641_NrdF';
799: x=0.18348397 y=-0.3863937 lb='Y_enterocolitica8081_NrdF';
800: fg=0 0 0 bg=0 0 0 x=0.1615999 y=-0.33348483 lc=0 0 0 ll=11;
801: x=0.18062179 y=-0.37694448;
802: fg=255 0 0 bg=255 0 0 x=0.18458872 y=-0.38613376 lc=255 0 0 ll=1 lb='E_car_at_SCRI1043_NrdF';
803: fg=0 0 0 bg=0 0 0 x=0.1828866 y=-0.3820836 lc=0 0 0 ll=11;
804: fg=255 0 0 bg=255 0 0 x=0.18545307 y=-0.38794726 lc=255 0 0 ll=1 lb='P_carotovorumPBR1692_NrdF';
805: x=0.18536036 y=-0.38765866 lb='P_carotovorumWPP14_NrdF';
806: x=0.18485844 y=-0.38519672 lb='S_proteamaculans_568_NrdF';
807: x=0.18789195 y=-0.38916993 lb='E_tasmaniensisEt1_99_NrdF';
808: fg=0 0 0 bg=0 0 0 x=0.15242782 y=-0.30934978 lc=0 0 0 ll=11;
809: x=0.15456513 y=-0.3138858;
810: fg=255 0 0 bg=255 0 0 x=0.1890002 y=-0.3884266 lc=255 0 0 ll=1 lb='P_lumine_lau_TT01_NrdF';
811: fg=0 0 0 bg=0 0 0 x=0.16396129 y=-0.33369774 lc=0 0 0 ll=11;
812: x=0.17226496 y=-0.35132086;
813: fg=255 0 0 bg=255 0 0 x=0.18950295 y=-0.38814622 lc=255 0 0 ll=1 lb='P_stuartii25827_NrdF';
814: x=0.18965837 y=-0.38799506 lb='P_rettgeri1131_NrdF';
815: x=0.18942706 y=-0.3867001 lb='PalcalifaciensDSM301_NrdF';
816: x=0.18985872 y=-0.38625857 lb='P_mirabilisHI4320_NrdF';
817: fg=0 0 0 bg=0 0 0 x=0.15531369 y=-0.30636293 lc=0 0 0 ll=11;
818: x=0.15974621 y=-0.31395158;
819: x=0.1630805 y=-0.3196932;
820: x=0.16842721 y=-0.3290082;
821: x=0.18576676 y=-0.36106414;
822: x=0.18837759 y=-0.36592007;
823: x=0.19041504 y=-0.3697326;
824: x=0.19239718 y=-0.3735334;
825: x=0.19690369 y=-0.38244733;
826: x=0.19729468 y=-0.3832256;
827: x=0.1975725 y=-0.38378206;
828: x=0.19763838 y=-0.38391486;
829: fg=255 0 0 bg=255 0 0 lc=255 0 0 ll=1 lb='E_coli_K12_MG1655_NrdF';
830: lb='E_coli_HS_NrdF';
831: x=0.19891997 y=-0.38644737 lb='E_coli_E24377A_NrdF';
832: x=0.19843972 y=-0.38546237 lb='S_flexneri_2a_301_NrdF';
833: x=0.19794543 y=-0.38445726 lb='E_coli_B7A_NrdF';
834: fg=0 0 0 bg=0 0 0 x=0.19386636 y=-0.37626597 lc=0 0 0 ll=11;
835: x=0.19581953 y=-0.37992078;
836: x=0.19656941 y=-0.38133255;
837: x=0.19675212 y=-0.3816786;
838: fg=255 0 0 bg=255 0 0 x=0.19834061 y=-0.38470593 lc=255 0 0 ll=1 lb='E_coli_Sakai_NrdF';
839: x=0.19808944 y=-0.3841963 lb='Escherichia1_1_43_NrdF';
840: x=0.19786857 y=-0.38374886 lb='S_boydii308394_NrdF';
841: x=0.19805224 y=-0.38402367 lb='S_dysenteriae_1012_NrdF';
842: x=0.1997153 y=-0.3868861 lb='S_boydii_Sb227_NrdF';
843: fg=0 0 0 bg=0 0 0 x=0.19280396 y=-0.37394363 lc=0 0 0 ll=11;
844: fg=255 0 0 bg=255 0 0 x=0.19927232 y=-0.38554946 lc=255 0 0 ll=1 lb='E_coli_CFT073_NrdF';
845: fg=0 0 0 bg=0 0 0 x=0.19399452 y=-0.37602997 lc=0 0 0 ll=11;
846: x=0.19559272 y=-0.37884718;
847: fg=255 0 0 bg=255 0 0 x=0.19924247 y=-0.38531873 lc=255 0 0 ll=1 lb='E_coli_F11_NrdF';
848: x=0.19812505 y=-0.38328487 lb='E_coli_SMS35_NrdF';
849: x=0.19867422 y=-0.38413545 lb='E_coli_UTI89_NrdF';
850: x=0.19862907 y=-0.38347098 lb='E_albertiiTW07627_NrdF';
851: x=0.20166855 y=-0.38797584 lb='S_dysenteriae_Sd197_NrdF';
852: fg=0 0 0 bg=0 0 0 x=0.17680116 y=-0.34232196 lc=0 0 0 ll=11;
853: x=0.18942873 y=-0.3625114;
854: x=0.19537823 y=-0.3720773;
855: x=0.1974586 y=-0.37544107;
856: x=0.19821194 y=-0.37668005;
857: x=0.19842461 y=-0.3770318;
858: x=0.19862205 y=-0.37736025;
859: fg=255 0 0 bg=255 0 0 x=0.19991432 y=-0.3795223 lc=255 0 0 ll=1 lb='S_ente_e_Ty_CT18_NrdF';
860: x=0.20056263 y=-0.38057002 lb='S_entericaVirchow_NrdF';
861: x=0.19986008 y=-0.37937927 lb='S_entericaHadar_NrdF';
862: x=0.1996446 y=-0.37899658 lb='SentericaDublin_NrdF';
863: fg=0 0 0 bg=0 0 0 x=0.19835918 y=-0.37686494 lc=0 0 0 ll=11;
864: x=0.1988853 y=-0.37770143;
865: fg=255 0 0 bg=255 0 0 x=0.1995023 y=-0.3786879 lc=255 0 0 ll=1 lb='S_typhimurium_LT2_NrdF';
866: x=0.19993904 y=-0.3793674 lb='S_entHeidelberg486_NrdF';
867: x=0.19951577 y=-0.3786733 lb='S_entericaSL480_NrdF';
868: x=0.20009755 y=-0.3793746 lb='S_e_e_Ch_SCB67_NrdF';
869: x=0.20282546 y=-0.38299876 lb='S_arizonae62z4z23_NrdF';
870: x=0.20136128 y=-0.37947065 lb='C_koseriBAA895_NrdF';
871: fg=0 0 0 bg=0 0 0 x=0.18381946 y=-0.35055184 lc=0 0 0 ll=11;
872: fg=255 0 0 bg=255 0 0 x=0.20527296 y=-0.38264832 lc=255 0 0 ll=1 lb='Enterobacter_sp_638_NrdF';
873: x=0.20269944 y=-0.37849182 lb='E_cancerogenus35316_NrdF';
874: x=0.2040569 y=-0.37881774 lb='E_sakazakii_BAA894_NrdF';
875: fg=0 0 0 bg=0 0 0 x=0.19395655 y=-0.36202264 lc=0 0 0 ll=11;
876: fg=255 0 0 bg=255 0 0 x=0.20357324 y=-0.37594903 lc=255 0 0 ll=1 lb='K_pneumoniae_78578_NrdF';
877: x=0.2040066 y=-0.37642065 lb='K_pneumoniae342_NrdF';
878: x=0.20899299 y=-0.37469098 lb='Csalexigens_DSM3043_NrdF';
879: fg=0 0 0 bg=0 0 0 x=0.14227082 y=-0.27682695 lc=0 0 0 ll=11;
880: x=0.14507325 y=-0.28059345;
881: x=0.18226357 y=-0.3319176;
882: x=0.19264297 y=-0.34631795;
883: x=0.1955672 y=-0.35039666;
884: fg=153 153 0 bg=153 153 0 x=0.20963708 y=-0.37012628 lc=153 153 0 ll=1 lb='B_henselae_Houston1_NrdF';
885: x=0.21045229 y=-0.37104815 lb='B_quintana_Toulouse_NrdF';
886: x=0.20969486 y=-0.36972567 lb='B_tribocorum105476_NrdF';
887: x=0.21294536 y=-0.37359205 lb='B_bacilliform_KC583_NrdF';
888: fg=0 0 0 bg=0 0 0 x=0.15253752 y=-0.290417 lc=0 0 0 ll=11;
889: x=0.16720153 y=-0.30991942;
890: x=0.19778894 y=-0.35081363;
891: fg=153 153 0 bg=153 153 0 x=0.21317516 y=-0.371493 lc=153 153 0 ll=1 lb='Silicibacter_TM1040_NrdF';
892: x=0.2122537 y=-0.37005106 lb='R_bacterium_198_NrdF';
893: x=0.21358061 y=-0.3709576 lb='PseudovibrioJE062_NrdF';
894: fg=0 0 0 bg=0 0 0 x=0.16169994 y=-0.30228776 lc=0 0 0 ll=11;
895: fg=153 153 0 bg=153 153 0 x=0.21090584 y=-0.36637226 lc=153 153 0 ll=1 lb='P_denitrif_PD1222_NrdF';
896: x=0.20765518 y=-0.36151746 lb='RoseobacterGAI101_NrdF';
897: fg=0 0 0 bg=0 0 0 x=0.1920326 y=-0.33964327 lc=0 0 0 ll=11;
898: x=0.20655856 y=-0.35807532;
899: fg=255 0 0 bg=255 0 0 x=0.21075575 y=-0.3634289 lc=255 0 0 ll=1 lb='Vibrio_MED222_NrdF';
900: x=0.21203674 y=-0.36499065 lb='Vibrio_LGP32_NrdF';
901: x=0.21203603 y=-0.36463422 lb='V_parahaemolyticus16_NrdF';
902: fg=0 0 0 bg=0 0 0 x=0.22592121 y=-0.36364487 lc=0 0 0 ll=11;
903: fg=0 0 255 bg=0 0 255 x=0.22985178 y=-0.368505 lc=0 0 255 ll=1 lb='M_bovis_b_AF2122_97_NrdF2';
904: x=0.22992522 y=-0.368545 lb='M_tuberc_CDC1551_NrdF1';
905: fg=255 0 0 bg=255 0 0 x=0.24080135 y=-0.3728534 lc=255 0 0 lb='W_glossinidia_Gb_NrdF';
906: fg=0 0 0 bg=0 0 0 x=0.13178651 y=-0.23179615 lc=0 0 0 ll=11;
907: fg=0 0 255 bg=0 0 255 x=0.24303378 y=-0.36517093 lc=0 0 255 ll=1 lb='C_efficiens_YS314_NrdF2';
908: fg=0 0 0 bg=0 0 0 x=0.14321293 y=-0.24528638 lc=0 0 0 ll=11;
909: fg=0 0 255 bg=0 0 255 x=0.24568552 y=-0.36688825 lc=0 0 255 ll=1 lb='C_aurimucosum700975_NrdF3';
910: x=0.24321832 y=-0.36275226 lb='C_striatum_6940_NrdF3';
911: fg=0 0 0 bg=0 0 0 x=0.10411938 y=-0.17963451 lc=0 0 0 ll=11;
912: x=0.14428285 y=-0.22356714;
913: x=0.14844255 y=-0.22814034;
914: x=0.1715502 y=-0.25473392;
915: fg=0 0 255 bg=0 0 255 x=0.2654206 y=-0.36387298 lc=0 0 255 ll=1 lb='C_dipht_NCTC13129_NrdF2';
916: fg=0 0 0 bg=0 0 0 x=0.17911275 y=-0.2633931 lc=0 0 0 ll=11;
917: fg=0 0 255 bg=0 0 255 x=0.26181924 y=-0.3585765 lc=0 0 255 ll=1 lb='C_jeikeium_K411_NrdF2';
918: x=0.26922163 y=-0.36604458 lb='C_kroppenstedti44385_NrdF2';
919: fg=0 0 0 bg=0 0 0 x=0.16674216 y=-0.24795553 lc=0 0 0 ll=11;
920: x=0.16733745 y=-0.24860342;
921: x=0.17443886 y=-0.25637126;
922: x=0.18868895 y=-0.27203786;
923: x=0.21594234 y=-0.30215263;
924: x=0.2213693 y=-0.3082414;
925: fg=0 0 255 bg=0 0 255 x=0.26903346 y=-0.36199057 lc=0 0 255 ll=1 lb='B_linens_BL2_NrdF2';
926: x=0.2712722 y=-0.36394623 lb='B_faecium4810_NrdF2';
927: fg=0 0 0 bg=0 0 0 x=0.24939263 y=-0.3387421 lc=0 0 0 ll=11;
928: x=0.2651224 y=-0.3560355;
929: fg=0 0 255 bg=0 0 255 x=0.26998717 y=-0.36141098 lc=0 0 255 ll=1 lb='C_aurimucosum700975_NrdF2';
930: x=0.27015322 y=-0.3615384 lb='C_pseudogenital33035_NrdF2';
931: x=0.26425183 y=-0.35483193 lb='C_striatum_6940_NrdF2';
932: x=0.2715788 y=-0.36088884 lb='M_mulieris35243_NrdF2';
933: x=0.2699022 y=-0.35767025 lb='C_accolens49725_NrdF2';
934: x=0.26775813 y=-0.35409105 lb='C_urealyticum7109_NrdF2';
935: x=0.26732898 y=-0.3525555 lb='C_amycolatumSK46_NrdF2';
936: x=0.2744481 y=-0.3575655 lb='G_vaginalis14019_NrdF?';
937: fg=0 0 0 bg=0 0 0 x=0.17704809 y=-0.24414271 lc=0 0 0 ll=11;
938: x=0.18354128 y=-0.25000405;
939: x=0.22772956 y=-0.2948099;
940: fg=153 0 153 bg=153 0 153 x=0.2755401 y=-0.34353396 lc=153 0 153 ll=1 lb='M_gallisepticum_R_NrdF';
941: x=0.2802419 y=-0.3477881 lb='M_synoviae_53_NrdF';
942: fg=0 0 0 bg=0 0 0 x=0.19044223 y=-0.25617057 lc=0 0 0 ll=11;
943: x=0.19556032 y=-0.26076725;
944: x=0.20099232 y=-0.26572064;
945: x=0.24189608 y=-0.30636716;
946: fg=153 0 153 bg=153 0 153 x=0.27956322 y=-0.3439868 lc=153 0 153 ll=1 lb='MgenitaliumG37_NrdF';
947: x=0.27955565 y=-0.34360152 lb='M_pneumoniae_M129_NrdF';
948: fg=0 0 0 bg=0 0 0 x=0.21175762 y=-0.27543837 lc=0 0 0 ll=11;
949: x=0.23700526 y=-0.29869595;
950: x=0.27775863 y=-0.33838362;
951: fg=153 0 153 bg=153 0 153 x=0.28189862 y=-0.34243575 lc=153 0 153 ll=1 lb='S_agalact_2603VR_NrdF2';
952: x=0.28217342 y=-0.3426613 lb='S_agalactiae_NEM316_NrdF1';
953: fg=0 0 0 bg=0 0 0 x=0.25495508 y=-0.31506428 lc=0 0 0 ll=11;
954: x=0.27286404 y=-0.33164534;
955: x=0.2750389 y=-0.33368972;
956: x=0.27713227 y=-0.3356675;
957: x=0.2792502 y=-0.3376888;
958: fg=153 0 153 bg=153 0 153 x=0.28021336 y=-0.33861268 lc=153 0 153 ll=1 lb='S_pyogenes_M1_GAS_NrdF1';
959: x=0.2804342 y=-0.3388131 lb='S_pyogenesNZ131_NrdF1';
960: fg=0 0 0 bg=0 0 0 x=0.27932844 y=-0.33772153 lc=0 0 0 ll=11;
961: fg=153 0 153 bg=153 0 153 x=0.28217024 y=-0.34039283 lc=153 0 153 ll=1 lb='S_pyogenes_MGAS8232_NrdF1';
962: x=0.28081784 y=-0.33910748 lb='S_pyogenes_Manfredo_NrdF1';
963: x=0.2750389 y=-0.33368972 lb='S_pyogenes_M49_591_NrdF1';
964: fg=0 0 0 bg=0 0 0 x=0.27635625 y=-0.33479774 lc=0 0 0 ll=11;
965: x=0.27909845 y=-0.33728567;
966: fg=153 0 153 bg=153 0 153 x=0.28044447 y=-0.3385131 lc=153 0 153 ll=1 lb='S_pyogenes_MGAS315_NrdF1';
967: x=0.28215158 y=-0.34004173 lb='S_pyogenes_MGAS6180_NrdF1';
968: x=0.28023332 y=-0.3382622 lb='Spyogenes_MGAS10750_NrdF1';
969: fg=0 0 0 bg=0 0 0 x=0.27779436 y=-0.33506194 lc=0 0 0 ll=11;
970: x=0.2804601 y=-0.33740792;
971: fg=153 0 153 bg=153 0 153 x=0.2815368 y=-0.33836028 lc=153 0 153 ll=1 lb='S_zooepidemicus10565_NrdF2';
972: x=0.2816111 y=-0.33841574 lb='Streptococcequi4047_NrdF2';
973: x=0.28186136 y=-0.33858684 lb='SzooepidemicusH70_NrdF2';
974: fg=0 0 0 bg=0 0 0 x=0.2322709 y=-0.292769 lc=0 0 0 ll=11;
975: x=0.27191994 y=-0.32643828;
976: x=0.280561 y=-0.33381376;
977: fg=153 0 153 bg=153 0 153 x=0.2874703 y=-0.3397413 lc=153 0 153 ll=1 lb='M_mycoides_m_SCPG1_NrdF';
978: x=0.28719303 y=-0.33944556 lb='M_mycoidesGM12_NrdF';
979: x=0.28811595 y=-0.3400516 lb='M_capricolum_27343_NrdF';
980: x=0.2824576 y=-0.33452222 lb='M_florum_L1_NrdF';
981: fg=0 0 0 bg=0 0 0 x=0.20731805 y=-0.27035004 lc=0 0 0 ll=11;
982: fg=153 0 153 bg=153 0 153 x=0.28487575 y=-0.3342152 lc=153 0 153 ll=1 lb='M_pulmonis_NrdF';
983: fg=0 0 0 bg=0 0 0 x=0.28118658 y=-0.33024478 lc=0 0 0 ll=11;
984: fg=153 0 153 bg=153 0 153 x=0.2842395 y=-0.33273295 lc=153 0 153 ll=1 lb='M_hyopneumoniae_232_NrdF';
985: x=0.2827131 y=-0.33147615 lb='M_hyopneumoni_7448_NrdF';
986: x=0.29120955 y=-0.336619 lb='M_penetrans_NrdF';
987: fg=0 0 0 bg=0 0 0 x=0.19473703 y=-0.25790304 lc=0 0 0 ll=11;
988: x=0.2625738 y=-0.31094888;
989: x=0.27714604 y=-0.3224032;
990: fg=153 0 153 bg=153 0 153 x=0.28648227 y=-0.32978 lc=153 0 153 ll=1 lb='L_helveticus_CNRZ32_NrdF';
991: x=0.286641 y=-0.32982793 lb='LgasseriMV22_NrdF1?';
992: x=0.2853951 y=-0.3286094 lb='L_helveticus4571_NrdF';
993: fg=0 0 255 bg=0 0 255 x=0.2941126 y=-0.3340073 lc=0 0 255 lb='A_vaginae15829_NrdF?';
994: fg=0 0 0 bg=0 0 0 x=0.117018774 y=-0.15086848 lc=0 0 0 ll=11;
995: x=0.15947339 y=-0.17631707;
996: x=0.1757606 y=-0.18613607;
997: x=0.179651 y=-0.1885083;
998: x=0.18706855 y=-0.1930828;
999: x=0.196066 y=-0.19888555;
1000: x=0.20906049 y=-0.20735927;
1001: x=0.22010045 y=-0.21467815;
1002: x=0.24598797 y=-0.23221882;
1003: x=0.2789139 y=-0.25704116;
1004: fg=153 0 153 bg=153 0 153 x=0.31043372 y=-0.2809284 lc=153 0 153 ll=8 lb='E_faecalis_V583_NrdF';
1005: x=0.30727583 y=-0.27831072 lb='E_faecium_DO_NrdF';
1006: fg=0 0 0 bg=0 0 0 x=0.26144847 y=-0.24258097 lc=0 0 0 ll=11;
1007: x=0.2800493 y=-0.25566962;
1008: x=0.2852117 y=-0.2593413;
1009: x=0.3011837 y=-0.2708842;
1010: x=0.3081086 y=-0.275969;
1011: x=0.31146747 y=-0.27844843;
1012: fg=153 0 153 bg=153 0 153 x=0.31482628 y=-0.28094095 lc=153 0 153 ll=8 lb='S_agalact_2603VR_NrdF1';
1013: x=0.31570023 y=-0.2815565 lb='S_agalactiae_CJB111_NrdF1';
1014: x=0.31497577 y=-0.2809583 lb='S_pyog_MGAS10394_NrdF2';
1015: fg=0 0 0 bg=0 0 0 x=0.30550906 y=-0.2739605 lc=0 0 0 ll=11;
1016: x=0.31003547 y=-0.27719706;
1017: fg=153 0 153 bg=153 0 153 x=0.31369984 y=-0.27983126 lc=153 0 153 ll=8 lb='S_pyogenes_M1_GAS_NrdF2';
1018: x=0.3140699 y=-0.2800665 lb='S_pyogenes_10270_NrdF2';
1019: x=0.3125273 y=-0.27889898 lb='S_pyogenes_M49_591_NrdF2';
1020: fg=0 0 0 bg=0 0 0 x=0.3087105 y=-0.27552432 lc=0 0 0 ll=11;
1021: x=0.30984306 y=-0.27630854;
1022: fg=153 0 153 bg=153 0 153 x=0.31511843 y=-0.27998093 lc=153 0 153 ll=8 lb='S_zooepidemicus10565_NrdF1';
1023: x=0.31490886 y=-0.27979723 lb='SzooepidemicusH70_NrdF1';
1024: x=0.31534824 y=-0.28004637 lb='Streptococcequi4047_NrdF1';
1025: fg=0 0 0 bg=0 0 0 x=0.28159577 y=-0.25670612 lc=0 0 0 ll=11;
1026: fg=153 0 153 bg=153 0 153 x=0.31450084 y=-0.27888075 lc=153 0 153 ll=8 lb='S_mutans_UA159_NrdF';
1027: x=0.3166111 y=-0.28004676 lb='S_thermop_CNRZ1066_NrdF';
1028: fg=0 0 0 bg=0 0 0 x=0.27055317 y=-0.2483236 lc=0 0 0 ll=11;
1029: x=0.2853806 y=-0.25772813;
1030: x=0.30793408 y=-0.27219313;
1031: x=0.31072006 y=-0.27399987;
1032: x=0.31299052 y=-0.27548045;
1033: x=0.31302026 y=-0.27549994;
1034: fg=153 0 153 bg=153 0 153 x=0.31429666 y=-0.2763415 lc=153 0 153 ll=8 lb='S_pneumoniae_R6_NrdF';
1035: x=0.31435725 y=-0.2763718 lb='S_pneumoniae_TIGR4_NrdF';
1036: x=0.31428197 y=-0.27631333 lb='S_pneumoniae_SP9BS68_NrdF';
1037: x=0.3143711 y=-0.27632856 lb='S_pneumoniaeSP19BS75_NrdF';
1038: fg=0 0 0 bg=0 0 0 x=0.31111813 y=-0.27419022 lc=0 0 0 ll=11;
1039: fg=153 0 153 bg=153 0 153 x=0.3137074 y=-0.27582335 lc=153 0 153 ll=8 lb='S_pneumoniaeSP14BS69_NrdF';
1040: x=0.31382376 y=-0.2758777 lb='S_pneumoniaeSP195_NrdF';
1041: fg=0 0 0 bg=0 0 0 x=0.2974897 y=-0.26515386 lc=0 0 0 ll=11;
1042: fg=153 0 153 bg=153 0 153 x=0.3134047 y=-0.27496883 lc=153 0 153 ll=8 lb='S_sanguinis_SK36_NrdF';
1043: x=0.31105903 y=-0.27342796 lb='S_gordoniiChallis_NrdF';
1044: x=0.31488794 y=-0.2750515 lb='S_suis_891591_NrdF';
1045: fg=0 0 0 bg=0 0 0 x=0.22818574 y=-0.21941446 lc=0 0 0 ll=11;
1046: x=0.24529806 y=-0.2294968;
1047: x=0.30291256 y=-0.26363865;
1048: fg=153 0 153 bg=153 0 153 x=0.3218192 y=-0.27490708 lc=153 0 153 ll=8 lb='L_casei_ATCC334_NrdF';
1049: x=0.3211779 y=-0.27440032 lb='L_rhamnosusHN001_NrdF';
1050: x=0.3145843 y=-0.2698497 lb='L_sakei_23K_NrdF';
1051: x=0.32538572 y=-0.2753695 lb='L_salivariusUCC118_NrdF';
1052: fg=0 0 0 bg=0 0 0 x=0.28805262 y=-0.25177717 lc=0 0 0 ll=11;
1053: x=0.32480368 y=-0.27256483;
1054: fg=153 0 153 bg=153 0 153 x=0.32577255 y=-0.27311608 lc=153 0 153 ll=8 lb='L_mese_m_ATCC8293_NrdF';
1055: x=0.32651407 y=-0.27352658 lb='Lcremoris19254_NrdF';
1056: x=0.3253408 y=-0.27249762 lb='L_citreumKM20_NrdF';
1057: fg=0 0 0 bg=0 0 0 x=0.3261726 y=-0.26990005 lc=0 0 0 ll=11;
1058: fg=153 0 153 bg=153 0 153 x=0.32910666 y=-0.27151117 lc=153 0 153 ll=8 lb='O_oeni_PSU1_NrdF';
1059: x=0.32844687 y=-0.27113396 lb='O_oeni_BAA1163_NrdF';
1060: fg=0 0 0 bg=0 0 0 x=0.23209405 y=-0.21620362 lc=0 0 0 ll=11;
1061: fg=153 0 153 bg=153 0 153 x=0.3316869 y=-0.26958868 lc=153 0 153 ll=8 lb='L_plantarum_WCFS1_NrdF';
1062: fg=0 0 0 bg=0 0 0 x=0.23500754 y=-0.21769042 lc=0 0 0 ll=11;
1063: x=0.27846393 y=-0.24056269;
1064: fg=153 0 153 bg=153 0 153 x=0.3325359 y=-0.2691967 lc=153 0 153 ll=8 lb='P_pentos_ATCC25745_NrdF';
1065: x=0.33605722 y=-0.27069023 lb='L_brevis_ATCC_367_NrdF';
1066: fg=0 0 0 bg=0 0 0 x=0.28789 y=-0.24434188 lc=0 0 0 ll=11;
1067: x=0.33147198 y=-0.26658267;
1068: x=0.33286723 y=-0.26729915;
1069: fg=153 0 153 bg=153 0 153 x=0.33417982 y=-0.26797736 lc=153 0 153 ll=8 lb='L_reuteriDSM20016_NrdF';
1070: x=0.33417872 y=-0.26796842 lb='L_reuteriCF483A_NrdF';
1071: x=0.3353398 y=-0.26853198 lb='L_reuteri_10023_NrdF';
1072: fg=0 0 0 bg=0 0 0 x=0.32901806 y=-0.26468047 lc=0 0 0 ll=11;
1073: fg=153 0 153 bg=153 0 153 x=0.33037335 y=-0.26535496 lc=153 0 153 ll=8 lb='L_fermentum3956_NrdF1';
1074: x=0.33035457 y=-0.26533723 lb='Lfermentum14931_NrdF1';
1075: fg=0 0 0 bg=0 0 0 x=0.3038179 y=-0.24835908 lc=0 0 0 ll=11;
1076: fg=153 0 153 bg=153 0 153 x=0.324566 y=-0.25842467 lc=153 0 153 ll=8 lb='L_lactis_l_Il1403_NrdF';
1077: x=0.32529604 y=-0.25864524 lb='L_lactis_crem_SK11_NrdF';
1078: fg=0 0 0 bg=0 0 0 x=0.20938586 y=-0.20192783 lc=0 0 0 ll=11;
1079: fg=153 0 153 bg=153 0 153 x=0.32970446 y=-0.25880527 lc=153 0 153 ll=8 lb='CarnobacteriumAT7_NrdF';
1080: x=0.3367374 y=-0.26134545 lb='C_morbi51271_NrdF';
1081: fg=255 255 0 bg=255 255 0 x=0.3267378 y=-0.25333107 lc=255 255 0 lb='Enterococcus_phEF24C_NrdF';
1082: fg=0 0 0 bg=0 0 0 x=0.1849024 y=-0.18129769 lc=0 0 0 ll=11;
1083: x=0.31595296 y=-0.24043943;
1084: fg=153 0 153 bg=153 0 153 x=0.32738426 y=-0.245633 lc=153 0 153 ll=8 lb='L_lactis_pGdh442_NrdF';
1085: x=0.3277444 y=-0.245725 lb='S_infantariusBAA102_NrdF2';
1086: x=0.33049908 y=-0.24568178 lb='L_fermentum3956_NrdF2';
1087: fg=0 0 0 bg=0 0 0 x=0.17475303 y=-0.1510187 lc=0 0 0 ll=11;
1088: x=0.31372914 y=-0.21080545;
1089: fg=153 0 153 bg=153 0 153 x=0.39181492 y=-0.24486555 lc=153 0 153 ll=8 lb='L_johnsonii_NCC_533_NrdF';
1090: fg=0 0 0 bg=0 0 0 x=0.38768435 y=-0.24239966 lc=0 0 0 ll=11;
1091: fg=153 0 153 bg=153 0 153 x=0.39577344 y=-0.24587955 lc=153 0 153 ll=8 lb='L_gasseri_33323_NrdF';
1092: x=0.39428365 y=-0.24519926 lb='LgasseriMV22_NrdF2?';
1093: fg=0 0 0 bg=0 0 0 x=0.2886606 y=-0.19799042 lc=0 0 0 ll=11;
1094: x=0.38172346 y=-0.23664154;
1095: fg=153 0 153 bg=153 0 153 x=0.38179755 y=-0.23667252 lc=153 0 153 ll=8 lb='L_acidophilus_NCFM_NrdF';
1096: x=0.38462186 y=-0.23783675 lb='Lacidophilus4796_NrdF?';
1097: x=0.38656813 y=-0.23778732 lb='LcrispatusJVV01_NrdF2';
1098: x=0.4212068 y=-0.23845091 lb='Lfermentum14931_NrdF2?';
1099: fg=0 0 0 bg=0 0 0 x=0.03163564 y=-0.01603038 lc=0 0 0 ll=11;
1100: x=0.04163582 y=-0.015651688;
1101: x=0.06856191 y=-0.0149721;
1102: x=0.12267896 y=-0.013879494;
1103: x=0.13988107 y=-0.013705859;
1104: x=0.1743061 y=-0.014835535;
1105: x=0.18852116 y=-0.015373839;
1106: x=0.19739754 y=-0.015732408;
1107: x=0.21119519 y=-0.016359538;
1108: x=0.2205074 y=-0.016829899;
1109: x=0.22984572 y=-0.017514478;
1110: x=0.24400592 y=-0.018804356;
1111: x=0.25636712 y=-0.023540435;
1112: x=0.2747648 y=-0.030696012;
1113: x=0.31278846 y=-0.045595475;
1114: fg=255 0 0 bg=255 0 0 x=0.38121027 y=-0.07260574 lc=255 0 0 ll=8 lb='B_aphidicola_APS_NrdB';
1115: x=0.38128835 y=-0.07223778 lb='B_aphidicola_Sg_NrdB';
1116: x=0.38213494 y=-0.07183385 lb='B_aphidicola_Bp_NrdB';
1117: fg=0 0 0 bg=0 0 0 x=0.32562232 y=-0.049475398 lc=0 0 0 ll=11;
1118: fg=255 0 0 bg=255 0 0 x=0.38652143 y=-0.07245653 lc=255 0 0 ll=8 lb='Cand_B_floridanus_NrdB';
1119: x=0.38491216 y=-0.071508065 lb='B_pennsylvanicusBPEN_NrdB';
1120: fg=0 0 0 bg=0 0 0 x=0.2518682 y=-0.019420637 lc=0 0 0 ll=11;
1121: x=0.2534983 y=-0.019614875;
1122: x=0.2631545 y=-0.020839691;
1123: x=0.26721552 y=-0.021365212;
1124: x=0.28534308 y=-0.025170563;
1125: x=0.2929335 y=-0.027046125;
1126: x=0.30985066 y=-0.031316984;
1127: x=0.31492582 y=-0.032680295;
1128: x=0.33488315 y=-0.038095377;
1129: x=0.35147813 y=-0.04318806;
1130: x=0.35610998 y=-0.044622276;
1131: x=0.363533 y=-0.046982497;
1132: x=0.36752844 y=-0.048263997;
1133: x=0.37729213 y=-0.05155945;
1134: x=0.3784475 y=-0.051952653;
1135: x=0.37935755 y=-0.052280422;
1136: fg=255 0 0 bg=255 0 0 lc=255 0 0 ll=8 lb='E_coli_K12_MG1655_NrdB';
1137: fg=0 0 0 bg=0 0 0 x=0.3802844 y=-0.052611604 lc=0 0 0 ll=11;
1138: fg=255 0 0 bg=255 0 0 x=0.3805498 y=-0.052707188 lc=255 0 0 ll=8 lb='E_coliO157_H7EC4501_NrdB';
1139: x=0.3802844 y=-0.052611604 lb='E_coli_8739_NrdB';
1140: fg=0 0 0 bg=0 0 0 x=0.37987554 y=-0.052426636 lc=0 0 0 ll=11;
1141: x=0.38045004 y=-0.052618925;
1142: x=0.380796 y=-0.052737642;
1143: fg=255 0 0 bg=255 0 0 lc=255 0 0 ll=8 lb='E_coli_CFT073_NrdB';
1144: fg=0 0 0 bg=0 0 0 x=0.382654 y=-0.05336999 lc=0 0 0 ll=11;
1145: fg=255 0 0 bg=255 0 0 x=0.3842094 y=-0.05390372 lc=255 0 0 ll=8 lb='E_coli_APEC_O1_NrdB';
1146: x=0.382654 y=-0.05336999 lb='E_coli_SMS35_NrdB';
1147: fg=0 0 0 bg=0 0 0 x=0.38173273 y=-0.053037487 lc=0 0 0 ll=11;
1148: fg=255 0 0 bg=255 0 0 lc=255 0 0 ll=8 lb='S_flexneri_2a_2457T_NrdB';
1149: fg=0 0 0 bg=0 0 0 x=0.3829247 y=-0.053423118 lc=0 0 0 ll=11;
1150: fg=255 0 0 bg=255 0 0 lc=255 0 0 ll=8 lb='E_coli_B171_NrdB';
1151: x=0.38477403 y=-0.054016277 lb='Sflexneri_5_8401_NrdB';
1152: x=0.38154712 y=-0.052953493 lb='E_coli_E22_NrdB';
1153: x=0.37862363 y=-0.051971734 lb='E_albertiiTW07627_NrdB';
1154: fg=0 0 0 bg=0 0 0 x=0.37041235 y=-0.049101457 lc=0 0 0 ll=11;
1155: x=0.372677 y=-0.04976529;
1156: x=0.37502366 y=-0.050459594;
1157: x=0.37510037 y=-0.050482504;
1158: x=0.37516075 y=-0.0505007;
1159: fg=255 0 0 bg=255 0 0 x=0.37760356 y=-0.05124361 lc=255 0 0 ll=8 lb='S_ente_e_Ty_CT18_NrdB1';
1160: x=0.37781096 y=-0.0512921 lb='S_entKentucky191_NrdB';
1161: x=0.37759206 y=-0.051212884 lb='S_entGallinarum_NrdB';
1162: x=0.37750265 y=-0.05117269 lb='S_e_e_P_ATCC9150_NrdB';
1163: x=0.3774379 y=-0.05110881 lb='S_typhimurium_LT2_NrdB';
1164: x=0.3787344 y=-0.051404655 lb='S_arizonae62z4z23_NrdB';
1165: x=0.37773967 y=-0.050837234 lb='K_pneumoniae_78578_NrdB';
1166: fg=0 0 0 bg=0 0 0 x=0.3609726 y=-0.04588912 lc=0 0 0 ll=11;
1167: fg=255 0 0 bg=255 0 0 x=0.37773058 y=-0.05034543 lc=255 0 0 ll=8 lb='Enterobacter_sp_638_NrdB';
1168: fg=0 0 0 bg=0 0 0 x=0.36735955 y=-0.04753588 lc=0 0 0 ll=11;
1169: fg=255 0 0 bg=255 0 0 x=0.3787672 y=-0.05050786 lc=255 0 0 ll=8 lb='C_koseriBAA895_NrdB';
1170: x=0.38428426 y=-0.051854104 lb='E_cancerogenus35316_NrdB';
1171: x=0.37903696 y=-0.050071556 lb='E_sakazakii_BAA894_NrdB';
1172: fg=0 0 0 bg=0 0 0 x=0.33803308 y=-0.038764913 lc=0 0 0 ll=11;
1173: x=0.33988848 y=-0.039164186;
1174: x=0.34351456 y=-0.03995408;
1175: x=0.35214806 y=-0.041903347;
1176: x=0.36751547 y=-0.045413777;
1177: x=0.36985484 y=-0.045954384;
1178: x=0.3711735 y=-0.04626262;
1179: x=0.37522236 y=-0.047230612;
1180: fg=255 0 0 bg=255 0 0 x=0.385896 y=-0.04983946 lc=255 0 0 ll=8 lb='Y_pestis_CO92_NrdB';
1181: fg=0 0 0 bg=0 0 0 x=0.38027796 y=-0.04842582 lc=0 0 0 ll=11;
1182: fg=255 0 0 bg=255 0 0 x=0.3879266 y=-0.050254446 lc=255 0 0 ll=8 lb='Y_pestis_KIM_NrdB';
1183: x=0.38560355 y=-0.04967067 lb='Y_enterocolitica8081_NrdB';
1184: fg=0 0 0 bg=0 0 0 x=0.37430978 y=-0.046970725 lc=0 0 0 ll=11;
1185: fg=255 0 0 bg=255 0 0 x=0.38574967 y=-0.049583975 lc=255 0 0 ll=8 lb='Y_mollaretii_43969_NrdB';
1186: x=0.38621852 y=-0.049627915 lb='Y_intermedia_29909_NrdB';
1187: x=0.38725558 y=-0.049744904 lb='Y_bercovieri_43970_NrdB';
1188: x=0.38606632 y=-0.04935688 lb='Y_frederiksen_33641_NrdB';
1189: x=0.3838025 y=-0.04846492 lb='S_proteamaculans_568_NrdB';
1190: fg=0 0 0 bg=0 0 0 x=0.37059176 y=-0.045282386 lc=0 0 0 ll=11;
1191: x=0.37439954 y=-0.04604167;
1192: fg=255 0 0 bg=255 0 0 x=0.38314682 y=-0.04780888 lc=255 0 0 ll=8 lb='E_car_at_SCRI1043_NrdB';
1193: x=0.38130063 y=-0.04739968 lb='P_carotovorumPBR1692_NrdB';
1194: x=0.38251358 y=-0.047565952 lb='P_carotovorumWPP14_NrdB';
1195: x=0.3830453 y=-0.04720508 lb='S_gloss_morsitans_NrdB';
1196: x=0.38037866 y=-0.04643374 lb='E_tasmaniensisEt1_99_NrdB';
1197: fg=153 0 0 bg=153 0 0 x=0.38773832 y=-0.045487534 lc=153 0 0 lb='O_formigenesOXCC13_NrdB';
1198: fg=0 0 0 bg=0 0 0 x=0.33691782 y=-0.0355865 lc=0 0 0 ll=11;
1199: x=0.3399914 y=-0.036087226;
1200: x=0.37147033 y=-0.041378815;
1201: fg=255 0 0 bg=255 0 0 x=0.3805341 y=-0.042925958 lc=255 0 0 ll=8 lb='P_lumine_lau_TT01_NrdB';
1202: x=0.38091376 y=-0.042941757 lb='P_asymbiotica43949_NrdB';
1203: fg=0 0 0 bg=0 0 0 x=0.36397877 y=-0.039870944 lc=0 0 0 ll=11;
1204: fg=255 0 0 bg=255 0 0 x=0.38004157 y=-0.042446215 lc=255 0 0 ll=8 lb='P_stuartii25827_NrdB';
1205: x=0.3818881 y=-0.042649627 lb='PalcalifaciensDSM301_NrdB';
1206: fg=0 0 0 bg=0 0 0 x=0.36737612 y=-0.040076334 lc=0 0 0 ll=11;
1207: fg=255 0 0 bg=255 0 0 x=0.37761456 y=-0.041611984 lc=255 0 0 ll=8 lb='P_mirabilisHI4320_NrdB';
1208: x=0.37818694 y=-0.041642092 lb='P_penneri35198_NrdB';
1209: fg=0 0 0 bg=0 0 0 x=0.3045073 y=-0.02863302 lc=0 0 0 ll=11;
1210: fg=255 0 0 bg=255 0 0 x=0.39159492 y=-0.040797703 lc=255 0 0 ll=8 lb='B_cicadellinicola_Hc_NrdB';
1211: x=0.38650203 y=-0.039664723 lb='H_defensa_Ap_NrdB';
1212: fg=0 0 0 bg=0 0 0 x=0.32766238 y=-0.029240958 lc=0 0 0 ll=11;
1213: x=0.35326132 y=-0.032356795;
1214: fg=255 0 0 bg=255 0 0 x=0.3862252 y=-0.036622547 lc=255 0 0 ll=8 lb='H_ducreyi_35000HP_NrdB';
1215: fg=0 0 0 bg=0 0 0 x=0.3708103 y=-0.034447886 lc=0 0 0 ll=11;
1216: fg=255 0 0 bg=255 0 0 x=0.38508183 y=-0.03622154 lc=255 0 0 ll=8 lb='A_pleuropn_1_4074_NrdB1';
1217: fg=0 0 0 bg=0 0 0 x=0.38476652 y=-0.03607517 lc=0 0 0 ll=11;
1218: fg=255 0 0 bg=255 0 0 x=0.38606092 y=-0.036229406 lc=255 0 0 ll=8 lb='A_pleuropneum_L20_NrdB1';
1219: x=0.38611382 y=-0.036228817 lb='A_pleuropneumon7AP76_NrdB1';
1220: fg=0 0 0 bg=0 0 0 x=0.34315658 y=-0.030573545 lc=0 0 0 ll=11;
1221: x=0.35351953 y=-0.031491168;
1222: x=0.35738719 y=-0.03184348;
1223: x=0.35988507 y=-0.03208373;
1224: x=0.38094538 y=-0.034163024;
1225: x=0.3826829 y=-0.034338996;
1226: x=0.3837399 y=-0.034448743;
1227: x=0.38485616 y=-0.03456749;
1228: fg=255 0 0 bg=255 0 0 x=0.385225 y=-0.03460767 lc=255 0 0 ll=8 lb='H_influenzae_RdKW20_NrdB';
1229: x=0.38713247 y=-0.034803838 lb='H_influenzae_PittEE_NrdB';
1230: x=0.38526943 y=-0.034599755 lb='H_influenzae_3655_NrdB';
1231: x=0.38692084 y=-0.03473582 lb='H_influenzae_PittAA_NrdB';
1232: x=0.38718432 y=-0.03471547 lb='H_influenzae_224_21_NrdB';
1233: x=0.3835757 y=-0.034061052 lb='H_somnus_129PT_NrdB';
1234: fg=0 0 0 bg=0 0 0 x=0.36234626 y=-0.032219604 lc=0 0 0 ll=11;
1235: fg=255 0 0 bg=255 0 0 x=0.38685125 y=-0.03414041 lc=255 0 0 ll=8 lb='M_succin_MBEL55E_NrdB';
1236: x=0.38292363 y=-0.033728104 lb='A_succinogenes_130Z_NrdB';
1237: x=0.3835558 y=-0.033540737 lb='P_multocida_m_Pm70_NrdB';
1238: x=0.3872965 y=-0.033361778 lb='M_haemolytica_PHL213_NrdB1';
1239: fg=0 0 0 bg=0 0 0 x=0.27342644 y=-0.021255493 lc=0 0 0 ll=11;
1240: x=0.28133792 y=-0.021135703;
1241: x=0.28611103 y=-0.021292336;
1242: x=0.29659188 y=-0.02168923;
1243: x=0.32650936 y=-0.022897772;
1244: x=0.33694425 y=-0.023345675;
1245: x=0.3682363 y=-0.024767958;
1246: x=0.373795 y=-0.025034668;
1247: x=0.37874216 y=-0.02528455;
1248: x=0.3812902 y=-0.02542615;
1249: fg=153 0 0 bg=153 0 0 x=0.38478607 y=-0.025629267 lc=153 0 0 ll=8 lb='N_meningitidis_MC58_NrdB';
1250: x=0.3858901 y=-0.025670128 lb='N_gonorrh_FA1090_NrdB';
1251: fg=0 0 0 bg=0 0 0 x=0.38484105 y=-0.025561756 lc=0 0 0 ll=11;
1252: fg=153 0 0 bg=153 0 0 x=0.38595793 y=-0.025615344 lc=153 0 0 ll=8 lb='N_meningitidis_FAM18_NrdB';
1253: x=0.386374 y=-0.025627555 lb='N_meningitidis053422_NrdB';
1254: x=0.38669944 y=-0.025523342 lb='N_meningit_Z2491_NrdB';
1255: x=0.38656756 y=-0.025369508 lb='N_gonorrhoeae11945_NrdB';
1256: x=0.38683134 y=-0.02473075 lb='E_corrodens23834_NrdB';
1257: x=0.38857904 y=-0.024307637 lb='K_oralis_ATCC51147_NrdB';
1258: fg=255 0 0 bg=255 0 0 x=0.3889197 y=-0.02332024 lc=255 0 0 lb='T_auensis9187_NrdB';
1259: fg=0 0 0 bg=0 0 0 x=0.37167597 y=-0.022156011 lc=0 0 0 ll=11;
1260: fg=255 0 0 bg=255 0 0 x=0.38895378 y=-0.022374015 lc=255 0 0 ll=8 lb='A_salmonicida_A449_NrdB';
1261: x=0.38887906 y=-0.022286244 lb='A_hydrophilaATCC7966_NrdB';
1262: fg=0 0 0 bg=0 0 0 x=0.3065064 y=-0.020055382 lc=0 0 0 ll=11;
1263: x=0.33745566 y=-0.0191961;
1264: x=0.34856772 y=-0.018999802;
1265: x=0.36130527 y=-0.018871231;
1266: x=0.3681697 y=-0.018819267;
1267: x=0.3737312 y=-0.018791199;
1268: x=0.37744638 y=-0.018781824;
1269: fg=255 0 0 bg=255 0 0 x=0.38488457 y=-0.018800592 lc=255 0 0 ll=8 lb='V_para_RIMD2210633_NrdB';
1270: fg=0 0 0 bg=0 0 0 x=0.38061818 y=-0.018765816 lc=0 0 0 ll=11;
1271: fg=255 0 0 bg=255 0 0 x=0.38427547 y=-0.018756587 lc=255 0 0 ll=8 lb='V_harveyi_HY01_NrdB';
1272: x=0.38491836 y=-0.018733263 lb='V_harveyi_BAA1116_NrdB';
1273: x=0.38544792 y=-0.018643362 lb='V_alginolytic_12G01_NrdB';
1274: x=0.3848709 y=-0.018524233 lb='V_campbelliiAND4_NrdB2';
1275: x=0.3842915 y=-0.018349117 lb='V_vulnificus_CMCP6_NrdB';
1276: fg=0 0 0 bg=0 0 0 x=0.35010752 y=-0.018949272 lc=0 0 0 ll=11;
1277: x=0.38011053 y=-0.018040491;
1278: fg=255 0 0 bg=255 0 0 x=0.38537434 y=-0.017894346 lc=255 0 0 ll=8 lb='Vibrio_MED222_NrdB';
1279: x=0.38545188 y=-0.017865213 lb='Vibrionales_SWAT3_NrdB';
1280: x=0.38427997 y=-0.01765521 lb='V_shilonii_AK1_NrdB';
1281: fg=0 0 0 bg=0 0 0 x=0.37220886 y=-0.017440708 lc=0 0 0 ll=11;
1282: fg=255 0 0 bg=255 0 0 x=0.3826005 y=-0.016994663 lc=255 0 0 ll=8 lb='V_cholerae_RC385_NrdB';
1283: fg=0 0 0 bg=0 0 0 x=0.38341355 y=-0.016846407 lc=0 0 0 ll=11;
1284: x=0.38403136 y=-0.016815202;
1285: fg=255 0 0 bg=255 0 0 x=0.38446653 y=-0.016794322 lc=255 0 0 ll=8 lb='V_cholerae274080_NrdB';
1286: x=0.38403136 y=-0.016815202 lb='Vibrio_cholerae_B33_NrdB';
1287: x=0.38341355 y=-0.016846407 lb='V_choler_ElTorN16961_NrdB';
1288: fg=0 0 0 bg=0 0 0 x=0.31622627 y=-0.019318169 lc=0 0 0 ll=11;
1289: x=0.32822767 y=-0.018468805;
1290: x=0.37288526 y=-0.0155347185;
1291: fg=255 0 0 bg=255 0 0 x=0.38664517 y=-0.014665532 lc=255 0 0 ll=8 lb='P_profundum_SS9_NrdB';
1292: x=0.38580585 y=-0.014653062 lb='P_profundum_3TCK_NrdB';
1293: fg=0 0 0 bg=0 0 0 x=0.3692383 y=-0.015358314 lc=0 0 0 ll=11;
1294: fg=255 0 0 bg=255 0 0 x=0.38902774 y=-0.013907577 lc=255 0 0 ll=8 lb='V_angustum_S14_NrdB';
1295: x=0.38912255 y=-0.013799701 lb='Photobacterium_SKA34_NrdB';
1296: fg=0 0 0 bg=0 0 0 x=0.35858676 y=-0.01567493 lc=0 0 0 ll=11;
1297: fg=255 0 0 bg=255 0 0 x=0.38617307 y=-0.013372462 lc=255 0 0 ll=8 lb='V_fischeri_ES114_NrdB';
1298: x=0.3864982 y=-0.013203418 lb='A_salmonicidaLFI1238_NrdB';
1299: fg=153 0 0 bg=153 0 0 x=0.39070988 y=-0.0102734445 lc=153 0 0 lb='M_flagellatus_KT_NrdB';
1300: fg=255 255 0 bg=255 255 0 x=0.3876326 y=-0.008549932 lc=255 255 0 lb='BacteriophagePhiEcoM_NrdB';
1301: fg=0 0 0 bg=0 0 0 x=0.31658477 y=-0.012742696 lc=0 0 0 ll=11;
1302: x=0.3720402 y=-0.0068433457;
1303: fg=255 0 0 bg=255 0 0 x=0.38128883 y=-0.0058830725 lc=255 0 0 ll=8 lb='Psychrobacter_sp_NrdB';
1304: x=0.38140306 y=-0.005823425 lb='P_cryohalolentis_K5_NrdB';
1305: x=0.38221553 y=-0.005258025 lb='Psychrobact_PRwf1_NrdB';
1306: fg=0 0 0 bg=0 0 0 x=0.26150954 y=-0.017899828 lc=0 0 0 ll=11;
1307: x=0.307922 y=-0.010698808;
1308: x=0.3238715 y=-0.008429886;
1309: x=0.3262553 y=-0.008096909;
1310: x=0.35236323 y=-0.0045843082;
1311: x=0.37143695 y=-0.0022138448;
1312: fg=255 0 0 bg=255 0 0 x=0.38605297 y=-4.7223637E-4 lc=255 0 0 ll=8 lb='S_oneidensis_MR1_NrdB';
1313: fg=0 0 0 bg=0 0 0 x=0.37536722 y=-0.0017153192 lc=0 0 0 ll=11;
1314: fg=255 0 0 bg=255 0 0 x=0.385301 y=-4.8076196E-4 lc=255 0 0 ll=8 lb='Shewanella_MR7_NrdB';
1315: x=0.3867102 y=-2.4746137E-4 lb='Shewanella_ANA3_NrdB';
1316: fg=0 0 0 bg=0 0 0 x=0.36028403 y=-0.0034575227 lc=0 0 0 ll=11;
1317: x=0.3785377 y=-9.077883E-4;
1318: x=0.38306123 y=-2.8756153E-4;
1319: fg=255 0 0 bg=255 0 0 x=0.38546345 y=3.5637342E-5 lc=255 0 0 ll=8 lb='S_baltica_OS155_NrdB';
1320: x=0.38592866 y=1.1297207E-4 lb='S_baltica_OS195_NrdB';
1321: x=0.3846533 y=-2.2053291E-5 lb='S_baltica_OS223_NrdB';
1322: x=0.38298303 y=-5.2931053E-5 lb='S_putrefaciensCN32_NrdB';
1323: fg=0 0 0 bg=0 0 0 x=0.3402593 y=-0.0058879484 lc=0 0 0 ll=11;
1324: fg=255 0 0 bg=255 0 0 x=0.38586584 y=0.0011880292 lc=255 0 0 ll=8 lb='S_frigidi_NCIMB_400_NrdB';
1325: x=0.38397437 y=0.0011206707 lb='S_denitrific_OS217_NrdB';
1326: x=0.38576493 y=0.0018138295 lb='S_amazonens_SB2B_NrdB';
1327: fg=0 0 0 bg=0 0 0 x=0.32801402 y=-0.0070601264 lc=0 0 0 ll=11;
1328: x=0.33546162 y=-0.005730762;
1329: x=0.33924112 y=-0.0050659706;
1330: x=0.36722833 y=-2.1598148E-4;
1331: fg=255 0 0 bg=255 0 0 x=0.38458988 y=0.002747548 lc=255 0 0 ll=8 lb='S_pealeana_700345_NrdB';
1332: x=0.3840245 y=0.002738353 lb='S_halifaxensisHAWEB4_NrdB';
1333: x=0.38463736 y=0.0031553302 lb='S_loihica_PV4_NrdB';
1334: x=0.3839893 y=0.0033108213 lb='S_woodyi_51908_NrdB';
1335: x=0.38230485 y=0.0033389998 lb='S_benthicaKT99_NrdB';
1336: x=0.38767153 y=0.006926565 lb='Moritella_sp_PE36_NrdB';
1337: fg=0 0 0 bg=0 0 0 x=0.24039626 y=-0.015216177 lc=0 0 0 ll=11;
1338: x=0.27113476 y=-0.00868251;
1339: x=0.33803803 y=0.005009714;
1340: fg=255 0 0 bg=255 0 0 x=0.38415197 y=0.014326077 lc=255 0 0 ll=8 lb='I_loihiensis_L2TR_NrdB';
1341: x=0.38028014 y=0.013765968 lb='I_baltica_OS145_NrdB';
1342: fg=0 0 0 bg=0 0 0 x=0.30100852 y=-0.0021748971 lc=0 0 0 ll=11;
1343: fg=255 0 0 bg=255 0 0 x=0.37620535 y=0.013808684 lc=255 0 0 ll=8 lb='P_atlantica_T6c_NrdB';
1344: fg=0 0 0 bg=0 0 0 x=0.31531176 y=9.78702E-4 lc=0 0 0 ll=11;
1345: fg=255 0 0 bg=255 0 0 x=0.37361374 y=0.013679034 lc=255 0 0 ll=8 lb='A_macleo_Deep_eco_NrdB';
1346: fg=153 153 0 bg=153 153 0 x=0.382133 y=0.015888466 lc=153 153 0 lb='Alpha_HTCC2255_NrdB';
1347: fg=0 0 0 bg=0 0 0 x=0.32305762 y=0.00388601 lc=0 0 0 ll=11;
1348: fg=255 0 0 bg=255 0 0 x=0.39423248 y=0.020144703 lc=255 0 0 ll=7 lb='Psychromonas_CNPT3_NrdB1';
1349: x=0.39327532 y=0.020299353 lb='P_ingrahamii_37_NrdB';
1350: fg=0 0 0 bg=0 0 0 x=0.23460336 y=-0.013157544 lc=0 0 0 ll=11;
1351: x=0.24125108 y=-0.011461421;
1352: x=0.2532028 y=-0.008444127;
1353: x=0.25569314 y=-0.007828771;
1354: x=0.31911373 y=0.007672481;
1355: x=0.37131363 y=0.020291671;
1356: fg=255 0 0 bg=255 0 0 x=0.3858167 y=0.02375904 lc=255 0 0 ll=7 lb='P_haloplanktis_TAC1_NrdB';
1357: x=0.385247 y=0.023697263 lb='Alteromonadales_TW7_NrdB';
1358: x=0.38511837 y=0.02415877 lb='P_tunicata_D2_NrdB';
1359: x=0.37894562 y=0.023618251 lb='Oceanobacter_RED65_NrdB';
1360: fg=0 0 0 bg=0 0 0 x=0.30616254 y=0.00549603 lc=0 0 0 ll=11;
1361: fg=255 0 0 bg=255 0 0 x=0.37952906 y=0.024609873 lc=255 0 0 ll=7 lb='Marinomonas_MED121_NrdB';
1362: x=0.3772112 y=0.024389427 lb='Marinomonas_MWYL1_NrdB';
1363: x=0.3773188 y=0.025458205 lb='T_crunogena_XCL2_NrdB';
1364: fg=0 0 0 bg=0 0 0 x=0.23615624 y=-0.0127235465 lc=0 0 0 ll=11;
1365: fg=255 0 0 bg=255 0 0 x=0.37900943 y=0.026812285 lc=255 0 0 ll=7 lb='Oceanospirill_MED92_NrdB';
1366: fg=0 0 0 bg=0 0 0 x=0.37506124 y=0.026475362 lc=0 0 0 lb='L_araneosa_HTCC2155_NrdB';
1367: x=0.3054705 y=0.011017073 ll=11;
1368: fg=255 0 0 bg=255 0 0 x=0.37222493 y=0.030219376 lc=255 0 0 ll=7 lb='C_psychrerythr_34H_NrdB';
1369: x=0.37918407 y=0.032624606 lb='S_sediminis_HAWEB3_NrdB';
1370: fg=0 0 0 bg=0 0 0 x=0.3236799 y=0.022324948 lc=0 0 0 ll=11;
1371: fg=255 0 0 bg=255 0 0 x=0.39141744 y=0.042552516 lc=255 0 0 ll=7 lb='Ruthia_magnificaCm_NrdB';
1372: x=0.39050522 y=0.042647988 lb='V_okutanii_HA_NrdB';
1373: x=0.37190753 y=0.041410632 lb='Reinekea_MED297_NrdB';
1374: fg=0 0 0 bg=0 0 0 x=0.3837091 y=0.051746134 lc=0 0 0 ll=11;
1375: fg=255 0 0 bg=255 0 0 x=0.3929106 y=0.054646287 lc=255 0 0 ll=7 lb='S_ente_e_Ty_CT18_NrdB2';
1376: x=0.39215606 y=0.05445541 lb='Y_p_Mediev_91001_NrdB2';
1377: fg=0 0 0 bg=0 0 0 x=0.1745199 y=-8.3374523E-4 lc=0 0 0 ll=11;
1378: x=0.18496664 y=0.0026336177;
1379: x=0.23531766 y=0.019204618;
1380: fg=255 255 0 bg=255 255 0 x=0.38609016 y=0.068403974 ll=7 lb='Bacteriophage_Aeh1_NrdB';
1381: x=0.39756307 y=0.07305525 lc=255 255 0 lb='Bacteriophage_KVP40_NrdB';
1382: x=0.39376023 y=0.07310577 lb='Bacteriophage_RB43_NrdB';
1383: fg=0 0 0 bg=0 0 0 x=0.19520433 y=0.007031498 lc=0 0 0 ll=11;
1384: x=0.30805224 y=0.048966847;
1385: x=0.32821774 y=0.05634493;
1386: x=0.35294327 y=0.065250196;
1387: x=0.36247545 y=0.068656206;
1388: x=0.36890635 y=0.07091753;
1389: fg=255 255 0 bg=255 255 0 x=0.40438864 y=0.083093345 lc=255 255 0 ll=7 lb='Bacteriophage_RB27_NrdB';
1390: fg=0 0 0 bg=0 0 0 x=0.37623963 y=0.07351699 lc=0 0 0 ll=11;
1391: x=0.3868558 y=0.07725002;
1392: fg=255 255 0 bg=255 255 0 x=0.40462285 y=0.08344721 lc=255 255 0 ll=7 lb='Bacteriophage_T2H_NrdB';
1393: x=0.4056527 y=0.08391301 lb='Enterob_ph_RB51_NrdB';
1394: x=0.4056063 y=0.084093824 lb='Bacteriophage_RB14_NrdB';
1395: fg=0 0 0 bg=0 0 0 x=0.3770543 y=0.074032016 lc=0 0 0 ll=11;
1396: fg=255 255 0 bg=255 255 0 x=0.4022073 y=0.08323489 lc=255 255 0 ll=7 lb='Bacteriophage_RB32_NrdB';
1397: x=0.40388682 y=0.08400323 lb='Bacteriophage_T4_NrdB';
1398: x=0.40242085 y=0.08392125 lb='Bacteriophage_U5_NrdB';
1399: fg=0 0 0 bg=0 0 0 x=0.38461298 y=0.07811558 lc=0 0 0 ll=11;
1400: fg=255 255 0 bg=255 255 0 x=0.4027708 y=0.08507257 lc=255 255 0 ll=7 lb='Bacteriophage_JS98_NrdB';
1401: fg=0 0 0 bg=0 0 0 x=0.4035723 y=0.08548961 lc=0 0 0 lb='Enterob_ph_JS10_NrdB';
1402: x=0.35654524 y=0.068251565 ll=11;
1403: fg=255 255 0 bg=255 255 0 x=0.40475595 y=0.08728327 lc=255 255 0 ll=7 lb='Bacteriophage_TuIa_NrdB';
1404: x=0.41792092 y=0.092839025 lb='Bacteriophage_RB69_NrdB';
1405: fg=0 0 0 bg=0 0 0 x=0.3484587 y=0.07022856 lc=0 0 0 ll=11;
1406: fg=255 255 0 bg=255 255 0 x=0.38294217 y=0.084245205 ll=7 lb='Bacteriophage_RB49_NrdB';
1407: fg=0 0 0 bg=0 0 0 x=0.3753134 y=0.081381924 ll=11;
1408: fg=255 255 0 bg=255 255 0 x=0.3823525 y=0.08428461 lc=255 255 0 ll=7 lb='Enterob_phagePhi1_NrdB';
1409: fg=0 0 0 bg=0 0 0 x=0.38262916 y=0.08444199 lc=0 0 0 lb='Enterob_ph_JSE_NrdB';
1410: x=0.24873732 y=0.04072749 ll=11;
1411: x=0.25471634 y=0.043299623;
1412: x=0.27973917 y=0.053989563;
1413: fg=255 255 0 bg=255 255 0 x=0.37087628 y=0.092652366 ll=7 lb='Cyanophage_PSSM4_NrdB';
1414: x=0.37601388 y=0.09540641 lc=255 255 0 lb='Bacteriophage_Syn9_NrdB';
1415: x=0.3700757 y=0.09361803 lb='Cyanophage_PSSM2_NrdB';
1416: x=0.37385193 y=0.096054226 lb='Bacteriophage_SPM2_NrdB';
1417: fg=0 0 0 bg=0 0 0 x=0.35920516 y=0.116192155 lc=0 0 0 ll=11;
1418: fg=255 255 0 bg=255 255 0 x=0.3888668 y=0.12948816 ll=7 lb='Bacteriophage_T5_NrdB';
1419: x=0.38882664 y=0.12965007 lc=255 255 0 lb='EnterobactphageEPS7_NrdB';
1420: fg=0 0 0 bg=0 0 0 x=0.08979762 y=0.0071155317 lc=0 0 0 ll=11;
1421: x=0.14432007 y=0.03255373;
1422: fg=255 255 0 bg=255 255 0 x=0.3768694 y=0.13962707 ll=7 lb='Bacteriop_Felix_01_NrdB';
1423: fg=0 0 0 bg=0 0 0 x=0.17311828 y=0.046078518 ll=11;
1424: fg=255 255 0 bg=255 255 0 x=0.3849713 y=0.14492144 lc=255 255 0 ll=7 lb='Escherichiaphagerv5_NrdB';
1425: x=0.37318578 y=0.14065515 lb='Enterob_ph_phiEa214_NrdB';
1426: fg=0 0 0 bg=0 0 0 x=0.22927369 y=0.07434561 lc=0 0 0 ll=11;
1427: fg=255 255 0 bg=255 255 0 x=0.39397997 y=0.15322557 lc=255 255 0 ll=7 lb='Pseudom_ph_phiKZ_NrdB';
1428: x=0.3923635 y=0.15346573 lb='PseudomonasV201phi21_NrdB';
1429: fg=0 0 0 bg=0 0 0 x=0.28897014 y=0.11122633 lc=0 0 0 ll=11;
1430: x=0.38857365 y=0.1601697 ll=7 lb='B_hyodysenteriaeWA1_NrdB';
1431: x=0.39768815 y=0.16533126 lb='B_murdochii12563_NrdB';
1432: fg=255 255 0 bg=255 255 0 x=0.41212088 y=0.20103565 lb='S_ex_nucleophvir_NrdB1';
1433: fg=0 0 0 bg=0 0 0 x=-0.0013415586 y=0.0111771105 ll=11;
1434: fg=255 255 0 bg=255 255 0 x=0.33255333 y=0.18157046 ll=7 lb='Ostreid_herpesv_1_NrdB';
1435: fg=0 0 0 bg=0 0 0 x=-0.003927226 y=0.021932246 ll=11;
1436: x=0.012763395 y=0.0438983;
1437: x=0.022217127 y=0.05564827;
1438: x=0.03288882 y=0.06824747;
1439: x=0.064231366 y=0.10450264;
1440: x=0.091238804 y=0.1351132;
1441: x=0.104443505 y=0.14898416;
1442: x=0.14419074 y=0.17926477;
1443: x=0.15904064 y=0.19051875;
1444: x=0.17386019 y=0.20145814;
1445: x=0.17922069 y=0.20516977;
1446: x=0.1801696 y=0.20581621;
1447: x=0.24085313 y=0.23756029;
1448: x=0.2430364 y=0.23869538;
1449: fg=153 0 0 bg=153 0 0 x=0.26866204 y=0.25193608 lc=153 0 0 ll=7 lb='B_bronchisept_RB50_NrdB';
1450: x=0.26708075 y=0.25127319 lb='B_avium_197N_NrdB';
1451: x=0.27023408 y=0.25311908 lb='B_petriiDSM12804_NrdB';
1452: fg=0 0 0 bg=0 0 0 x=0.18054238 y=0.20607433 lc=0 0 0 ll=11;
1453: x=0.18890141 y=0.21063684;
1454: x=0.19782841 y=0.21548015;
1455: x=0.22776297 y=0.23162343;
1456: fg=153 0 0 bg=153 0 0 x=0.27044126 y=0.2545004 lc=153 0 0 ll=7 lb='C_viol_ATCC12472_NrdB';
1457: x=0.2682143 y=0.2535702 lb='L_nitroferrum2002_NrdB';
1458: x=0.26903293 y=0.25457838 lb='T_denitr_ATCC25259_NrdB';
1459: x=0.26776174 y=0.25445828 lb='L_hongkongensisHLHK9_NrdB';
1460: fg=0 0 0 bg=0 0 0 x=0.19114529 y=0.21357524 lc=0 0 0 ll=11;
1461: x=0.20665862 y=0.22443293;
1462: x=0.22048718 y=0.23262762;
1463: x=0.25030687 y=0.250197;
1464: x=0.25767753 y=0.25444004;
1465: x=0.26090536 y=0.25627658;
1466: fg=153 0 0 bg=153 0 0 x=0.27106816 y=0.2619912 lc=153 0 0 ll=7 lb='R_solanacearumGMI100_NrdB';
1467: fg=0 0 0 bg=0 0 0 x=0.26816595 y=0.26043192 lc=0 0 0 ll=11;
1468: fg=153 0 0 bg=153 0 0 x=0.2723458 y=0.2628101 lc=153 0 0 ll=7 lb='R_pickettii_12J_NrdB';
1469: x=0.27262157 y=0.26299688 lb='R_pickettii_12D_NrdB1';
1470: fg=0 0 0 bg=0 0 0 x=0.2684301 y=0.26073882 lc=0 0 0 ll=11;
1471: fg=153 0 0 bg=153 0 0 x=0.27019736 y=0.2617681 lc=153 0 0 ll=7 lb='R_solanacea_UW551_NrdB';
1472: x=0.27095452 y=0.26222616 lb='R_solanacearum1609_NrdB';
1473: fg=0 0 0 bg=0 0 0 x=0.25588447 y=0.25357875 lc=0 0 0 ll=11;
1474: fg=153 0 0 bg=153 0 0 x=0.269795 y=0.2618695 lc=153 0 0 ll=7 lb='R_metallid_CH34_NrdB';
1475: fg=0 0 0 bg=0 0 0 x=0.26045707 y=0.25636697 lc=0 0 0 ll=11;
1476: x=0.26320842 y=0.25803515;
1477: fg=153 0 0 bg=153 0 0 x=0.26991394 y=0.26207766 lc=153 0 0 ll=7 lb='R_eutropha_JMP134_NrdB';
1478: x=0.2695253 y=0.26188698 lb='R_eutropha_H16_NrdB';
1479: x=0.26961923 y=0.2620174 lb='C_taiwanensis_NrdB';
1480: x=0.2877137 y=0.27455682 lb='R_pickettii_12D_NrdB2';
1481: fg=0 0 0 bg=0 0 0 x=0.21581191 y=0.23118965 lc=0 0 0 ll=11;
1482: x=0.22383241 y=0.23707895;
1483: x=0.22777297 y=0.2398816;
1484: x=0.23642112 y=0.24599966;
1485: x=0.24140254 y=0.24950488;
1486: x=0.24879819 y=0.25468105;
1487: x=0.2537399 y=0.2579751;
1488: x=0.25812003 y=0.2608789;
1489: x=0.2594676 y=0.2617674;
1490: x=0.26461202 y=0.2650303;
1491: fg=153 0 0 bg=153 0 0 lc=153 0 0 ll=7 lb='B_cepacia_R1808_NrdB';
1492: x=0.2659858 y=0.2659065 lb='B_vietnamiensis_G4_NrdB';
1493: fg=0 0 0 bg=0 0 0 x=0.2606759 y=0.26257282 lc=0 0 0 ll=11;
1494: x=0.26207447 y=0.2634848;
1495: x=0.2646032 y=0.26512474;
1496: fg=153 0 0 bg=153 0 0 x=0.26567405 y=0.26581535 lc=153 0 0 ll=7 lb='B_cepacia_AMMD_NrdB';
1497: x=0.2656144 y=0.2657841 lb='B_ambifariaIOP4010_NrdB';
1498: x=0.26577315 y=0.26592344 lb='B_ambifariaMEX5_NrdB';
1499: fg=0 0 0 bg=0 0 0 x=0.2613832 y=0.26305205 lc=0 0 0 ll=11;
1500: fg=153 0 0 bg=153 0 0 x=0.26577306 y=0.26597825 lc=153 0 0 ll=7 lb='Burkholderia_383_NrdB';
1501: fg=0 0 0 bg=0 0 0 x=0.2643416 y=0.2650675 lc=0 0 0 ll=11;
1502: x=0.26507434 y=0.26556396;
1503: fg=153 0 0 bg=153 0 0 x=0.26633966 y=0.26641667 lc=153 0 0 ll=7 lb='B_cenocepacia_PC184_NrdB';
1504: x=0.26586407 y=0.266102 lb='B_cenocepacia_MC03_NrdB';
1505: x=0.2643416 y=0.2650675 lb='B_cenocepacia_1054_NrdB';
1506: x=0.25921237 y=0.26163933 lb='B_cepacia_R18194_NrdB';
1507: x=0.26548743 y=0.2662414 lb='B_ubonensisBu_NrdB';
1508: fg=0 0 0 bg=0 0 0 x=0.2498477 y=0.25545987 lc=0 0 0 ll=11;
1509: x=0.25467253 y=0.25902143;
1510: x=0.2564254 y=0.2602815;
1511: x=0.2598274 y=0.26271406;
1512: fg=153 0 0 bg=153 0 0 lc=153 0 0 ll=7 lb='B_pseudom_K96243_NrdB';
1513: x=0.26428065 y=0.26591533 lb='B_pseudomalle_1710b_NrdB';
1514: x=0.2576649 y=0.26118204 lb='B_thailandensisTXDOH_NrdB';
1515: fg=0 0 0 bg=0 0 0 x=0.25646725 y=0.26036736 lc=0 0 0 ll=11;
1516: x=0.2589959 y=0.2622438;
1517: fg=153 0 0 bg=153 0 0 x=0.26124048 y=0.26389197 lc=153 0 0 ll=7 lb='B_thailandens_E264_NrdB';
1518: fg=0 0 0 bg=0 0 0 x=0.26105028 y=0.26377636 lc=0 0 0 ll=11;
1519: fg=153 0 0 bg=153 0 0 x=0.26371926 y=0.26575696 lc=153 0 0 ll=7 lb='B_mallei_SAVP1_NrdB';
1520: x=0.26105028 y=0.26377636 lb='B_pseudomalle_1106b_NrdB';
1521: fg=0 0 0 bg=0 0 0 x=0.25840777 y=0.26184568 lc=0 0 0 ll=11;
1522: fg=153 0 0 bg=153 0 0 x=0.26370543 y=0.26586053 lc=153 0 0 ll=7 lb='B_oklahomensisEO147_NrdB';
1523: x=0.26247075 y=0.26495725 lb='B_oklahomensisC6786_NrdB';
1524: x=0.2498477 y=0.25545987 lb='B_thailandensisMSMB4_NrdB';
1525: x=0.260273 y=0.2642609 lb='B_multivoransCGD2_NrdB';
1526: x=0.26369628 y=0.26755053 lb='B_glumaeBGR1_NrdB1';
1527: x=0.26375374 y=0.26860717 lb='B_multivorans_17616_NrdB';
1528: fg=0 0 0 bg=0 0 0 x=0.23272805 y=0.24444185 lc=0 0 0 ll=11;
1529: x=0.24653092 y=0.25580788;
1530: x=0.25080544 y=0.25930968;
1531: x=0.25863528 y=0.26569116;
1532: fg=153 0 0 bg=153 0 0 lc=153 0 0 ll=7 lb='B_fungorum_LB400_NrdB';
1533: fg=0 0 0 bg=0 0 0 x=0.2617778 y=0.2682656 lc=0 0 0 ll=11;
1534: fg=153 0 0 bg=153 0 0 x=0.2646008 y=0.2705664 lc=153 0 0 ll=7 lb='B_xenovorans_LB400_NrdB';
1535: x=0.26460114 y=0.27059048 lb='B_phytofirmans_PsJN_NrdB';
1536: x=0.26277608 y=0.26926875 lb='B_graminisC4D1M_NrdB';
1537: x=0.2607773 y=0.26778245 lb='BurkholderiaH160_NrdB';
1538: x=0.261987 y=0.26928806 lb='BphymatumSTM815_NrdB';
1539: x=0.263552 y=0.2721462 lb='B_dolosa_AUO158_NrdB';
1540: fg=0 0 0 bg=0 0 0 x=0.25191817 y=0.2665166 lc=0 0 0 ll=11;
1541: fg=153 0 0 bg=153 0 0 x=0.26437223 y=0.27731058 lc=153 0 0 ll=7 lb='Polyn_QLWP1DMWA1_NrdB';
1542: x=0.26625234 y=0.27906734 lb='P_necessariusSTIR1_NrdB';
1543: fg=0 0 0 bg=0 0 0 x=0.18384601 y=0.20930283 lc=0 0 0 ll=11;
1544: x=0.24155192 y=0.260606;
1545: fg=153 0 0 bg=153 0 0 x=0.25998276 y=0.2769088 lc=153 0 0 ll=7 lb='H_arsenicoxydans_NrdB';
1546: x=0.25934586 y=0.2765062 lb='J_Marseille_NrdB';
1547: fg=0 255 0 bg=0 255 0 x=0.25718257 y=0.27550307 lc=0 255 0 lb='A_marinaMBIC11017_NrdB';
1548: fg=0 0 0 bg=0 0 0 x=0.19177255 y=0.21872681 lc=0 0 0 ll=11;
1549: x=0.19617574 y=0.22295038;
1550: x=0.21066912 y=0.23630138;
1551: x=0.25224873 y=0.2744101;
1552: fg=153 0 0 bg=153 0 0 lc=153 0 0 ll=7 lb='R_gelatinosus_PM1_NrdB';
1553: x=0.25686347 y=0.2786611 lb='M_petroleiphilum_PM1_NrdB';
1554: x=0.25465864 y=0.2772359 lb='L_cholodniiSP6_NrdB';
1555: fg=0 0 0 bg=0 0 0 x=0.20119034 y=0.22783385 lc=0 0 0 ll=11;
1556: x=0.20686774 y=0.23322491;
1557: x=0.21571328 y=0.24158196;
1558: fg=153 0 0 bg=153 0 0 x=0.25550804 y=0.27898955 lc=153 0 0 ll=7 lb='Polaromonas_JS666_NrdB';
1559: x=0.25293326 y=0.27692473 lb='P_naphthaleniv_CJ2_NrdB';
1560: x=0.25195414 y=0.27647212 lb='V_paradoxusS110_NrdB';
1561: fg=0 0 0 bg=0 0 0 x=0.20581399 y=0.23240529 lc=0 0 0 ll=11;
1562: fg=153 0 0 bg=153 0 0 x=0.25050363 y=0.2757071 lc=153 0 0 ll=6 lb='R_ferrireduce_15236_NrdB';
1563: fg=0 0 0 bg=0 0 0 x=0.21564849 y=0.24217795 lc=0 0 0 ll=11;
1564: x=0.21984614 y=0.24630731;
1565: fg=153 0 0 bg=153 0 0 x=0.25158662 y=0.27737418 lc=153 0 0 ll=6 lb='A_av_citrulliAAC001_NrdB';
1566: x=0.25155538 y=0.27765852 lb='Acidovorax_JS42_NrdB';
1567: fg=0 0 0 bg=0 0 0 x=0.21751128 y=0.2440478 lc=0 0 0 ll=11;
1568: fg=153 0 0 bg=153 0 0 x=0.247875 y=0.27437323 lc=153 0 0 ll=6 lb='C_testosteroni_KF1_NrdB';
1569: x=0.24548095 y=0.27226558 lb='D_acidovorans_SPH1_NrdB';
1570: x=0.25261337 y=0.2807301 lb='V_eiseniae_EF012_NrdB';
1571: fg=0 0 0 bg=0 0 0 x=0.16683148 y=0.1987027 lc=0 0 0 ll=11;
1572: x=0.19501397 y=0.2280096;
1573: x=0.23059888 y=0.26482785;
1574: fg=153 0 0 bg=153 0 0 x=0.24867958 y=0.28344098 lc=153 0 0 ll=6 lb='N_europ_ATCC19718_NrdB';
1575: x=0.24938393 y=0.28436238 lb='N_eutropha_C71_NrdB';
1576: x=0.24953347 y=0.28528 lb='N_multiformis_25196_NrdB';
1577: fg=0 0 0 bg=0 0 0 x=0.2519704 y=0.28950408 lc=0 0 0 ll=11;
1578: fg=255 0 0 bg=255 0 0 lc=255 0 0 ll=6 lb='A_ferrooxidans53993_NrdB';
1579: x=0.2520107 y=0.28954726 lb='A_ferrooxidans23270_NrdB';
1580: fg=153 0 0 bg=153 0 0 x=0.24360304 y=0.2869105 lc=153 0 0 lb='Limnobacter_MED105_NrdB';
1581: fg=0 0 0 bg=0 0 0 x=0.11575791 y=0.16609792 lc=0 0 0 ll=11;
1582: x=0.13232298 y=0.1890802;
1583: x=0.14943196 y=0.20897207;
1584: x=0.15174669 y=0.21164961;
1585: x=0.15623428 y=0.2167359;
1586: x=0.1628178 y=0.2241599;
1587: x=0.21535735 y=0.28221568;
1588: fg=255 0 0 bg=255 0 0 x=0.23474936 y=0.30342758 lc=255 0 0 ll=6 lb='C_burnetti_RSA_493_NrdB';
1589: fg=0 0 0 bg=0 0 0 x=0.23152874 y=0.30017585 lc=0 0 0 ll=11;
1590: fg=255 0 0 bg=255 0 0 x=0.23319103 y=0.30201268 lc=255 0 0 ll=6 lb='C_burnetii_Q177_NrdB';
1591: x=0.2332037 y=0.30204555 lb='C_burnetiiCbuGQ212_NrdB';
1592: fg=0 0 0 bg=0 0 0 x=0.2143983 y=0.28322002 lc=0 0 0 ll=11;
1593: x=0.21749052 y=0.28674266;
1594: x=0.21810782 y=0.2874423;
1595: fg=255 0 0 bg=255 0 0 x=0.21978888 y=0.289338 lc=255 0 0 ll=6 lb='L_pneumophila_Lens_NrdB';
1596: x=0.22007105 y=0.2896788 lb='L_pneumophila_Paris_NrdB';
1597: x=0.2204628 y=0.2901633 lb='L_pneumophila_Corby_NrdB';
1598: x=0.22510396 y=0.29566702 lb='L_pneu_p_Philad1_NrdB';
1599: x=0.22402972 y=0.29636815 lb='R_grylli_NrdB';
1600: fg=0 0 0 bg=0 0 0 x=0.16155028 y=0.22346365 lc=0 0 0 ll=11;
1601: x=0.17276736 y=0.23684306;
1602: fg=255 0 0 bg=255 0 0 x=0.22354111 y=0.29709512 lc=255 0 0 ll=6 lb='M_capsulatus_Bath_NrdB';
1603: x=0.22503991 y=0.29951283 lb='N_oceani_19707_NrdB';
1604: fg=0 0 0 bg=0 0 0 x=0.19097748 y=0.25929198 lc=0 0 0 ll=11;
1605: fg=255 0 0 bg=255 0 0 x=0.22353776 y=0.29873157 lc=255 0 0 ll=6 lb='ThioalkalivibHLEbGR7_NrdB';
1606: x=0.22530314 y=0.3013 lb='ThioalkalivibrioK90m_NrdB';
1607: x=0.22705236 y=0.30494902 lb='N_mobilis_Nb_231_NrdB';
1608: fg=0 0 0 bg=0 0 0 x=0.14228907 y=0.20390931 lc=0 0 0 ll=11;
1609: x=0.14455684 y=0.20712347;
1610: x=0.15096027 y=0.21591371;
1611: x=0.1564273 y=0.22337884;
1612: x=0.17417575 y=0.24735923;
1613: x=0.17924334 y=0.253823;
1614: x=0.19242397 y=0.270548;
1615: x=0.20694068 y=0.28887302;
1616: x=0.21650049 y=0.30087838;
1617: fg=255 0 0 bg=255 0 0 x=0.21911041 y=0.30413905 lc=255 0 0 ll=6 lb='P_aeruginosa_PAO1_NrdB';
1618: x=0.21650049 y=0.30087838 lb='P_aeruginosa_C3719_NrdB';
1619: x=0.21890284 y=0.30413088 lb='P_mendocina_ymp_NrdB';
1620: x=0.21699615 y=0.302218 lb='P_stutzeri_A1501_NrdB';
1621: x=0.2153726 y=0.30087683 lb='A_vinelandii_DJ_NrdB';
1622: fg=0 0 0 bg=0 0 0 x=0.19167785 y=0.27164155 lc=0 0 0 ll=11;
1623: x=0.20356448 y=0.28753352;
1624: x=0.21310608 y=0.3002234;
1625: fg=255 0 0 bg=255 0 0 x=0.21671508 y=0.3049731 lc=255 0 0 ll=6 lb='P_putida_KT2440_NrdB';
1626: fg=0 0 0 bg=0 0 0 x=0.21385601 y=0.30122602 lc=0 0 0 ll=11;
1627: fg=255 0 0 bg=255 0 0 x=0.21677567 y=0.30510902 lc=255 0 0 ll=6 lb='P_putida_W619_NrdB';
1628: x=0.21670955 y=0.30506125 lb='P_entomophila_L48_NrdB';
1629: x=0.21665563 y=0.30531496 lb='P_putida_F1_NrdB';
1630: fg=0 0 0 bg=0 0 0 x=0.19990215 y=0.28329816 lc=0 0 0 ll=11;
1631: x=0.2148219 y=0.30399776;
1632: x=0.21533425 y=0.30470482;
1633: fg=255 0 0 bg=255 0 0 x=0.21598652 y=0.3056002 lc=255 0 0 ll=6 lb='P_syr_tom_DC3000_NrdB';
1634: x=0.21609548 y=0.30576092 lb='P_syringae_s_B728a_NrdB';
1635: x=0.21571401 y=0.3052487 lb='P_syr_phaseolic_14_NrdB';
1636: fg=0 0 0 bg=0 0 0 x=0.20152336 y=0.2856333 lc=0 0 0 ll=11;
1637: fg=255 0 0 bg=255 0 0 x=0.21557102 y=0.30554354 lc=255 0 0 ll=6 lb='P_fluorescens_PfO1_NrdB';
1638: fg=0 0 0 bg=0 0 0 x=0.20372453 y=0.2888209 lc=0 0 0 ll=11;
1639: x=0.2068471 y=0.29331854;
1640: fg=255 0 0 bg=255 0 0 x=0.2153454 y=0.30549347 lc=255 0 0 ll=6 lb='P_fluorescens_Pf5_NrdB';
1641: x=0.21484096 y=0.30489483 lb='P_fluorescensSBW25_NrdB';
1642: x=0.21488635 y=0.30516064 lb='P_fluorescensSBW25_NrdB1';
1643: fg=0 0 0 bg=0 0 0 x=0.2045065 y=0.2949185 lc=0 0 0 ll=11;
1644: fg=255 0 0 bg=255 0 0 x=0.21194145 y=0.3059213 lc=255 0 0 ll=6 lb='A_borkumensis_SK2_NrdB';
1645: x=0.2065193 y=0.29792985 lb='AlcanivoraxDG881_NrdB';
1646: fg=0 0 0 bg=0 0 0 x=0.21266195 y=0.30924132 lc=0 0 0 lb='MarineEB0_39H12_NrdB';
1647: x=0.17676513 y=0.25776258 ll=11;
1648: fg=255 0 0 bg=255 0 0 x=0.20980698 y=0.30829293 lc=255 0 0 ll=6 lb='Acinetobacter_ADP1_NrdB';
1649: fg=0 0 0 bg=0 0 0 x=0.19650877 y=0.28897792 lc=0 0 0 ll=11;
1650: x=0.20740521 y=0.30610976;
1651: fg=255 0 0 bg=255 0 0 lc=255 0 0 ll=6 lb='A_baumannii_17978_NrdB';
1652: fg=0 0 0 bg=0 0 0 x=0.20858188 y=0.30797008 lc=0 0 0 ll=11;
1653: fg=255 0 0 bg=255 0 0 x=0.20983817 y=0.30993432 lc=255 0 0 ll=6 lb='A_baumanniiAYE_NrdB';
1654: fg=0 0 0 bg=0 0 0 x=0.20858735 y=0.3079788 lc=0 0 0 ll=11;
1655: fg=255 0 0 bg=255 0 0 x=0.20983504 y=0.30995145 lc=255 0 0 ll=6 lb='A_baumanniSDF_NrdB';
1656: x=0.20983335 y=0.30997097 lb='A_baumanniiACICU_NrdB';
1657: x=0.20909841 y=0.30933455 lb='Acinetobacter_27244_NrdB';
1658: fg=0 0 0 bg=0 0 0 x=0.14815535 y=0.21395259 lc=0 0 0 ll=11;
1659: x=0.14999674 y=0.21706891;
1660: x=0.15150149 y=0.21960089;
1661: fg=255 0 0 bg=255 0 0 x=0.20918557 y=0.31393299 lc=255 0 0 ll=6 lb='S_degradans_240_NrdB1';
1662: fg=0 0 0 bg=0 0 0 x=0.15494569 y=0.22542974 lc=0 0 0 ll=11;
1663: x=0.16089267 y=0.23543648;
1664: x=0.16741098 y=0.24634185;
1665: x=0.18830891 y=0.28110525;
1666: fg=255 0 0 bg=255 0 0 x=0.21010716 y=0.31716004 lc=255 0 0 ll=6 lb='C_litoralis_KT71_NrdB';
1667: x=0.20857485 y=0.31501085 lb='GammaproteoNOR53_NrdB';
1668: x=0.20818077 y=0.3153394 lb='GammaproteoNOR51B_NrdB';
1669: x=0.2100736 y=0.31963617 lb='M_proteobact_2080_NrdB';
1670: x=0.20900752 y=0.31906757 lb='M_proteobact_2143_NrdB';
1671: x=0.20742969 y=0.31771532 lb='K_koreensis16069_NrdB';
1672: fg=0 0 0 bg=0 0 0 x=0.1538108 y=0.22403991 lc=0 0 0 ll=11;
1673: fg=255 0 0 bg=255 0 0 x=0.20588583 y=0.31637645 lc=255 0 0 ll=6 lb='Csalexigens_DSM3043_NrdB';
1674: x=0.20561053 y=0.31698143 lb='C_japonicusUeda107_NrdB';
1675: fg=0 0 0 bg=0 0 0 x=0.13589594 y=0.206182 lc=0 0 0 ll=11;
1676: x=0.14449726 y=0.22308941;
1677: x=0.15221646 y=0.2377108;
1678: x=0.15926439 y=0.25097948;
1679: x=0.16111258 y=0.25443786;
1680: x=0.1646258 y=0.26097217;
1681: x=0.1680331 y=0.26727128;
1682: fg=153 153 0 bg=153 153 0 x=0.19456485 y=0.31544596 lc=153 153 0 ll=6 lb='Mesorhizobium_BNC1_NrdB';
1683: fg=0 0 0 bg=0 0 0 x=0.18107542 y=0.29152894 lc=0 0 0 ll=11;
1684: x=0.18534677 y=0.29942545;
1685: fg=153 153 0 bg=153 153 0 x=0.19833764 y=0.3232978 lc=153 153 0 ll=6 lb='N_hamburgensis_X14_NrdB';
1686: x=0.19791022 y=0.32279247 lb='N_winogradskyi_Nb25_NrdB';
1687: x=0.19742927 y=0.3223173 lb='Nitrobacter_Nb_311A_NrdB';
1688: x=0.1929227 y=0.31490013 lb='O_carboxidovoransOM5_NrdB';
1689: fg=0 0 0 bg=0 0 0 x=0.19321865 y=0.31638312 lc=0 0 0 lb='G_aurantiacaT27_NrdB';
1690: fg=153 153 0 bg=153 153 0 x=0.19470151 y=0.32020456 lc=153 153 0 lb='R_palustris_BisB18_NrdB';
1691: x=0.1931914 y=0.31875962 lb='R_palustrisTIE1_NrdB';
1692: fg=0 0 0 bg=0 0 0 x=0.14918281 y=0.23277882 lc=0 0 0 ll=11;
1693: x=0.15222959 y=0.239039;
1694: x=0.15488918 y=0.24446876;
1695: x=0.1614137 y=0.25770444;
1696: x=0.16995613 y=0.27492398;
1697: fg=0 0 255 bg=0 0 255 x=0.19138414 y=0.3178454 lc=0 0 255 ll=6 lb='T_fusca_YX_NrdB';
1698: x=0.19370914 y=0.32310945 lb='N_dassonvillei43111_NrdB';
1699: x=0.19265299 y=0.32189146 lb='S_erythraea_NRRL2338_NrdB';
1700: x=0.19180006 y=0.32129204 lb='K_flavida17836_NrdB';
1701: x=0.18887529 y=0.31630692 lb='A_mirum43827_NrdB';
1702: x=0.19110535 y=0.32233757 lb='S_viridis43017_NrdB';
1703: fg=0 0 0 bg=0 0 0 x=0.14403668 y=0.22392152 lc=0 0 0 ll=11;
1704: fg=255 0 0 bg=255 0 0 x=0.18851474 y=0.3202021 lc=255 0 0 ll=6 lb='A_ehrlichei_MLHE1_NrdB';
1705: x=0.19343323 y=0.33228216 lb='H_neapolitanusc2_NrdB';
1706: fg=0 0 0 bg=0 0 0 x=0.11758504 y=0.19969596 lc=0 0 0 ll=11;
1707: x=0.14865386 y=0.2726761;
1708: x=0.16483597 y=0.3093951;
1709: fg=0 255 255 bg=0 255 255 x=0.17577982 y=0.33372712 lc=0 255 255 ll=6 lb='C_muridarum_Nigg_NrdB';
1710: fg=0 0 0 bg=0 0 0 x=0.17105672 y=0.32360774 lc=0 0 0 ll=11;
1711: fg=0 255 255 bg=0 255 255 x=0.17561415 y=0.3338788 lc=0 255 255 ll=6 lb='C_trachomatisDUW3CX_NrdB';
1712: fg=0 0 0 bg=0 0 0 x=0.17358454 y=0.329423 lc=0 0 0 ll=11;
1713: fg=0 255 255 bg=0 255 255 x=0.17487676 y=0.33237538 lc=0 255 255 ll=6 lb='C_trachomatis_AHAR_NrdB';
1714: x=0.1745982 y=0.33177114 lb='C_trachomatis434_Bu_NrdB';
1715: fg=0 0 0 bg=0 0 0 x=0.15726078 y=0.29347357 lc=0 0 0 ll=11;
1716: x=0.16078554 y=0.30187052;
1717: x=0.16170779 y=0.3040521;
1718: fg=0 255 255 bg=0 255 255 x=0.17552632 y=0.3365116 lc=0 255 255 ll=6 lb='C_caviae_GPIC_NrdB';
1719: x=0.17505677 y=0.33585298 lb='C_felis_FeC56_NrdB';
1720: x=0.1746715 y=0.3354241 lb='C_abortus_S263_NrdB';
1721: fg=0 0 0 bg=0 0 0 x=0.17059635 y=0.3264005 lc=0 0 0 ll=11;
1722: fg=0 255 255 bg=0 255 255 x=0.17371292 y=0.3340402 lc=0 255 255 ll=6 lb='C_pneumoniae_AR39_NrdB';
1723: x=0.17524417 y=0.3379602 lb='C_pneumoniae_TW183_NrdB';
1724: fg=0 0 0 bg=0 0 0 x=0.11893074 y=0.20322156 lc=0 0 0 ll=11;
1725: x=0.12085663 y=0.20819177;
1726: x=0.12507662 y=0.21900137;
1727: x=0.13816547 y=0.25228068;
1728: x=0.17622738 y=0.34834322 ll=6 lb='B_marina_DSM_3645_NrdB';
1729: x=0.17332138 y=0.34233338 lb='P_maris_DSM_8797_NrdB';
1730: fg=0 153 153 bg=0 153 153 x=0.18312772 y=0.369945 lc=0 153 153 lb='R_marinus4252_NrdB';
1731: fg=0 0 0 bg=0 0 0 x=0.17333826 y=0.34673664 lc=0 0 0 lb='H_aurantiacus_23779_NrdB';
1732: x=0.1220518 y=0.21165289 ll=11;
1733: x=0.16915415 y=0.33791706 ll=6 lb='M_infernorumV4_NrdB';
1734: x=0.16917178 y=0.33993763 lb='T_terrenumBAA798_NrdB';
1735: x=0.102307945 y=0.2123518 ll=11;
1736: fg=255 153 0 bg=255 153 0 x=0.14163621 y=0.32111642 lc=255 153 0 ll=6 lb='Halobacterium_NRC1_NrdB';
1737: fg=0 0 0 bg=0 0 0 x=0.115492515 y=0.24999848 lc=0 0 0 ll=11;
1738: fg=255 153 0 bg=255 153 0 x=0.14533511 y=0.33385083 lc=255 153 0 ll=6 lb='H_borinquense11551_NrdB';
1739: fg=0 0 0 bg=0 0 0 x=0.120770246 y=0.26519108 lc=0 0 0 ll=11;
1740: fg=255 153 0 bg=255 153 0 x=0.14591956 y=0.3370014 lc=255 153 0 ll=6 lb='N_magadii43099_NrdB';
1741: x=0.14409693 y=0.33289042 lb='H_utahensis12940_NrdB';
1742: fg=0 0 0 bg=0 0 0 x=0.06719547 y=0.17204708 lc=0 0 0 ll=11;
1743: x=0.09747548 y=0.26289353;
1744: x=0.1010316 y=0.2734736;
1745: x=0.13594279 y=0.3764787 ll=6 lb='O_bacterium_TAV2_NrdB';
1746: x=0.1345271 y=0.37396717 lb='VerrucomicrobDG1235_NrdB';
1747: x=0.13373744 y=0.37354553 lb='V_spinosum4136_NrdB';
1748: x=0.13677628 y=0.38804787 lb='C_flavusEllin428_NrdB';
1749: x=0.028074374 y=0.07572394 ll=11;
1750: x=0.0801799 y=0.25265342;
1751: x=0.08186225 y=0.25831327;
1752: x=0.08239653 y=0.26007807;
1753: fg=255 0 0 bg=255 0 0 x=0.12366756 y=0.3904471 lc=255 0 0 ll=6 lb='S_degradans_240_NrdB2';
1754: fg=0 0 0 bg=0 0 0 x=0.08409239 y=0.26573113 lc=0 0 0 ll=11;
1755: x=0.10504664 y=0.33432093;
1756: x=0.10970435 y=0.34943053;
1757: fg=255 0 0 bg=255 0 0 x=0.122266136 y=0.3898186 lc=255 0 0 ll=6 lb='M_aquaeolei_VT8_NrdB';
1758: x=0.12344825 y=0.39441866 lb='M_algicola_DG893_NrdB';
1759: x=0.12400354 y=0.3975124 lb='Marinobacter_ELB17_NrdB';
1760: fg=0 0 0 bg=0 0 0 x=0.085936315 y=0.27205113 lc=0 0 0 ll=11;
1761: fg=255 0 0 bg=255 0 0 x=0.12345787 y=0.3994593 lc=255 0 0 ll=6 lb='Gammaproteobact5015_NrdB';
1762: x=0.12410095 y=0.40409845 lb='Methylophaga_DMS010_NrdB';
1763: fg=0 0 0 bg=0 0 0 x=0.08371516 y=0.2649111 lc=0 0 0 ll=11;
1764: fg=255 0 0 bg=255 0 0 x=0.12243526 y=0.40146 lc=255 0 0 ll=6 lb='H_chejuensis_2396_NrdB';
1765: fg=255 0 255 bg=255 0 255 x=0.11611198 y=0.38139725 lc=255 0 255 lb='L_intracell_PHEMN100_NrdB';
1766: fg=153 0 0 bg=153 0 0 x=0.11765451 y=0.39008024 lc=153 0 0 lb='B_glumaeBGR1_NrdB2';
1767: fg=255 0 0 bg=255 0 0 x=0.11568603 y=0.40352207 lc=255 0 0 lb='Beggiatoa_PS_NrdB';
1768: fg=0 0 0 bg=0 0 0 x=0.014275959 y=0.050332543 lc=0 0 0 ll=11;
1769: x=0.017038234 y=0.061951198;
1770: x=0.03231286 y=0.12410448;
1771: x=0.058585566 y=0.2298574;
1772: x=0.07631451 y=0.30045816;
1773: x=0.08138093 y=0.3204204;
1774: fg=0 0 255 bg=0 0 255 x=0.10052087 y=0.393509 lc=0 0 255 ll=6 lb='T_whipplei_TW0827_NrdB';
1775: fg=0 0 0 bg=0 0 0 x=0.08448329 y=0.33277473 lc=0 0 0 ll=11;
1776: x=0.09040629 y=0.35611203;
1777: fg=0 0 255 bg=0 0 255 x=0.10077279 y=0.3965292 lc=0 0 255 ll=6 lb='L_xyli_x_CTCB07_NrdB';
1778: x=0.09978834 y=0.3934735 lb='C_michiganensis382_NrdB';
1779: x=0.098946385 y=0.39162585 lb='Marine_acti_PHSC20C1_NrdB';
1780: x=0.100865155 y=0.402577 lb='P_acnes_KPA171202_NrdB';
1781: fg=0 0 0 bg=0 0 0 x=0.100640774 y=0.40875456 lc=0 0 0 lb='single_cell_isol_TM7_NrdB';
1782: x=0.090267226 y=0.37634206 lb='T_roseum5159_NrdB';
1783: x=0.08141795 y=0.35570928 ll=11;
1784: x=0.08549702 y=0.37409967;
1785: x=0.091915846 y=0.40269718 ll=6 lb='SulfurihydrogenYO3AO_NrdB';
1786: x=0.09037977 y=0.39637914 lb='S_azorenseAzFu1_NrdB';
1787: x=0.090934224 y=0.40020373 lb='P_marinaEXH1_NrdB';
1788: x=0.08413816 y=0.38523656 lb='HydrogenobY04AAS1_NrdB';
1789: x=-0.007973122 y=0.026909223 ll=11;
1790: x=-0.0013968889 y=0.08657953;
1791: x=0.015589752 y=0.1868567;
1792: x=0.017965669 y=0.20026523;
1793: x=0.038523287 y=0.30268642;
1794: fg=255 255 0 bg=255 255 0 x=0.06361872 y=0.42610085 ll=6 lb='Alcelaphine_hrpv_1_NrdB';
1795: x=0.059195332 y=0.4070418 lb='Ovine_herpesvirus_2_NrdB';
1796: fg=0 0 0 bg=0 0 0 x=0.02092121 y=0.21744922 ll=11;
1797: x=0.022567198 y=0.2268768;
1798: x=0.02343571 y=0.23157114;
1799: x=0.025483042 y=0.24248303;
1800: x=0.04840403 y=0.3629694;
1801: fg=255 255 0 bg=255 255 0 x=0.057911105 y=0.41226634 ll=6 lb='Ateline_herpesv_3_NrdB';
1802: x=0.05795043 y=0.41384995 lc=255 255 0 lb='Saimiriine_herpv_2_NrdB';
1803: x=0.056315783 y=0.41151822 lb='Equid_herpesvirus_2_NrdB';
1804: x=0.05566622 y=0.41346464 lb='Bovine_herpesvirus_4_NrdB';
1805: fg=0 0 0 bg=0 0 0 x=0.030092902 y=0.27270663 lc=0 0 0 ll=11;
1806: fg=255 255 0 bg=255 255 0 x=0.055904668 y=0.42278045 lc=255 255 0 ll=6 lb='Human_herpesvirus_8M_NrdB';
1807: fg=0 0 0 bg=0 0 0 x=0.05249461 y=0.41131443 lc=0 0 0 ll=11;
1808: x=0.05408957 y=0.42102736;
1809: fg=255 255 0 bg=255 255 0 x=0.054406293 y=0.42292613 lc=255 255 0 ll=6 lb='Cercopithec_hvir17_NrdB';
1810: x=0.05408957 y=0.42102736 lb='Rh_rhadinov_H26_NrdB';
1811: x=0.054258198 y=0.4225873 lb='Macata_rhadinovirus_NrdB';
1812: x=0.05157295 y=0.42006677 lb='Murid_herpesvirus_4_NrdB';
1813: fg=0 0 0 bg=0 0 0 x=0.02702266 y=0.26795855 lc=0 0 0 ll=11;
1814: fg=255 255 0 bg=255 255 0 x=0.046461325 y=0.40099034 lc=255 255 0 ll=6 lb='Callitrich_hrpv_3_NrdB';
1815: fg=0 0 0 bg=0 0 0 x=0.04263725 y=0.38078308 lc=0 0 0 ll=11;
1816: fg=255 255 0 bg=255 255 0 x=0.0454449 y=0.40069976 lc=255 255 0 ll=6 lb='Cercop_herpesv_15_NrdB';
1817: x=0.045278117 y=0.40022606 lb='Human_herpesvirus_41_NrdB';
1818: fg=0 0 0 bg=0 0 0 x=0.0051753186 y=0.17470582 lc=0 0 0 ll=11;
1819: x=0.0059855613 y=0.18487787;
1820: x=0.007506138 y=0.20230034;
1821: x=0.008572402 y=0.21175604;
1822: x=0.009529128 y=0.21987227;
1823: x=0.012193533 y=0.24199502;
1824: x=0.014160482 y=0.2576604;
1825: x=0.023571754 y=0.33111462;
1826: fg=255 255 0 bg=255 255 0 x=0.0314409 y=0.39132693 lc=255 255 0 ll=6 lb='Bovine_herpesvirus_1_NrdB';
1827: x=0.031056777 y=0.39072755 lc=0 0 0 lb='Bovine_herpesvirus_5_NrdB';
1828: x=0.030350473 y=0.39208713 lc=255 255 0 lb='Suid_herpesvirus_1_NrdB';
1829: fg=0 0 0 bg=0 0 0 x=0.021078011 y=0.32078314 lc=0 0 0 ll=11;
1830: fg=255 255 0 bg=255 255 0 x=0.029495073 y=0.39377162 lc=255 255 0 ll=6 lb='Equid_herpesvirus_4_NrdB';
1831: x=0.030101543 y=0.40265933 lc=0 0 0 lb='Equid_herpesvirus_1_NrdB';
1832: x=0.029793322 y=0.4126732 lb='Feline_herpesvirus_1_NrdB';
1833: fg=0 0 0 bg=0 0 0 x=0.014622555 y=0.2738366 ll=11;
1834: fg=255 255 0 bg=255 255 0 x=0.02947793 y=0.42238382 ll=6 lb='Cercopith_hrpv_7_NrdB';
1835: x=0.027110541 y=0.40541413 lb='HumanHV3Dumas_NrdB';
1836: fg=0 0 0 bg=0 0 0 x=0.008095365 y=0.21109882 ll=11;
1837: x=0.012207482 y=0.2702624;
1838: x=0.015205788 y=0.3046164;
1839: fg=255 255 0 bg=255 255 0 x=0.023840329 y=0.40074807 lc=255 255 0 ll=6 lb='Bovine_herpesvirus_2_NrdB';
1840: x=0.023335911 y=0.4005643 lb='Leporid_herpesv_4_NrdB';
1841: fg=0 0 0 bg=0 0 0 x=0.012972549 y=0.2821359 lc=0 0 0 ll=11;
1842: x=0.015892323 y=0.32128695;
1843: fg=255 255 0 bg=255 255 0 x=0.023203388 y=0.41307235 ll=6 lb='Cercop_herpesv_1_NrdB';
1844: fg=0 0 0 bg=0 0 0 x=0.019484384 y=0.37114882 ll=11;
1845: fg=255 255 0 bg=255 255 0 x=0.02136148 y=0.3963187 lc=255 255 0 ll=6 lb='Cercop_herpesv_2_NrdB';
1846: x=0.021417862 y=0.39896697 lb='Cercopithec_virus_16_NrdB';
1847: fg=0 0 0 bg=0 0 0 x=0.015878184 y=0.33325827 lc=0 0 0 ll=11;
1848: x=0.01698341 y=0.3511129;
1849: fg=255 255 0 bg=255 255 0 x=0.020339485 y=0.4031977 lc=255 255 0 ll=6 lb='Human_herpesvirus_1_NrdB';
1850: x=0.020414755 y=0.40891007 lb='H_herpesvirus_KOS_NrdB';
1851: fg=0 0 0 bg=0 0 0 x=0.016944235 y=0.35384825 lc=0 0 0 ll=11;
1852: fg=255 255 0 bg=255 255 0 x=0.019854978 y=0.4074475 lc=255 255 0 ll=6 lb='Human_herpesvirus_2G_NrdB';
1853: x=0.01978604 y=0.41155523 lb='Human_herpesV_2_333_NrdB';
1854: x=0.017857838 y=0.43203095 lc=0 0 0 lb='Duck_enteritisV_NrdB';
1855: fg=0 0 0 bg=0 0 0 x=0.008041489 y=0.24520679 ll=11;
1856: x=0.0087113315 y=0.2635059;
1857: fg=255 255 0 bg=255 255 0 x=0.013716137 y=0.39140087 ll=6 lb='Gallid_herpesvirus_2_NrdB';
1858: x=0.013314901 y=0.39859253 lc=255 255 0 lb='Gallid_herpesvirus_3_NrdB';
1859: x=0.012827166 y=0.41007733 lb='Meleagrid_hrpv_1_NrdB';
1860: fg=0 0 0 bg=0 0 0 x=0.0066597806 y=0.24390534 lc=0 0 0 ll=11;
1861: fg=255 255 0 bg=255 255 0 x=0.010414245 y=0.40049413 ll=6 lb='Gallid_herpesvirus_1_NrdB';
1862: x=0.0095184315 y=0.39493683 lc=255 255 0 lb='Psittacid_herpesv_1_NrdB';
1863: fg=0 0 0 bg=0 0 0 x=-0.023948122 y=0.04318945 lc=0 0 0 ll=11;
1864: x=-0.023744931 y=0.096871674;
1865: x=-0.022224404 y=0.2690324;
1866: fg=0 153 0 bg=0 153 0 x=-0.019869449 y=0.438705 lc=0 153 0 ll=6 lb='P_falciparum_3D7_NrdB2';
1867: fg=0 0 0 bg=0 0 0 x=-0.021708349 y=0.3508357 lc=0 0 0 ll=11;
1868: fg=0 153 0 bg=0 153 0 x=-0.020891784 y=0.44329077 lc=0 153 0 ll=6 lb='P_yoelii_17XNL_NrdB2';
1869: x=-0.021372428 y=0.43958443 ll=5 lb='P_berghei_ANKA_NrdB2';
1870: fg=0 0 0 bg=0 0 0 x=-0.02401871 y=0.1692032 lc=0 0 0 ll=11;
1871: fg=0 153 0 bg=0 153 0 x=-0.024379948 y=0.4555172 lc=0 153 0 ll=5 lb='Theileria_parva_NrdB2';
1872: x=-0.026025956 y=0.4873843 lb='Babesia_bovis_NrdB2';
1873: fg=0 0 0 bg=0 0 0 x=-0.04038966 y=0.059527595 lc=0 0 0 ll=11;
1874: x=-0.053957053 y=0.23546466;
1875: x=-0.05430681 y=0.24572788;
1876: fg=255 0 255 bg=255 0 255 x=-0.056066018 y=0.40064725 lc=255 0 255 ll=5 lb='B_bacteriovorusHD100_NrdB';
1877: fg=0 0 0 bg=0 0 0 x=-0.054686677 y=0.25610527 lc=0 0 0 ll=11;
1878: x=-0.054860618 y=0.26161802;
1879: x=-0.055396885 y=0.28661665;
1880: x=-0.055613093 y=0.2980395;
1881: fg=255 0 255 bg=255 0 255 x=-0.057548955 y=0.41605568 lc=255 0 255 ll=5 lb='M_xanthus_DK_1622_NrdB';
1882: fg=0 0 0 bg=0 0 0 x=-0.05786952 y=0.4032248 lc=0 0 0 lb='G_obscuriglobus2246_NrdB';
1883: x=-0.05873715 y=0.41265693 lb='A_capsulatum51196_NrdB';
1884: x=-0.055873152 y=0.28749278 ll=11;
1885: x=-0.059582446 y=0.38882533;
1886: fg=255 0 0 bg=255 0 0 x=-0.06064691 y=0.4225615 lc=255 0 0 ll=5 lb='S_maltophilia_R5513_NrdB1';
1887: fg=0 0 0 bg=0 0 0 x=-0.060053915 y=0.4008734 lc=0 0 0 ll=11;
1888: fg=255 0 0 bg=255 0 0 x=-0.06069929 y=0.41850415 lc=255 0 0 ll=5 lb='S_maltophiliaK279a_NrdB1';
1889: x=-0.060801715 y=0.4188236 lb='StenotrophomonaSKA14_NrdB1';
1890: fg=0 0 0 bg=0 0 0 x=-0.061427474 y=0.40638766 lc=0 0 0 lb='DehalococcoidesVS_NrdB';
1891: x=-0.0555166 y=0.27138773 ll=11;
1892: fg=255 0 255 bg=255 0 255 x=-0.063238695 y=0.42053428 lc=255 0 255 ll=5 lb='P_pacifica_SIR1_NrdB';
1893: x=-0.0630559 y=0.40403587 lb='S_cellulosumSoce56_NrdB';
1894: fg=0 0 0 bg=0 0 0 x=-0.0557997 y=0.2534323 lc=0 0 0 ll=11;
1895: x=-0.05784057 y=0.2768162;
1896: x=-0.06379199 y=0.34922335;
1897: x=-0.06393033 y=0.35121372;
1898: x=-0.06428609 y=0.35652608;
1899: x=-0.064860746 y=0.36544442;
1900: fg=0 0 255 bg=0 0 255 x=-0.06661403 y=0.39376828 lc=0 0 255 ll=5 lb='S_avermit_MA4680_NrdB';
1901: x=-0.06691835 y=0.39616913 lb='StreptomycesMg1_NrdB';
1902: x=-0.06705367 y=0.39494318 lb='S_sviceus29083_NrdB';
1903: x=-0.067379676 y=0.39594364 lb='S_coelicolor_A3_2_NrdB';
1904: fg=0 0 0 bg=0 0 0 x=-0.064334475 y=0.3550967 lc=0 0 0 ll=11;
1905: x=-0.06474327 y=0.359648;
1906: x=-0.06548254 y=0.36811835;
1907: x=-0.06619468 y=0.37652275;
1908: fg=0 0 255 bg=0 0 255 x=-0.06791283 y=0.3974264 lc=0 0 255 ll=5 lb='S_clavuligerus27064_NrdB';
1909: x=-0.06815133 y=0.3989416 lb='S_jumonjinensis_NrdB';
1910: x=-0.06822502 y=0.39781034 lb='S_pristinaespir25486_NrdB';
1911: x=-0.06829568 y=0.39609918 lb='S_microflavus_NrdB';
1912: x=-0.06850885 y=0.395801 lb='S_griseusNBRC13350_NrdB';
1913: fg=0 0 0 bg=0 0 0 x=-0.059524346 y=0.29209414 lc=0 0 0 ll=11;
1914: fg=0 0 255 bg=0 0 255 x=-0.07113601 y=0.39995295 lc=0 0 255 ll=5 lb='S_nassauensis44728_NrdB';
1915: x=-0.07032758 y=0.38789788 lb='S_roseum_DSM_43021_NrdB';
1916: fg=0 0 0 bg=0 0 0 x=-0.0607426 y=0.2912539 lc=0 0 0 ll=11;
1917: fg=0 0 255 bg=0 0 255 x=-0.07284599 y=0.39393106 lc=0 0 255 ll=5 lb='Acellulolyticus_11B_NrdB';
1918: fg=0 0 0 bg=0 0 0 x=-0.061712384 y=0.2985314 lc=0 0 0 ll=11;
1919: x=-0.06474506 y=0.3217365;
1920: x=-0.06690943 y=0.33862928;
1921: x=-0.06888205 y=0.35433975;
1922: fg=0 0 255 bg=0 0 255 x=-0.07484705 y=0.40283653 lc=0 0 255 ll=5 lb='S_tropica_CNB440_NrdB';
1923: x=-0.07497096 y=0.40186322 lb='S_arenicola_CNS205_NrdB';
1924: x=-0.07466897 y=0.39685908 lb='Micromonospora_39149_NrdB';
1925: x=-0.07424058 y=0.3903472 lb='C_acidiphila44928_NrdB';
1926: x=-0.07776852 y=0.4103864 lb='K_sedentarius20547_NrdB';
1927: fg=0 0 0 bg=0 0 0 x=-0.055643212 y=0.07274794 lc=0 0 0 ll=11;
1928: fg=0 153 0 bg=0 153 0 x=-0.109683566 y=0.4361699 lc=0 153 0 ll=5 lb='N_gruberi_NrdB2';
1929: fg=0 0 0 bg=0 0 0 x=-0.061828908 y=0.07808184 lc=0 0 0 ll=11;
1930: fg=0 153 0 bg=0 153 0 x=-0.11184192 y=0.40313524 lc=0 153 0 ll=5 lb='Hydra_magnipapillata_NrdB1';
1931: fg=0 0 0 bg=0 0 0 x=-0.068544224 y=0.08384295 lc=0 0 0 ll=11;
1932: fg=255 255 0 bg=255 255 0 x=-0.11357206 y=0.36698142 ll=5 lb='A_polyph_mimivirus_NrdB';
1933: fg=0 0 0 bg=0 0 0 x=-0.07397204 y=0.08847578 ll=11;
1934: x=-0.12608583 y=0.39611888;
1935: fg=255 255 0 bg=255 255 0 x=-0.13011344 y=0.42064613 ll=5 lb='ASFV_Malawi_LIL_201_NrdB';
1936: fg=0 0 0 bg=0 0 0 x=-0.12906909 y=0.41346407 ll=11;
1937: fg=255 255 0 bg=255 255 0 x=-0.13125907 y=0.42639217 lc=255 255 0 ll=5 lb='ASFV_OURT88_3_NrdB';
1938: x=-0.13069756 y=0.42279133 lb='ASFVBenin97_1_NrdB';
1939: fg=0 0 0 bg=0 0 0 x=-0.078869276 y=0.09259208 lc=0 0 0 ll=11;
1940: x=-0.10072857 y=0.21074224;
1941: fg=255 255 0 bg=255 255 0 x=-0.13529247 y=0.4029795 ll=5 lb='E_siliculosus_v_NrdB';
1942: fg=0 0 0 bg=0 0 0 x=-0.1217295 y=0.3226733 ll=11;
1943: fg=255 255 0 bg=255 255 0 x=-0.136796 y=0.4041082 lc=255 255 0 ll=5 lb='F_irregularis_v_a_NrdB';
1944: x=-0.13739981 y=0.40504578 lc=0 0 0 lb='Feldmanniavirus_NrdB';
1945: fg=0 0 0 bg=0 0 0 x=-0.096459866 y=0.10715176 ll=11;
1946: fg=255 255 0 bg=255 255 0 x=-0.13368094 y=0.29756847 ll=5 lb='E_huxleyi_virus_86_NrdB';
1947: fg=0 0 0 bg=0 0 0 x=-0.10611802 y=0.1151048 ll=11;
1948: x=-0.10795073 y=0.12356935;
1949: x=-0.1307111 y=0.22998804;
1950: x=-0.14250445 y=0.2872452;
1951: x=-0.14929871 y=0.32065806;
1952: fg=255 255 0 bg=255 255 0 x=-0.15189429 y=0.33358958 ll=5 lb='P_bursaria_Chv_1_NrdB';
1953: x=-0.15236548 y=0.3355472 lc=255 255 0 lb='Chlorella_virus_AR15_NrdB';
1954: x=-0.15447251 y=0.3439019 lc=0 0 0 lb='Chlorella_virus_NY2A_NrdB';
1955: fg=0 0 0 bg=0 0 0 x=-0.14201024 y=0.2809299 ll=11;
1956: fg=255 255 0 bg=255 255 0 x=-0.15802962 y=0.35491693 ll=5 lb='Chlorella_virus_ATCV_NrdB';
1957: fg=0 0 0 bg=0 0 0 x=-0.15992846 y=0.36076006 ll=11;
1958: fg=255 255 0 bg=255 255 0 x=-0.16361322 y=0.3773727 ll=5 lb='Chlorella_virus_FR48_NrdB';
1959: x=-0.16035168 y=0.36262366 lb='Chlorella_virusMT325_NrdB';
1960: x=-0.15608704 y=0.33067927 lc=255 255 0 lb='OstreococcusVOsV5_NrdB';
1961: fg=0 0 0 bg=0 0 0 x=-0.10851249 y=0.11700658 lc=0 0 0 ll=11;
1962: x=-0.11329545 y=0.12715758;
1963: x=-0.11735474 y=0.14044493;
1964: x=-0.11953758 y=0.14785697;
1965: x=-0.120614275 y=0.15161783;
1966: x=-0.12248346 y=0.15820962;
1967: x=-0.12407213 y=0.16440356;
1968: x=-0.13080648 y=0.19151065;
1969: fg=0 153 0 bg=0 153 0 x=-0.15476644 y=0.2922909 lc=0 153 0 ll=5 lb='A_thaliana_NrdB1';
1970: fg=0 0 0 bg=0 0 0 x=-0.1371442 y=0.21674894 lc=0 0 0 ll=11;
1971: fg=0 153 0 bg=0 153 0 x=-0.15544178 y=0.29202184 lc=0 153 0 ll=5 lb='G_max_NrdB';
1972: fg=0 0 0 bg=0 0 0 x=-0.13930008 y=0.22524336 lc=0 0 0 ll=11;
1973: x=-0.14182265 y=0.2352888;
1974: fg=0 153 0 bg=0 153 0 x=-0.15855484 y=0.30263922 lc=0 153 0 ll=5 lb='V_vinifera_NrdB2';
1975: x=-0.15735324 y=0.2964811 lb='Ricinus_communis_NrdB';
1976: x=-0.15790069 y=0.2970109 lb='Populus_trichocarpa_NrdB1';
1977: fg=0 0 0 bg=0 0 0 x=-0.14100732 y=0.22713146 lc=0 0 0 ll=11;
1978: fg=0 153 0 bg=0 153 0 x=-0.1519755 y=0.26858786 lc=0 153 0 ll=5 lb='P_patens_NrdB';
1979: fg=0 0 0 bg=0 0 0 x=-0.14253218 y=0.23272341 lc=0 0 0 ll=11;
1980: fg=0 153 0 bg=0 153 0 x=-0.15273516 y=0.2705152 lc=0 153 0 ll=5 lb='P_patens_NrdBiso1';
1981: x=-0.15268935 y=0.26960486 lb='P_patens_NrdBiso2';
1982: fg=0 0 0 bg=0 0 0 x=-0.1272346 y=0.17376156 lc=0 0 0 ll=11;
1983: fg=0 153 0 bg=0 153 0 x=-0.15422966 y=0.26988488 lc=0 153 0 ll=5 lb='A_thaliana_NrdB2';
1984: fg=0 0 0 bg=0 0 0 x=-0.13040632 y=0.18405062 lc=0 0 0 ll=11;
1985: x=-0.14912885 y=0.24703793;
1986: x=-0.15189739 y=0.25643873;
1987: x=-0.15937775 y=0.28232035;
1988: fg=0 153 0 bg=0 153 0 x=-0.1612008 y=0.2886882 lc=0 153 0 ll=5 lb='O_sativa_jp_NrdB1';
1989: x=-0.16083716 y=0.28732246 lb='Oryza_sativa_indica_NrdB';
1990: fg=0 0 0 bg=0 0 0 x=-0.15363216 y=0.26222152 lc=0 0 0 ll=11;
1991: fg=0 153 0 bg=0 153 0 x=-0.15995467 y=0.283492 lc=0 153 0 ll=5 lb='Zea_mays_NrdBiso1';
1992: x=-0.15942104 y=0.28134283 lb='O_sativa_jp_NrdB2';
1993: x=-0.16176927 y=0.28804338 lb='Zea_mays_NrdB';
1994: fg=0 0 0 bg=0 0 0 x=-0.13588701 y=0.20106445 lc=0 0 0 ll=11;
1995: x=-0.13672994 y=0.20370395;
1996: fg=0 153 0 bg=0 153 0 x=-0.15758833 y=0.27017498 lc=0 153 0 ll=5 lb='N_tabacum_NrdB';
1997: fg=0 0 0 bg=0 0 0 x=-0.14891966 y=0.24154468 lc=0 0 0 ll=11;
1998: fg=0 153 0 bg=0 153 0 x=-0.15322517 y=0.25502685 lc=0 153 0 ll=5 lb='Populus_trichocarpa_NrdB2';
1999: x=-0.15487804 y=0.25988266 lb='Populus_trichocarpa_NrdB3';
2000: x=-0.15716574 y=0.26544622 lb='V_vinifera_NrdB1';
2001: x=-0.17083395 y=0.30102962 lb='C_reinhardtii_NrdB1';
2002: fg=0 0 0 bg=0 0 0 x=-0.13113378 y=0.18123804 lc=0 0 0 ll=11;
2003: fg=0 153 0 bg=0 153 0 x=-0.16308703 y=0.27473906 lc=0 153 0 ll=5 lb='O_lucimarinusCCE9901_NrdB1';
2004: fg=0 0 0 bg=0 0 0 x=-0.13955754 y=0.20529091 lc=0 0 0 ll=11;
2005: fg=0 153 0 bg=0 153 0 x=-0.16572575 y=0.28061938 lc=0 153 0 ll=5 lb='M_pusilla_CCMP1545_NrdB1';
2006: x=-0.1665699 y=0.2818015 lb='Micromonas_RCC299_NrdB1';
2007: fg=0 0 0 bg=0 0 0 x=-0.1230377 y=0.15591685 lc=0 0 0 ll=11;
2008: x=-0.13675898 y=0.1935665;
2009: fg=0 153 0 bg=0 153 0 x=-0.1764942 y=0.30432975 lc=0 153 0 ll=5 lb='O_lucimarinusCCE9901_NrdB2';
2010: fg=0 0 0 bg=0 0 0 x=-0.14739388 y=0.22252014 lc=0 0 0 ll=11;
2011: fg=0 153 0 bg=0 153 0 x=-0.17388454 y=0.2952075 lc=0 153 0 ll=5 lb='M_pusilla_CCMP1545_NrdB2';
2012: x=-0.1755312 y=0.29853114 lb='Micromonas_RCC299_NrdB2';
2013: x=-0.19672261 y=0.35192737 lb='C_reinhardtii_NrdB2';
2014: fg=0 0 0 bg=0 0 0 x=-0.11395987 y=0.12835683 lc=0 0 0 ll=11;
2015: x=-0.117658734 y=0.1370454;
2016: x=-0.12721893 y=0.15998237;
2017: x=-0.13468643 y=0.17855497;
2018: x=-0.1767352 y=0.28546682;
2019: x=-0.1852255 y=0.30737793;
2020: fg=0 153 0 bg=0 153 0 x=-0.19615315 y=0.33600727 lc=0 153 0 ll=5 lb='P_falciparum_3D7_NrdB1';
2021: fg=0 0 0 bg=0 0 0 x=-0.19203755 y=0.3248272 lc=0 0 0 ll=11;
2022: fg=0 153 0 bg=0 153 0 x=-0.19668177 y=0.33681265 lc=0 153 0 ll=5 lb='Plasmodium_vivax_NrdB';
2023: x=-0.19495815 y=0.332253 lb='P_knowlesiH_NrdB';
2024: fg=0 0 0 bg=0 0 0 x=-0.18159229 y=0.29754695 lc=0 0 0 ll=11;
2025: fg=0 153 0 bg=0 153 0 x=-0.19808273 y=0.33886167 lc=0 153 0 ll=5 lb='P_yoelii_17XNL_NrdB1';
2026: x=-0.19773985 y=0.337417 lb='P_chabaudi_NrdB';
2027: fg=0 0 0 bg=0 0 0 x=-0.15202871 y=0.22016287 lc=0 0 0 ll=11;
2028: x=-0.19291279 y=0.31895387;
2029: fg=0 153 0 bg=0 153 0 x=-0.2064489 y=0.35189712 lc=0 153 0 ll=5 lb='T_annulata_Ankara_NrdB1';
2030: x=-0.20176329 y=0.34018815 lb='Theileria_parva_NrdB1';
2031: x=-0.19919223 y=0.33172944 lb='Babesia_bovis_NrdB1';
2032: fg=0 0 0 bg=0 0 0 x=-0.1301849 y=0.16671251 lc=0 0 0 ll=11;
2033: x=-0.15686712 y=0.22809505;
2034: x=-0.19316953 y=0.31218866;
2035: fg=0 153 0 bg=0 153 0 x=-0.20576726 y=0.34157452 lc=0 153 0 ll=5 lb='C_parvum_Iowa_II_NrdB';
2036: x=-0.19316953 y=0.31218866 lb='C_hominis_TU502_NrdB';
2037: x=-0.20584776 y=0.33923763 lb='C_murisRN66_NrdB';
2038: fg=0 0 0 bg=0 0 0 x=-0.19812137 y=0.31775904 lc=0 0 0 ll=11;
2039: fg=0 153 0 bg=0 153 0 x=-0.19864312 y=0.31892696 lc=0 153 0 ll=5 lb='T_gondiiME49_NrdB';
2040: x=-0.19864869 y=0.3189236 lb='T_gondiiGT1_NrdB';
2041: fg=0 0 0 bg=0 0 0 x=-0.12159252 y=0.14550464 lc=0 0 0 ll=11;
2042: x=-0.14179286 y=0.18923184;
2043: fg=0 153 0 bg=0 153 0 x=-0.19074075 y=0.29589432 lc=0 153 0 ll=5 lb='T_thermophila_SB210_NrdB';
2044: x=-0.18740092 y=0.2873077 lb='P_tetraurelia_NrdB';
2045: x=-0.19077523 y=0.29233298 lb='N_gruberi_NrdB1';
2046: fg=0 0 0 bg=0 0 0 x=-0.115847476 y=0.13146123 lc=0 0 0 ll=11;
2047: x=-0.116381854 y=0.13248593;
2048: x=-0.11897737 y=0.13778488;
2049: fg=0 153 0 bg=0 153 0 x=-0.18804407 y=0.28246877 lc=0 153 0 ll=5 lb='D_discoideum_AX4_NrdB';
2050: fg=0 0 0 bg=0 0 0 x=-0.12383317 y=0.1476354 lc=0 0 0 ll=11;
2051: fg=0 153 0 bg=0 153 0 x=-0.20792674 y=0.32153526 lc=0 153 0 ll=5 lb='Cy_merolae_NrdB2';
2052: fg=0 0 0 bg=0 0 0 x=-0.14316604 y=0.1866059 lc=0 0 0 ll=11;
2053: x=-0.16708907 y=0.2351363;
2054: fg=0 153 153 bg=0 153 153 x=-0.17413 y=0.24951088 lc=0 153 153 ll=5 lb='Pedobacter_BAL39_NrdB';
2055: x=-0.17390704 y=0.2488797 lb='P_heparinus2366_NrdB';
2056: x=-0.1793859 y=0.25870034 lb='C_pinensis2588_NrdB2';
2057: fg=0 0 0 bg=0 0 0 x=-0.14425765 y=0.18433262 lc=0 0 0 ll=11;
2058: x=-0.18103088 y=0.2544147;
2059: x=-0.18373106 y=0.25959238;
2060: x=-0.18910336 y=0.26995766;
2061: x=-0.20226014 y=0.2954998;
2062: fg=0 153 0 bg=0 153 0 x=-0.20667692 y=0.30418175 lc=0 153 0 ll=5 lb='L_amazonensis_NrdB';
2063: fg=0 0 0 bg=0 0 0 x=-0.20788562 y=0.3063536 lc=0 0 0 ll=11;
2064: fg=0 153 0 bg=0 153 0 x=-0.21511634 y=0.3203911 lc=0 153 0 ll=5 lb='L_infantum_JPCM5_NrdB';
2065: x=-0.21709849 y=0.3240196 lb='L_major_Friedlin_NrdB2';
2066: x=-0.2158382 y=0.32059768 lb='Leishm_braziliensis_NrdB2';
2067: x=-0.21634795 y=0.32062584 lb='Leishm_braziliensis_NrdB1';
2068: x=-0.21241581 y=0.31243658 lb='L_major_Friedlin_NrdB1';
2069: fg=0 0 0 bg=0 0 0 x=-0.14599659 y=0.1874527 lc=0 0 0 ll=11;
2070: x=-0.18124874 y=0.2514613;
2071: fg=0 153 0 bg=0 153 0 x=-0.1893111 y=0.26618826 lc=0 153 0 ll=5 lb='T_brucei_brucei_NrdB';
2072: x=-0.19062874 y=0.26839167 lb='T_brucei_TREU927_NrdB';
2073: fg=0 0 0 bg=0 0 0 x=-0.18926966 y=0.26418212 lc=0 0 0 ll=11;
2074: fg=0 153 0 bg=0 153 0 x=-0.19758299 y=0.27901018 lc=0 153 0 ll=5 lb='Trypanosoma_cruzi_NrdB';
2075: x=-0.1972302 y=0.27821442 lb='T_cruzi_Brener_NrdB';
2076: fg=0 0 0 bg=0 0 0 x=-0.11873461 y=0.13582821 lc=0 0 0 ll=11;
2077: x=-0.12009616 y=0.13795702;
2078: fg=0 255 255 bg=0 255 255 x=-0.18519644 y=0.25137398 lc=0 255 255 ll=5 lb='C_P_amoebophila_UWE25_NrdB';
2079: fg=0 0 0 bg=0 0 0 x=-0.12146862 y=0.14009099 lc=0 0 0 ll=11;
2080: x=-0.1301654 y=0.153918;
2081: x=-0.15750898 y=0.19788234;
2082: x=-0.16113032 y=0.20373778;
2083: x=-0.16673316 y=0.2129524;
2084: x=-0.16710858 y=0.21357334;
2085: x=-0.16822104 y=0.2154239;
2086: x=-0.17239906 y=0.22253558;
2087: fg=0 153 153 bg=0 153 153 x=-0.19601803 y=0.26320747 lc=0 153 153 ll=5 lb='C_atlanticus_2559_NrdB';
2088: fg=0 0 0 bg=0 0 0 x=-0.19958632 y=0.26854646 lc=0 0 0 ll=11;
2089: fg=0 153 153 bg=0 153 153 x=-0.2014252 y=0.2716765 lc=0 153 153 ll=5 lb='Cellulophaga_MED134_NrdB';
2090: x=-0.20089506 y=0.27074862 lb='DdonghaensisMED134_NrdB';
2091: fg=0 0 0 bg=0 0 0 x=-0.17333998 y=0.22379503 lc=0 0 0 ll=11;
2092: x=-0.17454396 y=0.22577515;
2093: x=-0.18073165 y=0.23600972;
2094: fg=0 153 153 bg=0 153 153 x=-0.20049503 y=0.26888582 lc=0 153 153 ll=5 lb='R_biformata_HTCC250_NrdB';
2095: x=-0.2035694 y=0.27356943 lb='F_bacterium_HTCC217_NrdB';
2096: x=-0.20008792 y=0.2673119 lb='K_algicidaOT1_NrdB';
2097: x=-0.20444854 y=0.27381286 lb='G_frosetii_KT0803_NrdB';
2098: x=-0.2045177 y=0.27305013 lb='Tenacibaculum_MED152_NrdB';
2099: x=-0.20995685 y=0.2809103 lb='F_bacterium_BBFL7_NrdB';
2100: fg=0 0 0 bg=0 0 0 x=-0.16995086 y=0.21730149 lc=0 0 0 ll=11;
2101: x=-0.18024728 y=0.23322245;
2102: fg=0 153 153 bg=0 153 153 x=-0.20316267 y=0.26885253 lc=0 153 153 ll=5 lb='F_johnsoniae_UW101_NrdB2';
2103: x=-0.20244324 y=0.2673541 lb='F_psychroph_JIP02_86_NrdB';
2104: x=-0.20170447 y=0.26559526 lb='F_bacterium_BAL38_NrdB';
2105: x=-0.20195055 y=0.26473567 lb='P_torquis_700755_NrdB';
2106: fg=0 0 0 bg=0 0 0 x=-0.14622302 y=0.17768125 lc=0 0 0 ll=11;
2107: fg=0 153 153 bg=0 153 153 x=-0.18777248 y=0.23950496 lc=0 153 153 ll=5 lb='Algoriphagus_PR1_NrdB';
2108: x=-0.19568367 y=0.25048015 lb='A_asiaticus5a2_NrdB';
2109: fg=0 0 0 bg=0 0 0 x=-0.12660514 y=0.14744973 lc=0 0 0 ll=11;
2110: x=-0.13451466 y=0.15884231;
2111: fg=0 153 153 bg=0 153 153 x=-0.19367637 y=0.2449813 lc=0 153 153 ll=5 lb='C_hutchinsonii_33406_NrdB';
2112: fg=0 0 0 bg=0 0 0 x=-0.13732126 y=0.16286314 lc=0 0 0 ll=11;
2113: fg=0 153 153 bg=0 153 153 x=-0.20515524 y=0.2605686 lc=0 153 153 ll=5 lb='D_fermentans18053_NrdB';
2114: x=-0.21173407 y=0.26889816 lb='S_linguale_DSM_74_NrdB';
2115: x=-0.19360541 y=0.24190481 lb='M_marina_23134_NrdB';
2116: fg=0 0 0 bg=0 0 0 x=-0.12305903 y=0.14170198 lc=0 0 0 ll=11;
2117: x=-0.1356534 y=0.15889938;
2118: x=-0.17023382 y=0.20687607;
2119: fg=0 153 0 bg=0 153 0 x=-0.22080065 y=0.27740678 lc=0 153 0 ll=5 lb='A_anophagefferens_NrdB1';
2120: x=-0.21518815 y=0.26891485 lb='A_anophagefferens_NrdB3';
2121: fg=0 0 0 bg=0 0 0 x=-0.18782617 y=0.22939134 lc=0 0 0 ll=11;
2122: x=-0.19045062 y=0.23295608;
2123: fg=0 153 0 bg=0 153 0 x=-0.20781103 y=0.25666142 lc=0 153 0 ll=5 lb='Phyt_sojae_NrdB';
2124: x=-0.22971581 y=0.28600827 lb='P_infestans_NrdB';
2125: x=-0.20944645 y=0.25829682 lb='Phyt_ramorum_NrdB';
2126: x=-0.24069078 y=0.29732746 lb='Cy_merolae_NrdB1';
2127: fg=0 0 0 bg=0 0 0 x=-0.11315189 y=0.11931544 lc=0 0 0 ll=11;
2128: x=-0.128361 y=0.138816;
2129: x=-0.24217299 y=0.2855033;
2130: fg=255 255 0 bg=255 255 0 x=-0.25351974 y=0.30035847 ll=5 lb='InfSpleenKidneyNecVi_NrdB';
2131: fg=0 0 0 bg=0 0 0 x=-0.25038835 y=0.29603675 ll=11;
2132: fg=255 255 0 bg=255 255 0 x=-0.2535442 y=0.30012545 lc=255 255 0 ll=5 lb='Red_sea_bre_iridov_NrdB';
2133: fg=0 0 0 bg=0 0 0 x=-0.25115672 y=0.29701677 lc=0 0 0 ll=11;
2134: fg=255 255 0 bg=255 255 0 x=-0.2550306 y=0.30198374 lc=255 255 0 ll=5 lb='Rock_bream_iridovir_NrdB';
2135: x=-0.2532094 y=0.2996215 lb='Orangespotted_irido_NrdB';
2136: fg=0 153 0 bg=0 153 0 x=-0.27094635 y=0.31787705 lc=0 153 0 lb='A_anophagefferens_NrdB2';
2137: fg=0 0 0 bg=0 0 0 x=-0.115590006 y=0.12049065 lc=0 0 0 ll=11;
2138: x=-0.12527074 y=0.13191989;
2139: x=-0.17598 y=0.19209541;
2140: x=-0.18733615 y=0.2059218;
2141: x=-0.26625612 y=0.30350566;
2142: fg=255 255 0 bg=255 255 0 x=-0.2840087 y=0.32557023 ll=5 lb='M_conf_nphv_A_NrdB';
2143: x=-0.28668317 y=0.32863358 lb='M_conf_nphv_B_NrdB';
2144: fg=0 0 0 bg=0 0 0 x=-0.20869069 y=0.23165557 ll=11;
2145: fg=255 255 0 bg=255 255 0 x=-0.28870174 y=0.329071 lc=255 255 0 ll=5 lb='S_ex_nucleophvir_NrdB2';
2146: fg=0 0 0 bg=0 0 0 x=-0.23947439 y=0.2685623 lc=0 0 0 ll=11;
2147: fg=255 255 0 bg=255 255 0 x=-0.2732409 y=0.30925336 ll=5 lb='A_segetum_NPHV_NrdB';
2148: x=-0.27529153 y=0.31128395 lb='Agrotis_ipsilonNPHV_NrdB';
2149: fg=0 0 0 bg=0 0 0 x=-0.17723194 y=0.19354358 ll=11;
2150: x=-0.26492736 y=0.29655024;
2151: fg=255 255 0 bg=255 255 0 x=-0.2906588 y=0.32692924 lc=255 255 0 ll=5 lb='C_chalcites_virus_NrdB';
2152: x=-0.29015672 y=0.3260335 lb='Trichoplusia_ni_SNPV_NrdB';
2153: fg=0 0 0 bg=0 0 0 x=-0.20539369 y=0.22578901 lc=0 0 0 ll=11;
2154: fg=255 255 0 bg=255 255 0 x=-0.29552656 y=0.3300493 ll=5 lb='E_obliqua_nphv_NrdB';
2155: fg=0 0 0 bg=0 0 0 x=-0.21411829 y=0.23572803 ll=11;
2156: fg=255 255 0 bg=255 255 0 x=-0.2896922 y=0.3222608 lc=255 255 0 ll=5 lb='O_leucostigma_NPV_NrdB';
2157: x=-0.28892836 y=0.32051867 lb='E_pseudoc_nphvir_NrdB';
2158: x=-0.30593035 y=0.33461055 lc=0 0 0 lb='Shrimp_w_sp_sy_v_NrdB';
2159: fg=0 0 0 bg=0 0 0 x=-0.1180557 y=0.12159591 ll=11;
2160: x=-0.12422612 y=0.12831129;
2161: x=-0.1521643 y=0.15902662;
2162: x=-0.19409302 y=0.20535754;
2163: fg=0 153 0 bg=0 153 0 x=-0.24215902 y=0.25874025 lc=0 153 0 ll=5 lb='C_elegans_NrdB';
2164: x=-0.23964739 y=0.25544018 lb='C_briggsaeAF16_NrdB';
2165: x=-0.30033013 y=0.3202782 lb='H_contortus_NrdB';
2166: fg=0 0 0 bg=0 0 0 x=-0.13847041 y=0.14357999 lc=0 0 0 ll=11;
2167: fg=0 153 0 bg=0 153 0 x=-0.37541232 y=0.39885032 lc=0 153 0 ll=5 lb='C_elegans_NrdB2';
2168: fg=255 0 0 bg=255 0 0 x=-0.32377663 y=0.34121066 lc=255 0 0 lb='V_campbelliiAND4_NrdB1';
2169: fg=0 0 0 bg=0 0 0 x=-0.12305981 y=0.123763636 lc=0 0 0 ll=11;
2170: x=-0.12537305 y=0.12479355;
2171: x=-0.12731074 y=0.12566213;
2172: x=-0.1329767 y=0.12823635;
2173: x=-0.13960032 y=0.13246097;
2174: x=-0.1452598 y=0.13615151;
2175: x=-0.1489417 y=0.13856575;
2176: x=-0.15034555 y=0.13972771;
2177: x=-0.15553626 y=0.14470668;
2178: x=-0.15641856 y=0.14556591;
2179: x=-0.16250472 y=0.1515229;
2180: x=-0.1727031 y=0.16175997;
2181: x=-0.19268002 y=0.18191409;
2182: x=-0.20335115 y=0.19295509;
2183: x=-0.23036931 y=0.2210512;
2184: x=-0.25278535 y=0.24447964;
2185: x=-0.25749153 y=0.24942327;
2186: fg=0 153 0 bg=0 153 0 x=-0.26099905 y=0.25312644 lc=0 153 0 ll=5 lb='D_melanogaster_NrdB';
2187: x=-0.2610017 y=0.253092 lb='D_yakuba_NrdB';
2188: x=-0.2621887 y=0.2542089 lb='D_erecta_NrdB';
2189: x=-0.261558 y=0.25299665 lb='D_ananassae_NrdB';
2190: x=-0.2604062 y=0.2508075 lb='D_sechellia_NrdB';
2191: fg=0 0 0 bg=0 0 0 x=-0.1958708 y=0.18505296 lc=0 0 0 ll=11;
2192: x=-0.19718176 y=0.1863557;
2193: x=-0.22441806 y=0.21355763;
2194: fg=0 153 0 bg=0 153 0 x=-0.26353037 y=0.2528183 lc=0 153 0 ll=5 lb='D_mojavensis_NrdB';
2195: x=-0.2651355 y=0.25401902 lb='D_persimilis_NrdB';
2196: x=-0.26514184 y=0.25321013 lb='D_willistoni_NrdB';
2197: fg=0 0 0 bg=0 0 0 x=-0.24197462 y=0.22972505 lc=0 0 0 ll=11;
2198: fg=0 153 0 bg=0 153 0 x=-0.26682416 y=0.25392476 lc=0 153 0 ll=5 lb='D_virilis_NrdB';
2199: x=-0.2657481 y=0.25264424 lb='D_grimshawi_NrdB';
2200: fg=255 255 0 bg=255 255 0 x=-0.26028934 y=0.24535003 lc=255 255 0 lb='M_domesticaSGHV_NrdB';
2201: fg=0 0 0 bg=0 0 0 x=-0.16507536 y=0.15390296 lc=0 0 0 ll=11;
2202: x=-0.18266104 y=0.17026733;
2203: x=-0.18715045 y=0.17446613;
2204: x=-0.20372744 y=0.19004871;
2205: fg=0 153 0 bg=0 153 0 x=-0.25971377 y=0.24294333 lc=0 153 0 ll=5 lb='A_aegypti_NrdB';
2206: x=-0.26152936 y=0.24410917 lb='A_albopictus_NrdB';
2207: x=-0.2623861 y=0.24412337 lb='A_gambiae_str_PEST_NrdB';
2208: x=-0.2582283 y=0.23952658 lb='C_quinquefasciatus_NrdB';
2209: fg=255 255 0 bg=255 255 0 x=-0.26599947 y=0.2454695 lc=255 255 0 lb='Lymantria_d_nphv_NrdB2';
2210: x=-0.25574622 y=0.23477428 lb='S_litura_nphv_NrdB';
2211: fg=0 0 0 bg=0 0 0 x=-0.17217717 y=0.15935151 lc=0 0 0 ll=11;
2212: x=-0.1787978 y=0.16520771;
2213: fg=0 153 0 bg=0 153 0 x=-0.27003187 y=0.24631898 lc=0 153 0 ll=5 lb='A_mellifera_NrdB';
2214: x=-0.2673223 y=0.24311371 ll=4 lb='Nasonia_vitripennis_NrdB';
2215: x=-0.26124826 y=0.23694439 lb='T_castaneum_NrdB';
2216: fg=0 0 0 bg=0 0 0 x=-0.15215047 y=0.14107418 lc=0 0 0 ll=11;
2217: x=-0.15650745 y=0.14441086;
2218: x=-0.16295707 y=0.1495069;
2219: x=-0.1681703 y=0.15364742;
2220: x=-0.18685636 y=0.16856559;
2221: x=-0.20468645 y=0.18287422;
2222: x=-0.2097621 y=0.1869897;
2223: x=-0.21918093 y=0.19470586;
2224: x=-0.22167896 y=0.19677347;
2225: x=-0.22330067 y=0.19812267;
2226: x=-0.22925618 y=0.20315418;
2227: x=-0.23375075 y=0.20697089;
2228: x=-0.2391089 y=0.21156769;
2229: fg=0 153 0 bg=0 153 0 x=-0.25591266 y=0.22605751 lc=0 153 0 ll=4 lb='H_sapiens_NrdB2';
2230: x=-0.2391089 y=0.21156769 lb='P_troglodytes_NrdB2';
2231: fg=0 0 0 bg=0 0 0 x=-0.24619122 y=0.21742754 lc=0 0 0 ll=11;
2232: fg=0 153 0 bg=0 153 0 x=-0.2549526 y=0.22482958 lc=0 153 0 ll=4 lb='Fido_NrdB2';
2233: x=-0.2548769 y=0.22469082 lb='Bos_taurus_NrdB2';
2234: x=-0.25011238 y=0.2204168 lb='Fido_NrdB2iso';
2235: fg=0 0 0 bg=0 0 0 x=-0.2249023 y=0.19942132 lc=0 0 0 ll=11;
2236: x=-0.24744242 y=0.21779197;
2237: fg=0 153 0 bg=0 153 0 x=-0.2539015 y=0.22308344 lc=0 153 0 ll=4 lb='P_pygmaeus_NrdB2';
2238: x=-0.25202152 y=0.22150482 lb='M_fascicularis_NrdB2';
2239: x=-0.25674963 y=0.22497876 lb='R_norvegicus_NrdB2';
2240: x=-0.2576526 y=0.225345 lb='S_scrofa_NrdB2';
2241: fg=0 0 0 bg=0 0 0 x=-0.22818491 y=0.20174664 lc=0 0 0 ll=11;
2242: fg=0 153 0 bg=0 153 0 x=-0.2528678 y=0.2211483 lc=0 153 0 ll=4 lb='M_musculus_NrdB2';
2243: x=-0.25062773 y=0.21920502 lb='Equus_caballus_NrdB2';
2244: fg=0 0 0 bg=0 0 0 x=-0.21637689 y=0.19205546 lc=0 0 0 ll=11;
2245: fg=0 153 0 bg=0 153 0 x=-0.25707424 y=0.22338574 lc=0 153 0 ll=4 lb='M_domestica_NrdB2';
2246: x=-0.2846137 y=0.24404025 lb='O_anatinus_NrdB2';
2247: fg=0 0 0 bg=0 0 0 x=-0.22399978 y=0.19735794 lc=0 0 0 ll=11;
2248: fg=0 153 0 bg=0 153 0 x=-0.2531296 y=0.21931843 lc=0 153 0 ll=4 lb='G_gallus_NrdB2';
2249: x=-0.26466098 y=0.22769113 lb='Taeniopygia_guttata_NrdB1';
2250: x=-0.2607135 y=0.22308491 lb='X_SiluranaTropicalis_NrdB3';
2251: x=-0.27515012 y=0.23178601 lb='D_rerio_NrdB2';
2252: x=-0.26759374 y=0.2251272 lb='I_scapularis_NrdB';
2253: fg=0 0 0 bg=0 0 0 x=-0.15718882 y=0.1448852 lc=0 0 0 ll=11;
2254: x=-0.15931866 y=0.14638388;
2255: x=-0.19993095 y=0.17526866;
2256: fg=0 153 0 bg=0 153 0 x=-0.27051768 y=0.22574097 lc=0 153 0 ll=4 lb='X_SiluranaTropicalis_NrdB2';
2257: x=-0.27811003 y=0.23057567 lb='X_laevis_NrdB1';
2258: fg=0 0 0 bg=0 0 0 x=-0.16690356 y=0.15166405 lc=0 0 0 ll=11;
2259: fg=255 255 0 bg=255 255 0 x=-0.2817881 y=0.23207107 lc=255 255 0 ll=4 lb='Canarypox_virus_NrdB';
2260: fg=0 153 0 bg=0 153 0 x=-0.2782346 y=0.22874986 lc=0 153 0 lb='C_intestinalis_NrdB';
2261: fg=0 0 0 bg=0 0 0 x=-0.16547891 y=0.1505329 lc=0 0 0 ll=11;
2262: fg=0 153 0 bg=0 153 0 x=-0.29505247 y=0.2392858 lc=0 153 0 ll=4 lb='Hydra_magnipapillata_NrdB2';
2263: x=-0.26413366 y=0.21737865 lb='P_humanuscorporis_NrdB';
2264: fg=0 0 0 bg=0 0 0 x=-0.15879308 y=0.14542976 lc=0 0 0 ll=11;
2265: x=-0.16026658 y=0.14641199;
2266: fg=0 153 0 bg=0 153 0 x=-0.27831414 y=0.22553143 lc=0 153 0 ll=4 lb='S_purpuratus_NrdB1';
2267: x=-0.26252452 y=0.21420331 lb='M_brevicollis_MX1_NrdB';
2268: fg=0 0 0 bg=0 0 0 x=-0.23252398 y=0.19324507 lc=0 0 0 ll=11;
2269: x=-0.26639527 y=0.2153326;
2270: fg=0 153 0 bg=0 153 0 lc=0 153 0 ll=4 lb='N_vectensis_NrdB1';
2271: x=-0.29023388 y=0.2307922 lb='N_vectensis_NrdB2';
2272: x=-0.29325494 y=0.2321958 lb='N_vectensis_NrdB3';
2273: fg=0 0 0 bg=0 0 0 x=-0.15985456 y=0.14392814 lc=0 0 0 ll=11;
2274: x=-0.16757426 y=0.14796637;
2275: x=-0.17410158 y=0.15140188;
2276: x=-0.17917699 y=0.154106;
2277: x=-0.18182129 y=0.15554066;
2278: x=-0.19228423 y=0.16170529;
2279: x=-0.19569196 y=0.16373631;
2280: x=-0.20043331 y=0.16661105;
2281: x=-0.2126081 y=0.17403483;
2282: x=-0.22733979 y=0.18306883;
2283: x=-0.23172733 y=0.18577467;
2284: x=-0.24242641 y=0.19241026;
2285: x=-0.2527638 y=0.19893038;
2286: fg=0 153 0 bg=0 153 0 x=-0.27323645 y=0.21191548 lc=0 153 0 ll=4 lb='H_sapiens_NrdB1';
2287: x=-0.27578142 y=0.21336728 lb='Bos_taurus_NrdB1';
2288: fg=0 0 0 bg=0 0 0 x=-0.24365874 y=0.19316596 lc=0 0 0 ll=11;
2289: x=-0.26064205 y=0.20363978;
2290: fg=0 153 0 bg=0 153 0 x=-0.27612233 y=0.21324067 lc=0 153 0 ll=4 lb='Fido_NrdB1';
2291: x=-0.27246565 y=0.21089043 lb='Fido_NrdB1iso';
2292: x=-0.27875954 y=0.21444799 lb='Equus_caballus_NrdB1';
2293: x=-0.2728002 y=0.21039501 lb='M_auratus_NrdB';
2294: x=-0.28623548 y=0.21796988 lb='M_domestica_NrdB1';
2295: x=-0.27339345 y=0.20964244 lb='Bos_taurus_NrdB1iso';
2296: x=-0.27660555 y=0.21071734 lb='M_fascicularis_NrdB1';
2297: fg=0 0 0 bg=0 0 0 x=-0.20728318 y=0.1702927 lc=0 0 0 ll=11;
2298: x=-0.21970974 y=0.17736302;
2299: fg=0 153 0 bg=0 153 0 x=-0.2753446 y=0.20920368 lc=0 153 0 ll=4 lb='G_gallus_NrdB1';
2300: x=-0.2769548 y=0.20974278 lb='O_anatinus_NrdB1';
2301: x=-0.2694164 y=0.20502463 lb='Taeniopygia_guttata_NrdB2';
2302: fg=0 0 0 bg=0 0 0 x=-0.20095399 y=0.16646583 lc=0 0 0 ll=11;
2303: fg=0 153 0 bg=0 153 0 x=-0.27347273 y=0.2065242 lc=0 153 0 ll=4 lb='M_musculus_NrdB1';
2304: x=-0.27754393 y=0.20827 lb='R_norvegicus_NrdB1';
2305: fg=0 0 0 bg=0 0 0 x=-0.23955831 y=0.18427424 lc=0 0 0 ll=11;
2306: fg=255 255 0 bg=255 255 0 x=-0.25116283 y=0.19053239 lc=255 255 0 ll=4 lb='Camelpox_virus_M96_NrdB';
2307: fg=0 0 0 bg=0 0 0 x=-0.2447506 y=0.18684192 lc=0 0 0 ll=11;
2308: x=-0.24562742 y=0.18727829;
2309: x=-0.24614736 y=0.18754362;
2310: x=-0.2476777 y=0.18834908;
2311: fg=255 255 0 bg=255 255 0 x=-0.2524886 y=0.19091228 lc=255 255 0 ll=4 lb='Cowpox_virus_NrdB';
2312: fg=0 0 0 bg=0 0 0 x=-0.24840292 y=0.18872845 lc=0 0 0 ll=11;
2313: fg=255 255 0 bg=255 255 0 x=-0.2554078 y=0.19241531 lc=255 255 0 ll=4 lb='Vaccinia_v_TianTan_NrdB';
2314: x=-0.24972358 y=0.18941505 lb='Vaccinia_V_Ankara_NrdB';
2315: fg=0 0 0 bg=0 0 0 x=-0.247404 y=0.18817297 lc=0 0 0 ll=11;
2316: x=-0.24772789 y=0.18833722;
2317: fg=255 255 0 bg=255 255 0 x=-0.25141436 y=0.19023024 lc=255 255 0 ll=4 lb='Vaccinia_virus_3737_NrdB';
2318: fg=0 0 0 bg=0 0 0 x=-0.24962595 y=0.1892938 lc=0 0 0 ll=11;
2319: fg=255 255 0 bg=255 255 0 x=-0.25102353 y=0.19000258 lc=255 255 0 ll=4 lb='Vac_virus_WR_NrdB';
2320: x=-0.25102776 y=0.18999584 lb='Vaccinia_V_Copenhage_NrdB';
2321: fg=0 0 0 bg=0 0 0 x=-0.2484848 y=0.18870404 lc=0 0 0 ll=11;
2322: fg=255 255 0 bg=255 255 0 x=-0.24998651 y=0.18944667 lc=255 255 0 ll=4 lb='Rabbitpox_virus_NrdB';
2323: x=-0.24979632 y=0.1893444 lb='Horsepox_virus_NrdB';
2324: fg=0 0 0 bg=0 0 0 x=-0.24828921 y=0.18853657 lc=0 0 0 ll=11;
2325: fg=255 255 0 bg=255 255 0 x=-0.2523566 y=0.19049712 lc=255 255 0 ll=4 lb='Ectromelia_virus_NrdB';
2326: fg=0 0 0 bg=0 0 0 x=-0.2527213 y=0.19061807 lc=0 0 0 ll=11;
2327: x=-0.25849465 y=0.19334726;
2328: fg=255 255 0 bg=255 255 0 x=-0.27525067 y=0.20132 lc=255 255 0 ll=4 lb='Variola_virus_NrdB';
2329: x=-0.25849465 y=0.19334726 lb='Variola_minor_virus_NrdB';
2330: x=-0.2527213 y=0.19061807 lb='Taterapox_virus_NrdB';
2331: x=-0.2506305 y=0.18953125 lb='Monkeypox_virus_Z96I_NrdB';
2332: fg=0 0 0 bg=0 0 0 x=-0.19768474 y=0.16234618 lc=0 0 0 ll=11;
2333: x=-0.25328928 y=0.18727124;
2334: fg=0 153 0 bg=0 153 0 x=-0.27934834 y=0.19903141 lc=0 153 0 ll=4 lb='X_laevis_NrdB';
2335: x=-0.2797838 y=0.19906735 lb='X_SiluranaTropicalis_NrdB1';
2336: x=-0.28289372 y=0.19976954 lb='X_laevis_NrdB2';
2337: fg=0 0 0 bg=0 0 0 x=-0.22559679 y=0.17355484 lc=0 0 0 ll=11;
2338: fg=0 153 0 bg=0 153 0 x=-0.27852857 y=0.19648425 lc=0 153 0 ll=4 lb='D_rerio_NrdB1';
2339: x=-0.28936383 y=0.20079659 lb='Salmo_salar_NrdB';
2340: x=-0.33703107 y=0.21935046 lb='T_nigroviridis_NrdB';
2341: fg=0 0 0 bg=0 0 0 x=-0.1662462 y=0.1464141 lc=0 0 0 ll=11;
2342: x=-0.17449462 y=0.14969432;
2343: x=-0.1812783 y=0.15241191;
2344: x=-0.26762992 y=0.18776579;
2345: x=-0.2739248 y=0.19036159;
2346: fg=255 255 0 bg=255 255 0 x=-0.28158474 y=0.19354294 lc=255 255 0 ll=4 lb='L_skinNI2490_NrdB';
2347: x=-0.28066388 y=0.19312069 lb='Sheeppox_virus_NrdB';
2348: x=-0.27895892 y=0.19233745 lb='GoatpoxVirusPellor_NrdB';
2349: fg=0 0 0 bg=0 0 0 x=-0.2436197 y=0.17684022 lc=0 0 0 ll=11;
2350: x=-0.2709605 y=0.1876333;
2351: fg=255 255 0 bg=255 255 0 x=-0.28287047 y=0.19236965 lc=255 255 0 ll=4 lb='Yabalike_dis_v_NrdB';
2352: x=-0.28259823 y=0.19219351 lb='Tanapoxvirus_NrdB';
2353: x=-0.28373832 y=0.19232748 lb='Yaba_monkey_t_v_NrdB';
2354: x=-0.27680176 y=0.18859656 lb='Swinepox_virus_NrdB';
2355: fg=0 0 0 bg=0 0 0 x=-0.16841953 y=0.14721549 lc=0 0 0 ll=11;
2356: x=-0.24576928 y=0.17595938;
2357: fg=255 255 0 bg=255 255 0 x=-0.28155783 y=0.18936162 lc=255 255 0 ll=4 lb='Myxoma_virus_NrdB';
2358: x=-0.29084852 y=0.19258192 lb='Rabbit_fibroma_virus_NrdB';
2359: x=-0.27406207 y=0.18556562 lb='Deerpoxvirus_W117084_NrdB';
2360: fg=0 153 0 bg=0 153 0 x=-0.30527294 y=0.19332685 lc=0 153 0 lb='A_pisum_NrdB';
2361: fg=0 0 0 bg=0 0 0 x=-0.15258028 y=0.13691506 lc=0 0 0 ll=11;
2362: fg=0 153 0 bg=0 153 0 x=-0.30582073 y=0.19079988 lc=0 153 0 ll=4 lb='E_cuniculi_GBM1_NrdB';
2363: fg=0 0 0 bg=0 0 0 x=-0.157782 y=0.13868538 lc=0 0 0 ll=11;
2364: x=-0.1712219 y=0.14329731;
2365: fg=0 153 0 bg=0 153 0 x=-0.2932743 y=0.18552437 lc=0 153 0 ll=4 lb='S_solidissima_NrdB';
2366: x=-0.29635602 y=0.1858847 lb='U_caupo_NrdB';
2367: x=-0.2955189 y=0.18478762 lb='Dicyema_japonicum_NrdB';
2368: fg=0 0 0 bg=0 0 0 x=-0.13795574 y=0.12913805 lc=0 0 0 ll=11;
2369: x=-0.14519261 y=0.13108207;
2370: x=-0.15806226 y=0.13457403;
2371: x=-0.16576837 y=0.13670675;
2372: x=-0.17208655 y=0.13850696;
2373: x=-0.17800523 y=0.14025813;
2374: x=-0.18306252 y=0.14181012;
2375: x=-0.19334698 y=0.14499463;
2376: x=-0.21764901 y=0.15265423;
2377: x=-0.22567587 y=0.15520644;
2378: x=-0.25164673 y=0.16353634;
2379: x=-0.28287846 y=0.17364061;
2380: x=-0.32607913 y=0.18773763;
2381: fg=0 153 0 bg=0 153 0 x=-0.3272728 y=0.18813048 lc=0 153 0 ll=4 lb='S_cerevisiaeS288c_NrdB1';
2382: x=-0.32726806 y=0.18812227 lb='S_cerevisiae_YJM789_NrdB1';
2383: x=-0.31916294 y=0.1851776 lb='S_cerevisiaeAWRI1631_NrdB1';
2384: x=-0.32452363 y=0.18630391 lb='C_glabrata_CBS138_NrdB1';
2385: x=-0.32058722 y=0.1843329 lb='V_polyspora_70294_NrdB1';
2386: x=-0.32569176 y=0.18521477 lb='V_polyspora_70294_NrdB2';
2387: fg=0 0 0 bg=0 0 0 x=-0.21172746 y=0.15038247 lc=0 0 0 ll=11;
2388: fg=0 153 0 bg=0 153 0 x=-0.3013904 y=0.17691109 lc=0 153 0 ll=4 lb='K_lactis_NRRLY1140_NrdB';
2389: x=-0.3015444 y=0.17646441 lb='E_gossypii_NrdB';
2390: x=-0.28359267 y=0.17045374 lb='P_pastoris_GS115_NrdB';
2391: fg=0 0 0 bg=0 0 0 x=-0.18911453 y=0.14327244 lc=0 0 0 ll=11;
2392: x=-0.30807468 y=0.17619568;
2393: fg=0 153 0 bg=0 153 0 x=-0.3151534 y=0.17817402 lc=0 153 0 ll=4 lb='C_albicans_SC5314_NrdB1';
2394: x=-0.31733254 y=0.17873274 lb='C_dubliniensis_CD36_NrdB2';
2395: fg=0 0 0 bg=0 0 0 x=-0.2819718 y=0.16796522 lc=0 0 0 ll=11;
2396: fg=0 153 0 bg=0 153 0 x=-0.34029067 y=0.18363115 lc=0 153 0 ll=4 lb='C_albicans_SC5314_NrdB2';
2397: x=-0.3288705 y=0.18030998 lb='C_dubliniensis_CD36_NrdB1';
2398: fg=0 0 0 bg=0 0 0 x=-0.18933746 y=0.14281581 lc=0 0 0 ll=11;
2399: x=-0.19496937 y=0.14423762;
2400: fg=0 153 0 bg=0 153 0 x=-0.29160783 y=0.16915417 lc=0 153 0 ll=4 lb='D_hansenii_CBS767_NrdB';
2401: fg=0 0 0 bg=0 0 0 x=-0.23123658 y=0.15329626 lc=0 0 0 ll=11;
2402: fg=0 153 0 bg=0 153 0 x=-0.29984105 y=0.17061596 lc=0 153 0 ll=4 lb='P_guilliermondi_6260_NrdB';
2403: x=-0.30628085 y=0.17183937 lb='P_stipitis_CBS_6054_NrdB';
2404: x=-0.29504412 y=0.16837011 lb='L_elongisporusYB4239_NrdB';
2405: fg=0 0 0 bg=0 0 0 x=-0.31481242 y=0.1711493 lc=0 0 0 ll=11;
2406: x=-0.4461274 y=0.2018441;
2407: fg=0 153 0 bg=0 153 0 x=-0.47447294 y=0.20854533 lc=0 153 0 ll=4 lb='S_cerevisiaeS288c_NrdB2';
2408: x=-0.47591695 y=0.20872815 lb='S_cerevisiae_YJM789_NrdB2';
2409: x=-0.47931677 y=0.20829102 lb='C_glabrata_CBS138_NrdB2';
2410: fg=0 0 0 bg=0 0 0 x=-0.2479382 y=0.15415233 lc=0 0 0 ll=11;
2411: fg=0 153 0 bg=0 153 0 x=-0.32308334 y=0.17072046 lc=0 153 0 ll=4 lb='S_pombe_NrdB';
2412: x=-0.3306336 y=0.171948 lb='S_japonicus_yFS275_NrdB';
2413: x=-0.32148525 y=0.16808952 lb='L_salmonis_NrdB';
2414: fg=0 0 0 bg=0 0 0 x=-0.14630187 y=0.13015392 lc=0 0 0 ll=11;
2415: x=-0.15115377 y=0.13081919;
2416: x=-0.16683885 y=0.13301012;
2417: x=-0.16965906 y=0.13341857;
2418: x=-0.17609768 y=0.13441755;
2419: x=-0.18810248 y=0.13643555;
2420: x=-0.19428432 y=0.13758734;
2421: x=-0.2087118 y=0.14050211;
2422: fg=0 153 0 bg=0 153 0 x=-0.29668832 y=0.15850712 lc=0 153 0 ll=4 lb='A_nidulans_FGSC_A4_NrdB';
2423: x=-0.29706648 y=0.15812041 lb='P_chrysogenum541255_NrdB';
2424: fg=0 0 0 bg=0 0 0 x=-0.20672089 y=0.1398396 lc=0 0 0 ll=11;
2425: x=-0.21452889 y=0.14133519;
2426: fg=0 153 0 bg=0 153 0 x=-0.30482015 y=0.15886633 lc=0 153 0 ll=4 lb='C_immitis_RS_NrdB';
2427: x=-0.31025195 y=0.15942016 lb='U_reesii1704_NrdB';
2428: fg=0 0 0 bg=0 0 0 x=-0.2191401 y=0.14202407 lc=0 0 0 ll=11;
2429: fg=0 153 0 bg=0 153 0 x=-0.29924726 y=0.15674041 lc=0 153 0 ll=4 lb='A_capsulatusG186AR_NrdB';
2430: fg=0 0 0 bg=0 0 0 x=-0.24685594 y=0.14682703 lc=0 0 0 ll=11;
2431: x=-0.24825348 y=0.14707285;
2432: fg=0 153 0 bg=0 153 0 x=-0.2516103 y=0.14767203 lc=0 153 0 ll=4 lb='P_brasiliensisPb01_NrdB';
2433: x=-0.25095713 y=0.14754137 lb='P_brasiliensisPb18_NrdB';
2434: x=-0.29612422 y=0.15510899 lb='P_brasiliensisPb03_NrdB';
2435: fg=0 0 0 bg=0 0 0 x=-0.18997955 y=0.13671224 lc=0 0 0 ll=11;
2436: x=-0.19968927 y=0.13816859;
2437: x=-0.23174879 y=0.14314272;
2438: x=-0.25770935 y=0.14723767;
2439: x=-0.28515238 y=0.15163748;
2440: fg=0 153 0 bg=0 153 0 x=-0.29801333 y=0.15373272 lc=0 153 0 ll=4 lb='A_fumigatus_Af293_NrdB';
2441: x=-0.299789 y=0.15394624 lb='N_fischeri_181_NrdB';
2442: x=-0.30017984 y=0.15371738 lb='A_clavatus_NRRL_1_NrdB';
2443: x=-0.30088097 y=0.15333344 lb='A_terreus_NIH2624_NrdB';
2444: fg=0 0 0 bg=0 0 0 x=-0.22150607 y=0.14121604 lc=0 0 0 ll=11;
2445: fg=0 153 0 bg=0 153 0 x=-0.28619435 y=0.15041837 lc=0 153 0 ll=4 lb='A_niger_CBS_51388_NrdB';
2446: x=-0.29716986 y=0.1515904 lb='P_marneffei18224_NrdB';
2447: x=-0.3018181 y=0.15147196 lb='A_oryzaeRIB40_NrdB';
2448: fg=0 0 0 bg=0 0 0 x=-0.1986127 y=0.13704278 lc=0 0 0 ll=11;
2449: x=-0.22730088 y=0.14053462;
2450: fg=0 153 0 bg=0 153 0 x=-0.31325382 y=0.15143709 lc=0 153 0 ll=4 lb='G_zeae_PH1_NrdB';
2451: fg=0 0 0 bg=0 0 0 x=-0.27699563 y=0.14645614 lc=0 0 0 ll=11;
2452: fg=0 153 0 bg=0 153 0 lc=0 153 0 ll=4 lb='G_moniliformis_NrdB';
2453: x=-0.31115815 y=0.15043946 lb='F_oxysporum_NrdB';
2454: fg=0 0 0 bg=0 0 0 x=-0.2612508 y=0.1438661 lc=0 0 0 ll=11;
2455: fg=0 153 0 bg=0 153 0 x=-0.2979176 y=0.14795397 lc=0 153 0 ll=4 lb='S_sclerotiorum_1980_NrdB';
2456: x=-0.3052603 y=0.14854784 lb='B_fuckeliana_B0510_NrdB';
2457: fg=0 0 0 bg=0 0 0 x=-0.1795962 y=0.13434906 lc=0 0 0 ll=11;
2458: fg=0 153 0 bg=0 153 0 x=-0.32139215 y=0.14871 lc=0 153 0 ll=4 lb='M_grisea_7015_NrdB';
2459: fg=0 0 0 bg=0 0 0 x=-0.19517167 y=0.13576786 lc=0 0 0 ll=11;
2460: x=-0.20029286 y=0.1362474;
2461: fg=0 153 0 bg=0 153 0 x=-0.30252263 y=0.14608015 lc=0 153 0 ll=4 lb='C_globosum_14851_NrdB';
2462: x=-0.29668716 y=0.14502814 lb='N_crassa_OR74A_NrdB';
2463: x=-0.29481605 y=0.14433783 lb='P_anserinaDSM980_NrdB';
2464: fg=0 0 0 bg=0 0 0 x=-0.24749814 y=0.13933255 lc=0 0 0 ll=11;
2465: fg=0 153 0 bg=0 153 0 x=-0.3005037 y=0.14362195 lc=0 153 0 ll=4 lb='P_nodorum_SN15_NrdB';
2466: x=-0.30093667 y=0.14338565 lb='P_triticiPt1CBFP_NrdB';
2467: x=-0.2997877 y=0.14133832 lb='Y_lipolytica_CLIB99_NrdB';
2468: fg=0 0 0 bg=0 0 0 x=-0.15965655 y=0.13086227 lc=0 0 0 ll=11;
2469: x=-0.17267977 y=0.13161895;
2470: x=-0.20235641 y=0.1334184;
2471: fg=0 153 0 bg=0 153 0 x=-0.28936377 y=0.13913494 lc=0 153 0 ll=4 lb='L_edodes_NrdB';
2472: fg=0 0 0 bg=0 0 0 x=-0.23412445 y=0.1352642 lc=0 0 0 ll=11;
2473: fg=0 153 0 bg=0 153 0 x=-0.29658523 y=0.13905151 lc=0 153 0 ll=4 lb='C_cinerea_okay_7_130_NrdB1';
2474: x=-0.30629766 y=0.13927495 lb='L_bicolorS238NH82_NrdB';
2475: x=-0.326263 y=0.13937648 lb='C_neofor_n_B3501A_NrdB1';
2476: fg=0 0 0 bg=0 0 0 x=-0.19126609 y=0.13221906 lc=0 0 0 ll=11;
2477: fg=0 153 0 bg=0 153 0 x=-0.3143018 y=0.13781126 lc=0 153 0 ll=4 lb='U_maydis_521_NrdB';
2478: x=-0.30664563 y=0.1368799 lb='M_globosaCBS7966_NrdB';
2479: fg=0 0 0 bg=0 0 0 x=-0.13344693 y=0.12586349 lc=0 0 0 ll=11;
2480: fg=255 255 0 bg=255 255 0 x=-0.34903142 y=0.13348265 lc=255 255 0 ll=4 lb='C_herpesvirus3_NrdB';
2481: fg=0 153 0 bg=0 153 0 x=-0.33868638 y=0.13208014 lc=0 153 0 lb='C_cinerea_okay_7_130_NrdB2';
2482: fg=255 255 0 bg=255 255 0 x=-0.3126245 y=0.1295196 lc=255 255 0 lb='H_zea_virus_1_NrdB';
2483: fg=0 0 0 bg=0 0 0 x=-0.13279505 y=0.123886466 lc=0 0 0 ll=11;
2484: fg=0 153 0 bg=0 153 0 x=-0.36393112 y=0.12855303 lc=0 153 0 ll=4 lb='C_neoformans_JEC21_NrdB2';
2485: fg=0 0 0 bg=0 0 0 x=-0.25075158 y=0.1250771 lc=0 0 0 ll=11;
2486: x=-0.2986958 y=0.12568204;
2487: fg=0 153 0 bg=0 153 0 x=-0.30215222 y=0.12573437 lc=0 153 0 ll=4 lb='E_bieneusiH348_NrdB2';
2488: x=-0.327266 y=0.12597042 lb='E_bieneusiH348_NrdB1';
2489: x=-0.37564477 y=0.1257074 lb='E_bieneusiH348_NrdB3';
edges
5: fg=255 255 0 w=2 sh=1 dr=1 lc=0 0 0 lk=null lx=0 ly=0 ll=11 lv=1;
6:;
4:;
11: fg=153 153 0;
12:;
10:;
13:;
9:;
19:;
20:;
18:;
21:;
17:;
22:;
16:;
26:;
27:;
25:;
28:;
24:;
29:;
23:;
15:;
32:;
34:;
35:;
33:;
31:;
38:;
39:;
37:;
42:;
43:;
41:;
44:;
40:;
36:;
30:;
14:;
8:;
52:;
53:;
51:;
58:;
59:;
57:;
60:;
56:;
61:;
55:;
62:;
54:;
50:;
64:;
65:;
63:;
49:;
67:;
68:;
66:;
48:;
73:;
74:;
72:;
76:;
77:;
75:;
71:;
79:;
80:;
78:;
70:;
83:;
84:;
82:;
85:;
81:;
69:;
47:;
90:;
91:;
89:;
92:;
88:;
93:;
87:;
97:;
99:;
100:;
98:;
96:;
102:;
103:;
101:;
95:;
106:;
107:;
105:;
108:;
104:;
94:;
86:;
46:;
109:;
45:;
7:;
3: fg=0 0 0;
113: fg=255 255 0;
114:;
112:;
118:;
119:;
117:;
121:;
122:;
120:;
116:;
124:;
125:;
123:;
115:;
111:;
129: fg=255 0 0;
130:;
128:;
131:;
127:;
135:;
136:;
134:;
137:;
133:;
138:;
132:;
126:;
110: fg=0 0 0;
2:;
142: fg=255 255 0;
143:;
141:;
144:;
140:;
149: fg=0 153 153;
150:;
148:;
151:;
147:;
152:;
146:;
156: fg=0 0 0;
157:;
155:;
158:;
154:;
162: fg=255 0 0;
163:;
161:;
164:;
160:;
167:;
170: fg=0 153 153;
171:;
169:;
173:;
174:;
172:;
168:;
166: fg=0 0 0;
176: fg=0 153 153;
180: fg=255 153 0;
181:;
179:;
182:;
178:;
184: fg=255 255 0;
185:;
183:;
177: fg=0 0 0;
175:;
165:;
159:;
153:;
145:;
139:;
1:;
192: fg=255 255 0;
193:;
191:;
194:;
190:;
195:;
189:;
207: fg=0 0 0;
208:;
206:;
212: fg=153 0 153;
215:;
216:;
214:;
222:;
223:;
221:;
224:;
220:;
225:;
219:;
226:;
218:;
227:;
217:;
213:;
211:;
228:;
210:;
230:;
232:;
233:;
231:;
229:;
209:;
205: fg=0 0 0;
235: fg=153 0 153;
236:;
234:;
204: fg=0 0 0;
240: fg=153 0 153;
243:;
244:;
242:;
245:;
241:;
239:;
248:;
249:;
247:;
251:;
252:;
250:;
246:;
238:;
258: fg=0 0 0;
259:;
257:;
261: fg=153 0 153;
262: fg=0 153 153;
260: fg=0 0 0;
256:;
266: fg=153 0 153;
267:;
265:;
268:;
264:;
270:;
274:;
275:;
273:;
276: fg=0 0 255;
272: fg=0 0 0;
277: fg=153 0 153;
271: fg=0 0 0;
269:;
263:;
255:;
285: fg=0 153 153;
286:;
284:;
288:;
289:;
287:;
283:;
290:;
282:;
295: fg=153 0 153;
296:;
294:;
297:;
293:;
300:;
301:;
299:;
302:;
298:;
292:;
304: fg=0 0 255;
305:;
303:;
291: fg=0 0 0;
281:;
306: fg=153 0 153;
280: fg=0 0 0;
307: fg=153 0 153;
279: fg=0 0 0;
308: fg=153 0 153;
278: fg=0 0 0;
254:;
310: fg=153 0 153;
312:;
314:;
316:;
317:;
315:;
313:;
311:;
309:;
253: fg=0 0 0;
237:;
203:;
318: fg=0 0 255;
202: fg=0 0 0;
330: fg=0 0 153;
331:;
329:;
333:;
334:;
332:;
328:;
335:;
327:;
336:;
326:;
337:;
325:;
339:;
342:;
343:;
341:;
344:;
340:;
338:;
324:;
345:;
323:;
346:;
322:;
347:;
321:;
351:;
353:;
354:;
352:;
350:;
360:;
361:;
359:;
363:;
364:;
362:;
358:;
365:;
357:;
367:;
368:;
366:;
356:;
369:;
355:;
349:;
372:;
373:;
371:;
375:;
376:;
374:;
370:;
348:;
320:;
377:;
319:;
201: fg=0 0 0;
382: fg=255 153 153;
383:;
381:;
384:;
380:;
389: fg=0 255 0;
390:;
388:;
395:;
397:;
398:;
396:;
394:;
400:;
401:;
399:;
393:;
403:;
404:;
402:;
392:;
405:;
391:;
387:;
406:;
386:;
408:;
409:;
407:;
385:;
379: fg=0 0 0;
410: fg=255 255 0;
378: fg=0 0 0;
200:;
411: fg=0 0 153;
199: fg=0 0 0;
418: fg=153 0 153;
419:;
417:;
421:;
425:;
426:;
424:;
427:;
423:;
428:;
422:;
420:;
416:;
430:;
431:;
429:;
415:;
439:;
441:;
442:;
440:;
438:;
445:;
446:;
444:;
447:;
443:;
437:;
449:;
450:;
448:;
436:;
451:;
435:;
452: fg=255 255 0;
434: fg=0 0 0;
457: fg=255 0 0;
458:;
456:;
460:;
461:;
459:;
455:;
464:;
465:;
463:;
466:;
462:;
454:;
469:;
470:;
468:;
473:;
474:;
472:;
475:;
471:;
467:;
453:;
433: fg=0 0 0;
478: fg=153 0 153;
479:;
477:;
482:;
483:;
481:;
484:;
480:;
476:;
432: fg=0 0 0;
414:;
487: fg=255 255 0;
488: fg=153 0 153;
486: fg=0 0 0;
489: fg=255 255 0;
485: fg=0 0 0;
413:;
490: fg=153 0 153;
412: fg=0 0 0;
198:;
509: fg=153 0 153;
510:;
508:;
511:;
507:;
513:;
514:;
512:;
506:;
521:;
522: fg=0 0 0;
520:;
525: fg=153 0 153;
527:;
528:;
526:;
524:;
530:;
531:;
529:;
523:;
519: fg=0 0 0;
532: fg=153 0 153;
518: fg=0 0 0;
534: fg=153 0 153;
535:;
533:;
517: fg=0 0 0;
537: fg=153 0 153;
538:;
536:;
516: fg=0 0 0;
540: fg=153 0 153;
541:;
539:;
515: fg=0 0 0;
505:;
544: fg=153 0 153;
545:;
543:;
547:;
548:;
546:;
542:;
504: fg=0 0 0;
550: fg=153 0 153;
551:;
549:;
503: fg=0 0 0;
553: fg=153 0 153;
554:;
552:;
502: fg=0 0 0;
555: fg=153 0 153;
501: fg=0 0 0;
557: fg=153 0 153;
558:;
556:;
500: fg=0 0 0;
560: fg=153 0 153;
561:;
559:;
499: fg=0 0 0;
566:;
567:;
565:;
568:;
564:;
569:;
563:;
571:;
572:;
570:;
562:;
498:;
576: fg=153 0 153;
577:;
575:;
578:;
574:;
579:;
573:;
497: fg=0 0 0;
581: fg=153 0 153;
582:;
580:;
496: fg=0 0 0;
590: fg=153 0 153;
591:;
589:;
592:;
588:;
593:;
587:;
595: fg=255 255 0;
597: fg=153 0 153;
598:;
596:;
594: fg=0 0 0;
586:;
599: fg=153 0 153;
585: fg=0 0 0;
600: fg=153 0 153;
584: fg=0 0 0;
605: fg=153 0 153;
606:;
604:;
607:;
603:;
608:;
602:;
609:;
601:;
583: fg=0 0 0;
495:;
612: fg=0 153 153;
613:;
611:;
615: fg=255 153 153;
616:;
614:;
610: fg=0 0 0;
494:;
622: fg=153 0 153;
623:;
621:;
626:;
627:;
625:;
628:;
624:;
620:;
629:;
619:;
630:;
618:;
633: fg=255 255 0;
634:;
632:;
635:;
631:;
617: fg=0 0 0;
493:;
637:;
638:;
636:;
492:;
659: fg=0 0 255;
660:;
658:;
661:;
657:;
662:;
656:;
663:;
655:;
664:;
654:;
673:;
674:;
672:;
676:;
678:;
679:;
677:;
675:;
671:;
680:;
670:;
683:;
685:;
686:;
684:;
682:;
687:;
681:;
669:;
689:;
693:;
694:;
692:;
697:;
698:;
696:;
699:;
695:;
691:;
701:;
702:;
700:;
690:;
688:;
668:;
705:;
706:;
704:;
707:;
703:;
667:;
712:;
713:;
711:;
714:;
710:;
715:;
709:;
716:;
708:;
666:;
718:;
719:;
717:;
665:;
653:;
720:;
652:;
724:;
725:;
723:;
726:;
722:;
728:;
729:;
727:;
721:;
651:;
730:;
650:;
735:;
737:;
739:;
740:;
738:;
736:;
734:;
742:;
745:;
746:;
744:;
748:;
749:;
747:;
743:;
741:;
733:;
751:;
752:;
750:;
732:;
754:;
755:;
753:;
731:;
649:;
756: fg=255 255 0;
648: fg=0 0 0;
757: fg=0 0 255;
647: fg=0 0 0;
766: fg=153 153 0;
768:;
769:;
767:;
765:;
770:;
764:;
777:;
778:;
776:;
779:;
775:;
780:;
774:;
781:;
773:;
782:;
772:;
783:;
771:;
763:;
790: fg=255 0 0;
791:;
789:;
793:;
794:;
792:;
788:;
796:;
797:;
795:;
787:;
798:;
786:;
801:;
803:;
804:;
802:;
800:;
805:;
799:;
785:;
806:;
784:;
762: fg=0 0 0;
809: fg=255 0 0;
812:;
813:;
811:;
814:;
810:;
808:;
815:;
807:;
761: fg=0 0 0;
828: fg=255 0 0;
829:;
827:;
830:;
826:;
831:;
825:;
832:;
824:;
837:;
838:;
836:;
839:;
835:;
840:;
834:;
841:;
833:;
823:;
843:;
846:;
847:;
845:;
848:;
844:;
842:;
822:;
849:;
821:;
850:;
820:;
858:;
859:;
857:;
860:;
856:;
861:;
855:;
864:;
865:;
863:;
866:;
862:;
854:;
867:;
853:;
868:;
852:;
869:;
851:;
819:;
871:;
872:;
870:;
818:;
873:;
817:;
875:;
876:;
874:;
816:;
760: fg=0 0 0;
877: fg=255 0 0;
759: fg=0 0 0;
883: fg=153 153 0;
884:;
882:;
885:;
881:;
886:;
880:;
890:;
891:;
889:;
892:;
888:;
894:;
895:;
893:;
887:;
879:;
898: fg=255 0 0;
899:;
897:;
900:;
896:;
878: fg=0 0 0;
758:;
646:;
902: fg=0 0 255;
903:;
901:;
645: fg=0 0 0;
904: fg=255 0 0;
644: fg=0 0 0;
906: fg=0 0 255;
908:;
909:;
907:;
905:;
643: fg=0 0 0;
914: fg=0 0 255;
916:;
917:;
915:;
913:;
924:;
925:;
923:;
928:;
929:;
927:;
930:;
926:;
922:;
931:;
921:;
932:;
920:;
933:;
919:;
934:;
918:;
912:;
935:;
911:;
939: fg=153 0 153;
940:;
938:;
945:;
946:;
944:;
950:;
951:;
949:;
957:;
958:;
956:;
960:;
961:;
959:;
955:;
962:;
954:;
965:;
966:;
964:;
967:;
963:;
953:;
970:;
971:;
969:;
972:;
968:;
952:;
948:;
976:;
977:;
975:;
978:;
974:;
979:;
973:;
947:;
943:;
981:;
983:;
984:;
982:;
980:;
942:;
985:;
941:;
937:;
989:;
990:;
988:;
991:;
987:;
992: fg=0 0 255;
986: fg=0 0 0;
936:;
910:;
642:;
1003: fg=153 0 153;
1004:;
1002:;
1011:;
1012:;
1010:;
1013:;
1009:;
1016:;
1017:;
1015:;
1018:;
1014:;
1008:;
1021:;
1022:;
1020:;
1023:;
1019:;
1007:;
1025:;
1026:;
1024:;
1006:;
1033:;
1034:;
1032:;
1035:;
1031:;
1036:;
1030:;
1038:;
1039:;
1037:;
1029:;
1041:;
1042:;
1040:;
1028:;
1043:;
1027:;
1005:;
1001:;
1047:;
1048:;
1046:;
1049:;
1045:;
1050:;
1044:;
1000:;
1053:;
1054:;
1052:;
1055:;
1051:;
999:;
1057:;
1058:;
1056:;
998:;
1060:;
1063:;
1064:;
1062:;
1068:;
1069:;
1067:;
1070:;
1066:;
1072:;
1073:;
1071:;
1065:;
1061:;
1059:;
997:;
1075:;
1076:;
1074:;
996:;
1078:;
1079:;
1077:;
995:;
1080: fg=255 255 0;
994: fg=0 0 0;
1083: fg=153 0 153;
1084:;
1082:;
1085:;
1081:;
993: fg=0 0 0;
641:;
1088: fg=153 0 153;
1090:;
1091:;
1089:;
1087:;
1094:;
1095:;
1093:;
1096:;
1092:;
1086:;
640: fg=0 0 0;
1097: fg=153 0 153;
639: fg=0 0 0;
491:;
197:;
1113: fg=255 0 0;
1114:;
1112:;
1115:;
1111:;
1117:;
1118:;
1116:;
1110:;
1135:;
1137:;
1138:;
1136:;
1134:;
1142:;
1144:;
1145:;
1143:;
1141:;
1147:;
1149:;
1150:;
1148:;
1146:;
1140:;
1151:;
1139:;
1133:;
1152:;
1132:;
1158:;
1159:;
1157:;
1160:;
1156:;
1161:;
1155:;
1162:;
1154:;
1163:;
1153:;
1131:;
1164:;
1130:;
1166:;
1168:;
1169:;
1167:;
1165:;
1129:;
1170:;
1128:;
1179:;
1181:;
1182:;
1180:;
1178:;
1184:;
1185:;
1183:;
1177:;
1186:;
1176:;
1187:;
1175:;
1188:;
1174:;
1191:;
1192:;
1190:;
1193:;
1189:;
1173:;
1194:;
1172:;
1195:;
1171:;
1127:;
1196: fg=153 0 0;
1126: fg=0 0 0;
1200: fg=255 0 0;
1201:;
1199:;
1203:;
1204:;
1202:;
1198:;
1206:;
1207:;
1205:;
1197:;
1125: fg=0 0 0;
1209: fg=255 0 0;
1210:;
1208:;
1124: fg=0 0 0;
1213: fg=255 0 0;
1215:;
1217:;
1218:;
1216:;
1214:;
1212:;
1227:;
1228:;
1226:;
1229:;
1225:;
1230:;
1224:;
1231:;
1223:;
1232:;
1222:;
1234:;
1235:;
1233:;
1221:;
1236:;
1220:;
1237:;
1219:;
1211:;
1123: fg=0 0 0;
1248: fg=153 0 0;
1249:;
1247:;
1251:;
1252:;
1250:;
1246:;
1253:;
1245:;
1254:;
1244:;
1255:;
1243:;
1256:;
1242:;
1257: fg=255 0 0;
1241: fg=0 0 0;
1259: fg=255 0 0;
1260:;
1258:;
1240: fg=0 0 0;
1268: fg=255 0 0;
1270:;
1271:;
1269:;
1267:;
1272:;
1266:;
1273:;
1265:;
1274:;
1264:;
1277:;
1278:;
1276:;
1279:;
1275:;
1263:;
1281:;
1284:;
1285:;
1283:;
1286:;
1282:;
1280:;
1262:;
1290:;
1291:;
1289:;
1293:;
1294:;
1292:;
1288:;
1296:;
1297:;
1295:;
1287:;
1261:;
1239: fg=0 0 0;
1298: fg=153 0 0;
1238: fg=0 0 0;
1122:;
1299: fg=255 255 0;
1121: fg=0 0 0;
1302: fg=255 0 0;
1303:;
1301:;
1304:;
1300:;
1120: fg=0 0 0;
1311: fg=255 0 0;
1313:;
1314:;
1312:;
1310:;
1318:;
1319:;
1317:;
1320:;
1316:;
1321:;
1315:;
1309:;
1323:;
1324:;
1322:;
1308:;
1325:;
1307:;
1330:;
1331:;
1329:;
1332:;
1328:;
1333:;
1327:;
1334:;
1326:;
1306:;
1335:;
1305:;
1119: fg=0 0 0;
1109:;
1339: fg=255 0 0;
1340:;
1338:;
1342:;
1344:;
1345: fg=153 153 0;
1343: fg=0 0 0;
1341:;
1337:;
1347: fg=255 0 0;
1348:;
1346:;
1336: fg=0 0 0;
1108:;
1355: fg=255 0 0;
1356:;
1354:;
1357:;
1353:;
1358:;
1352:;
1360:;
1361:;
1359:;
1351:;
1362:;
1350:;
1364:;
1365: fg=0 0 0;
1363:;
1349:;
1107:;
1367: fg=255 0 0;
1368:;
1366:;
1106: fg=0 0 0;
1370: fg=255 0 0;
1371:;
1369:;
1105: fg=0 0 0;
1372: fg=255 0 0;
1104: fg=0 0 0;
1374: fg=255 0 0;
1375:;
1373:;
1103: fg=0 0 0;
1379: fg=255 255 0;
1380:;
1378:;
1381:;
1377:;
1388:;
1391:;
1392:;
1390:;
1393:;
1389:;
1387:;
1395:;
1396:;
1394:;
1386:;
1397:;
1385:;
1399:;
1400: fg=0 0 0;
1398:;
1384:;
1402: fg=255 255 0;
1403:;
1401:;
1383: fg=0 0 0;
1405: fg=255 255 0;
1407:;
1408: fg=0 0 0;
1406:;
1404:;
1382:;
1376:;
1102:;
1412: fg=255 255 0;
1413:;
1411:;
1414:;
1410:;
1415:;
1409:;
1101: fg=0 0 0;
1417: fg=255 255 0;
1418:;
1416:;
1100: fg=0 0 0;
1421: fg=255 255 0;
1423:;
1424:;
1422:;
1420:;
1426:;
1427:;
1425:;
1419:;
1099: fg=0 0 0;
1429:;
1430:;
1428:;
1098:;
196:;
188:;
1431: fg=255 255 0;
187: fg=0 0 0;
1433: fg=255 255 0;
1448: fg=153 0 0;
1449:;
1447:;
1450:;
1446:;
1455:;
1456:;
1454:;
1457:;
1453:;
1458:;
1452:;
1465:;
1467:;
1468:;
1466:;
1464:;
1470:;
1471:;
1469:;
1463:;
1473:;
1476:;
1477:;
1475:;
1478:;
1474:;
1472:;
1462:;
1479:;
1461:;
1490:;
1491:;
1489:;
1495:;
1496:;
1494:;
1497:;
1493:;
1499:;
1502:;
1503:;
1501:;
1504:;
1500:;
1498:;
1492:;
1488:;
1505:;
1487:;
1506:;
1486:;
1511:;
1512:;
1510:;
1513:;
1509:;
1516:;
1518:;
1519:;
1517:;
1515:;
1521:;
1522:;
1520:;
1514:;
1508:;
1523:;
1507:;
1485:;
1524:;
1484:;
1525:;
1483:;
1526:;
1482:;
1531:;
1533:;
1534:;
1532:;
1530:;
1535:;
1529:;
1536:;
1528:;
1537:;
1527:;
1481:;
1538:;
1480:;
1460:;
1540:;
1541:;
1539:;
1459:;
1451:;
1445:;
1544:;
1545:;
1543:;
1546: fg=0 255 0;
1542: fg=0 0 0;
1444:;
1551: fg=153 0 0;
1552:;
1550:;
1553:;
1549:;
1557:;
1558:;
1556:;
1559:;
1555:;
1561:;
1564:;
1565:;
1563:;
1567:;
1568:;
1566:;
1562:;
1560:;
1554:;
1548:;
1569:;
1547:;
1443: fg=0 0 0;
1573: fg=153 0 0;
1574:;
1572:;
1575:;
1571:;
1577: fg=255 0 0;
1578:;
1576:;
1570: fg=0 0 0;
1442:;
1579: fg=153 0 0;
1441: fg=0 0 0;
1587: fg=255 0 0;
1589:;
1590:;
1588:;
1586:;
1594:;
1595:;
1593:;
1596:;
1592:;
1597:;
1591:;
1585:;
1598:;
1584:;
1601:;
1602:;
1600:;
1604:;
1605:;
1603:;
1599:;
1583:;
1606:;
1582:;
1616:;
1617:;
1615:;
1618:;
1614:;
1619:;
1613:;
1620:;
1612:;
1624:;
1626:;
1627:;
1625:;
1623:;
1628:;
1622:;
1632:;
1633:;
1631:;
1634:;
1630:;
1636:;
1639:;
1640:;
1638:;
1641:;
1637:;
1635:;
1629:;
1621:;
1611:;
1643:;
1644:;
1642:;
1610:;
1645: fg=0 0 0;
1609:;
1647: fg=255 0 0;
1650:;
1652:;
1654:;
1655:;
1653:;
1651:;
1649:;
1656:;
1648:;
1646:;
1608: fg=0 0 0;
1660: fg=255 0 0;
1665:;
1666:;
1664:;
1667:;
1663:;
1668:;
1662:;
1669:;
1661:;
1659:;
1670:;
1658:;
1672:;
1673:;
1671:;
1657:;
1607: fg=0 0 0;
1581:;
1681: fg=153 153 0;
1684:;
1685:;
1683:;
1686:;
1682:;
1680:;
1687:;
1679:;
1688: fg=0 0 0;
1678:;
1689: fg=153 153 0;
1677: fg=0 0 0;
1690: fg=153 153 0;
1676: fg=0 0 0;
1696: fg=0 0 255;
1697:;
1695:;
1698:;
1694:;
1699:;
1693:;
1700:;
1692:;
1701:;
1691:;
1675: fg=0 0 0;
1703: fg=255 0 0;
1704:;
1702:;
1674: fg=0 0 0;
1580:;
1440:;
1708: fg=0 255 255;
1710:;
1712:;
1713:;
1711:;
1709:;
1707:;
1717:;
1718:;
1716:;
1719:;
1715:;
1721:;
1722:;
1720:;
1714:;
1706:;
1727: fg=0 0 0;
1728:;
1726:;
1729: fg=0 153 153;
1725: fg=0 0 0;
1730:;
1724:;
1732:;
1733:;
1731:;
1723:;
1705:;
1439:;
1735: fg=255 153 0;
1737:;
1739:;
1740:;
1738:;
1736:;
1734:;
1438: fg=0 0 0;
1744:;
1745:;
1743:;
1746:;
1742:;
1747:;
1741:;
1437:;
1752: fg=255 0 0;
1756:;
1757:;
1755:;
1758:;
1754:;
1760:;
1761:;
1759:;
1753:;
1751:;
1763:;
1764: fg=255 0 255;
1762: fg=0 0 0;
1750:;
1765: fg=153 0 0;
1749: fg=0 0 0;
1766: fg=255 0 0;
1748: fg=0 0 0;
1436:;
1773: fg=0 0 255;
1776:;
1777:;
1775:;
1778:;
1774:;
1772:;
1779:;
1771:;
1780: fg=0 0 0;
1770:;
1781:;
1769:;
1784:;
1785:;
1783:;
1786:;
1782:;
1768:;
1787:;
1767:;
1435:;
1793: fg=255 255 0;
1794:;
1792:;
1800:;
1801:;
1799:;
1802:;
1798:;
1803:;
1797:;
1805:;
1808:;
1809:;
1807:;
1810:;
1806:;
1804:;
1796:;
1811:;
1795:;
1791:;
1813:;
1815:;
1816:;
1814:;
1812:;
1790:;
1825:;
1826:;
1824:;
1827:;
1823:;
1829:;
1830:;
1828:;
1822:;
1831:;
1821:;
1833:;
1834:;
1832:;
1820:;
1838:;
1839:;
1837:;
1842:;
1844:;
1845:;
1843:;
1841:;
1848:;
1849:;
1847:;
1851:;
1852:;
1850:;
1846:;
1840:;
1836:;
1853:;
1835:;
1819:;
1856:;
1857:;
1855:;
1858:;
1854:;
1818:;
1860:;
1861:;
1859:;
1817:;
1789:;
1865: fg=0 153 0;
1867:;
1868:;
1866:;
1864:;
1870:;
1871:;
1869:;
1863:;
1875: fg=255 0 255;
1880:;
1881: fg=0 0 0;
1879:;
1882:;
1878:;
1885: fg=255 0 0;
1887:;
1888:;
1886:;
1884:;
1889: fg=0 0 0;
1883:;
1877:;
1891: fg=255 0 255;
1892:;
1890:;
1876: fg=0 0 0;
1874:;
1899: fg=0 0 255;
1900:;
1898:;
1901:;
1897:;
1902:;
1896:;
1907:;
1908:;
1906:;
1909:;
1905:;
1910:;
1904:;
1911:;
1903:;
1895:;
1913:;
1914:;
1912:;
1894:;
1916:;
1921:;
1922:;
1920:;
1923:;
1919:;
1924:;
1918:;
1925:;
1917:;
1915:;
1893:;
1873: fg=0 0 0;
1927: fg=0 153 0;
1929:;
1931: fg=255 255 0;
1934:;
1936:;
1937:;
1935:;
1933:;
1940:;
1942:;
1943:;
1941:;
1939:;
1945:;
1951:;
1952:;
1950:;
1953:;
1949:;
1955:;
1957:;
1958:;
1956:;
1954:;
1948:;
1959:;
1947:;
1968: fg=0 153 0;
1970:;
1973:;
1974:;
1972:;
1975:;
1971:;
1969:;
1967:;
1977:;
1979:;
1980:;
1978:;
1976:;
1966:;
1982:;
1987:;
1988:;
1986:;
1990:;
1991:;
1989:;
1985:;
1992:;
1984:;
1995:;
1997:;
1998:;
1996:;
1994:;
1999:;
1993:;
1983:;
1981:;
1965:;
2000:;
1964:;
2002:;
2004:;
2005:;
2003:;
2001:;
1963:;
2008:;
2010:;
2011:;
2009:;
2007:;
2012:;
2006:;
1962:;
2019:;
2021:;
2022:;
2020:;
2018:;
2024:;
2025:;
2023:;
2017:;
2028:;
2029:;
2027:;
2030:;
2026:;
2016:;
2034:;
2035:;
2033:;
2036:;
2032:;
2038:;
2039:;
2037:;
2031:;
2015:;
2042:;
2043:;
2041:;
2044:;
2040:;
2014:;
2048:;
2050:;
2053: fg=0 153 153;
2054:;
2052:;
2055:;
2051:;
2049: fg=0 0 0;
2047:;
2061: fg=0 153 0;
2063:;
2064:;
2062:;
2060:;
2065:;
2059:;
2066:;
2058:;
2067:;
2057:;
2070:;
2071:;
2069:;
2073:;
2074:;
2072:;
2068:;
2056:;
2046: fg=0 0 0;
2077: fg=0 255 255;
2086: fg=0 153 153;
2088:;
2089:;
2087:;
2085:;
2093:;
2094:;
2092:;
2095:;
2091:;
2096:;
2090:;
2084:;
2097:;
2083:;
2098:;
2082:;
2101:;
2102:;
2100:;
2103:;
2099:;
2081:;
2104:;
2080:;
2106:;
2107:;
2105:;
2079:;
2110:;
2112:;
2113:;
2111:;
2109:;
2114:;
2108:;
2078:;
2076: fg=0 0 0;
2118: fg=0 153 0;
2119:;
2117:;
2122:;
2123:;
2121:;
2124:;
2120:;
2116:;
2125:;
2115:;
2075: fg=0 0 0;
2045:;
2013:;
1961:;
2129: fg=255 255 0;
2131:;
2133:;
2134:;
2132:;
2130:;
2128:;
2135: fg=0 153 0;
2127: fg=0 0 0;
2141: fg=255 255 0;
2142:;
2140:;
2144:;
2146:;
2147:;
2145:;
2143:;
2139:;
2150:;
2151:;
2149:;
2153:;
2155:;
2156:;
2154:;
2152:;
2148:;
2138:;
2157:;
2137:;
2162: fg=0 153 0;
2163:;
2161:;
2164:;
2160:;
2166:;
2167: fg=255 0 0;
2165: fg=0 0 0;
2159:;
2185: fg=0 153 0;
2186:;
2184:;
2187:;
2183:;
2188:;
2182:;
2189:;
2181:;
2193:;
2194:;
2192:;
2195:;
2191:;
2197:;
2198:;
2196:;
2190:;
2180:;
2199: fg=255 255 0;
2179: fg=0 0 0;
2204: fg=0 153 0;
2205:;
2203:;
2206:;
2202:;
2207:;
2201:;
2208: fg=255 255 0;
2200: fg=0 0 0;
2178:;
2209: fg=255 255 0;
2177: fg=0 0 0;
2212: fg=0 153 0;
2213:;
2211:;
2214:;
2210:;
2176: fg=0 0 0;
2228: fg=0 153 0;
2229:;
2227:;
2231:;
2232:;
2230:;
2226:;
2233:;
2225:;
2236:;
2237:;
2235:;
2238:;
2234:;
2224:;
2239:;
2223:;
2241:;
2242:;
2240:;
2222:;
2244:;
2245:;
2243:;
2221:;
2247:;
2248:;
2246:;
2220:;
2249:;
2219:;
2250:;
2218:;
2251:;
2217:;
2255:;
2256:;
2254:;
2258: fg=255 255 0;
2259: fg=0 153 0;
2257: fg=0 0 0;
2253:;
2261: fg=0 153 0;
2262:;
2260:;
2252: fg=0 0 0;
2216:;
2265: fg=0 153 0;
2266:;
2264:;
2269:;
2270:;
2268:;
2271:;
2267:;
2263:;
2215: fg=0 0 0;
2175:;
2285: fg=0 153 0;
2286:;
2284:;
2289:;
2290:;
2288:;
2291:;
2287:;
2283:;
2292:;
2282:;
2293:;
2281:;
2294:;
2280:;
2295:;
2279:;
2298:;
2299:;
2297:;
2300:;
2296:;
2278:;
2302:;
2303:;
2301:;
2277:;
2305: fg=255 255 0;
2310:;
2312:;
2313:;
2311:;
2309:;
2316:;
2318:;
2319:;
2317:;
2315:;
2321:;
2322:;
2320:;
2314:;
2308:;
2324:;
2327:;
2328:;
2326:;
2329:;
2325:;
2323:;
2307:;
2330:;
2306:;
2304:;
2276: fg=0 0 0;
2333: fg=0 153 0;
2334:;
2332:;
2335:;
2331:;
2275: fg=0 0 0;
2337: fg=0 153 0;
2338:;
2336:;
2274: fg=0 0 0;
2339: fg=0 153 0;
2273: fg=0 0 0;
2345: fg=255 255 0;
2346:;
2344:;
2347:;
2343:;
2350:;
2351:;
2349:;
2352:;
2348:;
2342:;
2353:;
2341:;
2356:;
2357:;
2355:;
2358:;
2354:;
2340:;
2272: fg=0 0 0;
2174:;
2359: fg=0 153 0;
2173: fg=0 0 0;
2361: fg=0 153 0;
2364:;
2365:;
2363:;
2366:;
2362:;
2360:;
2172: fg=0 0 0;
2380: fg=0 153 0;
2381:;
2379:;
2382:;
2378:;
2383:;
2377:;
2384:;
2376:;
2385:;
2375:;
2387:;
2388:;
2386:;
2374:;
2389:;
2373:;
2392:;
2393:;
2391:;
2395:;
2396:;
2394:;
2390:;
2372:;
2399:;
2401:;
2402:;
2400:;
2398:;
2403:;
2397:;
2371:;
2406:;
2407:;
2405:;
2408:;
2404:;
2370:;
2410:;
2411:;
2409:;
2369:;
2412:;
2368:;
2421:;
2422:;
2420:;
2425:;
2426:;
2424:;
2428:;
2431:;
2432:;
2430:;
2433:;
2429:;
2427:;
2423:;
2419:;
2439:;
2440:;
2438:;
2441:;
2437:;
2442:;
2436:;
2444:;
2445:;
2443:;
2435:;
2446:;
2434:;
2418:;
2449:;
2451:;
2452:;
2450:;
2448:;
2454:;
2455:;
2453:;
2447:;
2417:;
2457:;
2460:;
2461:;
2459:;
2462:;
2458:;
2456:;
2416:;
2464:;
2465:;
2463:;
2415:;
2466:;
2414:;
2470:;
2472:;
2473:;
2471:;
2469:;
2474:;
2468:;
2476:;
2477:;
2475:;
2467:;
2413:;
2367:;
2171: fg=0 0 0;
2479: fg=255 255 0;
2480: fg=0 153 0;
2478: fg=0 0 0;
2170:;
2481: fg=255 255 0;
2169: fg=0 0 0;
2483: fg=0 153 0;
2486:;
2487:;
2485:;
2488:;
2484:;
2482:;
2168: fg=0 0 0;
2158:;
2136:;
2126:;
1960:;
1946:;
1944:;
1938:;
1932:;
1930:;
1928:;
1926:;
1872:;
1862:;
1788:;
1434:;
1432:;
186:;
}
{DENDRO
root=1
drawer=RadialPhylogram
toscale=true
radiallabels=false
collapsed=0
trans=angle:5.8433623 scaleX:7680.046 scaleY:7680.046 flipH:0 flipV:0 leftMargin:794 rightMargin:794 topMargin:537 bottomMargin:537;
}
