# Supplementary material for: Ribonucleotide reduction - horizontal transfer of a required function spans all three domains
Source: BMC Evol Biol. 2010 Dec 10;10:383. doi: 10.1186/1471-2148-10-383 (PMC3019208; doi:10.1186/1471-2148-10-383)
Supplement: Additional file 1 — All PhyML trees in Dendroscope format. This file is a gzipped tar archive containing all maximum likelihood trees presented here plus three additional trees from the class I radical-generating subunit (NrdB/F), in Dendroscope format. Individual files can be opened and read using dendroscope [76], which is available for download from: http://www.dendroscope.org/. Files have long informative names in which individual parts are separated by periods. First comes the name of the protein, second the name of the sequence selection, third the name of the alignment program (probcons in all cases), fourth the name of the site selection (wa00 in all cases) and fifth the PhyML parameters. See additional file 2 for descriptions of trees. [file 1471-2148-10-383-S1.GZ › NrdJ.uniqseqs.muscle.bionj.noaccno.cdendro]

#DENDROSCOPE
{TREE 'Tree1'
((((Mycobacterioph_Bxz2_NrdJ:0.18199259,(Mycobacterioph_D29_NrdJ:0.15089251,(Mycobacteriophage_L5_NrdJ:0.100766815,Mycobacteriophage_12_NrdJ:0.09700032):0.052705172):0.02781307):0.0079182405,MycophagePukovnik_NrdJ:0.18273066):0.16735023,((Bacteriophage_RM378_NrdJ:0.3803164,(((H_aurantiacus_23779_NrdJ:0.2058933,(R_castenholzii13941_NrdJ:0.042864975,RoseiflexusRS1_NrdJ:0.045811698):0.15081804):0.13997677,Acanthoc_chlor_vir_1_NrdJ:0.34313798):0.025210341,M_brevicollis_MX1_NrdJ:0.35585243):0.011837237):0.018975105,(((((((((((((Nostoc_sp_PCC_7120_NrdJ:0.021687614,A_variabilis_ATCC29_NrdJ:0.018473027):0.08235109,(N_punctiforme_NrdJ:0.08145205,NspumigenaCCY9414_NrdJ:0.079190515):0.02465829):0.040665857,M_chthonoplastes7420_NrdJ:0.13640922):0.02242629,Synechococcus7335_NrdJ:0.16576767):0.012181277,(S_elongatus_7942_NrdJ:0.040417425,S_elongatus_PCC6301_NrdJ:0.0422384):0.1220804):0.0028808245,T_elongatus_BP1_NrdJ:0.16232614):0.004512645,(Synechococcus_JA23Ba_NrdJ:0.07978421,Synechococcus_JA33Ab_NrdJ:0.08119807):0.094529):0.009206264,T_erythraeum_IMS101_NrdJ:0.18698):0.026472406,(((((P_marinus_MIT_9313_NrdJ:0.04453632,P_marinus_MIT_9303_NrdJ:0.04189985):0.088752724,((((Synechococcus_WH8102_NrdJ:0.082897656,((Synechococcus_RS9917_NrdJ:0.06879221,Synechococcus_RS9916_NrdJ:0.06835826):0.006340072,(Synechococcus_WH7805_NrdJ:0.03345693,Synechococcus_7803_NrdJ:0.030976055):0.0442304):0.009492338):0.009073687,(Synechococ_CC9605_NrdJ:0.078957506,(Synechococ_CC9902_NrdJ:0.043508854,Synechococcus_BL107_NrdJ:0.046303477):0.035319485):0.018891515):0.003969144,Synechococcus_CC9311_NrdJ:0.10822572):0.01575667,((Synechococcus_WH5701_NrdJ:0.0947283,CyanobiumPCC7001_NrdJ:0.09110058):0.015694287,Synechococcus_RCC307_NrdJ:0.112514615):0.008502389):0.009770652):0.0074674343,((P_mar_m_CCMP1375_NrdJ:0.10938323,P_marinus_9211_NrdJ:0.106406234):0.012470498,P_marinus_NATL1A_NrdJ:0.12185069):0.02100058):0.009737346,Pchromatophora_NrdJ:0.15125002):0.017993463,((P_mar_pa_CCMP1986_NrdJ:0.033245657,P_marinus_MIT_9515_NrdJ:0.03168941):0.011837193,(((P_marinus_MIT_9312_NrdJ:0.010693958,P_marinus_AS9601_NrdJ:0.008611061):0.005366188,P_marinus_MIT_9301_NrdJ:0.012867165):0.006487216,P_marinusMIT9215_NrdJ:0.02126594):0.021882463):0.12064195):0.044367053):0.041838948,Cyanophage_P60_NrdJab:0.2529073):0.1465748,(((C_beijerinckii_8052_NrdJ:0.269403,C_difficileQCD76w55_NrdJ:0.2657852):0.04655766,((A_metalliredige_QYMF_NrdJ:0.16209002,A_oremlandiiOhILAs_NrdJ:0.15462159):0.14978349,B_brevis_NBRC100599_NrdJ:0.2996105):0.019805698):0.021422032,(Thermus_phageP2345_NrdJ:0.09144332,Thermus_phageP7426_NrdJ:0.09258446):0.23356043):0.034141306):0.010380641,((Roseophage_SIO1_NrdJ:0.25570077,A_caulinodans571_NrdJ1:0.26984665):0.035218768,Parachlamydia_UWE25_NrdJ:0.31161317):0.07916864):0.006765853,((((D_discoideum_AX4_NrdJ:0.2783952,E_gracilis_NrdJ:0.2902949):0.006275449,(Phyt_sojae_NrdJ:0.10171269,Phyt_ramorum_NrdJ:0.10164866):0.18536854):0.04995041,Nitratiruptor_SB1552_NrdJ:0.34035113):0.022269595,(((((L_leichmannii_NrdJ:0.008189504,L_delbru_bulg_BAA365_NrdJ:0.008316685):0.045796156,L_bulgaricus_11842_NrdJ:0.05484097):0.10383961,(((L_acidophilus_NCFM_NrdJ:0.06465555,Lsakeicarnosus15831_NrdJ:0.066812985):0.016792895,L_helveticus4571_NrdJ:0.08455108):0.041760255,((L_gasseri_33323_NrdJ:0.016187884,LgasseriMV22_NrdJ:0.017918525):0.021231096,LgasseriJVV03_NrdJ:0.041361168):0.08422349):0.033715844):0.012971453,L_reuteriCF483A_NrdJ:0.18664537):0.012857236,(L_brevis_ATCC_367_NrdJ:0.17704558,(L_rhamnosusHN001_NrdJ:0.0692244,(L_casei_ATCC334_NrdJ:0.013448219,L_caseiBL23_NrdJ:0.009712544):0.054138497):0.106053635):0.016287971):0.16964255):0.033257):0.0062471805):0.018179698):0.0019263834,((((((((((((((((((((A_tumefaciens_C58_NrdJ:0.07299672,(((S_meliloti1021_NrdJ:0.010130912,SmedicaeWSM419_NrdJ:0.01124676):0.010429182,Rhizobium_NGR234_NrdJ:0.019657912):0.040280413,((((R_etli_CFN_42_NrdJ:0.007325218,R_etliCIAT652_NrdJ:0.007635412):0.0010072791,L_trifoliiWSM2304_NrdJ:0.008041954):0.0054942453,(R_lemuminosarum_3841_NrdJ:0.004407322,R_leguminosarum1325_NrdJ:0.0042472812):0.010538608):0.040235642,A_radiobacterK84_NrdJ:0.057424843):0.007645644):0.011711327):0.017899316,H_phototrophicaDFL43_NrdJ:0.09351094):0.0055190073,(((B_melitensis_16M_NrdJ:0.0018118165,(((B_suis_1330_NrdJ:2.1416643E-4,B_canis_23365_NrdJ:5.7697285E-4):4.5115277E-4,B_ovis_25840_NrdJ:0.0011311256):9.971594E-4,B_abortus_1_9_941_NrdJ:0.0013869324):5.722193E-4):0.0016421395,Brucella_suis23445_NrdJ:0.0043000584):0.022121048,(C_nephridii_NrdJ:0.002464637,O_anthropi_ATCC49188_NrdJ:0.002297268):0.023731912):0.07012246):0.005292235,(M_lotiMAFF303099_NrdJ:0.09860409,Mesorhizobium_BNC1_NrdJ:0.090541966):0.008383269):0.029568486,(Aurantimonas_SI859A1_NrdJ:0.09045693,Fpelagi_HTCC2506_NrdJ:0.0888909):0.042736765):0.004967196,((Saggregata_IAM_12614_NrdJ:0.05147394,L_alexandriiDFL11_NrdJ:0.052454043):0.05985899,PseudovibrioJE062_NrdJ:0.109018795):0.024592925):0.013607502,(((((((B_japonicum_110_NrdJ:0.06659394,(Bradyrhiz_BTAi1_NrdJ:0.018446347,BradyrhizobiumORS278_NrdJ:0.018974034):0.047760386):0.010134468,(N_hamburgensis_X14_NrdJ:0.055879932,(N_winogradskyi_Nb25_NrdJ:0.03590828,Nitrobacter_Nb_311A_NrdJ:0.035694644):0.017713668):0.023347514):0.004552082,(((R_palustris_CGA009_NrdJ:7.891255E-4,R_palustrisTIE1_NrdJ:8.0196443E-4):0.055828772,(R_palustris_BisB5_NrdJ:0.042709846,R_palustris_HaA2_NrdJ:0.04248124):0.016118784):0.0043098903,(R_palustris_BisA53_NrdJ:0.050587494,R_palustris_BisB18_NrdJ:0.05173065):0.013090207):0.021163413):0.006609329,O_carboxidovoransOM5_NrdJ:0.08742297):0.0464125,((Methylobacterium_446_NrdJ:0.031852294,M_nodulansORS2060_NrdJ:0.032063562):0.042548854,(((M_extorquens_PA1_NrdJ:0.0018965931,M_chloromethanic_CM4_NrdJ:0.0021259328):0.020157926,M_populiBJ001_NrdJ:0.021676349):0.028264022,M_radiotolerans2831_NrdJ:0.049006756):0.027102528):0.055358216):0.0045166193,(X_autotrophicus_Py2_NrdJ:0.07905621,A_caulinodans571_NrdJ2:0.07628359):0.05975521):0.0039079757,(B_indicaATCC9039_NrdJ:0.10507761,M_silvestrisBL2_NrdJ:0.10768835):0.03967168):0.007526964):0.007382712,P_lavamentivorans_DS_NrdJ2:0.15741521):0.0073201046,(((((M_magnetotact_MS1_NrdJ2:0.027847387,M_magneticum_AMB1_NrdJ2:0.027753595):0.073282324,M_gryphiswaldense_MS_NrdJ2:0.097500175):0.042795256,R_centenumSW_NrdJ2:0.1397788):0.011798503,A_proteobacterBAL199_NrdJ2:0.15756327):0.0010344229,R_rubrum_ATCC_11170_NrdJ2:0.15575649):0.0083093615):0.01158027,((((((R_sphaeroides_2_4_1_NrdJ1:0.0015533424,(Rhodobacter_sph_170_NrdJ1:0.0011004836,Rhodobacter_KD131_NrdJ1:5.415525E-4):9.097118E-4):0.03130803,Rhodob_sph_17025_NrdJ2:0.03283941):0.04082388,P_denitrif_PD1222_NrdJ2:0.07111111):0.030635078,((((((((Silicibacter_TM1040_NrdJ:0.0627092,((S_pomeroyi_DSS3_NrdJ2:0.05128855,R_bacteriumKLH11_NrdJ1:0.051530685):0.009657637,(((P_gallaeciensis210_NrdJ2:0.0013352841,P_gallaeciensisBS107_NrdJ2:0.0019596086):0.03424094,Ruegeria_R11_NrdJ1:0.03495181):0.019151298,R_bacteriumY4I_NrdJ1:0.051323894):0.008757093):9.663304E-4):0.0053837085,(Roseobacter_MED193_NrdJ1:0.05046359,Roseobacter_SK20926_NrdJ2:0.05102156):0.020161202):0.014723716,((((Sulfitobacter_EE36_NrdJ2:0.0011476983,Sulfitobacter_NAS14__NrdJ2:0.0013173798):0.032903966,RoseobacterGAI101_NrdJ2:0.034942444):0.021272872,O_indolifex_HEL45_NrdJ2:0.056601427):0.010910817,R_denitrificans_114_NrdJ2:0.06820753):0.0170272):0.002543995,((R_nubinhibens_ISM_NrdJ2:0.060781725,((Roseovarius_217_NrdJ1:0.01891141,Roseovarius_TM1035_NrdJ2:0.01779332):0.04333338,Roseobacter_AzwK3b_NrdJ2ab:0.060863275):0.0024272404):0.013159281,R_bacteriumHTCC2083_NrdJ1:0.07911741):0.010532203):0.0029391295,((L_vestfold_SKA53_NrdJ2:0.048063766,Roseobacter_sp_CCS2_NrdJ2:0.049274005):0.030858524,(O_antarcticus238_NrdJ1:0.014551073,O_antarcticus307_NrdJ1:0.01612886):0.06734052):0.009559128):0.0044715726,(Dshibae_DFL_12_NrdJ2:0.081974156,(Roseovarius_HTCC2601_NrdJ1:0.06965811,S_stellata_E37_NrdJ2:0.07272871):0.015010613):0.0062240073):0.0018033942,(O_batsensis_2597_NrdJ2:0.08381561,R_bacteriumHTCC2654_NrdJ1:0.08697645):0.00662373):0.0069767246,(Jannaschia_CCS1_NrdJ2:0.10253833,O_granulos_HTCC2516_NrdJ2:0.10041975):6.727168E-4):0.0044890344):0.008964034,R_bacterium_HTCC2150_NrdJ1:0.120915316):0.013508278,Alpha_HTCC2255_NrdJ:0.12920016):0.048696343):0.025224011,(((((L_interr_lai_56601_NrdJ:0.013512765,L_inter_Cop_F_L1130_NrdJ:0.013065307):0.027500534,(L_borgpeterseniiL550_NrdJ:0.010787812,L_borgpeters_JB197_NrdJ:0.011042583):0.02550632):0.08142208,L_PatocParis_NrdJ:0.11760787):0.0678086,G_obscuriglobus2246_NrdJ:0.18645021):0.0112023195,P_pacifica_SIR1_NrdJ:0.19623129):0.007927646):0.019115759,(((((C_tepidum_TLS_NrdJ:0.030930638,C_parvum8327_NrdJ:0.034905657):0.05622104,(((C_phaeobact_DSM266_NrdJ:0.06759784,(P_phaeoclathrat_BU1_NrdJ:0.066997185,C_ferrooxidans_13031_NrdJ:0.06273254):0.0038784668):0.004630779,C_limicola_DSM_245_NrdJ:0.07357318):0.007544616,(P_vibrioformis_265_NrdJ:0.07091534,P_luteolum_DSM_273_NrdJ:0.07268779):0.010634426):0.010909729):0.0057916977,C_chlorochrom_CaD3_NrdJ:0.09397928):0.015126726,(C_phaeobacter_BS1_NrdJ:0.09776965,P_aestuarii_DSM_271_NrdJ:0.09513692):0.014391065):0.038801175,C_thalassium35110_NrdJ:0.14598729):0.07614683):0.0012238219,(S_cellulosumSoce56_NrdJ:0.19651975,(T_roseum5159_NrdJ:0.12291721,S_thermophilus_20745_NrdJ:0.12418359):0.06711385):0.029961511):0.02503576,P_bermuden_HTCC2503_NrdJ:0.24263132):0.012513606,B_bacteriovorusHD100_NrdJ:0.23199321):0.010300689,((((((Rhodopirellula_SH1_NrdJ:0.19053814,P_limnophilus3776_NrdJ:0.18433312):0.03134384,(C_flavusEllin428_NrdJ:0.17568381,BacteriumEllin514_NrdJ:0.17702554):0.045244183):0.007196128,R_marinus4252_NrdJ1:0.21881667):0.0054231323,(((((A_dehalogenans_2CPC_NrdJ2:0.02322279,(AnaeromyxobacterK_NrdJ2:0.014690685,A_dehalogenans2CP1_NrdJ2:0.015744098):0.00950289):0.06728097,Anaerom_sp_Fw1095_NrdJ2:0.094467506):0.063798495,(M_xanthus_DK_1622_NrdJ:0.09604997,S_aurantiaca_DW431_NrdJ:0.09468873):0.060524847):0.01968522,H_ochraceum14365_NrdJ:0.18029878):0.018871615,(S_usitatus_E6076_NrdJ:0.18788467,(A_bacterium_Ellin345_NrdJ:0.14323401,A_capsulatum51196_NrdJ:0.14594698):0.050487384):0.009419485):0.025439313):0.011126539,B_marina_DSM_3645_NrdJ:0.24097343):0.024733096,((((((((((((S_avermit_MA4680_NrdJ:0.02937035,S_pristinaespir25486_NrdJ:0.02902381):0.0056762327,S_griseusNBRC13350_NrdJ:0.03632664):0.0051712375,S_clavuligerus27064_NrdJ:0.041530363):0.004077178,(S_coelicolor_A3_2_NrdJ:0.019939167,S_sviceus29083_NrdJ:0.02064356):0.023994753):0.005913582,StreptomycesMg1_NrdJ:0.05216776):0.0028567626,StreptomycesSPB74_NrdJ:0.054504264):0.071912654,C_acidiphila44928_NrdJ:0.13212092):0.01223712,((((S_tropica_CNB440_NrdJ:0.019457009,S_arenicola_CNS205_NrdJ:0.020126324):0.03685282,Micromonospora_39149_NrdJ1:0.05769967):0.065954946,((((S_erythraea_NRRL2338_NrdJ:0.086884715,A_mirum43827_NrdJ:0.09414037):0.011106052,S_viridis43017_NrdJ:0.0981766):0.011397469,N_multipartita44233_NrdJ:0.11567121):0.0059778187,G_obscurus43160_NrdJ:0.11676122):0.0056954296):0.006103113,S_nassauensis44728_NrdJ:0.12941936):0.0072368905):0.0011482785,(((T_fusca_YX_NrdJ:0.09297156,N_dassonvillei43111_NrdJ:0.10225621):0.0152034685,(S_roseum_DSM_43021_NrdJ:0.09052445,T_curvata43183_NrdJ:0.08773641):0.024558114):0.01174487,Acellulolyticus_11B_NrdJ:0.120586455):0.010684396):0.002138686,((Frankia_sp_CcI3_NrdJ:0.05900974,F_alni_ACN14a_NrdJ:0.059181422):0.033092644,Frankia_EAN1pec_NrdJ:0.09548256):0.05199371):0.013736159,(P_acnes_KPA171202_NrdJ:0.14223114,((Nocardioides_JS614_NrdJ:0.11324789,K_flavida17836_NrdJ:0.10208058):0.016911007,(Janibacter_HTCC2649_NrdJ:0.12237592,K_sedentarius20547_NrdJ:0.120729275):0.01478414):0.00908591):0.013753872):0.053748284,A_ferrooxidans10331_NrdJ:0.19845854):0.04673975):0.01312646):0.02405789,((C_acetobutylicum824_NrdJ:0.14496031,C_tetani_E88_NrdJ:0.14933704):0.06069052,A_stercorihomin17244_NrdJ:0.20766875):0.10186837):0.020203901,(A_muciniphilaBAA835_NrdJ:0.23312713,VerrucomicrobDG1235_NrdJ:0.23818797):0.101348385):0.021142492,(C_crescentus_CB15_NrdJ:0.33510244,(OalexandriiHTCC2633_NrdJ:0.3063783,M_maris_MCS10_NrdJ:0.31153998):0.02405952):0.10703031):0.026874185,(G_violaceus_PCC7421_NrdJ:0.36969295,(((((((((B_halodurans_C125_NrdJ:0.1288094,B_selenitireducens10_NrdJ:0.12650974):0.03342627,((((Bacillus_NRRLB14911_NrdJ:0.11860967,Bacillus_sp_SG1_NrdJ:0.11546056):0.0041491375,B_coahuilensis_m44_NrdJ:0.11768396):0.009476503,L_sphaericusC341_NrdJ:0.12605856):0.007349503,B_coagulans_36D1_NrdJ:0.13169087):0.019799456):0.004843386,(((G_kaustoph_HTA426_NrdJ:0.02555418,GeobacillusY412MC61_NrdJ:0.02637819):0.019168064,GeobacillusG11MC16_NrdJ:0.04812827):0.048300683,GeobacillusY412MC52_NrdJ:0.092171706):0.060318585):0.013417865,CarnobacteriumAT7_NrdJ:0.16988316):0.029686399,H_filiformis12042_NrdJ:0.19790828):0.03152395,M_mobile_163K_NrdJ:0.2391476):0.08188493,(((T_tengcongensis_MB4_NrdJ:0.006210487,Cpacificum12653_NrdJ:0.011359059):0.21830523,T_terrenumBAA798_NrdJ:0.25501594):0.012890703,(((P_larvaeBRL230010_NrdJ:0.1331278,GeobacillusY412MC10_NrdJ:0.12706406):0.0076094577,PaenibacillusJDR2_NrdJ:0.1355356):0.13729462,(AacidocaldariusLAA1_NrdJ:0.023089696,Aacidocaldarius446_NrdJ:0.022364851):0.2485299):0.025111146):0.008886731):0.026217228,(((((((((((((B_thetaiotao_VPI5482_NrdJ:0.023953917,B_caccae_43185_NrdJ:0.022437833):0.004782654,(B_ovatus_8483_NrdJ:0.015663967,B_finegoldii17565_NrdJ:0.01503261):0.016843487):0.019958306,((B_uniformis8492_NrdJ:0.03504113,B_stercoris43183_NrdJ:0.033597924):0.0046733688,(B_intestinalis17393_NrdJ:0.0041121943,B_cellulosilyti14838_NrdJ:0.0030136968):0.035981458):0.013383929):0.004003713,(B_fragilis_9343_NrdJ:0.021002898,B_fragilis_YCH46_NrdJ:0.013045022):0.0392617):0.009144569,((B_vulgatus_8482_NrdJ:0.0048115877,(B_dorei17855_NrdJ:6.3375954E-4,Bacteroides9_1_42FAA_NrdJ:5.4967246E-4):0.0058183665):0.051569227,((B_plebeius17135_NrdJ:0.033206142,B_coprophilus18228_NrdJ:0.031728923):0.0030300901,B_coprocola17136_NrdJ:0.03356967):0.02386838):0.0088136755):0.03207999,((P_merdae_43184_NrdJ:0.004866952,P_johnsonii18315_NrdJ:0.0056840437):0.035284344,P_distasonis_8503_NrdJ:0.04114557):0.058196068):0.021515233,((P_gingivalis_W83_NrdJ:0.00657345,P_gingivalis33277_NrdJ:0.006398248):0.09920014,P_uenonis603_NrdJ:0.10877041):0.010404408):0.029717311,(((FlavobacteriumMED217_NrdJ:0.077744596,G_frosetii_KT0803_NrdJ:0.08052879):0.0069254413,(R_biformata_HTCC250_NrdJ:0.081476144,F_bacterium_HTCC217_NrdJ:0.08479463):0.006219916):0.014158669,D_fermentans18053_NrdJ:0.10099729):0.047695044):0.02987321,A_putredinis17216_NrdJ:0.17796111):0.016095659,C_AzobacteroidesCFP2_NrdJ:0.19507518):0.13758126,Dsalexigens2638_NrdJ:0.34115222):0.01990351,(((C_difficile_QCD32g58_NrdJ:0.025906399,C_difficile_630_NrdJ:0.024797827):0.20388044,(((B_hansenii20583_NrdJ1:0.09446219,B_formatexigens14469_NrdJ:0.08871284):0.064981215,Acidaminococcus_D21_NrdJ:0.1562048):0.031693395,B_hansenii20583_NrdJ2:0.19132213):0.04423587):0.008372911,F_mortiferum9817_NrdJ:0.24401723):0.08800033):0.017984714,((((((((C_viol_ATCC12472_NrdJ:0.10944279,L_nitroferrum2002_NrdJ:0.111004494):0.05047697,L_hongkongensisHLHK9_NrdJ:0.15879546):0.05078143,((D_aromatica_RCB_NrdJ:0.14661305,((A_aromaticumEbN1_NrdJ:0.078344606,Azoarcus_sp_BH72_NrdJ:0.07170786):0.040806804,Thauera_MZ1T_NrdJ:0.113473445):0.031564906):0.048815254,(R_ferrireduce_15236_NrdJ2:0.19041124,L_cholodniiSP6_NrdJ:0.19565071):0.0054847016):0.018251201):0.0054926234,(M_capsulatus_Bath_NrdJ:0.20668529,(O_formigenesHOxBLS_NrdJ:0.05306848,O_formigenesOXCC13_NrdJ:0.054837503):0.15693417):0.011925546):0.02814491,(((R_gelatinosus_PM1_NrdJ:0.20820484,Polaromonas_JS666_NrdJ1:0.20897308):0.016713506,(((((B_fungorum_LB400_NrdJ:0.022236157,B_phytofirmans_PsJN_NrdJ:0.022104563):0.06283812,BurkholderiaH160_NrdJ:0.088202134):0.006367814,BphymatumSTM815_NrdJ:0.091906145):0.028169109,((((B_pseudom_K96243_NrdJ1:0.0042650322,((((B_pseudomalle_1710b_NrdJ1:0.0019533576,B_pseudomallei7894_NrdJ:0.0):0.0012257209,B_pseudomallei_1106a_NrdJ1:0.0):6.837139E-4,B_pseudomallei13177_NrdJ:5.0112023E-4):4.5739298E-4,B_pseudomalleiDM98_NrdJ:7.2744116E-4):0.0039763753):0.01819167,B_thailandensisMSMB4_NrdJ:0.023369443):0.0031486047,((B_thailandens_E264_NrdJ1:0.0068386053,B_thailandensisTXDOH_NrdJ:0.0014749336):0.009797588,B_thailandensisBt4_NrdJ:0.011734473):0.012362101):0.018263828,(B_oklahomensisEO147_NrdJ:0.026284901,B_oklahomensisC6786_NrdJ:0.021453792):0.015441339):0.075693026):0.08764537,((((((Polaromonas_JS666_NrdJ2:0.0830581,P_naphthaleniv_CJ2_NrdJ:0.07643557):0.036347207,A_av_citrulliAAC001_NrdJ:0.11345914):0.008189926,(Acidovorax_JS42_NrdJ:0.04156736,DiaphorobacterTPSY_NrdJ:0.03698626):0.07723816):0.005970376,D_acidovorans_SPH1_NrdJ:0.13157555):0.012192403,V_eiseniae_EF012_NrdJ:0.14200033):0.051960908,C_testosteroni_KF1_NrdJ:0.18538727):0.016395213):0.010570879):0.009385989,((R_metallid_CH34_NrdJ:0.09452502,(R_eutropha_JMP134_NrdJ:0.06536984,(R_eutropha_H16_NrdJ:0.025237214,C_taiwanensis_NrdJ:0.024452228):0.040216736):0.030524839):0.054515984,B_vietnamiensis_G4_NrdJ1:0.15240441):0.066939466):0.022243377):0.03510833,((((B_ambifaria_MC40_6_NrdJ:0.05879752,B_multivorans_17616_NrdJ:0.0636857):0.024331158,B_cenocepaciaJ2315_NrdJ:0.0915877):0.023693835,B_dolosa_AUO158_NrdJ:0.11704959):0.09552814,BpseudomalleiPakista_NrdJ2:0.25762093):0.07421385):0.028904673,(((((((((((((P_aeruginosa_PAO1_NrdJab:0.0012528003,P_aeruginosa_2192_NrdJab:8.240429E-4):0.00628713,P_aeruginosa_PA7_NrdJab:0.0053997934):0.0056140255,P_aerugino_UCBPPPA14_NrdJab:0.013398216):0.093778774,P_stutzeri_A1501_NrdJab:0.11019011):0.0111200875,A_vinelandii_DJ_NrdJab:0.11564778):0.046556473,((A_ehrlichei_MLHE1_NrdJab:0.122244336,H_halophila_SL1_NrdJab:0.12722263):0.009414478,N_mobilis_Nb_231_NrdJab:0.13764164):0.031680953):0.011328817,((((P_profundum_SS9_NrdJab:0.017350841,P_profundum_3TCK_NrdJab:0.015946688):0.108684465,(A_salmonicida_A449_NrdJab:0.05599685,A_hydrophilaATCC7966_NrdJab:0.053928442):0.065925226):0.047623754,(((M_aquaeolei_VT8_NrdJab:0.06492575,M_algicola_DG893_NrdJab:0.061287846):0.012257888,Marinobacter_ELB17_NrdJab:0.082152195):0.04812706,H_chejuensis_2396_NrdJab:0.12678285):0.052926563):0.0038559195,(((M_flagellatus_KT_NrdJab:0.13328852,(Methylophilales_2181_NrdJab:0.09978072,BetaproteobactKB13_NrdJab:0.10086306):0.036472566):0.031272244,(Reinekea_MED297_NrdJab:0.16148789,Marine_gammaHTCC2207_NrdJab:0.16572593):0.0040183556):0.008637814,M_ferrooxydans_PV1_NrdJab:0.17579426):0.0046323612):0.0031715094):0.012770288,Magnetococcus_MC_1_NrdJab:0.19106215):0.023935767,C_litoralis_KT71_NrdJab:0.22094762):0.023601176,ThioalkalivibHLEbGR7_NrdJ:0.23662983):0.018482178,(ThioalkalivibrioK90m_NrdJ1ab:0.20247681,ThioalkalivibrioK90m_NrdJ2ab:0.20744768):0.05019421):0.054737844,Thermusphage_phiYS40_NrdJab:0.31813928):0.015632208,((((((((((((R_sphaeroides_2_4_1_NrdJ2:0.0014847363,(Rhodobacter_sph_170_NrdJ2:0.0,Rhodobacter_KD131_NrdJ2:0.0017807252):0.001178455):0.03959269,Rhodob_sph_17025_NrdJ1:0.042626426):0.03876409,P_denitrif_PD1222_NrdJ1:0.08836968):0.016647724,((((((((S_pomeroyi_DSS3_NrdJ1:0.04784304,R_bacteriumKLH11_NrdJ2:0.049490295):0.011970703,(((Roseobacter_MED193_NrdJ2:0.039015487,Roseobacter_SK20926_NrdJ1:0.030629713):5.170697E-4,R_bacteriumY4I_NrdJ2:0.030235987):0.01907464,((P_gallaeciensisBS107_NrdJ1:0.0085464595,P_gallaeciensis210_NrdJ1:0.008973756):0.014768157,Ruegeria_R11_NrdJ2:0.022647664):0.024565365):0.012234041):0.019224176,(((Sulfitobacter_NAS14__NrdJ1:0.034682933,RoseobacterGAI101_NrdJ1:0.036369696):0.03335778,O_indolifex_HEL45_NrdJ1:0.06524606):0.0037012857,(R_denitrificans_114_NrdJ1:0.062624566,R_litoralisOch149_NrdJ1:0.06328343):0.011186263):0.0114967385):0.001762821,R_bacteriumHTCC2083_NrdJ2:0.083546266):0.008938279,(O_batsensis_2597_NrdJ1:0.083871126,(Roseovarius_HTCC2601_NrdJ2:0.06250792,S_stellata_E37_NrdJ1:0.06579896):0.016876094):0.006316022):2.605752E-4,R_bacteriumHTCC2654_NrdJ2:0.08931661):0.0063655307,(Dshibae_DFL_12_NrdJ1:0.09236234,((Roseovarius_217_NrdJ2:0.026629124,Roseovarius_TM1035_NrdJ1:0.03047579):0.055955864,Roseobacter_AzwK3b_NrdJ1:0.08359672):0.0078007374):0.004506987):0.0047292495,(((L_vestfold_SKA53_NrdJ1:0.06811325,Roseobacter_sp_CCS2_NrdJ1:0.0660169):0.02343625,(O_antarcticus238_NrdJ2:0.03254427,O_antarcticus307_NrdJ2:0.03703281):0.063784115):0.0081434185,O_granulos_HTCC2516_NrdJ1:0.09543614):0.0028402412):0.003303701):0.004115831,R_bacterium_HTCC2150_NrdJ2:0.109813586):0.012850491,(Jannaschia_CCS1_NrdJ1:0.10310099,R_nubinhibens_ISM_NrdJ1:0.10370174):0.020262089):0.04766453,A_cryptum_JF5_NrdJ:0.1737091):8.202529E-4,(((((M_magnetotact_MS1_NrdJ1:0.033752598,M_magneticum_AMB1_NrdJ1:0.032567304):0.079166524,M_gryphiswaldense_MS_NrdJ1:0.10813479):0.043897968,A_proteobacterBAL199_NrdJ1:0.14886446):0.010816607,P_lavamentivorans_DS_NrdJ1:0.16559482):0.0059510753,R_centenumSW_NrdJ1:0.16830389):0.0026775738):0.020292034,((H_neptunium_15444_NrdJ:0.13098194,P_zucineumHLK1_NrdJ:0.12970184):0.0074948105,BrevundimonasBAL3_NrdJ:0.13312101):0.061345983):0.026571196,(Roseophage_DSS3P2_NrdJ:0.028337907,Roseophage_EE36P1_NrdJ:0.028730836):0.21485756):0.03156605,R_rubrum_ATCC_11170_NrdJ1:0.26970163):0.022641992,Bacteriop_phi_JL001_NrdJ:0.2892323):0.0046594087):0.0035893598):0.0018032275,S_ruber_13855_NrdJ:0.3474647):0.025014887):0.0030216568):0.009836284,((((D_radiodurans_R1_NrdJ:0.108160876,D_desertiVCD115_NrdJ:0.102926545):0.00878714,D_geothermal_1130_NrdJ:0.10730483):0.10138963,(((T_thermophilus_HB27_NrdJ:0.008535961,T_thermophilus_HB8_NrdJ:0.009453458):0.0678399,T_aquaticusY51MC23_NrdJ:0.078742094):0.0907044,(M_ruber1279_NrdJ:0.13267595,M_silvanus9946_NrdJ:0.13151619):0.058531314):0.01477658):0.12735854,(D_peptidovorans11002_NrdJ:0.33538786,(((((T_maritima_MSB8_NrdJ:0.0047232923,(T_petrophila_RKU1_NrdJ:0.0028094174,Thermotoga_RQ2_NrdJ:0.002027342):0.0025318465):0.006870552,MpiezophilaKA3_NrdJ:0.012366763):0.15471081,(((T_melanesiensisBI429_NrdJ:0.09632822,T_africanusTCF52B_NrdJ:0.09155057):0.031050263,F_nodosum_Rt17B1_NrdJ:0.12222906):0.032036368,T_lettingaeTMO_NrdJ:0.16595402):0.008531897):0.062877834,P_mobilis_SJ95_NrdJ:0.24183957):0.079447165,(((((P_aerophilum_IM2_NrdJ:0.10188805,P_arsenaticum_13514_NrdJ:0.104842715):0.017839652,(P_islandicum_DSM_418_NrdJ:0.03393293,T_neutrophilus_V24St_NrdJ:0.03503259):0.079254694):0.084365524,P_calidifontis_11548_NrdJ:0.21601117):0.12026161,C_maquilingensis_167_NrdJ:0.30430183):0.0127322655,(C_proteolyticus5265_NrdJ:0.27497518,((((A_pernix_K1_NrdJ:0.2050214,H_butylicus_5456_NrdJ:0.20714074):0.13095962,T_vaginalis_G3_NrdJ:0.30720472):0.0089065805,((((((P_abyssi_GE5_NrdJ:0.04968477,(P_furiosus_DSM_3638_NrdJ:0.04251137,P_horikoshii_OT3_NrdJ:0.039399896):0.0047073504):0.05566973,(((T_kodakaraens_KOD1_NrdJ:0.05787055,T_onnurineusNA1_NrdJ:0.062624946):0.001245521,Thermococcus_AM4_NrdJ:0.061477054):0.030636156,T_barophilusMP_NrdJ:0.084706426):0.010614791):0.15694445,K_cryptofilum_OPF8_NrdJ:0.24737547):0.013277686,(((Cenarchae_symbiosum_NrdJ:0.115786985,N_maritimusSCM1_NrdJ:0.12025952):0.017174503,(((UncMarCrenANIW137N13_NrdJ:0.0051024817,UncMarCrenAPKG6N3_NrdJ:0.006235387):0.0029387672,UncMarCrenAPKG3J11_NrdJ:0.008396552):0.013083787,(UncMarCrenAPKG10D8_NrdJ:0.012023578,UncMarCrenAPKG8D6_NrdJ:0.011976422):0.010282655):0.116668716):0.0618303,uc_crenarchaeote_NrdJ:0.20574413):0.08080863):0.014615679,(P_marinaEXH1_NrdJ:0.18186946,S_azorenseAzFu1_NrdJ:0.18840082):0.0931216):0.020067176,(M_labreanum_Z_NrdJ:0.15734012,CM_boonei_6A8_NrdJ:0.15463758):0.12738806):0.008051967):0.0035923333,((Halor_phage_HF2_NrdJ:0.24661955,((Halobacterium_NRC1_NrdJ:0.1627479,((((H_marism_ATCC43049_NrdJ:0.104088485,H_utahensis12940_NrdJ:0.10370372):0.006402581,N_pharaonis_DSM_216_NrdJ:0.11017532):0.0118454,H_lacusprofundi49239_NrdJ:0.119299285):0.0057069752,H_walsbyi_DSM_16790_NrdJ:0.13038224):0.035522014):0.05173372,Halophage_AAJ2005_NrdJ:0.23111957):0.04484889):0.07776246,(((((M_bovis_b_AF2122_97_NrdJ:0.036629405,(M_tuberc_CDC1551_NrdJ:0.0015608069,(M_tubercul_H37Rv_NrdJ:3.4976655E-4,M_tuberculo94_M4241A_NrdJ:0.0011037218):0.0013377683):0.010432717):0.094241485,Mycobacterium_KMS_NrdJ:0.115985066):0.014803713,M_vanbaalenii_PYR_1_NrdJ:0.1228883):0.12805864,D_audaxviatorMP104C_NrdJ:0.31474546):0.018498821,((Anaerom_sp_Fw1095_NrdJ1:0.08484735,A_dehalogenans2CP1_NrdJ1:0.08732657):0.14718865,((M_thermoa_Delta_H_NrdJ:0.19557068,(((S_solfataricus_P2_NrdJ:0.10648314,S_acidocal_DSM_639_NrdJ:0.10922759):0.010815293,S_tokodaii_str_7_NrdJ:0.10824811):0.029530302,M_sedula_DSM_5348_NrdJ:0.13998142):0.13628863):0.011555234,((R_xylanoph_DSM9941_NrdJ:0.23141302,((S_thermop_IAM14863_NrdJ:0.2415807,((C_aurantiacus_J10fl_NrdJ:0.04937571,C_aggregans_9485_NrdJ:0.04945394):0.15649621,G_aurantiacaT27_NrdJ:0.21700932):0.03191099):0.008377898,(D_psychroph_LSv54_NrdJ:0.26567328,(Leptospirillum_IIUBA_NrdJ:0.008981476,L_Group_II5wayCG_NrdJ:0.00759311):0.22676304):0.013215958):0.011067208):0.0046860883,((M_thermophila_PT_NrdJ:0.19086541,Uncul_ArchGZfos9C4_NrdJ:0.17755565):0.02158913,(((A_fulgidus_DSM_4304_NrdJ:0.1967274,(((T_acidophilum_NrdJ:0.07232282,T_volcanium_NrdJ:0.07485196):0.07842258,P_torridus_DSM_9790_NrdJ:0.16105461):0.0706761,(A_booneiT469_NrdJ1:0.15618472,A_booneiT469_NrdJ2:0.15255846):0.049934775):0.0041891453):0.007583081,(D_thermophilumH612_NrdJ:0.063690014,D_turgidum6724_NrdJ:0.06569003):0.13926764):0.0059004887,((((D_desulfuricans_G20_NrdJ:0.10794488,((D_vulg_v_Hildenb_NrdJ:0.001071977,D_vulgaris_DP4_NrdJ:0.0015020256):0.09574166,DvulgarisMiyazaki_NrdJ:0.09297134):0.010647474):0.025842432,(Ddesulfuricans27774_NrdJ:0.10910477,D_piger_29098_NrdJ:0.10314013):0.02279601):0.017359925,((D_retbaense5692_NrdJ:0.12995563,D_baculatum4028_NrdJ:0.13349263):0.0045574047,D_thiodismutansASO31_NrdJ:0.14816235):0.00985466):0.10167062,(((((((((((G_sulfurred_PCA_NrdJ:0.047107033,G_metallireduc_GS15_NrdJ1:0.043929387):0.061872937,(G_bemidjiens_Bem_NrdJ:0.090210564,(Geobacter_FRC32_NrdJ:0.058713946,G_uraniumred_Rf4_NrdJ1:0.061340623):0.029069614):0.021972025):0.0083551025,(P_propion_DSM2379_NrdJ:0.114373945,G_lovleyi_SZ_NrdJ:0.11183296):0.009549342):0.011643338,S_aciditrophicus_SB_NrdJ:0.13477664):0.020269457,(D_acetoxid_DSM_684_NrdJ:0.124135084,P_carbinolicus_2380_NrdJ:0.12551625):0.026347121):0.029241566,Delta_proteob_MLMS1_NrdJ:0.20036222):0.016886208,D_acetiphilus12809_NrdJ:0.21514207):0.00822848,uc_Termite_RsD17_NrdJ:0.21997721):0.004046606,T_yellowstonii11347_NrdJ1:0.19187723):0.007169236,((((C_hydrogenofor_Z2901_NrdJ:0.16402693,(ThermoanaerobactX514_NrdJ:0.041172665,T_pseudethanoli33223_NrdJ:0.038402934):0.12324741):0.011311426,(C_cellulolyticum_H10_NrdJ:0.17781799,((BcapillosusATCC29799_NrdJ:0.15334389,C_leptum753_NrdJ:0.15949033):0.003622001,A_colihominis17241_NrdJ:0.15204288):0.02254899):0.025062835):0.013615211,H_orenii_H_168_NrdJ:0.1965202):0.007266028,(((D_hafniense_DCB2_NrdJ:0.213067,M_thermo_ATCC39073_NrdJ:0.21138355):0.016108193,(N_thermophilusJW_NMW_NrdJ:0.1968568,C_acidaminovorans_NrdJ:0.21865566):0.0064878007):0.0020033012,(S_fumaroxidans_MPOB_NrdJ:0.17062075,D_alkenivoransAK01_NrdJ:0.18163542):0.032657098):0.0023460626):0.0035863046):0.0027948895,((D_ethenogenes_195_NrdJ2:0.021711987,(Dehalococc_CBDB1_NrdJ2:0.0034019034,Dehalococcoides_BAV1_NrdJ:0.011071781):0.020363882):0.17479214,(Dehalococc_CBDB1_NrdJ3:0.0069549847,Dehalococcoides_BAV1_NrdJ3:0.008196531):0.20335776):0.036174543):6.124955E-4):0.0076874164):0.0032339783):0.004808646):0.00783142):0.0049793976):0.0074045686):0.002523173):0.0012312466):0.009825317):0.0021603934):0.008433914):0.016598118):0.0044229673):0.0044119647):0.005744288):0.0154811):0.036601286);
}
{GRAPHVIEW
nnodes=1133 nedges=1132
nodes
1: nh=2 nw=2 fg=0 0 0 bg=0 0 0 w=1 sh=0 x=0.0 y=0.0 fx=1 lc=0 0 0 lk=null ft='Dialog-PLAIN-10' lx=0 ly=0 ll=11 lv=1;
2: x=-0.0017580979 y=-7.874291E-4;
3: x=-0.16906723 y=-0.004496094;
4: x=-0.17698437 y=-0.004627706;
5: fg=255 255 0 bg=255 255 0 x=-0.35897696 y=-0.004627706 lc=255 255 0 ll=3 lb='Mycobacterioph_Bxz2_NrdJ';
6: fg=0 0 0 bg=0 0 0 x=-0.20479062 y=-0.0052440744 lc=0 0 0 ll=11;
7: fg=255 255 0 bg=255 255 0 x=-0.35567385 y=-0.0069161486 lc=255 255 0 ll=3 lb='Mycobacterioph_D29_NrdJ';
8: fg=0 0 0 bg=0 0 0 x=-0.25747555 y=-0.0067040124 lc=0 0 0 ll=11;
9: fg=255 255 0 bg=255 255 0 x=-0.35821763 y=-0.008937116 lc=255 255 0 ll=3 lb='Mycobacteriophage_L5_NrdJ';
10: x=-0.35442227 y=-0.009928132 lb='Mycobacteriophage_12_NrdJ';
11: x=-0.3516184 y=-0.012593129 lb='MycophagePukovnik_NrdJ';
12: fg=0 0 0 bg=0 0 0 x=-0.01813744 y=-0.008675304 lc=0 0 0 ll=11;
13: x=-0.037047047 y=-0.010250528;
14: fg=255 255 0 bg=255 255 0 x=-0.41677982 y=-0.031312045 lc=255 255 0 ll=3 lb='Bacteriophage_RM378_NrdJ';
15: fg=0 0 0 bg=0 0 0 x=-0.0488378 y=-0.011298545 lc=0 0 0 ll=11;
16: x=-0.073961124 y=-0.013391388;
17: x=-0.21351698 y=-0.024238527;
18: x=-0.41895533 y=-0.037918027 ll=3 lb='H_aurantiacus_23779_NrdJ';
19: x=-0.36381444 y=-0.03675873 ll=11;
20: x=-0.4065505 y=-0.040080436 ll=3 lb='R_castenholzii13941_NrdJ';
21: x=-0.40944624 y=-0.04081469 lb='RoseiflexusRS1_NrdJ';
22: fg=255 255 0 bg=255 255 0 x=-0.41539398 y=-0.047556896 lc=255 255 0 lb='Acanthoc_chlor_vir_1_NrdJ';
23: fg=0 153 0 bg=0 153 0 x=-0.40250754 y=-0.050651517 lc=0 153 0 lb='M_brevicollis_MX1_NrdJ';
24: fg=0 0 0 bg=0 0 0 x=-0.02367275 y=-0.011571439 lc=0 0 0 ll=11;
25: x=-0.029964034 y=-0.014060721;
26: x=-0.039678704 y=-0.017718984;
27: x=-0.17874976 y=-0.064016;
28: x=-0.21851942 y=-0.07701107;
29: x=-0.24455054 y=-0.08182447;
30: x=-0.2536125 y=-0.08344823;
31: x=-0.25806293 y=-0.08419488;
32: x=-0.26090664 y=-0.084655784;
33: x=-0.27295187 y=-0.08647131;
34: x=-0.29514584 y=-0.08969086;
35: x=-0.3354222 y=-0.09530582;
36: x=-0.4171055 y=-0.10577199;
37: fg=0 255 0 bg=0 255 0 x=-0.4386322 y=-0.108409084 lc=0 255 0 ll=3 lb='Nostoc_sp_PCC_7120_NrdJ';
38: x=-0.43541545 y=-0.108221255 lb='A_variabilis_ATCC29_NrdJ';
39: fg=0 0 0 bg=0 0 0 x=-0.35980508 y=-0.09898095 lc=0 0 0 ll=11;
40: fg=0 255 0 bg=0 255 0 x=-0.4404134 y=-0.1106743 lc=0 255 0 ll=3 lb='N_punctiforme_NrdJ';
41: x=-0.4380445 y=-0.11121737 lb='NspumigenaCCY9414_NrdJ';
42: x=-0.42967492 y=-0.112260774 lb='M_chthonoplastes7420_NrdJ';
43: x=-0.43612078 y=-0.115708716 lb='Synechococcus7335_NrdJ';
44: fg=0 0 0 bg=0 0 0 x=-0.38069868 y=-0.10818218 lc=0 0 0 ll=11;
45: fg=0 255 0 bg=0 255 0 x=-0.42040104 y=-0.115751244 lc=0 255 0 ll=3 lb='S_elongatus_7942_NrdJ';
46: x=-0.4220996 y=-0.11655155 lb='S_elongatus_PCC6301_NrdJ';
47: x=-0.41680434 y=-0.11812031 lb='T_elongatus_BP1_NrdJ';
48: fg=0 0 0 bg=0 0 0 x=-0.3457128 y=-0.104738146 lc=0 0 0 ll=11;
49: fg=0 255 0 bg=0 255 0 x=-0.42354554 y=-0.12227625 lc=0 255 0 ll=3 lb='Synechococcus_JA23Ba_NrdJ';
50: x=-0.42472216 y=-0.123463705 lb='Synechococcus_JA33Ab_NrdJ';
51: x=-0.42600146 y=-0.12695849 lb='T_erythraeum_IMS101_NrdJ';
52: fg=0 0 0 bg=0 0 0 x=-0.2596834 y=-0.093562864 lc=0 0 0 ll=11;
53: x=-0.27659172 y=-0.09971699;
54: x=-0.28576016 y=-0.10299661;
55: x=-0.2928321 y=-0.10539449;
56: x=-0.3785924 y=-0.1282466;
57: fg=0 255 0 bg=0 255 0 x=-0.42169 y=-0.13947524 lc=0 255 0 ll=3 lb='P_marinus_MIT_9313_NrdJ';
58: x=-0.41901913 y=-0.13925917 lb='P_marinus_MIT_9303_NrdJ';
59: fg=0 0 0 bg=0 0 0 x=-0.30205 y=-0.1086343 lc=0 0 0 ll=11;
60: x=-0.31700003 y=-0.11361119;
61: x=-0.32077286 y=-0.114843994;
62: x=-0.32944342 y=-0.117518514;
63: fg=0 255 0 bg=0 255 0 x=-0.40918022 y=-0.14019154 lc=0 255 0 ll=3 lb='Synechococcus_WH8102_NrdJ';
64: fg=0 0 0 bg=0 0 0 x=-0.3384984 y=-0.12036665 lc=0 0 0 ll=11;
65: x=-0.34456706 y=-0.122201815;
66: fg=0 255 0 bg=0 255 0 x=-0.41052368 y=-0.141749 lc=0 255 0 ll=3 lb='Synechococcus_RS9917_NrdJ';
67: x=-0.40988836 y=-0.14235076 lb='Synechococcus_RS9916_NrdJ';
68: fg=0 0 0 bg=0 0 0 x=-0.38054124 y=-0.13410449 lc=0 0 0 ll=11;
69: fg=0 255 0 bg=0 255 0 x=-0.4124005 y=-0.14431976 lc=0 255 0 ll=3 lb='Synechococcus_WH7805_NrdJ';
70: x=-0.4099315 y=-0.14388856 lb='Synechococcus_7803_NrdJ';
71: fg=0 0 0 bg=0 0 0 x=-0.3385606 y=-0.12120682 lc=0 0 0 ll=11;
72: fg=0 255 0 bg=0 255 0 x=-0.413195 y=-0.1469749 lc=0 255 0 ll=3 lb='Synechococ_CC9605_NrdJ';
73: fg=0 0 0 bg=0 0 0 x=-0.37175006 y=-0.13328679 lc=0 0 0 ll=11;
74: fg=0 255 0 bg=0 255 0 x=-0.41271684 y=-0.14794093 lc=0 255 0 ll=3 lb='Synechococ_CC9902_NrdJ';
75: x=-0.4151727 y=-0.14936435 lb='Synechococcus_BL107_NrdJ';
76: x=-0.41806963 y=-0.15231183 lb='Synechococcus_CC9311_NrdJ';
77: fg=0 0 0 bg=0 0 0 x=-0.30992085 y=-0.111849904 lc=0 0 0 ll=11;
78: x=-0.3244821 y=-0.11770489;
79: fg=0 255 0 bg=0 255 0 x=-0.41256598 y=-0.15255718 lc=0 255 0 ll=3 lb='Synechococcus_WH5701_NrdJ';
80: x=-0.4088161 y=-0.15215911 lb='CyanobiumPCC7001_NrdJ';
81: x=-0.41360041 y=-0.15555449 ll=2 lb='Synechococcus_RCC307_NrdJ';
82: fg=0 0 0 bg=0 0 0 x=-0.30492616 y=-0.11158081 lc=0 0 0 ll=11;
83: x=-0.31633532 y=-0.11661512;
84: fg=0 255 0 bg=0 255 0 x=-0.41665235 y=-0.16021769 lc=0 255 0 ll=2 lb='P_mar_m_CCMP1375_NrdJ';
85: x=-0.4134461 y=-0.16010977 lb='P_marinus_9211_NrdJ';
86: x=-0.41557342 y=-0.16261779 lb='P_marinus_NATL1A_NrdJ';
87: x=-0.41322482 y=-0.16458586 lb='Pchromatophora_NrdJ';
88: fg=0 0 0 bg=0 0 0 x=-0.36657813 y=-0.14949134 lc=0 0 0 ll=11;
89: x=-0.37718552 y=-0.15474518;
90: fg=0 255 0 bg=0 255 0 x=-0.40705845 y=-0.16933566 lc=0 255 0 ll=2 lb='P_mar_pa_CCMP1986_NrdJ';
91: x=-0.4055042 y=-0.16896735 lb='P_marinus_MIT_9515_NrdJ';
92: fg=0 0 0 bg=0 0 0 x=-0.38585347 y=-0.15985008 lc=0 0 0 ll=11;
93: x=-0.39158472 y=-0.16288929;
94: x=-0.39633945 y=-0.165377;
95: fg=0 255 0 bg=0 255 0 x=-0.40584213 y=-0.17028205 lc=0 255 0 ll=2 lb='P_marinus_MIT_9312_NrdJ';
96: x=-0.40394703 y=-0.16941123 lb='P_marinus_AS9601_NrdJ';
97: x=-0.40288496 y=-0.16904306 lb='P_marinus_MIT_9301_NrdJ';
98: x=-0.40441585 y=-0.17022693 lb='P_marinusMIT9215_NrdJ';
99: fg=255 255 0 bg=255 255 0 x=-0.39812338 y=-0.18986239 lc=255 255 0 lb='Cyanophage_P60_NrdJab';
100: fg=0 0 0 bg=0 0 0 x=-0.06851124 y=-0.03600323 lc=0 0 0 ll=11;
101: x=-0.0867283 y=-0.047274537;
102: x=-0.1267221 y=-0.07110962;
103: fg=153 0 153 bg=153 0 153 x=-0.3589044 y=-0.2077455 lc=153 0 153 ll=2 lb='C_beijerinckii_8052_NrdJ';
104: x=-0.3542786 y=-0.20844066 lb='C_difficileQCD76w55_NrdJ';
105: fg=0 0 0 bg=0 0 0 x=-0.10345433 y=-0.0578814 lc=0 0 0 ll=11;
106: x=-0.2303899 y=-0.13739526;
107: fg=153 0 153 bg=153 0 153 x=-0.36822942 y=-0.22267975 lc=153 0 153 ll=2 lb='A_metalliredige_QYMF_NrdJ';
108: x=-0.36096877 y=-0.22020225 lb='A_oremlandiiOhILAs_NrdJ';
109: x=-0.3546836 y=-0.22113058 lb='B_brevis_NBRC100599_NrdJ';
110: fg=0 0 0 bg=0 0 0 x=-0.26221395 y=-0.16650125 lc=0 0 0 ll=11;
111: fg=255 255 0 bg=255 255 0 x=-0.33833414 y=-0.21717271 lc=255 255 0 ll=2 lb='Thermus_phageP2345_NrdJ';
112: x=-0.3387108 y=-0.21865594 lb='Thermus_phageP7426_NrdJ';
113: fg=0 0 0 bg=0 0 0 x=-0.09437185 y=-0.06009666 lc=0 0 0 ll=11;
114: x=-0.123137176 y=-0.08041702;
115: fg=255 255 0 bg=255 255 0 x=-0.33279794 y=-0.22679068 lc=255 255 0 ll=2 lb='Roseophage_SIO1_NrdJ';
116: fg=153 153 0 bg=153 153 0 x=-0.34267148 y=-0.2373307 lc=153 153 0 lb='A_caulinodans571_NrdJ1';
117: fg=0 255 255 bg=0 255 255 x=-0.34586188 y=-0.24409536 lc=0 255 255 lb='Parachlamydia_UWE25_NrdJ';
118: fg=0 0 0 bg=0 0 0 x=-0.048176818 y=-0.03405652 lc=0 0 0 ll=11;
119: x=-0.065702684 y=-0.0477962;
120: x=-0.10518312 y=-0.07839585;
121: x=-0.11018548 y=-0.08218499;
122: fg=0 153 0 bg=0 153 0 x=-0.33303133 y=-0.24904908 lc=0 153 0 ll=2 lb='D_discoideum_AX4_NrdJ';
123: x=-0.34061426 y=-0.2587458 lb='E_gracilis_NrdJ';
124: fg=0 0 0 bg=0 0 0 x=-0.25042972 y=-0.1935693 lc=0 0 0 ll=11;
125: fg=0 153 0 bg=0 153 0 x=-0.3304762 y=-0.25632304 lc=0 153 0 ll=2 lb='Phyt_sojae_NrdJ';
126: x=-0.32972595 y=-0.25716612 lb='Phyt_ramorum_NrdJ';
127: fg=0 0 153 bg=0 0 153 x=-0.32883504 y=-0.2636671 lc=0 0 153 lb='Nitratiruptor_SB1552_NrdJ';
128: fg=0 0 0 bg=0 0 0 x=-0.16994599 y=-0.1521703 lc=0 0 0 ll=11;
129: x=-0.179371 y=-0.16091545;
130: x=-0.18892848 y=-0.16968545;
131: x=-0.26772973 y=-0.23730963;
132: x=-0.30264798 y=-0.26694077;
133: fg=153 0 153 bg=153 0 153 x=-0.3089215 y=-0.27220488 lc=153 0 153 ll=2 lb='L_leichmannii_NrdJ';
134: x=-0.3089593 y=-0.2723569 lb='L_delbru_bulg_BAA365_NrdJ';
135: x=-0.3089488 y=-0.27348307 lb='L_bulgaricus_11842_NrdJ';
136: fg=0 0 0 bg=0 0 0 x=-0.21338831 y=-0.19289052 lc=0 0 0 ll=11;
137: x=-0.24415766 y=-0.22112465;
138: x=-0.25659353 y=-0.23240961;
139: fg=153 0 153 bg=153 0 153 x=-0.30471382 y=-0.27559268 lc=153 0 153 ll=2 lb='L_acidophilus_NCFM_NrdJ';
140: x=-0.30582196 y=-0.27758193 lb='Lsakeicarnosus15831_NrdJ';
141: x=-0.30581838 y=-0.27897653 lb='L_helveticus4571_NrdJ';
142: fg=0 0 0 bg=0 0 0 x=-0.27351797 y=-0.25186527 lc=0 0 0 ll=11;
143: x=-0.28875762 y=-0.26664743;
144: fg=153 0 153 bg=153 0 153 x=-0.3004395 y=-0.27785373 lc=153 0 153 ll=2 lb='L_gasseri_33323_NrdJ';
145: x=-0.30155018 y=-0.2791943 lb='LgasseriMV22_NrdJ';
146: x=-0.30272418 y=-0.28115252 lb='LgasseriJVV03_NrdJ';
147: x=-0.30969366 y=-0.29452866 lb='L_reuteriCF483A_NrdJ';
148: fg=0 0 0 bg=0 0 0 x=-0.18099149 y=-0.16414088 lc=0 0 0 ll=11;
149: fg=153 0 153 bg=153 0 153 x=-0.3031992 y=-0.29224402 lc=153 0 153 ll=2 lb='L_brevis_ATCC_367_NrdJ';
150: fg=0 0 0 bg=0 0 0 x=-0.25247768 y=-0.24248052 lc=0 0 0 ll=11;
151: fg=153 0 153 bg=153 0 153 x=-0.2997026 y=-0.29309496 lc=153 0 153 ll=2 lb='L_rhamnosusHN001_NrdJ';
152: fg=0 0 0 bg=0 0 0 x=-0.28874797 y=-0.2826731 lc=0 0 0 ll=11;
153: fg=153 0 153 bg=153 0 153 x=-0.29781282 y=-0.292607 lc=153 0 153 ft='Dialog-PLAIN-10' ll=2 lb='L_casei_ATCC334_NrdJ';
154: x=-0.29521486 y=-0.28991964 lb='L_caseiBL23_NrdJ';
155: fg=0 0 0 bg=0 0 0 x=0.033403862 y=0.014961153 lc=0 0 0 ll=11;
156: x=0.039673895 y=-0.011171364;
157: x=0.044264264 y=-0.03180952;
158: x=0.048432037 y=-0.051578872;
159: x=0.053002868 y=-0.07519856;
160: x=0.052233096 y=-0.085470445;
161: x=0.05122883 y=-0.097943686;
162: x=0.049081367 y=-0.12288718;
163: x=0.04895614 y=-0.124104574;
164: x=0.04574108 y=-0.14294803;
165: x=0.040537734 y=-0.16762951;
166: x=0.035892177 y=-0.17823713;
167: x=0.032734387 y=-0.18484108;
168: x=0.029512733 y=-0.19148378;
169: x=0.022066813 y=-0.20287335;
170: x=0.019280072 y=-0.20698518;
171: x=0.0024210834 y=-0.23127654;
172: x=-6.443696E-4 y=-0.23559055;
173: x=-0.004037388 y=-0.23994336;
174: x=-0.01511972 y=-0.25399923;
175: fg=153 153 0 bg=153 153 0 x=-0.063116625 y=-0.30899757 lc=153 153 0 ll=2 lb='A_tumefaciens_C58_NrdJ';
176: fg=0 0 0 bg=0 0 0 x=-0.022319702 y=-0.26323587 lc=0 0 0 ll=11;
177: x=-0.04812587 y=-0.29416406;
178: x=-0.054851726 y=-0.30213466;
179: fg=153 153 0 bg=153 153 0 x=-0.061428025 y=-0.309841 lc=153 153 0 ll=2 lb='S_meliloti1021_NrdJ';
180: x=-0.062057108 y=-0.31077018 lb='SmedicaeWSM419_NrdJ';
181: x=-0.060551934 y=-0.30939648 lb='Rhizobium_NGR234_NrdJ';
182: fg=0 0 0 bg=0 0 0 x=-0.026919274 y=-0.26934323 lc=0 0 0 ll=11;
183: x=-0.051302493 y=-0.30134892;
184: x=-0.054680288 y=-0.30568218;
185: x=-0.055303942 y=-0.3064732;
186: fg=153 153 0 bg=153 153 0 x=-0.05987114 y=-0.31220028 lc=153 153 0 ll=2 lb='R_etli_CFN_42_NrdJ';
187: x=-0.059998102 y=-0.31249517 lb='R_etliCIAT652_NrdJ';
188: x=-0.059553795 y=-0.31207922 lb='L_trifoliiWSM2304_NrdJ';
189: fg=0 0 0 bg=0 0 0 x=-0.05754878 y=-0.30983692 lc=0 0 0 ll=11;
190: fg=153 153 0 bg=153 153 0 x=-0.06018065 y=-0.31337214 lc=153 153 0 ll=2 lb='R_lemuminosarum_3841_NrdJ';
191: x=-0.060047172 y=-0.31327167 lb='R_leguminosarum1325_NrdJ';
192: x=-0.06018181 y=-0.31615365 lb='A_radiobacterK84_NrdJ';
193: x=-0.057354283 y=-0.31676525 lb='H_phototrophicaDFL43_NrdJ';
194: fg=0 0 0 bg=0 0 0 x=-0.037704714 y=-0.29511946 lc=0 0 0 ll=11;
195: x=-0.04960326 y=-0.3137679;
196: x=-0.050494198 y=-0.31514737;
197: fg=153 153 0 bg=153 153 0 x=-0.05151068 y=-0.31664717 lc=153 153 0 ll=2 lb='B_melitensis_16M_NrdJ';
198: fg=0 0 0 bg=0 0 0 x=-0.050801985 y=-0.31562975 lc=0 0 0 ll=11;
199: x=-0.05134299 y=-0.3164674;
200: x=-0.051589858 y=-0.316845;
201: fg=153 153 0 bg=153 153 0 x=-0.05170804 y=-0.3170236 lc=153 153 0 ll=2 lb='B_suis_1330_NrdJ';
202: x=-0.051902894 y=-0.31732967 lb='B_canis_23365_NrdJ';
203: x=-0.05194611 y=-0.3174243 lb='B_ovis_25840_NrdJ';
204: x=-0.051528458 y=-0.3168112 lb='B_abortus_1_9_941_NrdJ';
205: x=-0.05181489 y=-0.31745562 lb='Brucella_suis23445_NrdJ';
206: fg=0 0 0 bg=0 0 0 x=-0.04957067 y=-0.3156719 lc=0 0 0 ll=11;
207: fg=0 0 255 bg=0 0 255 x=-0.050814796 y=-0.31779948 lc=0 0 255 ll=2 lb='C_nephridii_NrdJ';
208: fg=153 153 0 bg=153 153 0 x=-0.050708264 y=-0.31766772 lc=153 153 0 lb='O_anthropi_ATCC49188_NrdJ';
209: fg=0 0 0 bg=0 0 0 x=-0.0016086292 y=-0.23862776 lc=0 0 0 ll=11;
210: fg=153 153 0 bg=153 153 0 x=-0.0494845 y=-0.3248291 lc=153 153 0 ll=2 lb='M_lotiMAFF303099_NrdJ';
211: x=-0.044690233 y=-0.31826332 lb='Mesorhizobium_BNC1_NrdJ';
212: fg=0 0 0 bg=0 0 0 x=-4.2731018E-4 y=-0.24490681 lc=0 0 0 ll=11;
213: fg=153 153 0 bg=153 153 0 x=-0.042584177 y=-0.32493964 lc=153 153 0 ll=2 lb='Aurantimonas_SI859A1_NrdJ';
214: x=-0.040980287 y=-0.32400832 lb='Fpelagi_HTCC2506_NrdJ';
215: fg=0 0 0 bg=0 0 0 x=0.011334999 y=-0.22500117 lc=0 0 0 ll=11;
216: x=-0.015084167 y=-0.27871454;
217: fg=153 153 0 bg=153 153 0 x=-0.038058106 y=-0.32477716 lc=153 153 0 ll=2 lb='Saggregata_IAM_12614_NrdJ';
218: x=-0.037973963 y=-0.32591078 lb='L_alexandriiDFL11_NrdJ';
219: x=-0.035148524 y=-0.32361344 lb='PseudovibrioJE062_NrdJ';
220: fg=0 0 0 bg=0 0 0 x=0.02723442 y=-0.19865766 lc=0 0 0 ll=11;
221: x=0.026010327 y=-0.20236897;
222: x=0.024548143 y=-0.20664236;
223: x=0.00807155 y=-0.2500318;
224: x=0.005691017 y=-0.2561975;
225: x=0.0039112163 y=-0.26038724;
226: x=-2.0571299E-4 y=-0.26964784;
227: fg=153 153 0 bg=153 153 0 x=-0.027930846 y=-0.3301959 lc=153 153 0 ll=2 lb='B_japonicum_110_NrdJ';
228: fg=0 0 0 bg=0 0 0 x=-0.01936533 y=-0.3133967 lc=0 0 0 ll=11;
229: fg=153 153 0 bg=153 153 0 x=-0.026858795 y=-0.33025244 lc=153 153 0 ll=2 lb='Bradyrhiz_BTAi1_NrdJ';
230: x=-0.02688056 y=-0.33081895 lb='BradyrhizobiumORS278_NrdJ';
231: fg=0 0 0 bg=0 0 0 x=-0.0048589 y=-0.28202498 lc=0 0 0 ll=11;
232: fg=153 153 0 bg=153 153 0 x=-0.026421875 y=-0.33357695 lc=153 153 0 ll=2 lb='N_hamburgensis_X14_NrdJ';
233: fg=0 0 0 bg=0 0 0 x=-0.011421692 y=-0.29847807 lc=0 0 0 ll=11;
234: fg=153 153 0 bg=153 153 0 x=-0.024910055 y=-0.3317567 lc=153 153 0 ll=1 lb='N_winogradskyi_Nb25_NrdJ';
235: x=-0.02446241 y=-0.33170527 lb='Nitrobacter_Nb_311A_NrdJ';
236: fg=0 0 0 bg=0 0 0 x=-0.0012711383 y=-0.27618298 lc=0 0 0 ll=11;
237: x=-0.0027339822 y=-0.28023702;
238: x=-0.022263898 y=-0.3325384;
239: fg=153 153 0 bg=153 153 0 x=-0.02254404 y=-0.33327612 lc=153 153 0 ll=1 lb='R_palustris_CGA009_NrdJ';
240: x=-0.022540273 y=-0.33329123 lb='R_palustrisTIE1_NrdJ';
241: fg=0 0 0 bg=0 0 0 x=-0.0080365995 y=-0.29545864 lc=0 0 0 ll=11;
242: fg=153 153 0 bg=153 153 0 x=-0.022310168 y=-0.33571276 lc=153 153 0 ll=1 lb='R_palustris_BisB5_NrdJ';
243: x=-0.02178922 y=-0.33565217 lb='R_palustris_HaA2_NrdJ';
244: fg=0 0 0 bg=0 0 0 x=-0.0053024366 y=-0.28863698 lc=0 0 0 ll=11;
245: fg=153 153 0 bg=153 153 0 x=-0.021147937 y=-0.33667877 lc=153 153 0 ll=1 lb='R_palustris_BisA53_NrdJ';
246: x=-0.02096062 y=-0.33794096 lb='R_palustris_BisB18_NrdJ';
247: x=-0.017465292 y=-0.33364186 lb='O_carboxidovoransOM5_NrdJ';
248: fg=0 0 0 bg=0 0 0 x=0.010442711 y=-0.26017338 lc=0 0 0 ll=11;
249: x=-0.0013080023 y=-0.30106744;
250: fg=153 153 0 bg=153 153 0 x=-0.010274133 y=-0.33163175 lc=153 153 0 ll=1 lb='Methylobacterium_446_NrdJ';
251: x=-0.009992112 y=-0.3319326 lb='M_nodulansORS2060_NrdJ';
252: fg=0 0 0 bg=0 0 0 x=0.0038277498 y=-0.28645626 lc=0 0 0 ll=11;
253: x=-0.0032224602 y=-0.31382683;
254: x=-0.008358758 y=-0.33331943;
255: fg=153 153 0 bg=153 153 0 x=-0.008852169 y=-0.3351507 lc=153 153 0 ll=1 lb='M_extorquens_PA1_NrdJ';
256: x=-0.008889053 y=-0.33537814 lb='M_chloromethanic_CM4_NrdJ';
257: x=-0.008396493 y=-0.33487663 lb='M_populiBJ001_NrdJ';
258: x=-0.0073418356 y=-0.33417314 lb='M_radiotolerans2831_NrdJ';
259: fg=0 0 0 bg=0 0 0 x=0.013359917 y=-0.26076975 lc=0 0 0 ll=11;
260: fg=153 153 0 bg=153 153 0 x=-0.0038044297 y=-0.33794016 lc=153 153 0 ll=1 lb='X_autotrophicus_Py2_NrdJ';
261: x=-0.0023762817 y=-0.33541262 lb='A_caulinodans571_NrdJ2';
262: fg=0 0 0 bg=0 0 0 x=0.019697076 y=-0.23760673 lc=0 0 0 ll=11;
263: fg=153 153 0 bg=153 153 0 x=-8.382369E-4 y=-0.34065822 lc=153 153 0 ll=1 lb='B_indicaATCC9039_NrdJ';
264: x=-1.7685223E-4 y=-0.34344533 lb='M_silvestrisBL2_NrdJ';
265: x=0.0053995224 y=-0.33986482 lb='P_lavamentivorans_DS_NrdJ2';
266: fg=0 0 0 bg=0 0 0 x=0.03476766 y=-0.18647005 lc=0 0 0 ll=11;
267: x=0.034621995 y=-0.18749416;
268: x=0.03289585 y=-0.19916572;
269: x=0.026400335 y=-0.24146515;
270: x=0.014876302 y=-0.31383568;
271: fg=153 153 0 bg=153 153 0 x=0.010344846 y=-0.34131193 lc=153 153 0 ll=1 lb='M_magnetotact_MS1_NrdJ2';
272: x=0.010663831 y=-0.34126773 lb='M_magneticum_AMB1_NrdJ2';
273: x=0.012670463 y=-0.33799377 lb='M_gryphiswaldense_MS_NrdJ2';
274: x=0.014747038 y=-0.33776128 lb='R_centenumSW_NrdJ2';
275: x=0.01589653 y=-0.34394076 lb='A_proteobacterBAL199_NrdJ2';
276: x=0.017971799 y=-0.3413183 lb='R_rubrum_ATCC_11170_NrdJ2';
277: fg=0 0 0 bg=0 0 0 x=0.04552054 y=-0.21607025 lc=0 0 0 ll=11;
278: x=0.04682829 y=-0.22951509;
279: x=0.047646657 y=-0.23844168;
280: x=0.045357294 y=-0.2689911;
281: x=0.04208101 y=-0.3096833;
282: x=0.03939554 y=-0.34087595;
283: fg=153 153 0 bg=153 153 0 x=0.03924516 y=-0.34242198 lc=153 153 0 ll=1 lb='R_sphaeroides_2_4_1_NrdJ1';
284: fg=0 0 0 bg=0 0 0 x=0.039322533 y=-0.34178272 lc=0 0 0 ll=11;
285: fg=153 153 0 bg=153 153 0 x=0.039228138 y=-0.34287915 lc=153 153 0 ll=1 lb='Rhodobacter_sph_170_NrdJ1';
286: x=0.03928206 y=-0.34232277 lb='Rhodobacter_KD131_NrdJ1';
287: x=0.039989952 y=-0.34245607 lb='Rhodob_sph_17025_NrdJ2';
288: x=0.041615956 y=-0.34000373 lb='P_denitrif_PD1222_NrdJ2';
289: fg=0 0 0 bg=0 0 0 x=0.04818015 y=-0.2428989 lc=0 0 0 ll=11;
290: x=0.04893248 y=-0.24983494;
291: x=0.04910707 y=-0.25162986;
292: x=0.049465932 y=-0.256087;
293: x=0.049636826 y=-0.25902116;
294: x=0.04971434 y=-0.261564;
295: x=0.04975513 y=-0.27628765;
296: x=0.049710386 y=-0.28167117;
297: fg=153 153 0 bg=153 153 0 x=0.047105227 y=-0.34432623 lc=153 153 0 ll=1 lb='Silicibacter_TM1040_NrdJ';
298: fg=0 0 0 bg=0 0 0 x=0.04970771 y=-0.2826375 lc=0 0 0 ll=11;
299: x=0.049466938 y=-0.29229215;
300: fg=153 153 0 bg=153 153 0 x=0.047904212 y=-0.34355688 lc=153 153 0 ll=1 lb='S_pomeroyi_DSS3_NrdJ2';
301: x=0.04846769 y=-0.34381312 lb='R_bacteriumKLH11_NrdJ1';
302: fg=0 0 0 bg=0 0 0 x=0.04978049 y=-0.2913943 lc=0 0 0 ll=11;
303: x=0.049833547 y=-0.3105455;
304: x=0.049738687 y=-0.34478632;
305: fg=153 153 0 bg=153 153 0 x=0.04972759 y=-0.34612155 lc=153 153 0 ll=1 lb='P_gallaeciensis210_NrdJ2';
306: x=0.049744114 y=-0.3467459 lb='P_gallaeciensisBS107_NrdJ2';
307: x=0.05031768 y=-0.34549397 lb='Ruegeria_R11_NrdJ1';
308: x=0.051060032 y=-0.34270224 lb='R_bacteriumY4I_NrdJ1';
309: fg=0 0 0 bg=0 0 0 x=0.0505927 y=-0.29643145 lc=0 0 0 ll=11;
310: fg=153 153 0 bg=153 153 0 x=0.05240974 y=-0.34686232 lc=153 153 0 ll=1 lb='Roseobacter_MED193_NrdJ1';
311: x=0.05299473 y=-0.34739643 lb='Roseobacter_SK20926_NrdJ2';
312: fg=0 0 0 bg=0 0 0 x=0.051080845 y=-0.27853626 lc=0 0 0 ll=11;
313: x=0.05189621 y=-0.28941658;
314: x=0.053368375 y=-0.31063846;
315: x=0.05546354 y=-0.34347564;
316: fg=153 153 0 bg=153 153 0 x=0.055530276 y=-0.3446214 lc=153 153 0 ll=1 lb='Sulfitobacter_EE36_NrdJ2';
317: x=0.05555471 y=-0.34478986 lb='Sulfitobacter_NAS14__NrdJ2';
318: x=0.05617265 y=-0.3454682 lb='RoseobacterGAI101_NrdJ2';
319: x=0.05706362 y=-0.34578162 lb='O_indolifex_HEL45_NrdJ2';
320: x=0.058060117 y=-0.34638578 lb='R_denitrificans_114_NrdJ2';
321: fg=0 0 0 bg=0 0 0 x=0.051062163 y=-0.26945648 lc=0 0 0 ll=11;
322: x=0.05277076 y=-0.28250438;
323: fg=153 153 0 bg=153 153 0 x=0.05965981 y=-0.34289443 lc=153 153 0 ll=1 lb='R_nubinhibens_ISM_NrdJ2';
324: fg=0 0 0 bg=0 0 0 x=0.05309924 y=-0.28490928 lc=0 0 0 ll=11;
325: x=0.058725625 y=-0.32787585;
326: fg=153 153 0 bg=153 153 0 x=0.06107714 y=-0.3466405 lc=153 153 0 ll=1 lb='Roseovarius_217_NrdJ1';
327: x=0.061133616 y=-0.34550548 lb='Roseovarius_TM1035_NrdJ2';
328: x=0.062003676 y=-0.34511766 lb='Roseobacter_AzwK3b_NrdJ2ab';
329: x=0.063503794 y=-0.34758952 lb='R_bacteriumHTCC2083_NrdJ1';
330: fg=0 0 0 bg=0 0 0 x=0.051230073 y=-0.26548195 lc=0 0 0 ll=11;
331: x=0.0565886 y=-0.29587168;
332: fg=153 153 0 bg=153 153 0 x=0.064672396 y=-0.34325075 lc=153 153 0 ll=1 lb='L_vestfold_SKA53_NrdJ2';
333: x=0.065413676 y=-0.34434894 lb='Roseobacter_sp_CCS2_NrdJ2';
334: fg=0 0 0 bg=0 0 0 x=0.06439043 y=-0.33152398 lc=0 0 0 ll=11;
335: fg=153 153 0 bg=153 153 0 x=0.06715503 y=-0.34581003 lc=153 153 0 ll=1 lb='O_antarcticus238_NrdJ1';
336: x=0.06763008 y=-0.34732413 lb='O_antarcticus307_NrdJ1';
337: fg=0 0 0 bg=0 0 0 x=0.05049204 y=-0.25769782 lc=0 0 0 ll=11;
338: fg=153 153 0 bg=153 153 0 x=0.06784629 y=-0.33781394 lc=153 153 0 ll=1 lb='Dshibae_DFL_12_NrdJ2';
339: fg=0 0 0 bg=0 0 0 x=0.05391325 y=-0.27231336 lc=0 0 0 ll=11;
340: fg=153 153 0 bg=153 153 0 x=0.06941364 y=-0.340225 lc=153 153 0 ll=1 lb='Roseovarius_HTCC2601_NrdJ1';
341: x=0.070881635 y=-0.34303492 lb='S_stellata_E37_NrdJ2';
342: fg=0 0 0 bg=0 0 0 x=0.05058471 y=-0.2562493 lc=0 0 0 ll=11;
343: fg=153 153 0 bg=153 153 0 x=0.07104173 y=-0.33753008 lc=153 153 0 ll=1 lb='O_batsensis_2597_NrdJ2';
344: x=0.07274656 y=-0.34035492 lb='R_bacteriumHTCC2654_NrdJ1';
345: fg=0 0 0 bg=0 0 0 x=0.048362352 y=-0.24354647 lc=0 0 0 ll=11;
346: fg=153 153 0 bg=153 153 0 x=0.07558656 y=-0.34240472 lc=153 153 0 ll=1 lb='Jannaschia_CCS1_NrdJ2';
347: x=0.07609527 y=-0.34006077 lb='O_granulos_HTCC2516_NrdJ2';
348: x=0.08150719 y=-0.34535068 lb='R_bacterium_HTCC2150_NrdJ1';
349: x=0.08394484 y=-0.33942443 lb='Alpha_HTCC2255_NrdJ';
350: fg=0 0 0 bg=0 0 0 x=0.048431847 y=-0.15040506 lc=0 0 0 ll=11;
351: x=0.052175645 y=-0.16096328;
352: x=0.07448273 y=-0.22499764;
353: x=0.10084182 y=-0.302035;
354: x=0.1094558 y=-0.32815164;
355: x=0.113617234 y=-0.34100765 ll=1 lb='L_interr_lai_56601_NrdJ';
356: x=0.11361693 y=-0.3405366 lb='L_inter_Cop_F_L1130_NrdJ';
357: x=0.10936599 y=-0.32607478 ll=11;
358: x=0.112914875 y=-0.33626214 ll=1 lb='L_borgpeterseniiL550_NrdJ';
359: x=0.11311402 y=-0.3364618 lb='L_borgpeters_JB197_NrdJ';
360: x=0.11562409 y=-0.33517477 lb='L_PatocParis_NrdJ';
361: x=0.11933086 y=-0.33489963 lb='G_obscuriglobus2246_NrdJ';
362: fg=255 0 255 bg=255 0 255 x=0.121134184 y=-0.33267158 lc=255 0 255 lb='P_pacifica_SIR1_NrdJ';
363: fg=0 0 0 bg=0 0 0 x=0.08218495 y=-0.19261871 lc=0 0 0 ll=11;
364: x=0.098923236 y=-0.22762387;
365: x=0.105297066 y=-0.24134217;
366: x=0.107708335 y=-0.24660806;
367: x=0.12940294 y=-0.2984747;
368: fg=0 153 153 bg=0 153 153 x=0.14118017 y=-0.32707542 lc=0 153 153 ll=1 lb='C_tepidum_TLS_NrdJ';
369: x=0.14305057 y=-0.33060175 ll=8 lb='C_parvum8327_NrdJ';
370: fg=0 0 0 bg=0 0 0 x=0.11236003 y=-0.2564764 lc=0 0 0 ll=11;
371: x=0.11550109 y=-0.26333606;
372: x=0.11740567 y=-0.26755702;
373: fg=0 153 153 bg=0 153 153 x=0.14452331 y=-0.32947716 lc=0 153 153 ll=8 lb='C_phaeobact_DSM266_NrdJ';
374: fg=0 0 0 bg=0 0 0 x=0.119020395 y=-0.27108338 lc=0 0 0 ll=11;
375: fg=0 153 153 bg=0 153 153 x=0.14657548 y=-0.3321517 lc=0 153 153 ll=8 lb='P_phaeoclathrat_BU1_NrdJ';
376: x=0.14545354 y=-0.32797503 lb='C_ferrooxidans_13031_NrdJ';
377: x=0.14723954 y=-0.32971138 lb='C_limicola_DSM_245_NrdJ';
378: fg=0 0 0 bg=0 0 0 x=0.11710641 y=-0.26599285 lc=0 0 0 ll=11;
379: fg=0 153 153 bg=0 153 153 x=0.14840537 y=-0.32962742 lc=0 153 153 ll=8 lb='P_vibrioformis_265_NrdJ';
380: x=0.14990845 y=-0.3308584 lb='P_luteolum_DSM_273_NrdJ';
381: x=0.14863412 y=-0.32473284 lb='C_chlorochrom_CaD3_NrdJ';
382: fg=0 0 0 bg=0 0 0 x=0.10577078 y=-0.24028142 lc=0 0 0 ll=11;
383: fg=0 153 153 bg=0 153 153 x=0.15181428 y=-0.3265305 lc=0 153 153 ll=8 lb='C_phaeobacter_BS1_NrdJ';
384: x=0.15150169 y=-0.32370636 lb='P_aestuarii_DSM_271_NrdJ';
385: x=0.15377313 y=-0.3198485 lb='C_thalassium35110_NrdJ';
386: fg=0 0 0 bg=0 0 0 x=0.064348735 y=-0.14866701 lc=0 0 0 ll=11;
387: fg=255 0 255 bg=255 0 255 x=0.16260861 y=-0.31885812 lc=255 0 255 ll=8 lb='S_cellulosumSoce56_NrdJ';
388: fg=0 0 0 bg=0 0 0 x=0.098867096 y=-0.20622352 lc=0 0 0 ll=11;
389: x=0.16150151 y=-0.31198537 ll=8 lb='T_roseum5159_NrdJ';
390: x=0.16332698 y=-0.31236723 lb='S_thermophilus_20745_NrdJ';
391: fg=153 153 0 bg=153 153 0 x=0.17946164 y=-0.30392015 lc=153 153 0 lb='P_bermuden_HTCC2503_NrdJ';
392: fg=255 0 255 bg=255 0 255 x=0.17701845 y=-0.28104517 lc=255 0 255 lb='B_bacteriovorusHD100_NrdJ';
393: fg=0 0 0 bg=0 0 0 x=0.06277232 y=-0.08396565 lc=0 0 0 ll=11;
394: x=0.077977926 y=-0.10347246;
395: x=0.08476966 y=-0.11228564;
396: x=0.08783702 y=-0.11675796;
397: x=0.09187426 y=-0.12271489;
398: x=0.10917046 y=-0.14885446;
399: x=0.21343146 y=-0.30833623 ll=8 lb='Rhodopirellula_SH1_NrdJ';
400: x=0.21173963 y=-0.3020154 lb='P_limnophilus3776_NrdJ';
401: x=0.11767101 y=-0.15988427 ll=11;
402: x=0.21703899 y=-0.30476633 ll=8 lb='C_flavusEllin428_NrdJ';
403: x=0.21940947 y=-0.30475432 lb='BacteriumEllin514_NrdJ';
404: fg=0 153 153 bg=0 153 153 x=0.21556987 y=-0.29442352 lc=0 153 153 lb='R_marinus4252_NrdJ1';
405: fg=0 0 0 bg=0 0 0 x=0.10085023 y=-0.13199791 lc=0 0 0 ll=11;
406: x=0.11253456 y=-0.1468173;
407: x=0.1246368 y=-0.16234289;
408: x=0.16329935 y=-0.21309184;
409: x=0.20377517 y=-0.26683602;
410: fg=255 0 255 bg=255 0 255 x=0.21753943 y=-0.2855401 lc=255 0 255 ll=8 lb='A_dehalogenans_2CPC_NrdJ2';
411: fg=0 0 0 bg=0 0 0 x=0.20953402 y=-0.27439517 lc=0 0 0 ll=11;
412: fg=255 0 255 bg=255 0 255 x=0.21837184 y=-0.2861301 lc=255 0 255 ll=8 lb='AnaeromyxobacterK_NrdJ2';
413: x=0.21914434 y=-0.28686583 lb='A_dehalogenans2CP1_NrdJ2';
414: x=0.22178875 y=-0.28727472 lb='Anaerom_sp_Fw1095_NrdJ2';
415: fg=0 0 0 bg=0 0 0 x=0.16289547 y=-0.20924205 lc=0 0 0 ll=11;
416: fg=255 0 255 bg=255 0 255 x=0.2231968 y=-0.28400397 lc=255 0 255 ll=8 lb='M_xanthus_DK_1622_NrdJ';
417: x=0.22315526 y=-0.28228116 lb='S_aurantiaca_DW431_NrdJ';
418: x=0.22881058 y=-0.2846126 lb='H_ochraceum14365_NrdJ';
419: fg=0 0 0 bg=0 0 0 x=0.10708297 y=-0.13906047 lc=0 0 0 ll=11;
420: x=0.22983493 y=-0.28130183 ll=8 lb='S_usitatus_E6076_NrdJ';
421: x=0.14069898 y=-0.17672928 ll=11;
422: x=0.2354749 y=-0.28412345 ll=8 lb='A_bacterium_Ellin345_NrdJ';
423: x=0.23847671 y=-0.28508073 lb='A_capsulatum51196_NrdJ';
424: x=0.24139148 y=-0.28057188 lb='B_marina_DSM_3645_NrdJ';
425: x=0.100185886 y=-0.111980446 ll=11;
426: x=0.14303039 y=-0.1444339;
427: x=0.15374598 y=-0.15302797;
428: x=0.1553919 y=-0.1543936;
429: x=0.15625496 y=-0.15515101;
430: x=0.16503875 y=-0.1636711;
431: x=0.21637933 y=-0.2140256;
432: x=0.21840775 y=-0.21603723;
433: x=0.22258349 y=-0.22022454;
434: x=0.22543032 y=-0.22314326;
435: x=0.2290205 y=-0.22686513;
436: x=0.23293859 y=-0.23097223;
437: fg=0 0 255 bg=0 0 255 x=0.25309375 y=-0.25233546 lc=0 0 255 ll=8 lb='S_avermit_MA4680_NrdJ';
438: x=0.25308865 y=-0.25186136 lb='S_pristinaespir25486_NrdJ';
439: x=0.2545288 y=-0.25272924 lb='S_griseusNBRC13350_NrdJ';
440: x=0.2549185 y=-0.25238737 lb='S_clavuligerus27064_NrdJ';
441: fg=0 0 0 bg=0 0 0 x=0.23989917 y=-0.23683523 lc=0 0 0 ll=11;
442: fg=0 0 255 bg=0 0 255 x=0.2542115 y=-0.2507179 lc=0 0 255 ll=8 lb='S_coelicolor_A3_2_NrdJ';
443: x=0.25487545 y=-0.25104323 lb='S_sviceus29083_NrdJ';
444: x=0.2566494 y=-0.2515203 lb='StreptomycesMg1_NrdJ';
445: x=0.25674215 y=-0.2506529 lb='StreptomycesSPB74_NrdJ';
446: x=0.26385796 y=-0.25136775 lb='C_acidiphila44928_NrdJ';
447: fg=0 0 0 bg=0 0 0 x=0.16192546 y=-0.15964743 lc=0 0 0 ll=11;
448: x=0.16668652 y=-0.16346587;
449: x=0.21697526 y=-0.20614019;
450: x=0.24494193 y=-0.2301401;
451: fg=0 0 255 bg=0 0 255 x=0.25963694 y=-0.24289285 lc=0 0 255 ll=8 lb='S_tropica_CNB440_NrdJ';
452: x=0.26028767 y=-0.24316227 lb='S_arenicola_CNS205_NrdJ';
453: x=0.26138058 y=-0.24298336 lb='Micromonospora_39149_NrdJ1';
454: fg=0 0 0 bg=0 0 0 x=0.17118815 y=-0.1669549 lc=0 0 0 ll=11;
455: x=0.1758926 y=-0.17064303;
456: x=0.18482316 y=-0.17772453;
457: x=0.193487 y=-0.18467307;
458: fg=0 0 255 bg=0 0 255 x=0.26096365 y=-0.2394075 lc=0 0 255 ll=8 lb='S_erythraea_NRRL2338_NrdJ';
459: x=0.26725122 y=-0.2431645 lb='A_mirum43827_NrdJ';
460: x=0.26242122 y=-0.23786756 lb='S_viridis43017_NrdJ';
461: x=0.26809788 y=-0.24048582 lb='N_multipartita44233_NrdJ';
462: x=0.26503783 y=-0.23642014 lb='G_obscurus43160_NrdJ';
463: x=0.26679626 y=-0.235486 lb='S_nassauensis44728_NrdJ';
464: fg=0 0 0 bg=0 0 0 x=0.16425298 y=-0.16036333 lc=0 0 0 ll=11;
465: x=0.17395705 y=-0.16697945;
466: x=0.18642306 y=-0.17568254;
467: fg=0 0 255 bg=0 0 255 x=0.26235867 y=-0.22932485 lc=0 0 255 ll=8 lb='T_fusca_YX_NrdJ';
468: x=0.27059066 y=-0.23375276 lb='N_dassonvillei43111_NrdJ';
469: fg=0 0 0 bg=0 0 0 x=0.19439997 y=-0.18058783 lc=0 0 0 ll=11;
470: fg=0 0 255 bg=0 0 255 x=0.26947618 y=-0.23116687 lc=0 0 255 ll=8 lb='S_roseum_DSM_43021_NrdJ';
471: x=0.26770267 y=-0.22879978 lb='T_curvata43183_NrdJ';
472: x=0.26572958 y=-0.22550617 lb='Acellulolyticus_11B_NrdJ';
473: fg=0 0 0 bg=0 0 0 x=0.19811174 y=-0.18013932 lc=0 0 0 ll=11;
474: x=0.22625335 y=-0.19755119;
475: fg=0 0 255 bg=0 0 255 x=0.27626178 y=-0.22887702 lc=0 0 255 ll=8 lb='Frankia_sp_CcI3_NrdJ';
476: x=0.27675232 y=-0.22841047 lb='F_alni_ACN14a_NrdJ';
477: x=0.28013286 y=-0.2290214 lb='Frankia_EAN1pec_NrdJ';
478: fg=0 0 0 bg=0 0 0 x=0.1550727 y=-0.15107857 lc=0 0 0 ll=11;
479: fg=0 0 255 bg=0 0 255 x=0.278051 y=-0.2225351 lc=0 0 255 ll=8 lb='P_acnes_KPA171202_NrdJ';
480: fg=0 0 0 bg=0 0 0 x=0.16305214 y=-0.15542394 lc=0 0 0 ll=11;
481: x=0.17781323 y=-0.16367577;
482: fg=0 0 255 bg=0 0 255 x=0.27635598 y=-0.21948266 lc=0 0 255 ll=8 lb='Nocardioides_JS614_NrdJ';
483: x=0.26719072 y=-0.21299219 lb='K_flavida17836_NrdJ';
484: fg=0 0 0 bg=0 0 0 x=0.17611346 y=-0.16235021 lc=0 0 0 ll=11;
485: fg=0 0 255 bg=0 0 255 x=0.28390926 y=-0.2202806 lc=0 0 255 ll=8 lb='Janibacter_HTCC2649_NrdJ';
486: x=0.28308555 y=-0.21831916 lb='K_sedentarius20547_NrdJ';
487: x=0.2770387 y=-0.20202975 lb='A_ferrooxidans10331_NrdJ';
488: fg=0 0 0 bg=0 0 0 x=0.14021227 y=-0.0957779 lc=0 0 0 ll=11;
489: x=0.1947458 y=-0.12241309;
490: fg=153 0 153 bg=153 0 153 x=0.32464555 y=-0.18675241 lc=153 0 153 ll=8 lb='C_acetobutylicum824_NrdJ';
491: x=0.32929382 y=-0.18720801 lb='C_tetani_E88_NrdJ';
492: x=0.32830232 y=-0.18380313 lb='A_stercorihomin17244_NrdJ';
493: fg=0 0 0 bg=0 0 0 x=0.13675903 y=-0.07323672 lc=0 0 0 ll=11;
494: x=0.34898934 y=-0.16970722 ll=8 lb='A_muciniphilaBAA835_NrdJ';
495: x=0.35467544 y=-0.16939257 lb='VerrucomicrobDG1235_NrdJ';
496: x=0.13852862 y=-0.052198566 ll=11;
497: fg=153 153 0 bg=153 153 0 x=0.4465916 y=-0.18407293 lc=153 153 0 ll=8 lb='C_crescentus_CB15_NrdJ';
498: fg=0 0 0 bg=0 0 0 x=0.1608011 y=-0.061297875 lc=0 0 0 ll=11;
499: fg=153 153 0 bg=153 153 0 x=0.44377646 y=-0.17873979 lc=153 153 0 ll=8 lb='OalexandriiHTCC2633_NrdJ';
500: x=0.44984952 y=-0.17752251 ll=7 lb='M_maris_MCS10_NrdJ';
501: fg=0 0 0 bg=0 0 0 x=0.036345165 y=0.030160272 lc=0 0 0 ll=11;
502: fg=0 255 0 bg=0 255 0 x=0.38085547 y=-0.10394982 lc=0 255 0 ll=7 lb='G_violaceus_PCC7421_NrdJ';
503: fg=0 0 0 bg=0 0 0 x=0.037405275 y=0.035805892 lc=0 0 0 ll=11;
504: x=0.045146294 y=0.041874588;
505: x=0.07058827 y=0.03554616;
506: x=0.14909793 y=0.01227871;
507: x=0.17927238 y=0.00315391;
508: x=0.2076399 y=-0.00559631;
509: x=0.22043954 y=-0.009622276;
510: x=0.22502643 y=-0.011177543;
511: x=0.25637302 y=-0.02278386;
512: fg=153 0 153 bg=153 0 153 x=0.37691864 y=-0.06817785 lc=153 0 153 ll=7 lb='B_halodurans_C125_NrdJ';
513: x=0.3752533 y=-0.06605274 lb='B_selenitireducens10_NrdJ';
514: fg=0 0 0 bg=0 0 0 x=0.24384663 y=-0.017327202 lc=0 0 0 ll=11;
515: x=0.2508199 y=-0.019648612;
516: x=0.25979453 y=-0.022691626;
517: x=0.2637165 y=-0.024045713;
518: fg=153 0 153 bg=153 0 153 x=0.3756158 y=-0.06337504 lc=153 0 153 ll=7 lb='Bacillus_NRRLB14911_NrdJ';
519: x=0.3730624 y=-0.06112143 lb='Bacillus_sp_SG1_NrdJ';
520: x=0.37165803 y=-0.059243962 lb='B_coahuilensis_m44_NrdJ';
521: x=0.3710703 y=-0.057471875 lb='L_sphaericusC341_NrdJ';
522: x=0.3699 y=-0.055445928 lb='B_coagulans_36D1_NrdJ';
523: fg=0 0 0 bg=0 0 0 x=0.27863744 y=-0.025475854 lc=0 0 0 ll=11;
524: x=0.3251689 y=-0.038428776;
525: x=0.3436061 y=-0.04367136;
526: fg=153 0 153 bg=153 0 153 x=0.3681468 y=-0.05079667 lc=153 0 153 ll=7 lb='G_kaustoph_HTA426_NrdJ';
527: x=0.36901808 y=-0.050745267 lb='GeobacillusY412MC61_NrdJ';
528: x=0.37167445 y=-0.05082088 lb='GeobacillusG11MC16_NrdJ';
529: x=0.36795893 y=-0.048219904 lb='GeobacillusY412MC52_NrdJ';
530: x=0.37272424 y=-0.04568936 lb='CarnobacteriumAT7_NrdJ';
531: x=0.37209594 y=-0.041419186 lb='H_filiformis12042_NrdJ';
532: x=0.3826838 y=-0.038997076 lb='M_mobile_163K_NrdJ';
533: fg=0 0 0 bg=0 0 0 x=0.07935251 y=0.034075785 lc=0 0 0 ll=11;
534: x=0.09200159 y=0.03159159;
535: x=0.30597836 y=-0.01166475;
536: fg=153 0 153 bg=153 0 153 x=0.3120588 y=-0.012929044 lc=153 0 153 ll=7 lb='T_tengcongensis_MB4_NrdJ';
537: x=0.31712452 y=-0.01385378 lb='Cpacificum12653_NrdJ';
538: fg=0 0 0 bg=0 0 0 x=0.34276655 y=-0.014777172 lc=0 0 0 lb='T_terrenumBAA798_NrdJ';
539: x=0.10418319 y=0.030333163 ll=11;
540: x=0.23970926 y=0.008367319;
541: x=0.24721383 y=0.0071082767;
542: fg=153 0 153 bg=153 0 153 x=0.37838265 y=-0.015645826 lc=153 0 153 ll=7 lb='P_larvaeBRL230010_NrdJ';
543: x=0.37264112 y=-0.013220775 lb='GeobacillusY412MC10_NrdJ';
544: x=0.37373105 y=-0.011833214 lb='PaenibacillusJDR2_NrdJ';
545: fg=0 0 0 bg=0 0 0 x=0.35051894 y=-0.0026183983 lc=0 0 0 ll=11;
546: fg=153 0 153 bg=153 0 153 x=0.3733875 y=-0.0058065234 lc=153 0 153 ll=7 lb='AacidocaldariusLAA1_NrdJ';
547: x=0.37270245 y=-0.005460794 lb='Aacidocaldarius446_NrdJ';
548: fg=0 0 0 bg=0 0 0 x=0.04727997 y=0.04401418 lc=0 0 0 ll=11;
549: x=0.0652026 y=0.045507185;
550: x=0.08508656 y=0.046389136;
551: x=0.22256435 y=0.0517239;
552: x=0.23865113 y=0.05225889;
553: x=0.26851287 y=0.05308638;
554: x=0.29823017 y=0.05308638;
555: x=0.31974244 y=0.05272877;
556: x=0.3518047 y=0.051662486;
557: x=0.36092907 y=0.051054925;
558: x=0.36492074 y=0.050744664;
559: x=0.38477987 y=0.04875746;
560: x=0.3895332 y=0.04822856;
561: fg=0 153 153 bg=0 153 153 x=0.41332513 y=0.045447677 lc=0 153 153 ll=7 lb='B_thetaiotao_VPI5482_NrdJ';
562: x=0.41184682 y=0.0458708 lb='B_caccae_43185_NrdJ';
563: fg=0 0 0 bg=0 0 0 x=0.4015572 y=0.04726621 lc=0 0 0 ll=11;
564: fg=0 153 153 bg=0 153 153 x=0.41715175 y=0.045792967 lc=0 153 153 ll=7 lb='B_ovatus_8483_NrdJ';
565: x=0.41653794 y=0.046018276 lb='B_finegoldii17565_NrdJ';
566: fg=0 0 0 bg=0 0 0 x=0.37828413 y=0.050003476 lc=0 0 0 ll=11;
567: x=0.38294718 y=0.04969298;
568: fg=0 153 153 bg=0 153 153 x=0.41789743 y=0.047171168 lc=0 153 153 ll=7 lb='B_uniformis8492_NrdJ';
569: x=0.41648272 y=0.047646523 lb='B_stercoris43183_NrdJ';
570: fg=0 0 0 bg=0 0 0 x=0.41423026 y=0.048409093 lc=0 0 0 ll=11;
571: fg=0 153 153 bg=0 153 153 x=0.41833735 y=0.048204117 lc=0 153 153 ll=7 lb='B_intestinalis17393_NrdJ';
572: x=0.4172417 y=0.048292235 lb='B_cellulosilyti14838_NrdJ';
573: fg=0 0 0 bg=0 0 0 x=0.4001811 y=0.050184842 lc=0 0 0 ll=11;
574: fg=0 153 153 bg=0 153 153 x=0.42117596 y=0.04960306 lc=0 153 153 ll=7 lb='B_fragilis_9343_NrdJ';
575: x=0.41322434 y=0.049968015 lb='B_fragilis_YCH46_NrdJ';
576: fg=0 0 0 bg=0 0 0 x=0.3606162 y=0.051857807 lc=0 0 0 ll=11;
577: x=0.41218466 y=0.052143537;
578: fg=0 153 153 bg=0 153 153 x=0.41699615 y=0.05211688 lc=0 153 153 ll=7 lb='B_vulgatus_8482_NrdJ';
579: fg=0 0 0 bg=0 0 0 x=0.41800267 y=0.05220801 lc=0 0 0 ll=11;
580: fg=0 153 153 bg=0 153 153 x=0.4186364 y=0.052211523 lc=0 153 153 ll=7 lb='B_dorei17855_NrdJ';
581: x=0.41855225 y=0.05221715 lb='Bacteroides9_1_42FAA_NrdJ';
582: fg=0 0 0 bg=0 0 0 x=0.38446665 y=0.05278331 lc=0 0 0 ll=11;
583: x=0.38749507 y=0.052884027;
584: fg=0 153 153 bg=0 153 153 x=0.42068845 y=0.05380384 lc=0 153 153 ll=7 lb='B_plebeius17135_NrdJ';
585: x=0.41920012 y=0.054114327 lb='B_coprophilus18228_NrdJ';
586: x=0.4179946 y=0.05445662 lb='B_coprocola17136_NrdJ';
587: fg=0 0 0 bg=0 0 0 x=0.37778762 y=0.056916974 lc=0 0 0 ll=11;
588: x=0.412994 y=0.05926126;
589: fg=0 153 153 bg=0 153 153 x=0.4178519 y=0.059557706 lc=0 153 153 ll=7 lb='P_merdae_43184_NrdJ';
590: x=0.4186633 y=0.059670325 lb='P_johnsonii18315_NrdJ';
591: x=0.41879115 y=0.060332686 lb='P_distasonis_8503_NrdJ';
592: fg=0 0 0 bg=0 0 0 x=0.308577 y=0.054179672 lc=0 0 0 ll=11;
593: x=0.40728417 y=0.06405681;
594: fg=0 153 153 bg=0 153 153 x=0.4138285 y=0.06467507 lc=0 153 153 ll=7 lb='P_gingivalis_W83_NrdJ';
595: x=0.413647 y=0.06472914 lb='P_gingivalis33277_NrdJ';
596: x=0.41661194 y=0.06680714 lb='P_uenonis603_NrdJ';
597: fg=0 0 0 bg=0 0 0 x=0.3156752 y=0.060194958 lc=0 0 0 ll=11;
598: x=0.3296872 y=0.062227596;
599: x=0.33655152 y=0.06314581;
600: fg=0 153 153 bg=0 153 153 x=0.41366565 y=0.07302653 lc=0 153 153 ll=7 lb='FlavobacteriumMED217_NrdJ';
601: x=0.41630897 y=0.07426488 lb='G_frosetii_KT0803_NrdJ';
602: fg=0 0 0 bg=0 0 0 x=0.33583242 y=0.06318869 lc=0 0 0 ll=11;
603: fg=0 153 153 bg=0 153 153 x=0.41639856 y=0.075332075 lc=0 153 153 ll=7 lb='R_biformata_HTCC250_NrdJ';
604: x=0.41953477 y=0.07675503 lb='F_bacterium_HTCC217_NrdJ';
605: x=0.41518632 y=0.07745734 lb='D_fermentans18053_NrdJ';
606: x=0.4136457 y=0.08461701 lb='A_putredinis17216_NrdJ';
607: x=0.4139829 y=0.08931728 lb='C_AzobacteroidesCFP2_NrdJ';
608: fg=255 0 255 bg=255 0 255 x=0.41909492 y=0.11583884 lc=255 0 255 lb='Dsalexigens2638_NrdJ';
609: fg=0 0 0 bg=0 0 0 x=0.15048173 y=0.06722192 lc=0 0 0 ll=11;
610: x=0.15860705 y=0.06924301;
611: x=0.3575007 y=0.114059836;
612: fg=153 0 153 bg=153 0 153 x=0.3828046 y=0.119614445 lc=153 0 153 ll=7 lb='C_difficile_QCD32g58_NrdJ';
613: x=0.38166142 y=0.11964483 lb='C_difficile_630_NrdJ';
614: fg=0 0 0 bg=0 0 0 x=0.20141388 y=0.080395885 lc=0 0 0 ll=11;
615: x=0.23212723 y=0.08821646;
616: x=0.29518694 y=0.10390191;
617: fg=153 0 153 bg=153 0 153 x=0.38698077 y=0.12619533 lc=153 0 153 ll=7 lb='B_hansenii20583_NrdJ1';
618: x=0.38115653 y=0.12579246 lb='B_formatexigens14469_NrdJ';
619: x=0.38306534 y=0.12843621 lb='Acidaminococcus_D21_NrdJ';
620: x=0.38572806 y=0.13170324 lb='B_hansenii20583_NrdJ2';
621: fg=255 153 153 bg=255 153 153 x=0.38482124 y=0.13526161 lc=255 153 153 lb='F_mortiferum9817_NrdJ';
622: fg=0 0 0 bg=0 0 0 x=0.060967922 y=0.064951815 lc=0 0 0 ll=11;
623: x=0.06196298 y=0.06645564;
624: x=0.08654319 y=0.08166397;
625: x=0.11689915 y=0.09930231;
626: x=0.14329296 y=0.10907482;
627: x=0.14847484 y=0.1108961;
628: x=0.19691652 y=0.12613283;
629: x=0.24515094 y=0.14101118;
630: fg=153 0 0 bg=153 0 0 x=0.34990862 y=0.17269005 lc=153 0 0 ll=7 lb='C_viol_ATCC12472_NrdJ';
631: x=0.3510409 y=0.17431754 lb='L_nitroferrum2002_NrdJ';
632: x=0.3478582 y=0.17545429 lb='L_hongkongensisHLHK9_NrdJ';
633: fg=0 0 0 bg=0 0 0 x=0.16559051 y=0.117233306 lc=0 0 0 ll=11;
634: x=0.21155365 y=0.1336747;
635: fg=153 0 0 bg=153 0 0 x=0.35040227 y=0.18075383 lc=153 0 0 ll=7 lb='D_aromatica_RCB_NrdJ';
636: fg=0 0 0 bg=0 0 0 x=0.24121496 y=0.14447053 lc=0 0 0 ll=11;
637: x=0.27963755 y=0.1582146;
638: fg=153 0 0 bg=153 0 0 x=0.3535498 y=0.18419258 lc=153 0 0 ll=7 lb='A_aromaticumEbN1_NrdJ';
639: x=0.3470209 y=0.18274014 lb='Azoarcus_sp_BH72_NrdJ';
640: x=0.3474085 y=0.18445994 lb='Thauera_MZ1T_NrdJ';
641: fg=0 0 0 bg=0 0 0 x=0.1706905 y=0.11925123 lc=0 0 0 ll=11;
642: fg=153 0 0 bg=153 0 0 x=0.34813136 y=0.18832496 lc=153 0 0 ll=7 lb='R_ferrireduce_15236_NrdJ2';
643: x=0.35221627 y=0.19224164 lb='L_cholodniiSP6_NrdJ';
644: fg=0 0 0 bg=0 0 0 x=0.15425624 y=0.11376794 lc=0 0 0 ll=11;
645: fg=255 0 0 bg=255 0 0 x=0.34515372 y=0.1929952 lc=255 0 0 ll=6 lb='M_capsulatus_Bath_NrdJ';
646: fg=0 0 0 bg=0 0 0 x=0.29818296 y=0.17632535 lc=0 0 0 ll=11;
647: fg=153 0 0 bg=153 0 0 x=0.34696934 y=0.19720963 lc=153 0 0 ll=6 lb='O_formigenesHOxBLS_NrdJ';
648: x=0.3483534 y=0.19846311 lb='O_formigenesOXCC13_NrdJ';
649: fg=0 0 0 bg=0 0 0 x=0.13534662 y=0.11173043 lc=0 0 0 ll=11;
650: x=0.14327316 y=0.11675706;
651: x=0.15844995 y=0.12375748;
652: fg=153 0 0 bg=153 0 0 x=0.3479919 y=0.20991488 lc=153 0 0 ll=6 lb='R_gelatinosus_PM1_NrdJ';
653: x=0.34772137 y=0.21233559 lb='Polaromonas_JS666_NrdJ1';
654: fg=0 0 0 bg=0 0 0 x=0.15213704 y=0.122516826 lc=0 0 0 ll=11;
655: x=0.22767332 y=0.16696882;
656: x=0.25284615 y=0.1796111;
657: x=0.2585524 y=0.18243739;
658: x=0.31501564 y=0.2100151;
659: fg=153 0 0 bg=153 0 0 x=0.33504975 y=0.21966301 lc=153 0 0 ll=6 lb='B_fungorum_LB400_NrdJ';
660: x=0.33482367 y=0.21982601 lb='B_phytofirmans_PsJN_NrdJ';
661: x=0.33715215 y=0.22245856 lb='BurkholderiaH160_NrdJ';
662: x=0.33427957 y=0.22221793 lb='BphymatumSTM815_NrdJ';
663: fg=0 0 0 bg=0 0 0 x=0.2920418 y=0.2067951 lc=0 0 0 ll=11;
664: x=0.3076787 y=0.216232;
665: x=0.3104011 y=0.21781385;
666: x=0.3261807 y=0.226866;
667: fg=153 0 0 bg=153 0 0 x=0.32993758 y=0.228885 lc=153 0 0 ll=6 lb='B_pseudom_K96243_NrdJ1';
668: fg=0 0 0 bg=0 0 0 x=0.3296188 y=0.22886373 lc=0 0 0 ll=11;
669: x=0.33001557 y=0.22909132;
670: x=0.33061048 y=0.22942825;
671: x=0.3316804 y=0.23002635;
672: fg=153 0 0 bg=153 0 0 x=0.33339065 y=0.23097004 lc=153 0 0 ll=6 lb='B_pseudomalle_1710b_NrdJ1';
673: x=0.3316804 y=0.23002635 lb='B_pseudomallei7894_NrdJ';
674: x=0.33061048 y=0.22942825 lb='B_pseudomallei_1106a_NrdJ1';
675: x=0.33044603 y=0.22934787 lb='B_pseudomallei13177_NrdJ';
676: x=0.33023953 y=0.22924304 lb='B_pseudomalleiDM98_NrdJ';
677: x=0.33020577 y=0.23021972 lb='B_thailandensisMSMB4_NrdJ';
678: fg=0 0 0 bg=0 0 0 x=0.31800708 y=0.22302508 lc=0 0 0 ll=11;
679: x=0.32622257 y=0.22836351;
680: fg=153 0 0 bg=153 0 0 x=0.33197743 y=0.23205784 lc=153 0 0 ll=6 lb='B_thailandens_E264_NrdJ1';
681: x=0.32745484 y=0.229174 lb='B_thailandensisTXDOH_NrdJ';
682: x=0.32773903 y=0.22958153 lb='B_thailandensisBt4_NrdJ';
683: fg=0 0 0 bg=0 0 0 x=0.30470288 y=0.21563435 lc=0 0 0 ll=11;
684: fg=153 0 0 bg=153 0 0 x=0.3263381 y=0.23056127 lc=153 0 0 ll=6 lb='B_oklahomensisEO147_NrdJ';
685: x=0.3222255 y=0.22801267 lb='B_oklahomensisC6786_NrdJ';
686: fg=0 0 0 bg=0 0 0 x=0.16503985 y=0.13263218 lc=0 0 0 ll=11;
687: x=0.20610937 y=0.16446346;
688: x=0.2157874 y=0.17187902;
689: x=0.22054657 y=0.17548397;
690: x=0.22712943 y=0.18035644;
691: x=0.25646374 y=0.20181842;
692: fg=153 0 0 bg=153 0 0 x=0.3237672 y=0.2504897 lc=153 0 0 ll=6 lb='Polaromonas_JS666_NrdJ2';
693: x=0.31790072 y=0.24729255 lb='P_naphthaleniv_CJ2_NrdJ';
694: x=0.3175714 y=0.24886356 lb='A_av_citrulliAAC001_NrdJ';
695: fg=0 0 0 bg=0 0 0 x=0.28133196 y=0.22313763 lc=0 0 0 ll=11;
696: fg=153 0 0 bg=153 0 0 x=0.31418648 y=0.24860182 lc=153 0 0 ll=6 lb='Acidovorax_JS42_NrdJ';
697: x=0.31031275 y=0.246118 lb='DiaphorobacterTPSY_NrdJ';
698: x=0.31797194 y=0.25476715 lb='D_acidovorans_SPH1_NrdJ';
699: x=0.315392 y=0.25513542 lb='V_eiseniae_EF012_NrdJ';
700: x=0.3063923 y=0.25258186 lb='C_testosteroni_KF1_NrdJ';
701: fg=0 0 0 bg=0 0 0 x=0.18491825 y=0.15671428 lc=0 0 0 ll=11;
702: x=0.2254921 y=0.19312519;
703: fg=153 0 0 bg=153 0 0 x=0.29688254 y=0.25507987 lc=153 0 0 ll=6 lb='R_metallid_CH34_NrdJ';
704: fg=0 0 0 bg=0 0 0 x=0.24809709 y=0.21363813 lc=0 0 0 ll=11;
705: fg=153 0 0 bg=153 0 0 x=0.29699016 y=0.25702804 lc=153 0 0 ll=6 lb='R_eutropha_JMP134_NrdJ';
706: fg=0 0 0 bg=0 0 0 x=0.27772915 y=0.2408287 lc=0 0 0 ll=11;
707: fg=153 0 0 bg=153 0 0 x=0.29641843 y=0.2577883 lc=153 0 0 ll=6 lb='R_eutropha_H16_NrdJ';
708: x=0.2956539 y=0.25746042 lb='C_taiwanensis_NrdJ';
709: x=0.29548302 y=0.26160723 lb='B_vietnamiensis_G4_NrdJ1';
710: fg=0 0 0 bg=0 0 0 x=0.1386556 y=0.13450329 lc=0 0 0 ll=11;
711: x=0.20611057 y=0.20214538;
712: x=0.22293411 y=0.21882969;
713: x=0.24030484 y=0.23586679;
714: fg=153 0 0 bg=153 0 0 x=0.28250962 y=0.27680463 lc=153 0 0 ll=6 lb='B_ambifaria_MC40_6_NrdJ';
715: x=0.2855242 y=0.28071186 lb='B_multivorans_17616_NrdJ';
716: x=0.28724632 y=0.28403896 lb='B_cenocepaciaJ2315_NrdJ';
717: x=0.28737336 y=0.28638884 lb='B_dolosa_AUO158_NrdJ';
718: x=0.3154458 y=0.32188997 lb='BpseudomalleiPakista_NrdJ2';
719: fg=0 0 0 bg=0 0 0 x=0.06308728 y=0.06986437 lc=0 0 0 ll=11;
720: x=0.07178556 y=0.08285305;
721: x=0.102495074 y=0.12816483;
722: x=0.11303301 y=0.14334846;
723: x=0.12659685 y=0.16266264;
724: x=0.14046131 y=0.18217412;
725: x=0.14791588 y=0.1925428;
726: x=0.15522192 y=0.20120098;
727: x=0.1858338 y=0.2362783;
728: x=0.19319181 y=0.24461593;
729: x=0.25563252 y=0.31458458;
730: x=0.25939366 y=0.31875247;
731: x=0.26363155 y=0.32339662;
732: fg=255 0 0 bg=255 0 0 x=0.26448113 y=0.32431737 lc=255 0 0 ll=6 lb='P_aeruginosa_PAO1_NrdJab';
733: x=0.2641836 y=0.3240084 lb='P_aeruginosa_2192_NrdJab';
734: x=0.26296663 y=0.3228011 lb='P_aeruginosa_PA7_NrdJab';
735: x=0.2643861 y=0.32472795 lb='P_aerugino_UCBPPPA14_NrdJab';
736: x=0.2642542 y=0.3288299 lb='P_stutzeri_A1501_NrdJab';
737: x=0.25943193 y=0.3254844 lb='A_vinelandii_DJ_NrdJab';
738: fg=0 0 0 bg=0 0 0 x=0.17483714 y=0.22607921 lc=0 0 0 ll=11;
739: x=0.18070696 y=0.23343974;
740: fg=255 0 0 bg=255 0 0 x=0.25745344 y=0.32859045 lc=255 0 0 ll=6 lb='A_ehrlichei_MLHE1_NrdJab';
741: x=0.25947666 y=0.33334437 lb='H_halophila_SL1_NrdJab';
742: x=0.25885478 y=0.33510333 lb='N_mobilis_Nb_231_NrdJab';
743: fg=0 0 0 bg=0 0 0 x=0.14963658 y=0.19520696 lc=0 0 0 ll=11;
744: x=0.1518351 y=0.1983747;
745: x=0.17984898 y=0.23688762;
746: x=0.24475084 y=0.32406595;
747: fg=255 0 0 bg=255 0 0 x=0.255189 y=0.33792582 lc=255 0 0 ll=6 lb='P_profundum_SS9_NrdJab';
748: x=0.2542025 y=0.3369097 lb='P_profundum_3TCK_NrdJab';
749: fg=0 0 0 bg=0 0 0 x=0.21803525 y=0.2906272 lc=0 0 0 ll=11;
750: fg=255 0 0 bg=255 0 0 x=0.25072306 y=0.3360932 lc=255 0 0 ll=6 lb='A_salmonicida_A449_NrdJab';
751: x=0.24902849 y=0.33475992 lb='A_hydrophilaATCC7966_NrdJab';
752: fg=0 0 0 bg=0 0 0 x=0.18104112 y=0.24251346 lc=0 0 0 ll=11;
753: x=0.20782064 y=0.28250185;
754: x=0.21469766 y=0.29264888;
755: fg=255 0 0 bg=255 0 0 x=0.2514201 y=0.34619153 lc=255 0 0 ll=6 lb='M_aquaeolei_VT8_NrdJab';
756: x=0.2488003 y=0.34357247 lb='M_algicola_DG893_NrdJab';
757: x=0.25277367 y=0.3512638 lb='Marinobacter_ELB17_NrdJab';
758: x=0.24923553 y=0.3493938 lb='H_chejuensis_2396_NrdJab';
759: fg=0 0 0 bg=0 0 0 x=0.15197495 y=0.1992058 lc=0 0 0 ll=11;
760: x=0.1563765 y=0.20663805;
761: x=0.17260896 y=0.23336744;
762: fg=153 0 0 bg=153 0 0 x=0.24305312 y=0.34651977 lc=153 0 0 ll=6 lb='M_flagellatus_KT_NrdJab';
763: fg=0 0 0 bg=0 0 0 x=0.19136772 y=0.26464614 lc=0 0 0 ll=11;
764: fg=153 0 0 bg=153 0 0 x=0.24316083 y=0.34993193 lc=153 0 0 ll=6 lb='Methylophilales_2181_NrdJab';
765: x=0.2427641 y=0.3514319 lb='BetaproteobactKB13_NrdJab';
766: fg=0 0 0 bg=0 0 0 x=0.15836635 y=0.21012913 lc=0 0 0 ll=11;
767: fg=255 0 0 bg=255 0 0 x=0.2391103 y=0.34998176 lc=255 0 0 ll=6 lb='Reinekea_MED297_NrdJab';
768: x=0.23963383 y=0.3545614 lb='Marine_gammaHTCC2207_NrdJab';
769: fg=0 0 0 bg=0 0 0 x=0.23647664 y=0.3533586 lc=0 0 0 lb='M_ferrooxydans_PV1_NrdJab';
770: x=0.23043986 y=0.35072264 lb='Magnetococcus_MC_1_NrdJab';
771: fg=255 0 0 bg=255 0 0 x=0.22848335 y=0.3587162 lc=255 0 0 lb='C_litoralis_KT71_NrdJab';
772: x=0.2198177 y=0.3545136 lb='ThioalkalivibHLEbGR7_NrdJ';
773: fg=0 0 0 bg=0 0 0 x=0.12439873 y=0.17332774 lc=0 0 0 ll=11;
774: fg=255 0 0 bg=255 0 0 x=0.21376322 y=0.35501662 lc=255 0 0 ll=6 lb='ThioalkalivibrioK90m_NrdJ1ab';
775: x=0.21388876 y=0.36048028 lb='ThioalkalivibrioK90m_NrdJ2ab';
776: fg=255 255 0 bg=255 255 0 x=0.2058375 y=0.37137112 lc=255 255 0 lb='Thermusphage_phiYS40_NrdJab';
777: fg=0 0 0 bg=0 0 0 x=0.06381999 y=0.074465804 lc=0 0 0 ll=11;
778: x=0.0675044 y=0.09680601;
779: x=0.072813466 y=0.1279224;
780: x=0.07757242 y=0.15406395;
781: x=0.08153809 y=0.17396471;
782: x=0.08172504 y=0.17476337;
783: x=0.092845686 y=0.22111247;
784: x=0.09598213 y=0.23357433;
785: x=0.09700879 y=0.23756005;
786: x=0.103517815 y=0.25288257;
787: x=0.11887149 y=0.28847638;
788: x=0.13475454 y=0.32474357;
789: fg=153 153 0 bg=153 153 0 x=0.13536519 y=0.32609692 lc=153 153 0 ll=6 lb='R_sphaeroides_2_4_1_NrdJ2';
790: fg=0 0 0 bg=0 0 0 x=0.1352213 y=0.32582566 lc=0 0 0 ll=11;
791: fg=153 153 0 bg=153 153 0 lc=153 153 0 ll=6 lb='Rhodobacter_sph_170_NrdJ2';
792: x=0.13591754 y=0.3274646 lb='Rhodobacter_KD131_NrdJ2';
793: x=0.13510205 y=0.32789186 ll=5 lb='Rhodob_sph_17025_NrdJ1';
794: x=0.13625817 y=0.33496344 lb='P_denitrif_PD1222_NrdJ1';
795: fg=0 0 0 bg=0 0 0 x=0.09774393 y=0.24078092 lc=0 0 0 ll=11;
796: x=0.098923594 y=0.24536069;
797: x=0.100647636 y=0.2514883;
798: x=0.1007196 y=0.25173873;
799: x=0.10333053 y=0.26028717;
800: x=0.1038548 y=0.26197025;
801: x=0.11007832 y=0.28015915;
802: x=0.11432796 y=0.29135016;
803: fg=153 153 0 bg=153 153 0 x=0.13155995 y=0.33598214 lc=153 153 0 ll=5 lb='S_pomeroyi_DSS3_NrdJ1';
804: x=0.13164055 y=0.33771354 lb='R_bacteriumKLH11_NrdJ2';
805: fg=0 0 0 bg=0 0 0 x=0.113910384 y=0.29177755 lc=0 0 0 ll=11;
806: x=0.12018539 y=0.3097905;
807: x=0.12035819 y=0.31027782;
808: fg=153 153 0 bg=153 153 0 x=0.13360065 y=0.34697723 lc=153 153 0 ll=5 lb='Roseobacter_MED193_NrdJ2';
809: x=0.13043448 y=0.3392027 lb='Roseobacter_SK20926_NrdJ1';
810: x=0.12981515 y=0.338452 lb='R_bacteriumY4I_NrdJ2';
811: fg=0 0 0 bg=0 0 0 x=0.121216156 y=0.31523138 lc=0 0 0 ll=11;
812: x=0.12568627 y=0.32930678;
813: fg=153 153 0 bg=153 153 0 x=0.12831827 y=0.33743787 lc=153 153 0 ll=5 lb='P_gallaeciensisBS107_NrdJ1';
814: x=0.12835509 y=0.3378745 lb='P_gallaeciensis210_NrdJ1';
815: x=0.12771158 y=0.33692762 lb='Ruegeria_R11_NrdJ2';
816: fg=0 0 0 bg=0 0 0 x=0.1067842 y=0.2730875 lc=0 0 0 ll=11;
817: x=0.107766904 y=0.27665594;
818: x=0.11680154 y=0.30876696;
819: fg=153 153 0 bg=153 153 0 x=0.12637992 y=0.34210104 lc=153 153 0 ll=5 lb='Sulfitobacter_NAS14__NrdJ1';
820: x=0.1264578 y=0.34383136 lb='RoseobacterGAI101_NrdJ1';
821: x=0.12439179 y=0.33974844 lb='O_indolifex_HEL45_NrdJ1';
822: fg=0 0 0 bg=0 0 0 x=0.109454304 y=0.28395042 lc=0 0 0 ll=11;
823: fg=153 153 0 bg=153 153 0 x=0.12473919 y=0.34468105 lc=153 153 0 ll=5 lb='R_denitrificans_114_NrdJ1';
824: x=0.12421901 y=0.3454874 lb='R_litoralisOch149_NrdJ1';
825: x=0.12192133 y=0.34173876 lb='R_bacteriumHTCC2083_NrdJ2';
826: fg=0 0 0 bg=0 0 0 x=0.10198824 y=0.25792605 lc=0 0 0 ll=11;
827: fg=153 153 0 bg=153 153 0 x=0.119744085 y=0.33989614 lc=153 153 0 ll=5 lb='O_batsensis_2597_NrdJ1';
828: fg=0 0 0 bg=0 0 0 x=0.10528634 y=0.2744767 lc=0 0 0 ll=11;
829: fg=153 153 0 bg=153 153 0 x=0.11784173 y=0.3357107 lc=153 153 0 ll=5 lb='Roseovarius_HTCC2601_NrdJ2';
830: x=0.11778769 y=0.33907717 lb='S_stellata_E37_NrdJ1';
831: x=0.11664443 y=0.3393607 lb='R_bacteriumHTCC2654_NrdJ2';
832: fg=0 0 0 bg=0 0 0 x=0.09960767 y=0.24981545 lc=0 0 0 ll=11;
833: fg=153 153 0 bg=153 153 0 x=0.115142 y=0.34086207 lc=153 153 0 ll=5 lb='Dshibae_DFL_12_NrdJ1';
834: fg=0 0 0 bg=0 0 0 x=0.100748934 y=0.25753224 lc=0 0 0 ll=11;
835: x=0.10924198 y=0.3128398;
836: fg=153 153 0 bg=153 153 0 x=0.113429554 y=0.3391376 lc=153 153 0 ll=5 lb='Roseovarius_217_NrdJ2';
837: x=0.11370066 y=0.3429877 lb='Roseovarius_TM1035_NrdJ1';
838: x=0.112062186 y=0.34035993 lb='Roseobacter_AzwK3b_NrdJ1';
839: fg=0 0 0 bg=0 0 0 x=0.09803455 y=0.24360625 lc=0 0 0 ll=11;
840: x=0.098912686 y=0.2517022;
841: x=0.10169795 y=0.27497235;
842: fg=153 153 0 bg=153 153 0 x=0.11016741 y=0.34255698 lc=153 153 0 ll=5 lb='L_vestfold_SKA53_NrdJ1';
843: x=0.10918036 y=0.34056383 lb='Roseobacter_sp_CCS2_NrdJ1';
844: fg=0 0 0 bg=0 0 0 x=0.10508768 y=0.3151867 lc=0 0 0 ll=11;
845: fg=153 153 0 bg=153 153 0 x=0.10841775 y=0.34756014 lc=153 153 0 ll=5 lb='O_antarcticus238_NrdJ2';
846: x=0.108468585 y=0.35206485 lb='O_antarcticus307_NrdJ2';
847: x=0.1056937 y=0.33873457 lb='O_granulos_HTCC2516_NrdJ1';
848: x=0.10358164 y=0.34312463 lb='R_bacterium_HTCC2150_NrdJ2';
849: fg=0 0 0 bg=0 0 0 x=0.09391172 y=0.2413465 lc=0 0 0 ll=11;
850: fg=153 153 0 bg=153 153 0 x=0.09990651 y=0.34427306 lc=153 153 0 ll=5 lb='Jannaschia_CCS1_NrdJ1';
851: x=0.09879388 y=0.34493324 lb='R_nubinhibens_ISM_NrdJ1';
852: x=0.08797977 y=0.34835982 lb='A_cryptum_JF5_NrdJ';
853: fg=0 0 0 bg=0 0 0 x=0.08153067 y=0.17664227 lc=0 0 0 ll=11;
854: x=0.081547156 y=0.18259333;
855: x=0.081637055 y=0.19340956;
856: x=0.082245104 y=0.23730332;
857: x=0.083780244 y=0.31645495;
858: fg=153 153 0 bg=153 153 0 x=0.08462172 y=0.35019705 lc=153 153 0 ll=5 lb='M_magnetotact_MS1_NrdJ1';
859: x=0.08423135 y=0.34901914 lb='M_magneticum_AMB1_NrdJ1';
860: x=0.08254468 y=0.34543768 lb='M_gryphiswaldense_MS_NrdJ1';
861: x=0.08039984 y=0.34226888 lb='A_proteobacterBAL199_NrdJ1';
862: x=0.07833605 y=0.34815702 lb='P_lavamentivorans_DS_NrdJ1';
863: x=0.076402575 y=0.34486803 lb='R_centenumSW_NrdJ1';
864: fg=0 0 0 bg=0 0 0 x=0.07434484 y=0.21532497 lc=0 0 0 ll=11;
865: x=0.073992 y=0.22281148;
866: fg=153 153 0 bg=153 153 0 x=0.06855055 y=0.35368034 lc=153 153 0 ll=5 lb='H_neptunium_15444_NrdJ';
867: x=0.06716805 y=0.35233366 lb='P_zucineumHLK1_NrdJ';
868: x=0.06586833 y=0.34817582 lb='BrevundimonasBAL3_NrdJ';
869: fg=0 0 0 bg=0 0 0 x=0.055570252 y=0.3420869 lc=0 0 0 ll=11;
870: fg=255 255 0 bg=255 255 0 x=0.053452555 y=0.3703456 lc=255 255 0 ll=5 lb='Roseophage_DSS3P2_NrdJ';
871: x=0.053105842 y=0.37071186 lb='Roseophage_EE36P1_NrdJ';
872: fg=153 153 0 bg=153 153 0 x=0.041394353 y=0.3652408 lc=153 153 0 lb='R_rubrum_ATCC_11170_NrdJ1';
873: fg=255 255 0 bg=255 255 0 x=0.032630883 y=0.36201155 lc=255 255 0 lb='Bacteriop_phi_JL001_NrdJ';
874: fg=0 153 153 bg=0 153 153 x=0.019673793 y=0.409954 lc=0 153 153 lb='S_ruber_13855_NrdJ';
875: fg=0 0 0 bg=0 0 0 x=0.034105368 y=0.03873438 lc=0 0 0 ll=11;
876: x=0.012685063 y=0.16427867;
877: x=-0.0015925181 y=0.26465797;
878: x=-0.0027816931 y=0.27336428;
879: x=-0.016825248 y=0.38060957 ll=5 lb='D_radiodurans_R1_NrdJ';
880: x=-0.0172757 y=0.3752652 lb='D_desertiVCD115_NrdJ';
881: x=-0.017879365 y=0.37071958 lb='D_geothermal_1130_NrdJ';
882: x=0.009958039 y=0.17880143 ll=11;
883: x=-0.0057926145 y=0.26812783;
884: x=-0.01720254 y=0.33500132;
885: x=-0.01859155 y=0.34342352 ll=5 lb='T_thermophilus_HB27_NrdJ';
886: x=-0.018844115 y=0.34431118 lb='T_thermophilus_HB8_NrdJ';
887: x=-0.020324498 y=0.34551737 lb='T_aquaticusY51MC23_NrdJ';
888: x=-0.001798608 y=0.23613986 ll=11;
889: x=-0.027727462 y=0.36625752 ll=5 lb='M_ruber1279_NrdJ';
890: x=-0.028928492 y=0.3648274 lb='M_silvanus9946_NrdJ';
891: x=0.030670391 y=0.041520696 ll=11;
892: x=-0.04214759 y=0.36890817 ll=5 lb='D_peptidovorans11002_NrdJ';
893: x=0.017722178 y=0.051905368 ll=11;
894: x=-0.0037953286 y=0.12838313;
895: x=-0.020489562 y=0.18900429;
896: x=-0.058250103 y=0.3390362;
897: x=-0.05989007 y=0.34570816;
898: fg=102 102 255 bg=102 102 255 x=-0.060966596 y=0.35030714 lc=102 102 255 ll=5 lb='T_maritima_MSB8_NrdJ';
899: fg=0 0 0 bg=0 0 0 x=-0.06050802 y=0.34816343 lc=0 0 0 ll=11;
900: fg=102 102 255 bg=102 102 255 x=-0.061178613 y=0.35089165 lc=102 102 255 ll=5 lb='T_petrophila_RKU1_NrdJ';
901: x=-0.06101372 y=0.35012668 lb='Thermotoga_RQ2_NrdJ';
902: x=-0.061467398 y=0.35097715 lb='MpiezophilaKA3_NrdJ';
903: fg=0 0 0 bg=0 0 0 x=-0.022936538 y=0.19717775 lc=0 0 0 ll=11;
904: x=-0.031954486 y=0.2279187;
905: x=-0.040529635 y=0.2577614;
906: fg=102 102 255 bg=102 102 255 x=-0.06661922 y=0.35048926 lc=102 102 255 ll=5 lb='T_melanesiensisBI429_NrdJ';
907: x=-0.06630029 y=0.34561 lb='T_africanusTCF52B_NrdJ';
908: x=-0.06765842 y=0.34481683 lb='F_nodosum_Rt17B1_NrdJ';
909: x=-0.07316862 y=0.3553469 lb='T_lettingaeTMO_NrdJ';
910: x=-0.07954664 y=0.35805273 lb='P_mobilis_SJ95_NrdJ';
911: fg=0 0 0 bg=0 0 0 x=0.010888029 y=0.05684756 lc=0 0 0 ll=11;
912: x=0.006434052 y=0.06877537;
913: x=-0.03501076 y=0.18166994;
914: x=-0.06364573 y=0.26102722;
915: x=-0.06951446 y=0.27787393;
916: fg=255 153 0 bg=255 153 0 x=-0.10249908 y=0.37427512 lc=255 153 0 ll=5 lb='P_aerophilum_IM2_NrdJ';
917: x=-0.104552746 y=0.37668848 lb='P_arsenaticum_13514_NrdJ';
918: fg=0 0 0 bg=0 0 0 x=-0.091370456 y=0.33527443 lc=0 0 0 ll=11;
919: fg=255 153 0 bg=255 153 0 x=-0.10306449 y=0.36712867 lc=255 153 0 ll=5 lb='P_islandicum_DSM_418_NrdJ';
920: x=-0.103807144 y=0.36802518 lb='T_neutrophilus_V24St_NrdJ';
921: x=-0.113928504 y=0.38274905 lb='P_calidifontis_11548_NrdJ';
922: x=-0.10787201 y=0.35079262 lb='C_maquilingensis_167_NrdJ';
923: fg=0 0 0 bg=0 0 0 x=0.009096312 y=0.058054645 lc=0 0 0 ll=11;
924: fg=153 0 153 bg=153 0 153 x=-0.097011246 y=0.31173265 lc=153 0 153 ll=4 lb='C_proteolyticus5265_NrdJ';
925: fg=0 0 0 bg=0 0 0 x=9.1742084E-4 y=0.063499145 lc=0 0 0 ll=11;
926: x=-8.9595566E-4 y=0.066600196;
927: x=-0.0045140795 y=0.07473877;
928: x=-0.057050005 y=0.19469877;
929: fg=255 153 0 bg=255 153 0 x=-0.13825484 y=0.38295272 lc=255 153 0 ll=4 lb='A_pernix_K1_NrdJ';
930: x=-0.14119688 y=0.3839779 lb='H_butylicus_5456_NrdJ';
931: fg=0 153 0 bg=0 153 0 x=-0.13241298 y=0.35405332 lc=0 153 0 lb='T_vaginalis_G3_NrdJ';
932: fg=0 0 0 bg=0 0 0 x=-0.0050754845 y=0.073482476 lc=0 0 0 ll=11;
933: x=-0.015301034 y=0.090748906;
934: x=-0.022608873 y=0.10340646;
935: x=-0.028731668 y=0.11518815;
936: x=-0.100331396 y=0.2548486;
937: x=-0.124624446 y=0.30493817;
938: fg=255 153 0 bg=255 153 0 x=-0.14580908 y=0.34988022 lc=255 153 0 ll=4 lb='P_abyssi_GE5_NrdJ';
939: fg=0 0 0 bg=0 0 0 x=-0.12670207 y=0.30916223 lc=0 0 0 ll=11;
940: fg=255 153 0 bg=255 153 0 x=-0.14525309 y=0.3474124 lc=255 153 0 ll=4 lb='P_furiosus_DSM_3638_NrdJ';
941: x=-0.1442871 y=0.3444201 lb='P_horikoshii_OT3_NrdJ';
942: fg=0 0 0 bg=0 0 0 x=-0.10533031 y=0.2642126 lc=0 0 0 ll=11;
943: x=-0.1196081 y=0.2913183;
944: x=-0.12018245 y=0.2924235;
945: fg=255 153 0 bg=255 153 0 x=-0.1465836 y=0.34392086 lc=255 153 0 ll=4 lb='T_kodakaraens_KOD1_NrdJ';
946: x=-0.14936839 y=0.34783164 lb='T_onnurineusNA1_NrdJ';
947: x=-0.14886005 y=0.34539002 lb='Thermococcus_AM4_NrdJ';
948: x=-0.14645836 y=0.33826435 lb='T_barophilusMP_NrdJ';
949: x=-0.1512305 y=0.3301036 lb='K_cryptofilum_OPF8_NrdJ';
950: fg=0 0 0 bg=0 0 0 x=-0.06607451 y=0.17152968 lc=0 0 0 ll=11;
951: x=-0.0990427 y=0.22383727;
952: x=-0.10779424 y=0.23861475;
953: fg=255 153 0 bg=255 153 0 x=-0.16624244 y=0.33856693 lc=255 153 0 ll=4 lb='Cenarchae_symbiosum_NrdJ';
954: x=-0.16964678 y=0.3417487 lb='N_maritimusSCM1_NrdJ';
955: fg=0 0 0 bg=0 0 0 x=-0.16234088 y=0.321842 lc=0 0 0 ll=11;
956: x=-0.16931722 y=0.33291072;
957: x=-0.17087038 y=0.33540553;
958: fg=255 153 0 bg=255 153 0 x=-0.17354304 y=0.33975205 lc=255 153 0 ll=4 lb='UncMarCrenANIW137N13_NrdJ';
959: x=-0.17419511 y=0.34068057 lb='UncMarCrenAPKG6N3_NrdJ';
960: x=-0.17387272 y=0.33996403 lb='UncMarCrenAPKG3J11_NrdJ';
961: fg=0 0 0 bg=0 0 0 x=-0.1680625 y=0.3303858 lc=0 0 0 ll=11;
962: fg=255 153 0 bg=255 153 0 x=-0.17469735 y=0.340413 lc=255 153 0 ll=4 lb='UncMarCrenAPKG10D8_NrdJ';
963: x=-0.1747816 y=0.34029981 lb='UncMarCrenAPKG8D6_NrdJ';
964: x=-0.18338312 y=0.34055433 lb='uc_crenarchaeote_NrdJ';
965: fg=0 0 0 bg=0 0 0 x=-0.06966018 y=0.16635787 lc=0 0 0 ll=11;
966: x=-0.17500553 y=0.31461057 ll=4 lb='P_marinaEXH1_NrdJ';
967: x=-0.18048383 y=0.31871596 lb='S_azorenseAzFu1_NrdJ';
968: x=-0.081711344 y=0.17524034 ll=11;
969: fg=255 153 0 bg=255 153 0 x=-0.17566834 y=0.3014465 lc=255 153 0 ll=4 lb='M_labreanum_Z_NrdJ';
970: x=-0.17542334 y=0.29824784 lb='CM_boonei_6A8_NrdJ';
971: fg=0 0 0 bg=0 0 0 x=-1.8590614E-4 y=0.06404562 lc=0 0 0 ll=11;
972: x=-0.05033549 y=0.12347642;
973: fg=255 255 0 bg=255 255 0 x=-0.2019542 y=0.31798342 lc=255 255 0 ll=4 lb='Halor_phage_HF2_NrdJ';
974: fg=0 0 0 bg=0 0 0 x=-0.07944834 y=0.15759188 lc=0 0 0 ll=11;
975: x=-0.1128118 y=0.19712994;
976: fg=255 153 0 bg=255 153 0 x=-0.21428345 y=0.32437137 lc=255 153 0 ll=4 lb='Halobacterium_NRC1_NrdJ';
977: fg=0 0 0 bg=0 0 0 x=-0.13587028 y=0.22415067 lc=0 0 0 ll=11;
978: x=-0.13955075 y=0.22851229;
979: x=-0.14713965 y=0.23760745;
980: x=-0.15121424 y=0.24254614;
981: fg=255 153 0 bg=255 153 0 x=-0.21701016 y=0.32320166 lc=255 153 0 ll=4 lb='H_marism_ATCC43049_NrdJ';
982: x=-0.21765338 y=0.32217216 lb='H_utahensis12940_NrdJ';
983: x=-0.21865797 y=0.32141516 lb='N_pharaonis_DSM_216_NrdJ';
984: x=-0.21799257 y=0.31839666 lb='H_lacusprofundi49239_NrdJ';
985: x=-0.22268268 y=0.3214293 lb='H_walsbyi_DSM_16790_NrdJ';
986: fg=255 255 0 bg=255 255 0 x=-0.23523606 y=0.32831517 lc=255 255 0 lb='Halophage_AAJ2005_NrdJ';
987: fg=0 0 0 bg=0 0 0 x=-0.0024943384 y=0.06506422 lc=0 0 0 ll=11;
988: x=-0.015556849 y=0.07816297;
989: x=-0.10547867 y=0.16933908;
990: x=-0.11581516 y=0.17993656;
991: x=-0.18124323 y=0.24776448;
992: fg=0 0 255 bg=0 0 255 x=-0.20623185 y=0.2745466 lc=0 0 255 ll=4 lb='M_bovis_b_AF2122_97_NrdJ';
993: fg=0 0 0 bg=0 0 0 x=-0.18852773 y=0.2552329 lc=0 0 0 ll=11;
994: fg=0 0 255 bg=0 0 255 x=-0.1896051 y=0.25636226 lc=0 0 255 ll=4 lb='M_tuberc_CDC1551_NrdJ';
995: fg=0 0 0 bg=0 0 0 x=-0.1894671 y=0.25618538 lc=0 0 0 ll=11;
996: fg=0 0 255 bg=0 0 255 x=-0.18971133 y=0.25643578 lc=0 0 255 ll=4 lb='M_tubercul_H37Rv_NrdJ';
997: x=-0.19024648 y=0.25696692 lb='M_tuberculo94_M4241A_NrdJ';
998: x=-0.19862035 y=0.2611513 lb='Mycobacterium_KMS_NrdJ';
999: x=-0.19416042 y=0.25441012 lb='M_vanbaalenii_PYR_1_NrdJ';
1000: fg=153 0 153 bg=153 0 153 x=-0.2450919 y=0.29351935 lc=153 0 153 lb='D_audaxviatorMP104C_NrdJ';
1001: fg=0 0 0 bg=0 0 0 x=-0.009379536 y=0.0677885 lc=0 0 0 ll=11;
1002: x=-0.11837921 y=0.16670042;
1003: fg=255 0 255 bg=255 0 255 x=-0.18089552 y=0.22406578 lc=255 0 255 ll=4 lb='Anaerom_sp_Fw1095_NrdJ1';
1004: x=-0.18337254 y=0.22502536 lb='A_dehalogenans2CP1_NrdJ1';
1005: fg=0 0 0 bg=0 0 0 x=-0.014029685 y=0.069569096 lc=0 0 0 ll=11;
1006: x=-0.022881508 y=0.076996654;
1007: fg=255 153 0 bg=255 153 0 x=-0.16987467 y=0.20599627 lc=255 153 0 ll=4 lb='M_thermoa_Delta_H_NrdJ';
1008: fg=0 0 0 bg=0 0 0 x=-0.12776844 y=0.16402149 lc=0 0 0 ll=11;
1009: x=-0.15038997 y=0.1830032;
1010: x=-0.15863632 y=0.19000094;
1011: fg=255 153 0 bg=255 153 0 x=-0.23944366 y=0.25934666 lc=255 153 0 ll=4 lb='S_solfataricus_P2_NrdJ';
1012: x=-0.24230951 y=0.26021108 lb='S_acidocal_DSM_639_NrdJ';
1013: x=-0.23407878 y=0.2516606 lb='S_tokodaii_str_7_NrdJ';
1014: x=-0.23696811 y=0.25160134 lb='M_sedula_DSM_5348_NrdJ';
1015: fg=0 0 0 bg=0 0 0 x=-0.021418042 y=0.072165884 lc=0 0 0 ll=11;
1016: x=-0.025215263 y=0.074911885;
1017: fg=0 0 255 bg=0 0 255 x=-0.20733415 y=0.21768689 lc=0 0 255 ll=4 lb='R_xylanoph_DSM9941_NrdJ';
1018: fg=0 0 0 bg=0 0 0 x=-0.03421901 y=0.08134738 lc=0 0 0 ll=11;
1019: x=-0.040952954 y=0.08633168;
1020: fg=0 0 255 bg=0 0 255 x=-0.23271362 y=0.23326391 lc=0 0 255 ll=4 lb='S_thermop_IAM14863_NrdJ';
1021: fg=0 0 0 bg=0 0 0 x=-0.066706985 y=0.105174206 lc=0 0 0 ll=11;
1022: x=-0.19249465 y=0.19827914;
1023: x=-0.23201822 y=0.22787388 ll=4 lb='C_aurantiacus_J10fl_NrdJ';
1024: x=-0.23240687 y=0.22748029 lb='C_aggregans_9485_NrdJ';
1025: x=-0.24325538 y=0.23136342 lb='G_aurantiacaT27_NrdJ';
1026: x=-0.04513855 y=0.0887922 ll=11;
1027: fg=255 0 255 bg=255 0 255 x=-0.26297623 y=0.24087453 lc=255 0 255 ll=4 lb='D_psychroph_LSv54_NrdJ';
1028: fg=0 0 0 bg=0 0 0 x=-0.23320386 y=0.2154923 lc=0 0 0 ll=11;
1029: x=-0.24062471 y=0.22055174 ll=4 lb='Leptospirillum_IIUBA_NrdJ';
1030: x=-0.23952459 y=0.21969986 lb='L_Group_II5wayCG_NrdJ';
1031: x=-0.026020836 y=0.07355777 ll=11;
1032: x=-0.044188645 y=0.08522059;
1033: fg=255 153 0 bg=255 153 0 x=-0.20423304 y=0.18921769 lc=255 153 0 ll=4 lb='M_thermophila_PT_NrdJ';
1034: x=-0.19413546 y=0.18030982 lb='Uncul_ArchGZfos9C4_NrdJ';
1035: fg=0 0 0 bg=0 0 0 x=-0.029126555 y=0.07445951 lc=0 0 0 ll=11;
1036: x=-0.034260873 y=0.07736719;
1037: x=-0.040817484 y=0.0811769;
1038: fg=255 153 0 bg=255 153 0 x=-0.20811224 y=0.18468602 lc=255 153 0 ll=4 lb='A_fulgidus_DSM_4304_NrdJ';
1039: fg=0 0 0 bg=0 0 0 x=-0.044451177 y=0.083261415 lc=0 0 0 ll=11;
1040: x=-0.10536267 y=0.11910694;
1041: x=-0.17272897 y=0.15925519;
1042: fg=255 153 0 bg=255 153 0 x=-0.23464938 y=0.19662435 lc=255 153 0 ll=4 lb='T_acidophilum_NrdJ';
1043: x=-0.23723938 y=0.19721864 lb='T_volcanium_NrdJ';
1044: x=-0.2450626 y=0.19924754 lb='P_torridus_DSM_9790_NrdJ';
1045: fg=0 0 0 bg=0 0 0 x=-0.08817198 y=0.10738554 lc=0 0 0 ll=11;
1046: fg=255 153 0 bg=255 153 0 x=-0.22450063 y=0.18359686 lc=255 153 0 ll=4 lb='A_booneiT469_NrdJ1';
1047: x=-0.22215211 y=0.18034722 lb='A_booneiT469_NrdJ2';
1048: fg=0 0 0 bg=0 0 0 x=-0.15765889 y=0.14193036 lc=0 0 0 ll=11;
1049: x=-0.21392694 y=0.17176867 ll=4 lb='D_thermophilumH612_NrdJ';
1050: x=-0.21603136 y=0.17206067 lb='D_turgidum6724_NrdJ';
1051: x=-0.03659682 y=0.07627377 ll=11;
1052: x=-0.12938568 y=0.11783268;
1053: x=-0.14510894 y=0.12519109;
1054: x=-0.16839215 y=0.13640371;
1055: fg=255 0 255 bg=255 0 255 x=-0.26485524 y=0.18484928 lc=255 0 255 ll=4 lb='D_desulfuricans_G20_NrdJ';
1056: fg=0 0 0 bg=0 0 0 x=-0.17801064 y=0.14097025 lc=0 0 0 ll=11;
1057: x=-0.2642709 y=0.182511;
1058: fg=255 0 255 bg=255 0 255 x=-0.26523414 y=0.18298145 lc=255 0 255 ll=4 lb='D_vulg_v_Hildenb_NrdJ';
1059: x=-0.26562777 y=0.1831552 lb='D_vulgaris_DP4_NrdJ';
1060: x=-0.26243386 y=0.17991115 lb='DvulgarisMiyazaki_NrdJ';
1061: fg=0 0 0 bg=0 0 0 x=-0.16596483 y=0.13439378 lc=0 0 0 ll=11;
1062: fg=255 0 255 bg=255 0 255 x=-0.2655384 y=0.17899148 lc=255 0 255 ll=4 lb='Ddesulfuricans27774_NrdJ';
1063: x=-0.26055622 y=0.17550771 lb='D_piger_29098_NrdJ';
1064: fg=0 0 0 bg=0 0 0 x=-0.13850836 y=0.12155972 lc=0 0 0 ll=11;
1065: x=-0.14271766 y=0.12330668;
1066: fg=255 0 255 bg=255 0 255 x=-0.26246867 y=0.17378597 lc=255 0 255 ll=4 lb='D_retbaense5692_NrdJ';
1067: x=-0.266295 y=0.17379357 ll=3 lb='D_baculatum4028_NrdJ';
1068: x=-0.27627832 y=0.17607138 lb='D_thiodismutansASO31_NrdJ';
1069: fg=0 0 0 bg=0 0 0 x=-0.037198476 y=0.07638847 lc=0 0 0 ll=11;
1070: x=-0.03992837 y=0.07698773;
1071: x=-0.0467907 y=0.07906291;
1072: x=-0.050657526 y=0.080255665;
1073: x=-0.05850688 y=0.08272458;
1074: x=-0.074586734 y=0.08788038;
1075: x=-0.10238206 y=0.096962735;
1076: x=-0.121578075 y=0.10347149;
1077: x=-0.13258392 y=0.107271336;
1078: x=-0.14045085 y=0.110085405;
1079: x=-0.19835432 y=0.13189018;
1080: fg=255 0 255 bg=255 0 255 x=-0.24234654 y=0.14873527 lc=255 0 255 ll=3 lb='G_sulfurred_PCA_NrdJ';
1081: x=-0.23955056 y=0.14714341 lb='G_metallireduc_GS15_NrdJ1';
1082: fg=0 0 0 bg=0 0 0 x=-0.16121985 y=0.11725606 lc=0 0 0 ll=11;
1083: fg=255 0 255 bg=255 0 255 x=-0.2461597 y=0.14763974 lc=255 0 255 ll=3 lb='G_bemidjiens_Bem_NrdJ';
1084: fg=0 0 0 bg=0 0 0 x=-0.18874998 y=0.12659065 lc=0 0 0 ll=11;
1085: fg=255 0 255 bg=255 0 255 x=-0.24424921 y=0.14575218 lc=255 0 255 ll=3 lb='Geobacter_FRC32_NrdJ';
1086: x=-0.24695034 y=0.14596565 lb='G_uraniumred_Rf4_NrdJ1';
1087: fg=0 0 0 bg=0 0 0 x=-0.14169326 y=0.11013657 lc=0 0 0 ll=11;
1088: fg=255 0 255 bg=255 0 255 x=-0.2506056 y=0.14505792 lc=255 0 255 ll=3 lb='P_propion_DSM2379_NrdJ';
1089: x=-0.2485578 y=0.14309992 lb='G_lovleyi_SZ_NrdJ';
1090: x=-0.25079927 y=0.14176802 lb='S_aciditrophicus_SB_NrdJ';
1091: fg=0 0 0 bg=0 0 0 x=-0.1277641 y=0.10402831 lc=0 0 0 ll=11;
1092: fg=255 0 255 bg=255 0 255 x=-0.24716595 y=0.13798003 lc=255 0 255 ll=3 lb='D_acetoxid_DSM_684_NrdJ';
1093: x=-0.24886745 y=0.13701785 lb='P_carbinolicus_2380_NrdJ';
1094: x=-0.2684763 y=0.1383963 lb='Delta_proteob_MLMS1_NrdJ';
1095: fg=0 0 0 bg=0 0 0 x=-0.2672871 y=0.13465649 lc=0 0 0 lb='D_acetiphilus12809_NrdJ';
1096: x=-0.2647052 y=0.1309859 lb='uc_Termite_RsD17_NrdJ';
1097: x=-0.23397474 y=0.1212412 lb='T_yellowstonii11347_NrdJ1';
1098: x=-0.04348032 y=0.07748291 ll=11;
1099: x=-0.050639432 y=0.07872481;
1100: x=-0.0640412 y=0.081126206;
1101: x=-0.07512835 y=0.08336752;
1102: fg=153 0 153 bg=153 0 153 x=-0.235533 y=0.11764841 lc=153 0 153 ll=3 lb='C_hydrogenofor_Z2901_NrdJ';
1103: fg=0 0 0 bg=0 0 0 x=-0.19606552 y=0.10711881 lc=0 0 0 ll=11;
1104: fg=153 0 153 bg=153 0 153 x=-0.23642184 y=0.115277015 lc=153 0 153 ll=3 lb='ThermoanaerobactX514_NrdJ';
1105: x=-0.23378903 y=0.11431062 lb='T_pseudethanoli33223_NrdJ';
1106: fg=0 0 0 bg=0 0 0 x=-0.088781185 y=0.08513602 lc=0 0 0 ll=11;
1107: fg=153 0 153 bg=153 0 153 x=-0.2638115 y=0.11649881 lc=153 0 153 ll=3 lb='C_cellulolyticum_H10_NrdJ';
1108: fg=0 0 0 bg=0 0 0 x=-0.11105936 y=0.08862027 lc=0 0 0 ll=11;
1109: x=-0.1146347 y=0.08919975;
1110: fg=0 153 153 bg=0 153 153 x=-0.26586503 y=0.11457164 lc=0 153 153 ll=3 lb='BcapillosusATCC29799_NrdJ';
1111: fg=153 0 153 bg=153 0 153 x=-0.27220953 y=0.11384401 lc=153 0 153 lb='C_leptum753_NrdJ';
1112: x=-0.2615273 y=0.11044772 lb='A_colihominis17241_NrdJ';
1113: x=-0.24542466 y=0.10478062 lb='H_orenii_H_168_NrdJ';
1114: fg=0 0 0 bg=0 0 0 x=-0.045815986 y=0.077703565 lc=0 0 0 ll=11;
1115: x=-0.047808196 y=0.07791407;
1116: x=-0.06380747 y=0.07978412;
1117: fg=153 0 153 bg=153 0 153 x=-0.2752935 y=0.105691865 lc=153 0 153 ll=3 lb='D_hafniense_DCB2_NrdJ';
1118: x=-0.27389446 y=0.103160575 lb='M_thermo_ATCC39073_NrdJ';
1119: fg=0 0 0 bg=0 0 0 x=-0.05426724 y=0.07852427 lc=0 0 0 ll=11;
1120: fg=153 0 153 bg=153 0 153 x=-0.25014582 y=0.09812488 lc=153 0 153 ll=3 lb='N_thermophilusJW_NMW_NrdJ';
1121: fg=0 0 0 bg=0 0 0 x=-0.27206424 y=0.09788307 lc=0 0 0 lb='C_acidaminovorans_NrdJ';
1122: x=-0.0783884 y=0.0800538 ll=11;
1123: fg=255 0 255 bg=255 0 255 x=-0.24849609 y=0.093275614 lc=255 0 255 ll=3 lb='S_fumaroxidans_MPOB_NrdJ';
1124: x=-0.25962248 y=0.092121616 lb='D_alkenivoransAK01_NrdJ';
1125: fg=0 0 0 bg=0 0 0 x=-0.07335303 y=0.07759085 lc=0 0 0 ll=11;
1126: x=-0.24797349 y=0.08533612;
1127: x=-0.26965216 y=0.08653851 ll=3 lb='D_ethenogenes_195_NrdJ2';
1128: x=-0.26832205 y=0.08612574 ll=11;
1129: x=-0.27172062 y=0.08627648 ll=3 lb='Dehalococc_CBDB1_NrdJ2';
1130: x=-0.2793877 y=0.086493745 lb='Dehalococcoides_BAV1_NrdJ';
1131: x=-0.2766827 y=0.08097094 ll=11;
1132: x=-0.28363597 y=0.08112507 ll=3 lb='Dehalococc_CBDB1_NrdJ3';
1133: x=-0.28487873 y=0.08106177 lb='Dehalococcoides_BAV1_NrdJ3';
edges
4: fg=255 255 0 w=2 sh=1 dr=1 lc=0 0 0 lk=null lx=0 ly=0 ll=11 lv=1;
6:;
8:;
9:;
7:;
5:;
3:;
10:;
2:;
13:;
17: fg=0 0 0;
19:;
20:;
18:;
16:;
21: fg=255 255 0;
15: fg=0 0 0;
22: fg=0 153 0;
14: fg=0 0 0;
12:;
36: fg=0 255 0;
37:;
35:;
39:;
40:;
38:;
34:;
41:;
33:;
42:;
32:;
44:;
45:;
43:;
31:;
46:;
30:;
48:;
49:;
47:;
29:;
50:;
28:;
56:;
57:;
55:;
62:;
65:;
66:;
64:;
68:;
69:;
67:;
63:;
61:;
71:;
73:;
74:;
72:;
70:;
60:;
75:;
59:;
78:;
79:;
77:;
80:;
76:;
58:;
54:;
83:;
84:;
82:;
85:;
81:;
53:;
86:;
52:;
89:;
90:;
88:;
94:;
95:;
93:;
96:;
92:;
97:;
91:;
87:;
51:;
27:;
98: fg=255 255 0;
26: fg=0 0 0;
102: fg=153 0 153;
103:;
101:;
106:;
107:;
105:;
108:;
104:;
100:;
110: fg=255 255 0;
111:;
109:;
99: fg=0 0 0;
25:;
114: fg=255 255 0;
115: fg=153 153 0;
113: fg=0 0 0;
116: fg=0 255 255;
112: fg=0 0 0;
24:;
121: fg=0 153 0;
122:;
120:;
124:;
125:;
123:;
119:;
126: fg=0 0 153;
118: fg=0 0 0;
132: fg=153 0 153;
133:;
131:;
134:;
130:;
138:;
139:;
137:;
140:;
136:;
143:;
144:;
142:;
145:;
141:;
135:;
129:;
146:;
128:;
148:;
150:;
152:;
153:;
151:;
149:;
147:;
127:;
117: fg=0 0 0;
23:;
11:;
1:;
174: fg=153 153 0;
178:;
179:;
177:;
180:;
176:;
185:;
186:;
184:;
187:;
183:;
189:;
190:;
188:;
182:;
191:;
181:;
175:;
173:;
192:;
172:;
196:;
200:;
201:;
199:;
202:;
198:;
203:;
197:;
195:;
204:;
194:;
206: fg=0 0 255;
207: fg=153 153 0;
205: fg=0 0 0;
193:;
171:;
209: fg=153 153 0;
210:;
208:;
170: fg=0 0 0;
212: fg=153 153 0;
213:;
211:;
169: fg=0 0 0;
216: fg=153 153 0;
217:;
215:;
218:;
214:;
168: fg=0 0 0;
226: fg=153 153 0;
228:;
229:;
227:;
225:;
231:;
233:;
234:;
232:;
230:;
224:;
238:;
239:;
237:;
241:;
242:;
240:;
236:;
244:;
245:;
243:;
235:;
223:;
246:;
222:;
249:;
250:;
248:;
254:;
255:;
253:;
256:;
252:;
257:;
251:;
247:;
221:;
259:;
260:;
258:;
220:;
262:;
263:;
261:;
219:;
167: fg=0 0 0;
264: fg=153 153 0;
166: fg=0 0 0;
270: fg=153 153 0;
271:;
269:;
272:;
268:;
273:;
267:;
274:;
266:;
275:;
265:;
165: fg=0 0 0;
282: fg=153 153 0;
284:;
285:;
283:;
281:;
286:;
280:;
287:;
279:;
296:;
299:;
300:;
298:;
304:;
305:;
303:;
306:;
302:;
307:;
301:;
297:;
295:;
309:;
310:;
308:;
294:;
315:;
316:;
314:;
317:;
313:;
318:;
312:;
319:;
311:;
293:;
322:;
325:;
326:;
324:;
327:;
323:;
321:;
328:;
320:;
292:;
331:;
332:;
330:;
334:;
335:;
333:;
329:;
291:;
337:;
339:;
340:;
338:;
336:;
290:;
342:;
343:;
341:;
289:;
345:;
346:;
344:;
288:;
278:;
347:;
277:;
348:;
276:;
164: fg=0 0 0;
354:;
355:;
353:;
357:;
358:;
356:;
352:;
359:;
351:;
360:;
350:;
361: fg=255 0 255;
349: fg=0 0 0;
163:;
367: fg=0 153 153;
368:;
366:;
372:;
374:;
375:;
373:;
371:;
376:;
370:;
378:;
379:;
377:;
369:;
365:;
380:;
364:;
382:;
383:;
381:;
363:;
384:;
362:;
162: fg=0 0 0;
386: fg=255 0 255;
388: fg=0 0 0;
389:;
387:;
385:;
161:;
390: fg=153 153 0;
160: fg=0 0 0;
391: fg=255 0 255;
159: fg=0 0 0;
398:;
399:;
397:;
401:;
402:;
400:;
396:;
403: fg=0 153 153;
395: fg=0 0 0;
409: fg=255 0 255;
411:;
412:;
410:;
408:;
413:;
407:;
415:;
416:;
414:;
406:;
417:;
405:;
419: fg=0 0 0;
421:;
422:;
420:;
418:;
404:;
394:;
423:;
393:;
436: fg=0 0 255;
437:;
435:;
438:;
434:;
439:;
433:;
441:;
442:;
440:;
432:;
443:;
431:;
444:;
430:;
445:;
429:;
450:;
451:;
449:;
452:;
448:;
457:;
458:;
456:;
459:;
455:;
460:;
454:;
461:;
453:;
447:;
462:;
446:;
428:;
466:;
467:;
465:;
469:;
470:;
468:;
464:;
471:;
463:;
427:;
474:;
475:;
473:;
476:;
472:;
426:;
478:;
481:;
482:;
480:;
484:;
485:;
483:;
479:;
477:;
425:;
486:;
424:;
392: fg=0 0 0;
158:;
489: fg=153 0 153;
490:;
488:;
491:;
487:;
157: fg=0 0 0;
493:;
494:;
492:;
156:;
496: fg=153 153 0;
498:;
499:;
497:;
495:;
155: fg=0 0 0;
501: fg=0 255 0;
511: fg=153 0 153;
512:;
510:;
517:;
518:;
516:;
519:;
515:;
520:;
514:;
521:;
513:;
509:;
525:;
526:;
524:;
527:;
523:;
528:;
522:;
508:;
529:;
507:;
530:;
506:;
531:;
505:;
535:;
536:;
534:;
537: fg=0 0 0;
533:;
541: fg=153 0 153;
542:;
540:;
543:;
539:;
545:;
546:;
544:;
538:;
532: fg=0 0 0;
504:;
560: fg=0 153 153;
561:;
559:;
563:;
564:;
562:;
558:;
567:;
568:;
566:;
570:;
571:;
569:;
565:;
557:;
573:;
574:;
572:;
556:;
577:;
579:;
580:;
578:;
576:;
583:;
584:;
582:;
585:;
581:;
575:;
555:;
588:;
589:;
587:;
590:;
586:;
554:;
593:;
594:;
592:;
595:;
591:;
553:;
599:;
600:;
598:;
602:;
603:;
601:;
597:;
604:;
596:;
552:;
605:;
551:;
606:;
550:;
607: fg=255 0 255;
549: fg=0 0 0;
611: fg=153 0 153;
612:;
610:;
616:;
617:;
615:;
618:;
614:;
619:;
613:;
609:;
620: fg=255 153 153;
608: fg=0 0 0;
548:;
629: fg=153 0 0;
630:;
628:;
631:;
627:;
634:;
637:;
638:;
636:;
639:;
635:;
633:;
641:;
642:;
640:;
632:;
626:;
644: fg=255 0 0;
646: fg=153 0 0;
647:;
645:;
643: fg=0 0 0;
625:;
651: fg=153 0 0;
652:;
650:;
658:;
659:;
657:;
660:;
656:;
661:;
655:;
666:;
671:;
672:;
670:;
673:;
669:;
674:;
668:;
675:;
667:;
665:;
676:;
664:;
679:;
680:;
678:;
681:;
677:;
663:;
683:;
684:;
682:;
662:;
654:;
691:;
692:;
690:;
693:;
689:;
695:;
696:;
694:;
688:;
697:;
687:;
698:;
686:;
699:;
685:;
653:;
649:;
702:;
704:;
706:;
707:;
705:;
703:;
701:;
708:;
700:;
648:;
624: fg=0 0 0;
713: fg=153 0 0;
714:;
712:;
715:;
711:;
716:;
710:;
717:;
709:;
623: fg=0 0 0;
731: fg=255 0 0;
732:;
730:;
733:;
729:;
734:;
728:;
735:;
727:;
736:;
726:;
739:;
740:;
738:;
741:;
737:;
725:;
746:;
747:;
745:;
749:;
750:;
748:;
744:;
754:;
755:;
753:;
756:;
752:;
757:;
751:;
743:;
761: fg=153 0 0;
763:;
764:;
762:;
760:;
766: fg=255 0 0;
767:;
765:;
759: fg=0 0 0;
768:;
758:;
742:;
724:;
769:;
723:;
770: fg=255 0 0;
722: fg=0 0 0;
771: fg=255 0 0;
721: fg=0 0 0;
773: fg=255 0 0;
774:;
772:;
720: fg=0 0 0;
775: fg=255 255 0;
719: fg=0 0 0;
788: fg=153 153 0;
790:;
791:;
789:;
787:;
792:;
786:;
793:;
785:;
802:;
803:;
801:;
807:;
808:;
806:;
809:;
805:;
812:;
813:;
811:;
814:;
810:;
804:;
800:;
818:;
819:;
817:;
820:;
816:;
822:;
823:;
821:;
815:;
799:;
824:;
798:;
826:;
828:;
829:;
827:;
825:;
797:;
830:;
796:;
832:;
835:;
836:;
834:;
837:;
833:;
831:;
795:;
841:;
842:;
840:;
844:;
845:;
843:;
839:;
846:;
838:;
794:;
784:;
847:;
783:;
849:;
850:;
848:;
782:;
851:;
781:;
857:;
858:;
856:;
859:;
855:;
860:;
854:;
861:;
853:;
862:;
852:;
780:;
865:;
866:;
864:;
867:;
863:;
779:;
869: fg=255 255 0;
870:;
868:;
778: fg=0 0 0;
871: fg=153 153 0;
777: fg=0 0 0;
872: fg=255 255 0;
776: fg=0 0 0;
718:;
622:;
873: fg=0 153 153;
621: fg=0 0 0;
547:;
503:;
878:;
879:;
877:;
880:;
876:;
884:;
885:;
883:;
886:;
882:;
888:;
889:;
887:;
881:;
875:;
891:;
897: fg=102 102 255;
899:;
900:;
898:;
896:;
901:;
895:;
905:;
906:;
904:;
907:;
903:;
908:;
902:;
894:;
909:;
893:;
915: fg=255 153 0;
916:;
914:;
918:;
919:;
917:;
913:;
920:;
912:;
921:;
911:;
923: fg=153 0 153;
928: fg=255 153 0;
929:;
927:;
930: fg=0 153 0;
926: fg=0 0 0;
937: fg=255 153 0;
939:;
940:;
938:;
936:;
944:;
945:;
943:;
946:;
942:;
947:;
941:;
935:;
948:;
934:;
952:;
953:;
951:;
957:;
958:;
956:;
959:;
955:;
961:;
962:;
960:;
954:;
950:;
963:;
949:;
933:;
965: fg=0 0 0;
966:;
964:;
932:;
968: fg=255 153 0;
969:;
967:;
931: fg=0 0 0;
925:;
972: fg=255 255 0;
975: fg=255 153 0;
980:;
981:;
979:;
982:;
978:;
983:;
977:;
984:;
976:;
974:;
985: fg=255 255 0;
973: fg=0 0 0;
971:;
991: fg=0 0 255;
993:;
995:;
996:;
994:;
992:;
990:;
997:;
989:;
998:;
988:;
999: fg=153 0 153;
987: fg=0 0 0;
1002: fg=255 0 255;
1003:;
1001:;
1006: fg=255 153 0;
1010:;
1011:;
1009:;
1012:;
1008:;
1013:;
1007:;
1005:;
1016: fg=0 0 255;
1019:;
1022: fg=0 0 0;
1023:;
1021:;
1024:;
1020:;
1018:;
1026: fg=255 0 255;
1028: fg=0 0 0;
1029:;
1027:;
1025:;
1017:;
1015:;
1032: fg=255 153 0;
1033:;
1031:;
1037:;
1041:;
1042:;
1040:;
1043:;
1039:;
1045:;
1046:;
1044:;
1038:;
1036:;
1048: fg=0 0 0;
1049:;
1047:;
1035:;
1054: fg=255 0 255;
1057:;
1058:;
1056:;
1059:;
1055:;
1053:;
1061:;
1062:;
1060:;
1052:;
1065:;
1066:;
1064:;
1067:;
1063:;
1051:;
1079:;
1080:;
1078:;
1082:;
1084:;
1085:;
1083:;
1081:;
1077:;
1087:;
1088:;
1086:;
1076:;
1089:;
1075:;
1091:;
1092:;
1090:;
1074:;
1093:;
1073:;
1094: fg=0 0 0;
1072:;
1095:;
1071:;
1096:;
1070:;
1101: fg=153 0 153;
1103:;
1104:;
1102:;
1100:;
1106:;
1109: fg=0 153 153;
1110: fg=153 0 153;
1108: fg=0 0 0;
1111: fg=153 0 153;
1107: fg=0 0 0;
1105:;
1099:;
1112: fg=153 0 153;
1098: fg=0 0 0;
1116: fg=153 0 153;
1117:;
1115:;
1119:;
1120: fg=0 0 0;
1118:;
1114:;
1122: fg=255 0 255;
1123:;
1121:;
1113: fg=0 0 0;
1097:;
1069:;
1126:;
1128:;
1129:;
1127:;
1125:;
1131:;
1132:;
1130:;
1124:;
1068:;
1050:;
1034:;
1030:;
1014:;
1004:;
1000:;
986:;
970:;
924:;
922:;
910:;
892:;
890:;
874:;
502:;
500:;
154:;
}
{DENDRO
root=1
drawer=RadialPhylogram
toscale=true
radiallabels=false
collapsed=0
trans=angle:0.0 scaleX:1155.0492 scaleY:1155.0492 flipH:0 flipV:0 leftMargin:794 rightMargin:794 topMargin:537 bottomMargin:537;
}
