# Supplementary material for: Ribonucleotide reduction - horizontal transfer of a required function spans all three domains
Source: BMC Evol Biol. 2010 Dec 10;10:383. doi: 10.1186/1471-2148-10-383 (PMC3019208; doi:10.1186/1471-2148-10-383)
Supplement: Additional file 1 — All PhyML trees in Dendroscope format. This file is a gzipped tar archive containing all maximum likelihood trees presented here plus three additional trees from the class I radical-generating subunit (NrdB/F), in Dendroscope format. Individual files can be opened and read using dendroscope [76], which is available for download from: http://www.dendroscope.org/. Files have long informative names in which individual parts are separated by periods. First comes the name of the protein, second the name of the sequence selection, third the name of the alignment program (probcons in all cases), fourth the name of the site selection (wa00 in all cases) and fifth the PhyML parameters. See additional file 2 for descriptions of trees. [file 1471-2148-10-383-S1.GZ › NrdD.uniqseqs.muscle.bionj.noaccno.cdendro]

#DENDROSCOPE
{TREE 'Tree1'
((((((((((M_jannaschii_2661_NrdD:0.16156356,M_aeolicus_Nankai_3_NrdD:0.18321666):0.015790647,((((M_maripaludis_S2_NrdD:0.03394868,M_maripaludis_C7_NrdD:0.031325474):0.05345571,M_vannielii_SB_NrdD:0.08539034):0.049339242,(M_maripaludis_C5_NrdD:0.022923352,M_maripaludisC6_NrdD:0.027334379):0.11168237):0.035861295,M_voltaeA3_NrdD:0.16042787):0.028317435):0.08096075,B_mallei_NCTC_10229_NrdD:0.28243327):0.032194022,(M_kandleri_AV19_NrdD:0.29185477,(M_thermoa_Delta_H_NrdD:0.19073778,(M_stadtmanae_3091_NrdD:0.19396798,((M_smithii_ATCC_35061_NrdD:0.0124086,M_smithii_DSM2375_NrdD:0.014864127):0.013790257,M_smithii2374_NrdD:0.02577806):0.1484635):0.008469433):0.109408714):0.007877117):0.007823838,((((M_acetivorans_C2A_NrdD:0.05214663,M_barkeri_Fusaro_NrdD:0.049505215):0.03494154,M_mazei_Go1_NrdD:0.09038473):0.110086665,(M_burtonii_DSM_6242_NrdD1:0.18217659,(M_hungatei_JF1_NrdD:0.18551248,M_thermophila_PT_NrdD:0.17102161):0.005628231):0.013801437):0.009453984,(Uncul_Arch_GZfos12E1_NrdD:0.09800586,Uncul_Arch_GZfos27G5_NrdD:0.09398309):0.11279333):0.14005724):0.013834759,M_burtonii_DSM_6242_NrdD2:0.33741277):0.00584004,(C_K_stuttgartiensis_NrdD:0.30479905,T_acidaminovoran6589_NrdD:0.31636658):0.049176905):0.014789842,(((((((((((P_abyssi_GE5_NrdD:0.09620882,P_horikoshii_OT3_NrdD:0.086984456):0.008671085,P_furiosus_DSM_3638_NrdD:0.09293332):0.019677013,(T_kodakaraens_KOD1_NrdD:0.10155,(T_onnurineusNA1_NrdD:0.0768109,Thermococcus_AM4_NrdD:0.08054951):0.023318665):0.016520431):0.029981207,S_marinus_F1_NrdD:0.14512987):0.019009698,N_equitans_Kin4M_NrdD:0.17132257):0.009873582,(P_islandicum_DSM_418_NrdD:0.006597549,T_neutrophilus_V24St_NrdD:0.006647484):0.15955909):0.04547734,H_butylicus_5456_NrdD:0.21129115):0.049313232,I_hospitalis_KIN4_I_NrdD:0.26470724):0.024944887,T_pendens_Hrk_5_NrdD:0.2832332):0.05958973,((Hydrogenivirg1285R11_NrdD:0.1707066,SulfurihydrogenYO3AO_NrdD2:0.18339175):0.056073498,K_cryptofilum_OPF8_NrdD:0.23605806):0.13485703):0.007364754,(((((C_perfringens13_NrdD2:0.0,C_perfringensF4969_NrdD2:0.0025978156):0.0071585565,C_perfringensB3626_NrdD:0.010915847):0.007152455,(((C_perfringens_13124_NrdD2:0.0036569412,C_perfringens8239_NrdD2:0.002976558):0.0015009152,C_perfringensJGS1721_NrdD2:0.0034742092):0.0034709058,C_perfringensJGS1987_NrdD2:0.010541941):0.011801382):0.26646024,(((((((C_dipht_NCTC13129_NrdD:0.08720105,C_striatum_6940_NrdD:0.10319346):0.028166369,C_urealyticum7109_NrdD:0.120322704):0.036111645,(((A_odontolyticus17982_NrdD:0.11892095,A_urogenitalis15434_NrdD:0.1290265):0.004829429,(M_curtisii43063_NrdD:0.077125415,M_mulieris35243_NrdD:0.061763477):0.055088215):0.0067971097,A_coleocanis_DSM1543_NrdD:0.13091323):0.025742711):0.014073617,((((((P_aeruginosa_PAO1_NrdD:0.01733048,(P_aerugino_UCBPPPA14_NrdD:0.0021799526,P_aeruginosa_PACS2_NrdD:0.002271086):0.0150565095):0.013046762,P_aeruginosa_PA7_NrdD:0.029312527):0.06132468,P_stutzeri_A1501_NrdD:0.084312774):0.049151286,(((((((((R_eutropha_H16_NrdD:0.08972524,(R_metallid_CH34_NrdD:0.08555902,(Acidovorax_JS42_NrdD:0.03011057,DiaphorobacterTPSY_NrdD:0.031636417):0.057303365):0.002233575):0.018346962,(P_denitrif_PD1222_NrdD:0.097089306,BrevundimonasBAL3_NrdD:0.10586272):0.0073105744):0.010546891,T_denitr_ATCC25259_NrdD:0.11972635):0.002014966,(((R_rubrum_ATCC_11170_NrdD:0.07417036,R_centenumSW_NrdD:0.07590621):0.0058147176,(R_palustris_BisB18_NrdD:0.029232094,R_palustris_BisA53_NrdD:0.029591436):0.053477887):0.017399495,R_palustrisTIE1_NrdD:0.10074395):0.0129686985):0.004407201,(D_acetoxid_DSM_684_NrdD1:0.10393406,G_lovleyi_SZ_NrdD:0.101814814):0.02007855):0.0053168423,(K_koreensis16069_NrdD:0.11856275,(O_formigenesHOxBLS_NrdD:0.044880293,O_formigenesOXCC13_NrdD:0.047934078):0.0725544):0.012601008):0.0013373537,(R_gelatinosus_PM1_NrdD:0.1192483,((((((((B_pseudom_K96243_NrdD:0.0017680186,(B_pseudomallei_1655_NrdD:5.342117E-4,B_pseudomallei52237_NrdD:0.0012232576):0.0016735371):0.004974141,(B_pseudomallei_668_NrdD:0.0020447592,(B_pseudomalleiDM98_NrdD:3.4629952E-4,B_pseudomallei13177_NrdD:0.0013689663):0.0013857725):0.0020213905):3.2769574E-4,(B_thailandens_E264_NrdD:0.0046452084,B_thailandensisTXDOH_NrdD:0.002397045):0.0032746242):0.006784892,(B_mallei_ATCC23344_NrdD:0.0063678427,B_thailandensisBt4_NrdD:0.009674938):0.005692726):0.0040073064,B_thailandensisMSMB4_NrdD:0.01952876):0.010917505,(B_oklahomensisC6786_NrdD:0.010755772,B_oklahomensisEO147_NrdD:0.010596542):0.019014379):0.06341555,H_arsenicoxydans_NrdD:0.0828362):0.010132929,R_ferrireduce_15236_NrdD:0.09464363):0.02664786):0.008444075):0.0020080686,(A_cryptum_JF5_NrdD:0.11666846,A_ferrooxidans53993_NrdD:0.107748054):0.024835309):0.0029921716,(((((R_solanacearumGMI100_NrdD:0.046589054,R_pickettii_12D_NrdD2:0.04567285):0.0031758554,(R_pickettii_12J_NrdD2:0.01754757,R_pickettii_12D_NrdD1:0.0152882505):0.031232601):0.023399135,(R_solanacea_UW551_NrdD:0.02358589,R_solanacearumMolK2_NrdD:0.023891855):0.050876327):0.018189294,B_petriiDSM12804_NrdD:0.08353919):0.035737548,L_nitroferrum2002_NrdD:0.13342778):0.009310062):0.005474363):0.00771926,(M_maris_MCS10_NrdD:0.15205002,(C_flavigena20109_NrdD:0.13034944,J_denitrificans20603_NrdD:0.13996565):0.013190148):0.0019197245):0.0046854336,Z_mobilis_m_ZM4_NrdD:0.14792803):0.013696615):0.007829393,B_dolosa_AUO158_NrdD:0.18307754):0.045055546,((((((W_succinogenes_1740_NrdD:0.1203603,Nitratiruptor_SB1552_NrdD:0.11321634):0.019134846,((((T_denitrif_ATCC_338_NrdD:0.06619442,C_bacteriumGD1_NrdD:0.06713891):0.03866034,S_deleyianum6946_NrdD:0.101847224):0.017376507,A_butzleriRM4018_NrdD:0.12274499):0.0071371864,Sulfurovum_NBC371_NrdD:0.12989298):0.0074187997):0.009375127,(C_mediatlanticus_TB2_NrdD:0.06457615,N_profundicolaAmH_NrdD:0.06777679):0.076719135):0.011106356,((C_fetus_8240_NrdD:0.11880899,((C_curvus_52592_NrdD:0.054396413,C_concisus_13826_NrdD:0.051400688):0.031793546,C_rectusRM3267_NrdD:0.08937363):0.03555106):0.020617865,C_hominis_BAA381_NrdD:0.13781933):0.017144063):0.012251687,(((F_johnsoniae_UW101_NrdD:0.11619884,Pedobacter_BAL39_NrdD:0.12099003):0.036119867,SulfurihydrogenYO3AO_NrdD1:0.14836316):0.0115017835,A_muciniphilaBAA835_NrdD:0.16245915):0.0067924163):0.02848226,VerrucomicrobDG1235_NrdD:0.22041239):0.029307773):0.043294985,(((((((((((((((T_tengcongensis_MB4_NrdD:0.049346507,(T_pseudethanoli33223_NrdD:0.027915174,ThermoanaerobactX514_NrdD:0.032646127):0.023068108):0.075613774,(C_saccharolyt_8903_NrdD:0.022810336,A_thermophilum6725_NrdD:0.022577658):0.10430329):0.030461093,(D_thermophilumH612_NrdD:0.03702419,D_turgidum6724_NrdD:0.033943553):0.13401002):0.0150701245,Sy_wolfei_Goettingen_NrdD:0.19470972):0.0038772835,D_acetoxid_DSM_684_NrdD2:0.19477697):0.0022330994,(M_thermo_ATCC39073_NrdD:0.16184106,T_lettingaeTMO_NrdD:0.17379908):0.02406646):0.0026071707,D_acetiphilus12809_NrdD:0.19995476):0.007821373,(H_orenii_H_168_NrdD:0.14557178,D_peptidovorans11002_NrdD:0.15851294):0.046062782):0.009799471,((P_aestuarii_DSM_271_NrdD:0.12347624,C_phaeobacter_BS1_NrdD:0.12150944):0.03451039,((P_phaeoclathrat_BU1_NrdD:0.05353228,C_limicola_DSM_245_NrdD:0.0583759):0.07497305,P_vibrioformis_265_NrdD:0.12556401):0.030465044):0.05427661):0.0069632432,H_utahensis12940_NrdD:0.2134223):0.006175112,((((C_therm_ATCC27405_NrdD:0.19943595,T_yellowstonii11347_NrdD:0.1818697):0.01120624,M_infernorumV4_NrdD:0.20451038):0.0028470764,((((((S_aciditrophicus_SB_NrdD:0.14754236,(C_proteolyticus5265_NrdD:0.13910913,(((Uncul_ArchGZfos11H11_NrdD:0.044747576,Uncul_ArchGZfos30H9_NrdD:0.04256484):0.021698436,Uncul_ArchGZfos33H6_NrdD:0.06500662):0.039611958,Uncul_Arch_GZfos13E1_NrdD:0.10650476):0.03557242):0.007747209):0.014244392,(C_thalassium35110_NrdD:0.15204231,P_marinaEXH1_NrdD:0.15735939):0.0043847016):0.0035947151,C_acidaminovorans_NrdD:0.15894845):0.00785552,(D_oleovoransHxd3_NrdD:0.13410415,D_alkenivoransAK01_NrdD:0.13501349):0.04101792):0.0102226455,(E_minutumPei191_NrdD1:0.14281677,uc_Termite_RsD17_NrdD:0.14860335):0.048425093):0.011363509,O_bacterium_TAV2_NrdD:0.20124942):0.0036620533):0.0033760038,D_psychroph_LSv54_NrdD:0.20505509):0.012729551):0.004257868,D_audaxviatorMP104C_NrdD:0.22246072):0.010312978,(((G_zeae_PH1_NrdDG:0.064893216,(G_moniliformis_NrdDG:0.05316443,F_oxysporum_NrdDG:0.05243557):0.013338049):0.10636257,(S_japonicus_yFS275_NrdDG:0.07622535,S_japonicus_yFS275_NrdD:0.0723066):0.09320237):0.015905943,(Phyt_sojae_NrdDG:0.07911807,Phyt_ramorum_NrdDG:0.079267025):0.11672002):0.068777226):0.0054077376,(A_oremlandiiOhILAs_NrdD1:0.084638655,A_metalliredige_QYMF_NrdD:0.087035164):0.16044125):0.0080887545,(((T_dent_ATCC35405_NrdD:0.21464892,(((CphytofermentansISDg_NrdD2:0.12408203,B_hydrogenotrop10507_NrdD2:0.120423466):0.0075075426,((C_bolteaeBAA613_NrdD1:0.06688479,Clostridiales1747FAA_NrdD2:0.06589529):0.015570059,Clostridium_M62_1_NrdD2:0.0872213):0.04974765):0.011746615,(((A_caccae14662_NrdD1:0.11064362,((C_scindens35704_NrdD1:0.05468083,C_hylemonae_DSM15053_NrdD2:0.05600128):0.048325974,C_nexile1787_NrdD2:0.10546573):0.004470856):0.016754089,C_mitsuokai15897_NrdD1:0.12823251):0.008207653,E_lenta2243_NrdD2:0.138697):0.00945725):0.058633905):0.02839241,((P_mobilis_SJ95_NrdD:0.17158017,HydrogenobY04AAS1_NrdD:0.16013505):0.045106284,A_booneiT469_NrdD:0.20381872):0.021782605):0.014210694,(((((D_vulg_v_Hildenb_NrdD1:0.06438729,DvulgarisMiyazaki_NrdD1:0.0645936):0.017390445,D_desulfuricans_G20_NrdD1:0.08708385):0.021607473,Dsalexigens2638_NrdD1:0.11060665):0.014337479,((D_retbaense5692_NrdD:0.10524848,D_baculatum4028_NrdD:0.10321073):0.0033174513,D_thiodismutansASO31_NrdD:0.112064004):0.007430211):0.00836343,(((D_vulg_v_Hildenb_NrdD2:0.06360331,DvulgarisMiyazaki_NrdD2:0.06914005):0.021808797,D_desulfuricans_G20_NrdD2:0.086740255):0.018661173,Dsalexigens2638_NrdD2:0.10742862):0.022782488):0.10933977):0.007851936):0.0029033867):0.0140433125):0.03306129,Ebiforme3989_NrdD2:0.3214851):0.027168004):0.024025528):0.008800387,(((((B_bacteriovorusHD100_NrdD:0.162079,Capnocytophaga_Capno_NrdD:0.1619628):0.008520307,(((((H_ducreyi_35000HP_NrdD:0.07696216,(((A_pleuropneum_L20_NrdD:0.020842338,A_pleuropneumon3JL03_NrdD:0.015178245):0.008024321,A_pleuropneumon7AP76_NrdD:0.024281621):0.0357921,M_haemolytica_PHL213_NrdD:0.06371593):0.011478005):0.017777152,A_minor202_NrdD:0.084877566):0.029097691,((D_nodosus_VCS1703A_NrdD:0.111847565,H_parasuis29755_NrdD:0.10695585):0.010032973,((E_corrodens23834_NrdD:0.02113542,((N_flavesNRL30031H210_NrdD:0.009014706,N_subflavaNJ9703_NrdD:0.007963222):0.01237142,N_mucosa25996_NrdD:0.021449603):0.00218025):0.07561384,K_oralis_ATCC51147_NrdD:0.09664141):0.017568178):0.002204321):0.024853464,(I_loihiensis_L2TR_NrdD:0.12275071,C_psychrerythr_34H_NrdD:0.12553696):0.016459934):0.015174735,A_macleo_Deep_eco_NrdD:0.16051199):0.014766571):0.015732706,S_sediminis_HAWEB3_NrdD2:0.19189239):0.10092055,(((B_vulgatus_8482_NrdD2:0.047267526,B_cellulosilyti14838_NrdD1:0.04913535):0.005972974,(B_ovatus_8483_NrdD2:0.030592754,Bacteroides224_NrdD2:0.032281496):0.024126051):0.048215892,A_putredinis17216_NrdD:0.10111946):0.17698717):0.09017438,(P_thermopropioni_SI_NrdD2:0.35759658,(((((T_maritima_MSB8_NrdD:0.005085701,T_petrophila_RKU1_NrdD:0.0056669875):0.0029548835,Thermotoga_RQ2_NrdD:0.009525916):0.14879823,(T_melanesiensisBI429_NrdD:0.1257643,T_africanusTCF52B_NrdD:0.12260172):0.031267166):0.025218928,F_nodosum_Rt17B1_NrdD:0.1736432):0.0868789,(Clostridium_phage_cs_NrdD:0.01854076,C_botulin_D_phage_NrdD:0.019076794):0.2725028):0.08310675):0.014702233):0.033330847):0.010417768,((((((((((((((((((((((((B_anthracis_Ames_NrdD:0.003306072,((B_thur_konk_9727_NrdD:0.001021768,B_cereusm1293_NrdD:5.96355E-4):5.2113604E-4,B_thuringiensis4AW1_NrdD:0.0011009208):0.0015515753):0.003447221,B_anthracis_A2012_NrdD:0.0023035358):0.0028192387,(B_cereus_ATCC_10987_NrdD:0.004402658,B_cereusAH187_NrdD:0.0054657627):0.0053416775):5.7379395E-4,(B_cereus_G9241_NrdD:0.005715018,(((B_cereus_E33L_NrdD:0.0023033426,((B_cereusNVH059799_NrdD:0.0012298053,B_cereus_4342_NrdD:4.149316E-4):3.085236E-4,BthuPulsiensis4CC1_NrdD:0.0021319678):9.395569E-4):9.736113E-4,B_cereus03BB108_NrdD:0.002140211):0.0014296507,(B_thuring_Al_Hakam_NrdD:0.00240544,B_cereusRock342_NrdD:0.0024646898):0.0018480375):0.0010152803):0.0047186):0.0036580514,B_cereusR309803_NrdD:0.012998462):7.636499E-4,B_cereusAH1272_NrdD:0.014660143):0.0015732183,(B_cereusAH1271_NrdD:0.0105157,Bacillus_cereus_MM3_NrdD:0.0105198985):0.005603974):0.0033223322,(B_cereusRock13_NrdD:0.014616413,(B_cereusRock328_NrdD:0.0023876317,B_cereusRock418_NrdD:8.486142E-4):0.0145098):0.0050179632):0.004374158,((((((B_cereus_ATCC_14597_NrdD:0.0029228674,(B_cereus_AH676_NrdD:5.2715593E-4,B_cereusRock115_NrdD:0.0010935896):0.0020328225):3.1147423E-4,B_cereusBDRDST24_NrdD:0.0037883122):0.0012513142,(B_cereusAH1134_NrdD:0.002834928,((B_cereus172560W_NrdD:0.0018932672,B_cereus_Rock42_NrdD:0.0013800553):8.599266E-4,B_cereus10876_NrdD:0.002389613):4.531302E-4):0.003023503):0.0016166051,((((B_thurin_israel_NrdD1:0.0017430682,B_cereusG9842_NrdD:0.0014931777):8.9529884E-4,B_thuringiensisBt407_NrdD:0.002340947):0.0010355234,BthuSottoT04001_NrdD:0.003938608):0.001643815,Bthuringiensis200_NrdD1:0.0048619444):0.0024142242):0.00162692,B_cereus_m1550_NrdD:0.007201706):0.0032285934,(B_cereusB4264_NrdD:0.0026862856,BthuHuazhongensis4BD_NrdD:0.0021602411):0.007666644):0.012008961):0.002160118,(((B_weihensteph_KBAB4_NrdD:0.0017345796,B_cereusAH621_NrdD:0.0015016664):0.0062036845,B_cereusAH603_NrdD:0.011092667):0.0040055667,Bmycoides2048_NrdD:0.010212891):0.013833941):0.022791693,((B_mycoidesRock14_NrdD:4.899409E-4,B_pseudomycoide12442_NrdD:0.0044442695):0.0010210656,B_mycoidesRock317_NrdD:0.0022417943):0.043625433):0.009568786,B_c_cytotoxis_391_98_NrdD:0.05655338):0.01430268,(((B_thurin_israel_NrdD2:0.013205519,Bthuringiensis200_NrdD2:0.014663334):0.014106797,BthuMonterrey4AJ1_NrdD3:0.029749895):0.025281608,BthuMonterrey4AJ1_NrdD2:0.051956456):0.024865411):0.08490234,P_larvaeBRL230010_NrdD:0.16032593):0.015256819,(B_lichen_ATCC14580_NrdD:0.15465762,B_coagulans_36D1_NrdD:0.14766796):0.016492235):0.025292242,(E_sibiricum_25515_NrdD:0.19132589,ExiguobacteriumAT1b_NrdD:0.19043088):0.013756852):0.0085303215,B_selenitireducens10_NrdD:0.2096895):0.045397446,((((((((((B_thetaiotao_VPI5482_NrdD:0.023790201,B_caccae_43185_NrdD:0.02263389):0.0035144128,B_ovatus_8483_NrdD1:0.027225863):0.004206606,B_finegoldii17565_NrdD:0.029815968):0.032011144,B_fragilis_YCH46_NrdD:0.0647308):0.017495342,((B_vulgatus_8482_NrdD1:0.0012832474,(B_dorei17855_NrdD1:0.001318291,Bacteroides9_1_42FAA_NrdD1:0.0013202315):3.6013837E-5):0.009866333,Bacteroides_D4_NrdD1:0.011420789):0.064655155):0.023443712,(B_plebeius17135_NrdD:0.093336545,(B_coprocola17136_NrdD:0.084480874,B_coprophilus18228_NrdD:0.08346784):0.009019328):0.013393666):0.047784455,P_uenonis603_NrdD:0.15157478):0.014712943,((P_gingivalis_W83_NrdD:0.017667724,P_gingivalis33277_NrdD:0.016639773):0.10797195,P_endodontalis_35406_NrdD:0.1283485):0.046960384):0.04372023,(L_buccalis1135_NrdD2:0.19592328,S_termitidis33386_NrdD:0.19666931):0.0153974565):0.054273564,(((((P_merdae_43184_NrdD:0.026034512,P_johnsonii18315_NrdD:0.026524272):0.026445087,P_distasonis_8503_NrdD:0.052440308):0.013046447,(((B_uniformis8492_NrdD:0.035973884,Beggerthii20697_NrdD:0.03565146):0.0012756357,(B_intestinalis17393_NrdD:0.014743378,B_cellulosilyti14838_NrdD2:0.014142454):0.021746948):0.008470924,B_stercoris43183_NrdD:0.041393857):0.018906144):0.04018804,P_copri18205_NrdD:0.101076506):0.068762675,(C_difficileQCD37x79_NrdD2:0.037493188,C_difficileQCD63q42_NrdD2:0.04061002):0.13011602):0.09233496):0.010766977):0.009677752,(((((((((((((D_hafniense_DCB2_NrdD:0.009738123,D_hafniense_Y51_NrdD:0.009468023):0.11907316,C_cellulolyticum_H10_NrdD:0.12787737):0.013507646,A_oremlandiiOhILAs_NrdD2:0.14345786):0.01506576,((C_leptum753_NrdD1:0.13298213,E_siraeum15702_NrdD:0.13134079):0.011784677,A_colihominis17241_NrdD:0.16489361):0.0064720097):0.011685114,((BcapillosusATCC29799_NrdD:0.15046836,E_lenta2243_NrdD1:0.15722394):0.0122731775,((C_ramosum1402_NrdD1:0.0019405228,M_bacteriumD7_NrdD2:0.0019454876):0.07550549,C_spiroforme1552_NrdD1:0.0849331):0.09076301):0.0027207118):0.01214662,(P_acnes_KPA171202_NrdD:0.17971845,C_leptum753_NrdD2:0.17684557):0.003546002):0.006474076,((((C_difficile_QCD32g58_NrdD:0.001996471,((C_difficile_630_NrdD:5.338027E-4,C_difficileQCD63q42_NrdD1:7.4496964E-4):9.034304E-4,C_difficile43255_NrdD:0.0016541143):5.60257E-4):0.108916014,C_hiranonis13275_NrdD2:0.10718517):0.0052657495,C_bartlettiiDSM16795_NrdD2:0.11497604):0.018709205,E_dolichumDSM3991_NrdD:0.13669284):0.058552146):0.002017114,A_stercorihomin17244_NrdD:0.18106194):0.00535141,A_laidlawiiPG8A_NrdD:0.20158051):0.011886687,(C_lari_RM2100_NrdD:0.20549951,(D_piger_29098_NrdD:0.17705315,B_formatexigens14469_NrdD1:0.16920723):0.03656066):0.008563737):0.009657149,H_filiformis12042_NrdD1:0.21774016):0.013428847,E_minutumPei191_NrdD2:0.22915898):0.0060959444,M_multacida20544_NrdD2:0.2645078):0.022319878):0.009492614,((((C_hydrogenofor_Z2901_NrdD:0.15066908,((D_reducens_MI1_NrdD:0.10140203,P_thermopropioni_SI_NrdD1:0.10338123):0.012887772,(T_carboxydivor_Nor1_NrdD:0.108190686,D_acetoxidans771_NrdD:0.1190141):0.004475532):0.038777485):0.029164448,H_modesticaldumIce1_NrdD:0.18779264):0.016408287,D_alkaliphilus1_NrdD:0.1892347):0.049451113,N_thermophilusJW_NMW_NrdD:0.2511735):0.0122258905):0.012321831,((C_acetobutylicum824_NrdD1:0.1144438,C_acetobutylicum824_NrdD2:0.10989638):0.029983297,(((((((C_perfringens13_NrdD1:0.0011712947,C_perfringens_SM101_NrdD:0.0016655847):0.0015100377,((C_perfringensJGS1721_NrdD1:9.006557E-4,(C_perfringensJGS1495_NrdD:9.682107E-4,C_perfringens8239_NrdD1:4.5022904E-4):5.1778404E-4):2.9345587E-4,C_perfringensF4969_NrdD1:0.0011249839):0.0011495368):0.012348371,(C_perfringens_13124_NrdD1:6.1717274E-4,C_perfringensJGS1987_NrdD1:8.01267E-4):0.014539339):0.09654385,((C_beijerinckii_8052_NrdD:0.078605965,C_butyricum5521_NrdD1:0.07591298):0.022200534,(C_botulinumEklund17B_NrdD:0.035746217,C_botulinumAlaskaE43_NrdD:0.037033986):0.068527035):0.007906974):0.011392838,Clostridium7_2_43FAA_NrdD2:0.119349726):0.016146764,(C_tetani_E88_NrdD:0.12807015,C_kluyveri_555_NrdD:0.13070178):0.0066214907):0.0033256516,((C_novyi_NT_NrdD:0.020568453,C_botulinumCEklund_NrdD1:0.021098213):0.10781016,((((((C_botulinum_A3502_NrdD:6.888995E-4,C_botulinum2916_NrdD:7.136251E-4):0.0016927556,C_botulinumOkra_NrdD:0.002514818):9.5801306E-4,C_botulinumLochMaree_NrdD:0.0039508226):5.5876217E-4,C_botulinumBf_NrdD:0.0043500736):0.009164474,C_botul_F_Langeland_NrdD:0.013795267):0.010716708,C_sporogenes15579_NrdD:0.02587475):0.10432306):0.01946281):0.0010975011):0.14553286):0.0077227773,GeobacillusY412MC10_NrdD:0.2818463):0.027996613,L_buccalis1135_NrdD1:0.3466939):0.014780721,(((((M_penetrans_NrdD:0.16131347,(((((((R_gnavus_29149_NrdD2:0.056386348,C_nexile1787_NrdD1:0.056167766):0.0054068114,C_hylemonae_DSM15053_NrdD1:0.061685726):0.016092638,C_comes27758_NrdD1:0.08109113):0.014450403,(C_asparagiforme15981_NrdD1:0.05692238,Clostridium_M62_1_NrdD1:0.059886735):0.037224967):0.006383853,(A_caccae14662_NrdD3:0.084720716,ClostridiumSS2_1_NrdD1:0.08435442):0.02088686):0.017588316,(C_ramosum1402_NrdD3:0.026166284,M_bacteriumD7_NrdD3:0.027301924):0.09976104):0.02955684,(((R_obeum_29174_NrdD2:0.07094589,B_hansenii20583_NrdD:0.07090804):0.007784243,B_hydrogenotrop10507_NrdD1:0.08094046):0.0058930293,B_formatexigens14469_NrdD2:0.083229266):0.05873407):0.008671673):0.027902352,R_gnavus_29149_NrdD3:0.19053304):0.016981466,M_bacteriumD7_NrdD1:0.19932169):0.08115864,Bacteriop_Felix_01_NrdD:0.279864):0.084595956,(((((((((CphytofermentansISDg_NrdD1:0.095274314,B_pectinophilus43243_NrdD1:0.09832103):0.003771745,(C_eutactus27759_NrdD1:0.05330061,ClostridiumL250_NrdD:0.051962547):0.043848872):0.025350556,Acidaminococcus_D21_NrdD:0.1278205):0.016141446,S_monoliformis_12112_NrdD:0.14630978):0.029502016,EpulopisciumB_NrdD:0.18378355):0.019762568,((P_micros33270_NrdD:0.15474099,(V_dispar17748_NrdD:0.019315349,V_parvula2008_NrdD:0.018394148):0.12697408):0.0056210603,(F_magna29328_NrdD:0.13493879,(A_hydrogenalis7454_NrdD:0.09792581,(A_lactolyticus51172_NrdD:0.077675544,(A_prevotii20548_NrdD:0.05477674,A_tetradius35098_NrdD:0.05791941):0.025978751):0.017839413):0.03880068):0.028387653):0.0342044):0.01696593,(((C_bartlettiiDSM16795_NrdD1:0.13230705,C_hiranonis13275_NrdD1:0.12516095):0.0061766286,C_butyricum5521_NrdD2:0.14317876):0.07882726,(((C_spiroforme1552_NrdD2:0.038744077,(C_ramosum1402_NrdD2:0.014212059,M_bacteriumD7_NrdD4:0.013917336):0.024139129):0.04228459,C_mitsuokai15897_NrdD2:0.08470193):0.019498676,A_caccae14662_NrdD2:0.105041064):0.11817271):0.008408736):0.016744073,((((((((((C_aerofaciens_25986_NrdD:0.061624832,(C_intestinalis13280_NrdD:0.030432837,C_stercoris13279_NrdD:0.026554951):0.032657128):0.019846763,S_heliotrinired20476_NrdD1:0.07600133):0.015759148,C_curtum15641_NrdD:0.09890367):0.002097277,((Arimae49626_NrdD:0.044404253,A_parvulum20469_NrdD:0.041897118):0.049620472,A_vaginae15829_NrdD:0.09115801):0.009772897):0.014658735,(F_prausnitziiM21_2_NrdD:0.096601285,S_variabile15176_NrdD:0.09838479):0.015666816):0.01986911,((((R_torques_27756_NrdD:0.05910017,R_lactaris29176_NrdD:0.06449534):0.017470887,(C_bolteaeBAA613_NrdD2:0.036458615,Clostridiales1747FAA_NrdD1:0.037875187):0.042497493):0.01583416,B_pectinophilus43243_NrdD2:0.08859309):0.025909837,V_vadensis_BAA548_NrdD1:0.11990512):0.014642489):0.01657024,(Ebiforme3989_NrdD1:0.122929096,(A_defectiva49176_NrdD:0.13198724,(E_hallii3353_NrdD:0.09584286,R_inulinivorans16841_NrdD:0.09829122):0.021465791):0.008730525):0.01925191):0.007820664,((((((D_longicatena_13814_NrdD:0.05318749,C_scindens35704_NrdD2:0.052581742):0.006019348,C_comes27758_NrdD2:0.057773255):0.009450359,D_ormicigeneran27755_NrdD:0.064971834):0.009493363,ClostridiumSS2_1_NrdD2:0.07780068):0.0075815115,C_eutactus27759_NrdD2:0.08572545):0.025442112,O_sinusF0268_NrdD:0.10850614):0.05406634):0.00934371,S_satelles_14600_NrdD:0.18116385):0.03651533,M_multacida20544_NrdD1:0.22162862):0.047154788):0.07927897,((((F_nuc_n_ATCC25586_NrdD:0.014602668,F_nuc_v_ATCC49256_NrdD:0.012907649):0.0026638852,F_polymorphum_10953_NrdD:0.016569719):0.09305014,F_mortiferum9817_NrdD:0.107563555):0.18676445,(C_botulinumCEklund_NrdD2:0.29925793,((C_efficiens_YS314_NrdD:0.32542452,Escherichiaphagerv5_NrdD:0.2816136):0.011542351,((((((((B_longum_NCC2705_NrdD:0.0019256306,B_longum_DJO10A_NrdD:0.0018150178):0.007378827,B_breve20213_NrdD:0.0082072085):0.067888565,((B_adolescentis_15703_NrdD:6.22867E-4,B_adolescentis_L232_NrdD:6.255724E-4):0.039901618,B_dentiumATCC27678_NrdD:0.04332898):0.038367655):0.016717995,(B_anim_lactisHN019_NrdD:0.0686173,G_vaginalis14019_NrdD:0.07247181):0.026482858):0.15107988,(((((((E_faecalis_V583_NrdD:0.07349706,E_faecium_DO_NrdD:0.07526328):0.031085338,(((((((S_agalact_2603VR_NrdD:0.0019105002,S_agalactiae_CJB111_NrdD:8.5575145E-4):0.0029656119,S_agalactiae_NEM316_NrdD:0.0053734845):0.060540672,((((((S_pyogenes_M1_GAS_NrdD:8.571793E-5,S_pyogenes_MGAS5005_NrdD:0.0012804023):1.1857206E-4,Spyogenes_MGAS10750_NrdD:0.0012475481):3.3697946E-4,S_pyogenes_MGAS6180_NrdD:0.0010291408):2.852327E-4,S_pyogenes_10270_NrdD:0.0010808875):7.0283585E-4,(S_pyogenes_MGAS315_NrdD:0.0015139562,Spyogenes_MGAS9429_NrdD:0.0012182842):6.632843E-4):0.033376515,((S_zooepidemicus10565_NrdD:0.0021806126,SzooepidemicusH70_NrdD:0.0019177479):0.0011007085,Streptococcequi4047_NrdD:0.0043637725):0.030489607):0.031243777):0.01185789,(S_thermop_CNRZ1066_NrdD:0.018568907,S_thermophilus_LMD9_NrdD:0.017947948):0.057004567):0.0015851023,(S_mutans_UA159_NrdD:0.07303453,S_infantariusBAA102_NrdD:0.067292444):0.008715841):0.00714598,(((((S_pneumoniae_R6_NrdD:0.0018586955,S_pneumoniae_TIGR4_NrdD:8.623929E-4):0.0017412874,((S_pneumoniaeSP18BS74_NrdD:3.753822E-4,S_pneumoniaeSP6BS73_NrdD:9.85162E-4):6.0321117E-4,S_pneumoniaeG54_NrdD:7.5733307E-4):0.001148023):0.0017045088,(S_pneumoniaeSP23BS72_NrdD:0.002833006,S_pneumoniaeCDC02880_NrdD:0.002609171):9.5427816E-4):0.009366775,((S_pneumoniae_D39_NrdD:8.689031E-4,S_pneumoniaeSP11BS70_NrdD:4.916411E-4):0.0016052776,(S_pneumoniaeSP19BS75_NrdD:0.0,S_pneumoniaeCGSP14_NrdD:1.6050569E-4):0.0011158108):0.011487178):0.058585532,(S_sanguinis_SK36_NrdD:0.050048452,S_gordoniiChallis_NrdD:0.04571078):0.024308996):0.0126191955):0.007835547,(S_suis_891591_NrdD:0.014725851,S_suis_05ZYH33_NrdD:0.015957551):0.07536336):0.021797901):0.013160321,((L_lactis_l_Il1403_NrdD:0.011169781,L_cremoris_MG1363_NrdD:0.010249228):0.024869295,L_lactis_crem_SK11_NrdD:0.037023943):0.10317793):0.013240865,CarnobacteriumAT7_NrdD:0.14928542):0.011852179,C_morbi51271_NrdD:0.12427634):0.013581242,((((((L_johnsonii_NCC_533_NrdD:0.023647586,L_gasseri_33323_NrdD:0.024363387):0.005045101,((LgasseriJVV03_NrdD:0.010056018,LgasseriMV22_NrdD:0.0092277285):0.011486702,L_johnsonii33200_NrdD:0.020663183):0.010237508):0.093957655,(((((L_acidophilus_NCFM_NrdD:0.014222336,Lacidophilus4796_NrdD:0.019203847):0.04255035,Lsakeicarnosus15831_NrdD2:0.05713573):0.03305576,L_helveticus4571_NrdD:0.09554885):0.023012178,(L_jensenii1153_NrdD:0.020570016,L_jenseniiJVV16_NrdD:0.019090042):0.10837361):0.0036994787,(L_delbru_bulg_BAA365_NrdD:0.02115335,L_bulgaricus_11842_NrdD:0.02410832):0.10604004):0.013118366):0.019211875,L_salivariusUCC118_NrdD:0.13291012):0.031690888,(((O_oeni_PSU1_NrdD:0.029730495,O_oeni_BAA1163_NrdD:0.03095916):0.123404644,(L_sakei_23K_NrdD:0.004490277,Lsakeicarnosus15831_NrdD1:0.0050987643):0.1297527):0.01422067,((L_casei_ATCC334_NrdD:9.881702E-4,L_caseiBL23_NrdD:0.0017628615):0.013187227,(L_rhamnosusHN001_NrdD:0.0025604612,LrhamnosusLMS21_NrdD:0.0029416021):0.011572058):0.1546559):0.007846928):0.011153849,((((L_plantarum_WCFS1_NrdD:0.14670475,(L_mese_m_ATCC8293_NrdD:0.042294793,Lcremoris19254_NrdD:0.041038543):0.09753545):0.008386342,(((L_reuteri_10023_NrdD:0.022012986,L_reuteriDSM20016_NrdD:0.019935593):0.016042965,L_reuteriCF483A_NrdD:0.038768925):0.06845316,(L_fermentum3956_NrdD:0.017321955,Lfermentum14931_NrdD:0.016971597):0.08587673):0.03519176):0.034018025,P_pentos_ATCC25745_NrdD:0.17594102):0.004888988,L_citreumKM20_NrdD:0.18800554):0.007714196):0.0034310678):0.027250681,((((((L_innocua_Clip11262_NrdD:0.0051614456,L_monocyt_4bF2365_NrdD:0.006011739):0.004617735,L_welshimeriSLCC5334_NrdD:0.012840366):0.0056946827,((L_monocytog_EGDe_NrdD:0.004329292,Lmonocytogenes10403S_NrdD:0.0027228938):0.007855495,(L_monoc_12aF6854_NrdD:0.0013997158,LmonocytogenesN3_165_NrdD:0.0013935803):0.005197261):0.0059822313):0.08044631,L_grayi20601_NrdD:0.10115579):0.06841496,((((S_aureus_aureus_MW2_NrdD:0.0010486478,S_aureus_a_COL_NrdD:5.7472877E-4):8.3138916E-4,(S_a_a_MRSA252_NrdD:0.0015111841,S_aureus_Oxford_NrdD:1.1483216E-4):7.9264736E-4):0.08499775,(S_epid_ATCC12228_NrdD:0.0016516548,S_epidermidis_RP62A_NrdD:0.0):0.09453088):0.014739381,S_saprophyticus15305_NrdD:0.10585111):0.06742613):0.011079084,M_caseolyticJCSC5402_NrdD:0.1898762):0.007700869):0.011982825):0.006670434,X_cellulosilyti15894_NrdD1:0.26329502):0.006587958,L_plantarumL137_NrdD:0.2777578):0.013100566,(EnterobactphageEPS7_NrdD:0.24138658,(((C_viol_ATCC12472_NrdD:0.18047638,(((Bacteriophage_RB49_NrdD:0.0016174136,Enterob_ph_JSE_NrdD:0.0016083928):0.0029682913,Enterob_phagePhi1_NrdD:0.006709128):0.18677303,((Bacteriophage_RB69_NrdD:0.01290603,(((Bacteriophage_T4_NrdD:0.0032197696,Bacteriophage_RB32_NrdD:0.003446897):0.0018797545,Enterob_ph_RB51_NrdD:0.004778593):0.003987124,Bacteriophage_RB14_NrdD:0.012008548):0.004641684):0.1342244,Bacteriophage_RB43_NrdD:0.1464806):0.018571168):0.019359455):0.004755638,((Bacteriop_44RR28t_NrdD:8.4475323E-4,Aeromonas_phage_31_NrdD:7.9998357E-4):0.10319584,A_salmonicida_phage__NrdD:0.10166741):0.121729344):0.019275995,(Bacteriophage_Aeh1_NrdD:0.19653966,(Bacteriophage_KVP40_NrdD:0.19711779,(Reinekea_MED297_NrdD:0.1961649,(P_ingrahamii_37_NrdD:0.1514367,(((((((((((V_choler_ElTorN16961_NrdD:0.0013020964,Vibrio_cholerae_V51_NrdD:0.0015307649):9.0131194E-5,V_cholerae_MZO2_NrdD:0.0027487574):1.6478918E-4,Vibrio_cholerae_1587_NrdD:0.0012506369):4.430969E-4,V_cholerae_O395_NrdD:0.0038071994):5.5472745E-4,V_cholerae_MZO3_NrdD:0.0022778825):8.566548E-4,V_cholerae_AM19226_NrdD:0.003402935):0.058124922,((((((V_para_RIMD2210633_NrdD:0.0015364549,V_parahaemo_AQ3810_NrdD:0.0013004246):1.831605E-4,Vibrio_sp_Ex25_NrdD:0.0026507052):0.008923156,(V_alginolytic_12G01_NrdD:0.0030342776,(V_harveyi_BAA1116_NrdD:0.0029098259,V_harveyi_HY01_NrdD:0.0013454934):0.0012150141):0.015522954):0.023575079,V_parahaemolyticus16_NrdD:0.04726899):0.011584492,(V_vulnificus_CMCP6_NrdD:0.0012263823,V_vulnificus_YJ016_NrdD:0.0030289367):0.046366982):0.0044777784,(((V_splendidus_12B01_NrdD:0.0028903005,Vibrio_MED222_NrdD:0.002775422):0.016569253,Vibrio_LGP32_NrdD:0.0):0.049905747,V_shilonii_AK1_NrdD:0.06774668):0.0018396315):0.0043047713):0.027811833,((V_fischeri_ES114_NrdD:0.0012057337,V_fischeriMJ11_NrdD:2.1270593E-4):0.016635826,A_salmonicidaLFI1238_NrdD:0.02163392):0.08013083):0.016931564,Moritella_sp_PE36_NrdD:0.13002346):0.0029908044,Psychromonas_CNPT3_NrdD:0.13349284):0.0042451364,((((((((H_influenzae_RdKW20_NrdD:0.0034820284,((H_influenzae_R2866_NrdD:0.0,H_influenzae_221_21_NrdD:0.001433498):0.0026862114,H_influenzae_224_21_NrdD:0.004390933):7.612531E-4):9.48136E-4,(H_influenzae_3655_NrdD:0.0,H_influenzae_PittEE_NrdD:3.4703457E-10):0.003295396):7.157746E-4,H_influenzae_R2846_NrdD:0.0049423096):6.9893035E-4,(H_infl_86028NP_NrdD:0.00643344,H_influenzae_R3021_NrdD:0.004881977):0.0029898074):0.0013016713,H_influenzae_PittHH_NrdD:0.007917664):0.051591497,P_multocida_m_Pm70_NrdD:0.06300407):0.00869564,((M_succin_MBEL55E_NrdD:0.06509549,A_succinogenes_130Z_NrdD:0.057959676):0.0072936895,(H_somnus_2336_NrdD:0.008829485,H_somnus_129PT_NrdD:0.006729214):0.05807612):0.0012603159):0.056543186,((((((((S_oneidensis_MR1_NrdD:0.012037798,((Shewanella_MR7_NrdD:0.0013895787,Shewanella_MR4_NrdD:0.0014513304):1.9509511E-4,Shewanella_ANA3_NrdD:0.0026427917):0.010681919):0.008653308,S_putrefaciensCN32_NrdD:0.018657953):0.0054090433,(S_baltica_OS155_NrdD:0.0029933404,((S_baltica_OS185_NrdD:5.8570516E-4,S_baltica_OS195_NrdD:8.347494E-4):4.1254103E-4,S_baltica_OS223_NrdD:0.0010058987):0.0012629862):0.02097645):0.033713933,(S_loihica_PV4_NrdD:0.05401419,(((S_woodyi_51908_NrdD:0.04224822,S_sediminis_HAWEB3_NrdD1:0.035765965):0.002913185,S_benthicaKT99_NrdD:0.047441427):0.011294702,(S_pealeana_700345_NrdD:0.025725888,S_halifaxensisHAWEB4_NrdD:0.022569565):0.030770902):0.004587113):0.0074716927):0.013839833,S_amazonens_SB2B_NrdD:0.084655486):0.01863686,(S_frigidi_NCIMB_400_NrdD:0.08535678,S_denitrific_OS217_NrdD:0.089607656):0.016472649):0.023699775,(((P_profundum_SS9_NrdD:0.0066272723,P_profundum_3TCK_NrdD:0.007457235):0.059019916,(Photobacterium_SKA34_NrdD:0.007021327,V_angustum_S14_NrdD:0.0057085175):0.053014416):0.03472214,((A_hydrophilaATCC7966_NrdD:0.020457493,A_salmonicida_A449_NrdD:0.01937181):0.061075035,L_hongkongensisHLHK9_NrdD:0.11446223):0.0195224):0.0019491954):0.0030088818,(T_auensis9187_NrdD:0.102790125,(E_tasmaniensisEt1_99_NrdD:0.12649812,((((P_lumine_lau_TT01_NrdD:0.05290705,P_asymbiotica43949_NrdD:0.038513485):0.040336117,P_mirabilisHI4320_NrdD:0.072884694):0.008645666,(P_stuartii25827_NrdD:0.05372695,(PalcalifaciensDSM301_NrdD:0.037930395,P_rettgeri1131_NrdD:0.03391711):0.009421595):0.029892828):0.008033328,((((Y_pestis_CO92_NrdD:0.022890074,((((Y_bercovieri_43970_NrdD:0.0064643733,Y_mollaretii_43969_NrdD:0.006265471):0.003781298,Y_intermedia_29909_NrdD:0.0074794893):0.0028610174,Y_frederiksen_33641_NrdD:0.010933988):0.0035706302,Y_enterocolitica8081_NrdD:0.013850163):0.005228464):0.030007197,S_proteamaculans_568_NrdD:0.051770896):0.0076012705,(E_car_at_SCRI1043_NrdD:0.012576991,P_carotovorumPBR1692_NrdD:0.012739465):0.049597573):0.009307714,(E_sakazakii_BAA894_NrdD:0.036813587,(((Enterobacter_sp_638_NrdD:0.020204818,E_cancerogenus35316_NrdD:0.015155861):0.0076824566,(K_pneumoniae_78578_NrdD:0.0035183036,K_pneumoniae342_NrdD:0.0049086628):0.018337937):0.0065490077,(C_koseriBAA895_NrdD:0.017303707,(((((((S_ente_e_Ty_CT18_NrdD:0.0014050031,S_typhimurium_LT2_NrdD:0.0):1.2812758E-6,S_e_e_Ch_SCB67_NrdD:0.0014032131):0.0010600185,S_e_e_P_ATCC9150_NrdD:3.4447588E-4):6.694874E-4,S_ParatyphiBSPB7_NrdD:7.35007E-4):0.0010808171,S_entericaSL480_NrdD:0.0045371605):0.0010532124,S_arizonae62z4z23_NrdD:0.0067506586):0.0062783887,(E_albertiiTW07627_NrdD:0.004107475,(E_coli_CFT073_NrdD:8.29E-4,((E_coli_E24377A_NrdD:0.0014011251,E_coli_SMS35_NrdD:3.3693052E-6):6.775913E-5,(S_dysenteriae_1012_NrdD:0.0013047283,(E_coli_E110019_NrdD:0.0013706016,((S_flexneri_2a_301_NrdD:0.0013779711,Sflexneri_5_8401_NrdD:2.652319E-5):0.0041974033,(E_coli_Sakai_NrdD:0.0014029552,(E_coli_53638_NrdD:0.0014035853,(S_dysenteriae_Sd197_NrdD:0.0028086386,(S_sonnei_Ss046_NrdD:0.0014044736,(E_coli_K12_MG1655_NrdD:0.0,(S_boydii_Sb227_NrdD:0.0014044936,S_boydii308394_NrdD:0.0028089895):3.6406578E-9):1.9580023E-8):3.398542E-7):6.9892525E-7):9.331868E-7):1.4980384E-5):2.1832908E-5):7.340498E-5):0.0012569224):6.2066707E-4):0.0022119642):0.018974248):0.0017766554):0.0046002027):0.012019499):0.02678526):0.0071993405):0.0025985441):0.015320336):0.002255395):0.010806475):0.006636991):0.013592947):0.021437809):0.029282752):0.008719333):0.025959415):0.012361447):0.014341772):0.01588592):0.007251159):0.009945418):0.014486772):0.023443174):0.0119294):0.047589377);
}
{GRAPHVIEW
nnodes=1377 nedges=1376
nodes
1: nh=2 nw=2 fg=0 0 0 bg=0 0 0 w=1 sh=0 x=0.0 y=0.0 fx=1 lc=0 0 0 lk=null ft='Dialog-PLAIN-10' lx=0 ly=0 ll=11 lv=1;
2: x=-0.0049462123 y=-0.00916869;
3: x=-0.0102383215 y=-0.016200077;
4: x=-0.024932178 y=-0.017882336;
5: x=-0.030740133 y=-0.01849367;
6: x=-0.044505343 y=-0.019879138;
7: x=-0.052313246 y=-0.020378232;
8: x=-0.08448585 y=-0.021552317;
9: x=-0.16540536 y=-0.024135942;
10: x=-0.18119586 y=-0.024207942;
11: fg=255 153 0 bg=255 153 0 x=-0.3427594 y=-0.024207942 lc=255 153 0 ll=3 lb='M_jannaschii_2661_NrdD';
12: x=-0.3644049 y=-0.025878724 lb='M_aeolicus_Nankai_3_NrdD';
13: fg=0 0 0 bg=0 0 0 x=-0.19369896 y=-0.025297672 lc=0 0 0 ll=11;
14: x=-0.2295364 y=-0.0266055;
15: x=-0.27885717 y=-0.027955147;
16: x=-0.332299 y=-0.029173736;
17: fg=255 153 0 bg=255 153 0 x=-0.36624202 y=-0.029792877 lc=255 153 0 ll=3 lb='M_maripaludis_S2_NrdD';
18: x=-0.36361274 y=-0.030030625 lb='M_maripaludis_C7_NrdD';
19: x=-0.36419073 y=-0.03106925 lb='M_vannielii_SB_NrdD';
20: fg=0 0 0 bg=0 0 0 x=-0.3410783 y=-0.0322047 lc=0 0 0 ll=11;
21: fg=255 153 0 bg=255 153 0 x=-0.36397785 y=-0.033249557 lc=255 153 0 ll=3 lb='M_maripaludis_C5_NrdD';
22: x=-0.36837178 y=-0.033699572 lb='M_maripaludisC6_NrdD';
23: x=-0.3538001 y=-0.03553163 lb='M_voltaeA3_NrdD';
24: fg=153 0 0 bg=153 0 0 x=-0.36616784 y=-0.042138755 lc=153 0 0 lb='B_mallei_NCTC_10229_NrdD';
25: fg=0 0 0 bg=0 0 0 x=-0.060147088 y=-0.021202806 lc=0 0 0 ll=11;
26: fg=255 153 0 bg=255 153 0 x=-0.35101944 y=-0.045129478 lc=255 153 0 ll=3 lb='M_kandleri_AV19_NrdD';
27: fg=0 0 0 bg=0 0 0 x=-0.16890135 y=-0.03315167 lc=0 0 0 ll=11;
28: fg=255 153 0 bg=255 153 0 x=-0.35884658 y=-0.05052149 lc=255 153 0 ll=3 lb='M_thermoa_Delta_H_NrdD';
29: fg=0 0 0 bg=0 0 0 x=-0.17731583 y=-0.03411502 lc=0 0 0 ll=11;
30: fg=255 153 0 bg=255 153 0 x=-0.37030873 y=-0.05353974 lc=255 153 0 ll=3 lb='M_stadtmanae_3091_NrdD';
31: fg=0 0 0 bg=0 0 0 x=-0.32473728 y=-0.05167427 lc=0 0 0 ll=11;
32: x=-0.33843803 y=-0.053242832;
33: fg=255 153 0 bg=255 153 0 x=-0.3507724 y=-0.054598015 lc=255 153 0 ll=3 lb='M_smithii_ATCC_35061_NrdD';
34: x=-0.35319784 y=-0.05500086 lb='M_smithii_DSM2375_NrdD';
35: x=-0.35030553 y=-0.05495642 lb='M_smithii2374_NrdD';
36: fg=0 0 0 bg=0 0 0 x=-0.18257415 y=-0.043395806 lc=0 0 0 ll=11;
37: x=-0.191908 y=-0.04489815;
38: x=-0.3008249 y=-0.0609038;
39: x=-0.335418 y=-0.06582631;
40: fg=255 153 0 bg=255 153 0 x=-0.3870775 y=-0.07293719 lc=255 153 0 ll=3 lb='M_acetivorans_C2A_NrdD';
41: x=-0.38439715 y=-0.073023945 lb='M_barkeri_Fusaro_NrdD';
42: x=-0.3901257 y=-0.07485988 lb='M_mazei_Go1_NrdD';
43: fg=0 0 0 bg=0 0 0 x=-0.2055028 y=-0.047277525 lc=0 0 0 ll=11;
44: fg=255 153 0 bg=255 153 0 x=-0.38523057 y=-0.07704717 lc=255 153 0 ll=3 lb='M_burtonii_DSM_6242_NrdD1';
45: fg=0 0 0 bg=0 0 0 x=-0.21104227 y=-0.048273105 lc=0 0 0 ll=11;
46: fg=255 153 0 bg=255 153 0 x=-0.39377704 y=-0.08025559 lc=255 153 0 ll=3 lb='M_hungatei_JF1_NrdD';
47: x=-0.37922728 y=-0.07929235 lb='M_thermophila_PT_NrdD';
48: fg=0 0 0 bg=0 0 0 x=-0.29320645 y=-0.06536917 lc=0 0 0 ll=11;
49: fg=255 153 0 bg=255 153 0 x=-0.38942066 y=-0.08402326 lc=255 153 0 ll=3 lb='Uncul_Arch_GZfos12E1_NrdD';
50: x=-0.38530448 y=-0.08409822 lb='Uncul_Arch_GZfos27G5_NrdD';
51: x=-0.36075827 y=-0.08874605 lb='M_burtonii_DSM_6242_NrdD2';
52: fg=0 0 0 bg=0 0 0 x=-0.07288679 y=-0.028778378 lc=0 0 0 ll=11;
53: x=-0.37041485 y=-0.09495624 ll=3 lb='C_K_stuttgartiensis_NrdD';
54: x=-0.38106722 y=-0.1002811 lb='T_acidaminovoran6589_NrdD';
55: x=-0.022314277 y=-0.036970183 ll=11;
56: x=-0.029338028 y=-0.039185252;
57: x=-0.086408466 y=-0.056328792;
58: x=-0.11033122 y=-0.06339625;
59: x=-0.15768704 y=-0.07715205;
60: x=-0.20141661 y=-0.08963857;
61: x=-0.21093506 y=-0.09226283;
62: x=-0.22928387 y=-0.09723172;
63: x=-0.25825816 y=-0.10493639;
64: x=-0.27734175 y=-0.10973248;
65: x=-0.28576085 y=-0.1118076;
66: fg=255 153 0 bg=255 153 0 x=-0.37927803 y=-0.13440572 lc=255 153 0 ll=3 lb='P_abyssi_GE5_NrdD';
67: x=-0.3701219 y=-0.13300923 lb='P_horikoshii_OT3_NrdD';
68: x=-0.36726192 y=-0.13320504 lb='P_furiosus_DSM_3638_NrdD';
69: fg=0 0 0 bg=0 0 0 x=-0.27416423 y=-0.10939986 lc=0 0 0 ll=11;
70: fg=255 153 0 bg=255 153 0 x=-0.37218374 y=-0.13594374 lc=255 153 0 ll=3 lb='T_kodakaraens_KOD1_NrdD';
71: fg=0 0 0 bg=0 0 0 x=-0.2965867 y=-0.11580237 lc=0 0 0 ll=11;
72: fg=255 153 0 bg=255 153 0 x=-0.37054104 y=-0.13655503 lc=255 153 0 ll=3 lb='T_onnurineusNA1_NrdD';
73: x=-0.37393892 y=-0.13827144 lb='Thermococcus_AM4_NrdD';
74: x=-0.36827803 y=-0.13898456 lb='S_marinus_F1_NrdD';
75: x=-0.37455827 y=-0.14304534 lb='N_equitans_Kin4M_NrdD';
76: fg=0 0 0 bg=0 0 0 x=-0.3531438 y=-0.13901423 lc=0 0 0 ll=11;
77: fg=255 153 0 bg=255 153 0 x=-0.35942677 y=-0.14102721 lc=255 153 0 ll=3 lb='P_islandicum_DSM_418_NrdD';
78: x=-0.3594556 y=-0.1411001 lb='T_neutrophilus_V24St_NrdD';
79: x=-0.3576939 y=-0.1452784 lb='H_butylicus_5456_NrdD';
80: x=-0.3601127 y=-0.15102692 lb='I_hospitalis_KIN4_I_NrdD';
81: x=-0.35280514 y=-0.15252574 lb='T_pendens_Hrk_5_NrdD';
82: fg=0 0 0 bg=0 0 0 x=-0.1553222 y=-0.08729356 lc=0 0 0 ll=11;
83: x=-0.20779702 y=-0.107057914;
84: x=-0.36782074 y=-0.16649823 ll=3 lb='Hydrogenivirg1285R11_NrdD';
85: x=-0.37912259 y=-0.17248029 lb='SulfurihydrogenYO3AO_NrdD2';
86: fg=255 153 0 bg=255 153 0 x=-0.3750718 y=-0.1735114 lc=255 153 0 lb='K_cryptofilum_OPF8_NrdD';
87: fg=0 0 0 bg=0 0 0 x=-0.03422147 y=-0.06138983 lc=0 0 0 ll=11;
88: x=-0.048846923 y=-0.09104021;
89: x=-0.2931841 y=-0.19734359;
90: x=-0.29979366 y=-0.20007695;
91: x=-0.30642125 y=-0.20278245;
92: fg=153 0 153 bg=153 0 153 lc=153 0 153 ll=3 lb='C_perfringens13_NrdD2';
93: x=-0.3088219 y=-0.20377523 lb='C_perfringensF4969_NrdD2';
94: x=-0.3098425 y=-0.20434034 ll=2 lb='C_perfringensB3626_NrdD';
95: fg=0 0 0 bg=0 0 0 x=-0.30394024 y=-0.2021993 lc=0 0 0 ll=11;
96: x=-0.30711022 y=-0.20361297;
97: x=-0.30848378 y=-0.20421803;
98: fg=153 0 153 bg=153 0 153 x=-0.31183708 y=-0.20567694 lc=153 0 153 ll=2 lb='C_perfringens_13124_NrdD2';
99: x=-0.31120226 y=-0.20543034 lb='C_perfringens8239_NrdD2';
100: x=-0.31027016 y=-0.20505686 lb='C_perfringensJGS1721_NrdD2';
101: x=-0.31348827 y=-0.20666783 lb='C_perfringensJGS1987_NrdD2';
102: fg=0 0 0 bg=0 0 0 x=-0.054654237 y=-0.103826515 lc=0 0 0 ll=11;
103: x=-0.084598236 y=-0.13509652;
104: x=-0.11845867 y=-0.16481979;
105: x=-0.124366164 y=-0.16995798;
106: x=-0.13685742 y=-0.17644143;
107: x=-0.1692798 y=-0.1923424;
108: x=-0.19462489 y=-0.2046294;
109: fg=0 0 255 bg=0 0 255 x=-0.2732641 y=-0.24231093 lc=0 0 255 ll=2 lb='C_dipht_NCTC13129_NrdD';
110: x=-0.2872758 y=-0.2500684 lb='C_striatum_6940_NrdD';
111: x=-0.27682233 y=-0.2463068 lb='C_urealyticum7109_NrdD';
112: fg=0 0 0 bg=0 0 0 x=-0.15954141 y=-0.18861203 lc=0 0 0 ll=11;
113: x=-0.1655455 y=-0.19179821;
114: x=-0.16983193 y=-0.19402303;
115: fg=0 0 255 bg=0 0 255 x=-0.2756308 y=-0.24832581 lc=0 0 255 ll=2 lb='A_odontolyticus17982_NrdD';
116: x=-0.28407922 y=-0.25398463 lb='A_urogenitalis15434_NrdD';
117: fg=0 0 0 bg=0 0 0 x=-0.21396895 y=-0.2180638 lc=0 0 0 ll=11;
118: fg=0 0 255 bg=0 0 255 x=-0.28193042 y=-0.25452703 lc=0 0 255 ll=2 lb='M_curtisii43063_NrdD';
119: x=-0.2681252 y=-0.24775933 lb='M_mulieris35243_NrdD';
120: x=-0.27375177 y=-0.25259852 lb='A_coleocanis_DSM1543_NrdD';
121: fg=0 0 0 bg=0 0 0 x=-0.13436595 y=-0.17931755 lc=0 0 0 ll=11;
122: x=-0.1378013 y=-0.18250372;
123: x=-0.14353234 y=-0.187675;
124: x=-0.18573932 y=-0.21286267;
125: x=-0.23854254 y=-0.24404818;
126: x=-0.24980651 y=-0.25063157;
127: fg=255 0 0 bg=255 0 0 x=-0.26484796 y=-0.25923973 lc=255 0 0 ll=2 lb='P_aeruginosa_PAO1_NrdD';
128: fg=0 0 0 bg=0 0 0 x=-0.26277083 y=-0.25828826 lc=0 0 0 ll=11;
129: fg=255 0 0 bg=255 0 0 x=-0.2646529 y=-0.25938827 lc=255 0 0 ll=2 lb='P_aerugino_UCBPPPA14_NrdD';
130: x=-0.26472104 y=-0.2594521 lb='P_aeruginosa_PACS2_NrdD';
131: x=-0.26357564 y=-0.25929835 lb='P_aeruginosa_PA7_NrdD';
132: x=-0.25734 y=-0.25738212 lb='P_stutzeri_A1501_NrdD';
133: fg=0 0 0 bg=0 0 0 x=-0.14751202 y=-0.1914341 lc=0 0 0 ll=11;
134: x=-0.14976071 y=-0.19340804;
135: x=-0.15128185 y=-0.19471896;
136: x=-0.15235585 y=-0.19551584;
137: x=-0.15666863 y=-0.1986253;
138: x=-0.16026692 y=-0.20117004;
139: x=-0.16193815 y=-0.2022957;
140: x=-0.17071256 y=-0.20814773;
141: x=-0.18606842 y=-0.2181881;
142: fg=153 0 0 bg=153 0 0 x=-0.26183033 y=-0.2662584 lc=153 0 0 ll=2 lb='R_eutropha_H16_NrdD';
143: fg=0 0 0 bg=0 0 0 x=-0.18793225 y=-0.21941894 lc=0 0 0 ll=11;
144: fg=153 0 0 bg=153 0 0 x=-0.25975528 y=-0.26591405 lc=153 0 0 ll=2 lb='R_metallid_CH34_NrdD';
145: fg=0 0 0 bg=0 0 0 x=-0.23560546 y=-0.25121424 lc=0 0 0 ll=11;
146: fg=153 0 0 bg=153 0 0 x=-0.2607317 y=-0.26780698 lc=153 0 0 ll=2 lb='Acidovorax_JS42_NrdD';
147: x=-0.26184487 y=-0.26888782 lb='DiaphorobacterTPSY_NrdD';
148: fg=0 0 0 bg=0 0 0 x=-0.17671958 y=-0.21231432 lc=0 0 0 ll=11;
149: fg=153 153 0 bg=153 153 0 x=-0.25674802 y=-0.26728502 lc=153 153 0 ll=2 lb='P_denitrif_PD1222_NrdD';
150: x=-0.26342955 y=-0.27304566 lb='BrevundimonasBAL3_NrdD';
151: fg=153 0 0 bg=153 0 0 x=-0.2593731 y=-0.27187175 lc=153 0 0 lb='T_denitr_ATCC25259_NrdD';
152: fg=0 0 0 bg=0 0 0 x=-0.17061092 y=-0.20899238 lc=0 0 0 ll=11;
153: x=-0.1845367 y=-0.21942383;
154: x=-0.18922213 y=-0.22286732;
155: fg=153 153 0 bg=153 153 0 x=-0.24918742 y=-0.26651827 lc=153 153 0 ll=2 lb='R_rubrum_ATCC_11170_NrdD';
156: x=-0.2501809 y=-0.26809764 lb='R_centenumSW_NrdD';
157: fg=0 0 0 bg=0 0 0 x=-0.22704382 y=-0.2518742 lc=0 0 0 ll=11;
158: fg=153 153 0 bg=153 153 0 x=-0.2503597 y=-0.26950613 lc=153 153 0 ll=2 lb='R_palustris_BisB18_NrdD';
159: x=-0.2504826 y=-0.26993737 lb='R_palustris_BisA53_NrdD';
160: x=-0.24984401 y=-0.2712134 lb='R_palustrisTIE1_NrdD';
161: fg=0 0 0 bg=0 0 0 x=-0.17228891 y=-0.21124096 lc=0 0 0 ll=11;
162: fg=255 0 255 bg=255 0 255 x=-0.2534422 y=-0.27617502 lc=255 0 255 ll=2 lb='D_acetoxid_DSM_684_NrdD1';
163: x=-0.25120407 y=-0.2755733 lb='G_lovleyi_SZ_NrdD';
164: fg=0 0 0 bg=0 0 0 x=-0.16197588 y=-0.20365466 lc=0 0 0 ll=11;
165: fg=255 0 0 bg=255 0 0 x=-0.25318515 y=-0.27940422 lc=255 0 0 ll=2 lb='K_koreensis16069_NrdD';
166: fg=0 0 0 bg=0 0 0 x=-0.21715204 y=-0.2507687 lc=0 0 0 ll=11;
167: fg=153 0 0 bg=153 0 0 x=-0.25141513 y=-0.2797563 lc=153 0 0 ll=2 lb='O_formigenesHOxBLS_NrdD';
168: x=-0.25346264 y=-0.28206113 lb='O_formigenesOXCC13_NrdD';
169: fg=0 0 0 bg=0 0 0 x=-0.15723225 y=-0.20071019 lc=0 0 0 ll=11;
170: fg=153 0 0 bg=153 0 0 x=-0.24685052 y=-0.27937865 lc=153 0 0 ll=2 lb='R_gelatinosus_PM1_NrdD';
171: fg=0 0 0 bg=0 0 0 x=-0.17592418 y=-0.21970282 lc=0 0 0 ll=11;
172: x=-0.1830647 y=-0.22689235;
173: x=-0.22795735 y=-0.27168277;
174: x=-0.235756 y=-0.279323;
175: x=-0.23863126 y=-0.2821143;
176: x=-0.24354236 y=-0.28679574;
177: x=-0.24378161 y=-0.28701967;
178: x=-0.24745934 y=-0.29036877;
179: fg=153 0 0 bg=153 0 0 x=-0.24877736 y=-0.29154718 lc=153 0 0 ll=2 lb='B_pseudom_K96243_NrdD';
180: fg=0 0 0 bg=0 0 0 x=-0.24869156 y=-0.29150116 lc=0 0 0 ll=11;
181: fg=153 0 0 bg=153 0 0 x=-0.24908654 y=-0.29186085 lc=153 0 0 ll=2 lb='B_pseudomallei_1655_NrdD';
182: x=-0.24958844 y=-0.292333 lb='B_pseudomallei52237_NrdD';
183: fg=0 0 0 bg=0 0 0 x=-0.24523838 y=-0.28842103 lc=0 0 0 ll=11;
184: fg=153 0 0 bg=153 0 0 x=-0.24672486 y=-0.2898251 lc=153 0 0 ll=2 lb='B_pseudomallei_668_NrdD';
185: fg=0 0 0 bg=0 0 0 x=-0.24623269 y=-0.2893863 lc=0 0 0 ll=11;
186: fg=153 0 0 bg=153 0 0 x=-0.24648225 y=-0.2896264 lc=153 0 0 ll=2 lb='B_pseudomalleiDM98_NrdD';
187: x=-0.24721056 y=-0.29034433 lb='B_pseudomallei13177_NrdD';
188: fg=0 0 0 bg=0 0 0 x=-0.24584994 y=-0.28911915 lc=0 0 0 ll=11;
189: fg=153 0 0 bg=153 0 0 x=-0.24913834 y=-0.29240006 lc=153 0 0 ll=2 lb='B_thailandens_E264_NrdD';
190: x=-0.24753132 y=-0.2908276 lb='B_thailandensisTXDOH_NrdD';
191: fg=0 0 0 bg=0 0 0 x=-0.24256851 y=-0.28622591 lc=0 0 0 ll=11;
192: fg=153 0 0 bg=153 0 0 x=-0.2469936 y=-0.29080498 lc=153 0 0 ll=2 lb='B_mallei_ATCC23344_NrdD';
193: x=-0.24922803 y=-0.29324412 lb='B_thailandensisBt4_NrdD';
194: x=-0.24906842 y=-0.29361117 lb='B_thailandensisMSMB4_NrdD';
195: fg=0 0 0 bg=0 0 0 x=-0.24072763 y=-0.2857706 lc=0 0 0 ll=11;
196: fg=153 0 0 bg=153 0 0 x=-0.2479876 y=-0.29370657 lc=153 0 0 ll=2 lb='B_oklahomensisC6786_NrdD';
197: x=-0.24780853 y=-0.29365396 lb='B_oklahomensisEO147_NrdD';
198: x=-0.23785377 y=-0.28902122 lb='H_arsenicoxydans_NrdD';
199: x=-0.23787293 y=-0.29125538 lb='R_ferrireduce_15236_NrdD';
200: fg=0 0 0 bg=0 0 0 x=-0.16575825 y=-0.21240465 lc=0 0 0 ll=11;
201: fg=153 153 0 bg=153 153 0 x=-0.24131577 y=-0.30130118 lc=153 153 0 ll=2 lb='A_cryptum_JF5_NrdD';
202: fg=255 0 0 bg=255 0 0 x=-0.2347871 y=-0.2951371 lc=255 0 0 lb='A_ferrooxidans53993_NrdD';
203: fg=0 0 0 bg=0 0 0 x=-0.15317822 y=-0.19882134 lc=0 0 0 ll=11;
204: x=-0.17505755 y=-0.22707851;
205: x=-0.1862589 y=-0.2414096;
206: x=-0.20083609 y=-0.25971326;
207: x=-0.20283717 y=-0.2621794;
208: fg=153 0 0 bg=153 0 0 x=-0.23235701 y=-0.2982227 lc=153 0 0 ll=2 lb='R_solanacearumGMI100_NrdD';
209: x=-0.23145306 y=-0.2977763 lb='R_pickettii_12D_NrdD2';
210: fg=0 0 0 bg=0 0 0 x=-0.2200698 y=-0.284321 lc=0 0 0 ll=11;
211: fg=153 0 0 bg=153 0 0 x=-0.23093888 y=-0.29809707 lc=153 0 0 ll=2 lb='R_pickettii_12J_NrdD2';
212: x=-0.2294296 y=-0.29640922 lb='R_pickettii_12D_NrdD1';
213: fg=0 0 0 bg=0 0 0 x=-0.21685335 y=-0.28205907 lc=0 0 0 ll=11;
214: fg=153 0 0 bg=153 0 0 x=-0.2311225 y=-0.300839 lc=153 0 0 ll=2 lb='R_solanacea_UW551_NrdD';
215: x=-0.23113352 y=-0.30121365 lb='R_solanacearumMolK2_NrdD';
216: x=-0.22437611 y=-0.29450607 lb='B_petriiDSM12804_NrdD';
217: x=-0.23096387 y=-0.30722967 lb='L_nitroferrum2002_NrdD';
218: fg=0 0 0 bg=0 0 0 x=-0.13889183 y=-0.18408361 lc=0 0 0 ll=11;
219: fg=153 153 0 bg=153 153 0 x=-0.22640361 y=-0.30842546 lc=153 153 0 ll=2 lb='M_maris_MCS10_NrdD';
220: fg=0 0 0 bg=0 0 0 x=-0.14633511 y=-0.19497295 lc=0 0 0 ll=11;
221: fg=0 0 255 bg=0 0 255 x=-0.22038203 y=-0.30224842 lc=0 0 255 ll=2 lb='C_flavigena20109_NrdD';
222: x=-0.22479093 y=-0.3108827 lb='J_denitrificans20603_NrdD';
223: fg=153 153 0 bg=153 153 0 x=-0.21616438 y=-0.30257225 lc=153 153 0 lb='Z_mobilis_m_ZM4_NrdD';
224: fg=153 0 0 bg=153 0 0 x=-0.21829817 y=-0.31827813 lc=153 0 0 lb='B_dolosa_AUO158_NrdD';
225: fg=0 0 0 bg=0 0 0 x=-0.09827737 y=-0.16101614 lc=0 0 0 ll=11;
226: x=-0.11168591 y=-0.18614481;
227: x=-0.117649786 y=-0.19684696;
228: x=-0.1232759 y=-0.20642287;
229: x=-0.12809855 y=-0.21446246;
230: x=-0.13831317 y=-0.23064281;
231: fg=0 0 153 bg=0 0 153 x=-0.20302771 y=-0.33212498 lc=0 0 153 ll=2 lb='W_succinogenes_1740_NrdD';
232: x=-0.19831355 y=-0.32665268 lb='Nitratiruptor_SB1552_NrdD';
233: fg=0 0 0 bg=0 0 0 x=-0.13185667 y=-0.22085896 lc=0 0 0 ll=11;
234: x=-0.13550015 y=-0.2269961;
235: x=-0.14443876 y=-0.24189724;
236: x=-0.16447692 y=-0.2749592;
237: fg=0 0 153 bg=0 0 153 x=-0.19904411 y=-0.33141106 lc=0 0 153 ll=2 lb='T_denitrif_ATCC_338_NrdD';
238: x=-0.19901372 y=-0.3325339 lb='C_bacteriumGD1_NrdD';
239: x=-0.19603118 y=-0.32971 lb='S_deleyianum6946_NrdD';
240: x=-0.196711 y=-0.33338952 lb='A_butzleriRM4018_NrdD';
241: x=-0.19560269 y=-0.33403417 lb='Sulfurovum_NBC371_NrdD';
242: fg=0 0 0 bg=0 0 0 x=-0.16000858 y=-0.27377668 lc=0 0 0 ll=11;
243: fg=0 0 153 bg=0 0 153 x=-0.19118543 y=-0.3303283 lc=0 0 153 ll=2 lb='C_mediatlanticus_TB2_NrdD';
244: x=-0.19218805 y=-0.3334271 lb='N_profundicolaAmH_NrdD';
245: fg=0 0 0 bg=0 0 0 x=-0.12537377 y=-0.21215248 lc=0 0 0 ll=11;
246: x=-0.13474664 y=-0.23051673;
247: fg=0 0 153 bg=0 0 153 x=-0.19019963 y=-0.33559072 lc=0 0 153 ll=2 lb='C_fetus_8240_NrdD';
248: fg=0 0 0 bg=0 0 0 x=-0.1507636 y=-0.26225528 lc=0 0 0 ll=11;
249: x=-0.16521694 y=-0.29057366;
250: fg=0 0 153 bg=0 0 153 x=-0.1901662 y=-0.33891106 lc=0 0 153 ll=2 lb='C_curvus_52592_NrdD';
251: x=-0.18837468 y=-0.33646208 lb='C_concisus_13826_NrdD';
252: x=-0.19030017 y=-0.3424083 lb='C_rectusRM3267_NrdD';
253: x=-0.18521178 y=-0.33630392 lb='C_hominis_BAA381_NrdD';
254: fg=0 0 0 bg=0 0 0 x=-0.11449477 y=-0.19232924 lc=0 0 0 ll=11;
255: x=-0.11929879 y=-0.20277973;
256: x=-0.13453467 y=-0.23552896;
257: fg=0 153 153 bg=0 153 153 x=-0.18402891 y=-0.3406598 lc=0 153 153 ll=2 lb='F_johnsoniae_UW101_NrdD';
258: x=-0.18506931 y=-0.34546003 lb='Pedobacter_BAL39_NrdD';
259: fg=0 0 0 bg=0 0 0 x=-0.18003467 y=-0.33814138 lc=0 0 0 lb='SulfurihydrogenYO3AO_NrdD1';
260: x=-0.17964675 y=-0.34115195 lb='A_muciniphilaBAA835_NrdD';
261: x=-0.18482573 y=-0.3637253 lb='VerrucomicrobDG1235_NrdD';
262: x=-0.054832842 y=-0.106724404 ll=11;
263: x=-0.056281812 y=-0.114682324;
264: x=-0.057298996 y=-0.11999354;
265: x=-0.059561092 y=-0.13005537;
266: x=-0.060513962 y=-0.13420524;
267: x=-0.06238465 y=-0.14009018;
268: x=-0.06452433 y=-0.14671654;
269: x=-0.06774733 y=-0.15597083;
270: x=-0.07038699 y=-0.1633333;
271: x=-0.07127807 y=-0.16578346;
272: x=-0.07206041 y=-0.16787504;
273: x=-0.07343532 y=-0.17150037;
274: x=-0.07884345 y=-0.18556666;
275: x=-0.09003368 y=-0.21389787;
276: x=-0.118451424 y=-0.28396836;
277: fg=153 0 153 bg=153 0 153 x=-0.13741344 y=-0.32952625 lc=153 0 153 ll=2 lb='T_tengcongensis_MB4_NrdD';
278: fg=0 0 0 bg=0 0 0 x=-0.12702349 y=-0.30538464 lc=0 0 0 ll=11;
279: fg=153 0 153 bg=153 0 153 x=-0.13751478 y=-0.33125335 lc=153 0 153 ll=1 lb='T_pseudethanoli33223_NrdD';
280: x=-0.13901642 y=-0.3357481 lb='ThermoanaerobactX514_NrdD';
281: fg=0 0 0 bg=0 0 0 x=-0.12702014 y=-0.31142312 lc=0 0 0 ll=11;
282: fg=153 0 153 bg=153 0 153 x=-0.13520595 y=-0.33271405 lc=153 0 153 ll=1 lb='C_saccharolyt_8903_NrdD';
283: x=-0.13492994 y=-0.3325699 lb='A_thermophilum6725_NrdD';
284: fg=0 0 0 bg=0 0 0 x=-0.124070965 y=-0.31171402 lc=0 0 0 ll=11;
285: x=-0.13672517 y=-0.3465086 ll=1 lb='D_thermophilumH612_NrdD';
286: x=-0.13538088 y=-0.34371793 lb='D_turgidum6724_NrdD';
287: fg=153 0 153 bg=153 0 153 x=-0.13663536 y=-0.35566777 lc=153 0 153 lb='Sy_wolfei_Goettingen_NrdD';
288: fg=255 0 255 bg=255 0 255 x=-0.13359962 y=-0.3526749 lc=255 0 255 lb='D_acetoxid_DSM_684_NrdD2';
289: fg=0 0 0 bg=0 0 0 x=-0.078568764 y=-0.18871903 lc=0 0 0 ll=11;
290: fg=153 0 153 bg=153 0 153 x=-0.1282996 y=-0.34273 lc=153 0 153 ll=1 lb='M_thermo_ATCC39073_NrdD';
291: fg=102 102 255 bg=102 102 255 x=-0.13046363 y=-0.3545896 lc=102 102 255 lb='T_lettingaeTMO_NrdD';
292: fg=0 0 0 bg=0 0 0 x=-0.12834899 y=-0.35470286 lc=0 0 0 lb='D_acetiphilus12809_NrdD';
293: x=-0.08049554 y=-0.20023438 ll=11;
294: fg=153 0 153 bg=153 0 153 x=-0.121420994 y=-0.33993497 lc=153 0 153 ll=1 lb='H_orenii_H_168_NrdD';
295: fg=0 0 0 bg=0 0 0 x=-0.12367016 y=-0.35275424 lc=0 0 0 lb='D_peptidovorans11002_NrdD';
296: x=-0.0778737 y=-0.19932589 ll=11;
297: x=-0.086818315 y=-0.23265697;
298: fg=0 153 153 bg=0 153 153 x=-0.11936507 y=-0.35176656 lc=0 153 153 ll=1 lb='P_aestuarii_DSM_271_NrdD';
299: x=-0.11777643 y=-0.35015652 lb='C_phaeobacter_BS1_NrdD';
300: fg=0 0 0 bg=0 0 0 x=-0.08509701 y=-0.22892222 lc=0 0 0 ll=11;
301: x=-0.103205144 y=-0.3016756;
302: fg=0 153 153 bg=0 153 153 x=-0.116371445 y=-0.3535635 lc=0 153 153 ll=1 lb='P_phaeoclathrat_BU1_NrdD';
303: x=-0.117046155 y=-0.3583869 lb='C_limicola_DSM_245_NrdD';
304: x=-0.113754794 y=-0.35117218 lb='P_vibrioformis_265_NrdD';
305: fg=255 153 0 bg=255 153 0 x=-0.10919766 y=-0.34831512 lc=255 153 0 lb='H_utahensis12940_NrdD';
306: fg=0 0 0 bg=0 0 0 x=-0.06222105 y=-0.14681982 lc=0 0 0 ll=11;
307: x=-0.062689036 y=-0.15016322;
308: x=-0.06326276 y=-0.1529519;
309: x=-0.06557101 y=-0.16391782;
310: fg=153 0 153 bg=153 0 153 x=-0.107539974 y=-0.35888785 lc=153 0 153 ll=1 lb='C_therm_ATCC27405_NrdD';
311: fg=0 0 0 bg=0 0 0 x=-0.102220416 y=-0.34205657 lc=0 0 0 lb='T_yellowstonii11347_NrdD';
312: x=-0.10264618 y=-0.35363433 lb='M_infernorumV4_NrdD';
313: x=-0.063147016 y=-0.15379652 ll=11;
314: x=-0.06461955 y=-0.16506422;
315: x=-0.06603663 y=-0.17518817;
316: x=-0.067196466 y=-0.18295759;
317: x=-0.06774342 y=-0.18651046;
318: x=-0.07003906 y=-0.20056865;
319: fg=255 0 255 bg=255 0 255 x=-0.097130455 y=-0.34560245 lc=255 0 255 ll=1 lb='S_aciditrophicus_SB_NrdD';
320: fg=0 0 0 bg=0 0 0 x=-0.07125274 y=-0.2082202 lc=0 0 0 ll=11;
321: fg=153 0 153 bg=153 0 153 x=-0.09554759 y=-0.3451914 lc=153 0 153 ll=1 lb='C_proteolyticus5265_NrdD';
322: fg=0 0 0 bg=0 0 0 x=-0.07666525 y=-0.24337843 lc=0 0 0 ll=11;
323: x=-0.08287085 y=-0.28250128;
324: x=-0.08636779 y=-0.3039161;
325: fg=255 153 0 bg=255 153 0 x=-0.09378067 y=-0.34804538 lc=255 153 0 ll=1 lb='Uncul_ArchGZfos11H11_NrdD';
326: x=-0.09303599 y=-0.34595537 lb='Uncul_ArchGZfos30H9_NrdD';
327: x=-0.09246885 y=-0.34679544 lb='Uncul_ArchGZfos33H6_NrdD';
328: x=-0.09142907 y=-0.34885493 lb='Uncul_Arch_GZfos13E1_NrdD';
329: fg=0 0 0 bg=0 0 0 x=-0.068291776 y=-0.19086073 lc=0 0 0 ll=11;
330: fg=0 153 153 bg=0 153 153 x=-0.08799408 y=-0.34162107 lc=0 153 153 ll=1 lb='C_thalassium35110_NrdD';
331: fg=0 0 0 bg=0 0 0 x=-0.08725936 y=-0.3470728 lc=0 0 0 lb='P_marinaEXH1_NrdD';
332: x=-0.084915884 y=-0.3409153 lb='C_acidaminovorans_NrdD';
333: x=-0.07005127 y=-0.21600915 ll=11;
334: fg=255 0 255 bg=255 0 255 x=-0.083785154 y=-0.34940818 lc=255 0 255 ll=1 lb='D_oleovoransHxd3_NrdD';
335: x=-0.08265296 y=-0.35043326 lb='D_alkenivoransAK01_NrdD';
336: fg=0 0 0 bg=0 0 0 x=-0.06847947 y=-0.21333523 lc=0 0 0 ll=11;
337: x=-0.08051226 y=-0.3556442 ll=1 lb='E_minutumPei191_NrdD1';
338: x=-0.079648964 y=-0.36151823 lb='uc_Termite_RsD17_NrdD';
339: x=-0.07644289 y=-0.35460624 lb='O_bacterium_TAV2_NrdD';
340: fg=255 0 255 bg=255 0 255 x=-0.073901944 y=-0.35154194 lc=255 0 255 lb='D_psychroph_LSv54_NrdD';
341: fg=153 0 153 bg=153 0 153 x=-0.0702076 y=-0.3522612 lc=153 0 153 lb='D_audaxviatorMP104C_NrdD';
342: fg=0 0 0 bg=0 0 0 x=-0.05808298 y=-0.18876629 lc=0 0 0 ll=11;
343: x=-0.05840932 y=-0.2046689;
344: x=-0.061561197 y=-0.31098476;
345: fg=0 153 0 bg=0 153 0 x=-0.06407563 y=-0.37582922 lc=0 153 0 ll=1 lb='G_zeae_PH1_NrdDG';
346: fg=0 0 0 bg=0 0 0 x=-0.061895654 y=-0.3243186 lc=0 0 0 ll=11;
347: fg=0 153 0 bg=0 153 0 x=-0.063471094 y=-0.37745968 lc=0 153 0 ll=1 lb='G_moniliformis_NrdDG';
348: x=-0.06297147 y=-0.37674314 lb='F_oxysporum_NrdDG';
349: fg=0 0 0 bg=0 0 0 x=-0.059046768 y=-0.2978691 lc=0 0 0 ll=11;
350: fg=0 153 0 bg=0 153 0 x=-0.05991565 y=-0.37408948 lc=0 153 0 ll=1 lb='S_japonicus_yFS275_NrdDG';
351: x=-0.059211615 y=-0.37017548 lb='S_japonicus_yFS275_NrdD';
352: fg=0 0 0 bg=0 0 0 x=-0.056752503 y=-0.30547872 lc=0 0 0 ll=11;
353: fg=0 153 0 bg=0 153 0 x=-0.056211382 y=-0.38459495 lc=0 153 0 ll=1 lb='Phyt_sojae_NrdDG';
354: x=-0.055487555 y=-0.38473567 lb='Phyt_ramorum_NrdDG';
355: fg=0 0 0 bg=0 0 0 x=-0.051527403 y=-0.2750531 lc=0 0 0 ll=11;
356: fg=153 0 153 bg=153 0 153 x=-0.049405057 y=-0.35966516 lc=153 0 153 ll=1 lb='A_oremlandiiOhILAs_NrdD1';
357: x=-0.048551615 y=-0.3620374 lb='A_metalliredige_QYMF_NrdD';
358: fg=0 0 0 bg=0 0 0 x=-0.053602763 y=-0.11447939 lc=0 0 0 ll=11;
359: x=-0.05208298 y=-0.12860858;
360: x=-0.049432926 y=-0.15687706;
361: x=-0.040137973 y=-0.37132463 ll=1 lb='T_dent_ATCC35405_NrdD';
362: x=-0.043694112 y=-0.21522944 ll=11;
363: x=-0.042864617 y=-0.22694673;
364: x=-0.042436954 y=-0.23444209;
365: fg=153 0 153 bg=153 0 153 x=-0.035933584 y=-0.35835356 lc=153 0 153 ll=1 lb='CphytofermentansISDg_NrdD2';
366: x=-0.03502895 y=-0.35463747 lb='B_hydrogenotrop10507_NrdD2';
367: fg=0 0 0 bg=0 0 0 x=-0.03889928 y=-0.27653608 lc=0 0 0 ll=11;
368: x=-0.037728984 y=-0.2920621;
369: fg=153 0 153 bg=153 0 153 x=-0.033005875 y=-0.3587799 lc=153 0 153 ll=1 lb='C_bolteaeBAA613_NrdD1';
370: x=-0.032476533 y=-0.35774773 lb='Clostridiales1747FAA_NrdD2';
371: x=-0.031154387 y=-0.36341286 lb='Clostridium_M62_1_NrdD2';
372: fg=0 0 0 bg=0 0 0 x=-0.042554166 y=-0.22461773 lc=0 0 0 ll=11;
373: x=-0.041602004 y=-0.23276997;
374: x=-0.039734278 y=-0.24941963;
375: fg=153 0 153 bg=153 0 153 x=-0.028904995 y=-0.359532 lc=153 0 153 ll=1 lb='A_caccae14662_NrdD1';
376: fg=0 0 0 bg=0 0 0 x=-0.039215617 y=-0.2538603 lc=0 0 0 ll=11;
377: x=-0.033828285 y=-0.30188504;
378: fg=153 0 153 bg=153 0 153 x=-0.027980354 y=-0.35625225 lc=153 0 153 ll=1 lb='C_scindens35704_NrdD1';
379: x=-0.02733163 y=-0.3575082 lb='C_hylemonae_DSM15053_NrdD2';
380: x=-0.026025882 y=-0.358498 lb='C_nexile1787_NrdD2';
381: x=-0.02440549 y=-0.35984418 lb='C_mitsuokai15897_NrdD1';
382: fg=0 0 255 bg=0 0 255 x=-0.02270172 y=-0.3618866 lc=0 0 255 lb='E_lenta2243_NrdD2';
383: fg=0 0 0 bg=0 0 0 x=-0.048572462 y=-0.15010644 lc=0 0 0 ll=11;
384: x=-0.04150613 y=-0.19465579;
385: fg=102 102 255 bg=102 102 255 x=-0.015399403 y=-0.3642382 lc=102 102 255 ll=1 lb='P_mobilis_SJ95_NrdD';
386: fg=0 0 0 bg=0 0 0 x=-0.01569855 y=-0.35269758 lc=0 0 0 lb='HydrogenobY04AAS1_NrdD';
387: fg=255 153 0 bg=255 153 0 x=-0.013891773 y=-0.35095295 lc=255 153 0 lb='A_booneiT469_NrdD';
388: fg=0 0 0 bg=0 0 0 x=-0.029133525 y=-0.221046 lc=0 0 0 ll=11;
389: x=-0.027410837 y=-0.22923009;
390: x=-0.024649808 y=-0.2432992;
391: x=-0.020585489 y=-0.264521;
392: x=-0.017392294 y=-0.28161576;
393: fg=255 0 255 bg=255 0 255 x=-0.005858362 y=-0.34496155 lc=255 0 255 ll=1 lb='D_vulg_v_Hildenb_NrdD1';
394: x=-0.005242375 y=-0.34505638 lb='DvulgarisMiyazaki_NrdD1';
395: x=-0.003425925 y=-0.34989747 lb='D_desulfuricans_G20_NrdD1';
396: x=-0.001867203 y=-0.35153407 lb='Dsalexigens2638_NrdD1';
397: fg=0 0 0 bg=0 0 0 x=-0.025748024 y=-0.23647185 lc=0 0 0 ll=11;
398: x=-0.025020357 y=-0.23970851;
399: fg=255 0 255 bg=255 0 255 x=-0.0024031268 y=-0.34249812 lc=255 0 255 ll=1 lb='D_retbaense5692_NrdD';
400: x=-0.0019227426 y=-0.3403015 lb='D_baculatum4028_NrdD';
401: x=3.2584157E-4 y=-0.34546036 lb='D_thiodismutansASO31_NrdD';
402: fg=0 0 0 bg=0 0 0 x=-0.023329012 y=-0.24307665 lc=0 0 0 ll=11;
403: x=-0.018656855 y=-0.26114348;
404: x=-0.013292966 y=-0.28228235;
405: fg=255 0 255 bg=255 0 255 x=0.0020690528 y=-0.3440026 lc=255 0 255 ll=1 lb='D_vulg_v_Hildenb_NrdD2';
406: x=0.004017472 y=-0.34922037 lb='DvulgarisMiyazaki_NrdD2';
407: x=0.0038250077 y=-0.3449196 lb='D_desulfuricans_G20_NrdD2';
408: x=0.005460011 y=-0.34657592 lb='Dsalexigens2638_NrdD2';
409: fg=153 0 153 bg=153 0 153 x=0.054751866 y=-0.37031767 lc=153 0 153 lb='Ebiforme3989_NrdD2';
410: fg=0 0 0 bg=0 0 0 x=0.009113224 y=-0.039389174 lc=0 0 0 ll=11;
411: x=0.043763865 y=-0.12264031;
412: x=0.0804098 y=-0.21667239;
413: x=0.08605571 y=-0.23135714;
414: x=0.08852554 y=-0.23951162;
415: fg=255 0 255 bg=255 0 255 x=0.13480051 y=-0.39484426 lc=255 0 255 ll=1 lb='B_bacteriovorusHD100_NrdD';
416: fg=0 153 153 bg=0 153 153 x=0.1361809 y=-0.39430475 lc=0 153 153 lb='Capnocytophaga_Capno_NrdD';
417: fg=0 0 0 bg=0 0 0 x=0.09148038 y=-0.2450912 lc=0 0 0 ll=11;
418: x=0.09699058 y=-0.25923017;
419: x=0.105803736 y=-0.28246856;
420: x=0.11524844 y=-0.3099908;
421: x=0.12094193 y=-0.32683155;
422: fg=255 0 0 bg=255 0 0 x=0.14425682 y=-0.40017724 lc=255 0 0 ll=1 lb='H_ducreyi_35000HP_NrdD';
423: fg=0 0 0 bg=0 0 0 x=0.124667525 y=-0.3376881 lc=0 0 0 ll=11;
424: x=0.13613066 y=-0.3715949;
425: x=0.13866591 y=-0.37920818;
426: fg=255 0 0 bg=255 0 0 x=0.14516076 y=-0.39901274 lc=255 0 0 ll=1 lb='A_pleuropneum_L20_NrdD';
427: x=0.14352705 y=-0.39358693 lb='A_pleuropneumon3JL03_NrdD';
428: x=0.14411677 y=-0.39452565 lb='A_pleuropneumon7AP76_NrdD';
429: x=0.14617124 y=-0.39766568 lb='M_haemolytica_PHL213_NrdD';
430: x=0.14462148 y=-0.38962385 lb='A_minor202_NrdD';
431: fg=0 0 0 bg=0 0 0 x=0.10664149 y=-0.28450748 lc=0 0 0 ll=11;
432: x=0.110241964 y=-0.29387215;
433: fg=255 0 0 bg=255 0 0 x=0.14990366 y=-0.39845145 lc=255 0 0 ll=1 lb='D_nodosus_VCS1703A_NrdD';
434: x=0.14907943 y=-0.3935276 lb='H_parasuis29755_NrdD';
435: fg=0 0 0 bg=0 0 0 x=0.113466166 y=-0.3006959 lc=0 0 0 ll=11;
436: x=0.14252174 y=-0.3705044;
437: fg=153 0 0 bg=153 0 0 x=0.15037562 y=-0.39012638 lc=153 0 0 ll=1 lb='E_corrodens23834_NrdD';
438: fg=0 0 0 bg=0 0 0 x=0.14336869 y=-0.3725134 lc=0 0 0 ll=11;
439: x=0.14812256 y=-0.383935;
440: fg=153 0 0 bg=153 0 0 x=0.1515486 y=-0.3922733 lc=153 0 0 ll=1 lb='N_flavesNRL30031H210_NrdD';
441: x=0.15121603 y=-0.3912728 ll=8 lb='N_subflavaNJ9703_NrdD';
442: x=0.15188107 y=-0.3922016 lb='N_mucosa25996_NrdD';
443: x=0.15262611 y=-0.3890478 lb='K_oralis_ATCC51147_NrdD';
444: fg=0 0 0 bg=0 0 0 x=0.1038655 y=-0.2741856 lc=0 0 0 ll=11;
445: fg=255 0 0 bg=255 0 0 x=0.15462646 y=-0.38594902 lc=255 0 0 ll=8 lb='I_loihiensis_L2TR_NrdD';
446: x=0.15681882 y=-0.38800773 lb='C_psychrerythr_34H_NrdD';
447: x=0.160511 y=-0.3900011 lb='A_macleo_Deep_eco_NrdD';
448: x=0.16451241 y=-0.38915265 lb='S_sediminis_HAWEB3_NrdD2';
449: fg=0 0 0 bg=0 0 0 x=0.12565641 y=-0.27954176 lc=0 0 0 ll=11;
450: x=0.14777093 y=-0.32238707;
451: x=0.15046196 y=-0.3277195;
452: fg=0 153 153 bg=0 153 153 x=0.17156495 y=-0.3700147 lc=0 153 153 ll=8 lb='B_vulgatus_8482_NrdD2';
453: x=0.17279889 y=-0.37148416 lb='B_cellulosilyti14838_NrdD1';
454: fg=0 0 0 bg=0 0 0 x=0.15903154 y=-0.343724 lc=0 0 0 ll=11;
455: fg=0 153 153 bg=0 153 153 x=0.17318691 y=-0.3708449 lc=0 153 153 ll=8 lb='B_ovatus_8483_NrdD2';
456: x=0.17422865 y=-0.3722046 lb='Bacteroides224_NrdD2';
457: x=0.17407182 y=-0.3683173 lb='A_putredinis17216_NrdD';
458: fg=0 0 0 bg=0 0 0 x=0.016733583 y=-0.05196239 lc=0 0 0 ll=11;
459: fg=153 0 153 bg=153 0 153 x=0.19080453 y=-0.36433175 lc=153 0 153 ll=8 lb='P_thermopropioni_SI_NrdD2';
460: fg=0 0 0 bg=0 0 0 x=0.060132507 y=-0.12283739 lc=0 0 0 ll=11;
461: x=0.10482373 y=-0.19734;
462: x=0.11769781 y=-0.2190253;
463: x=0.1924883 y=-0.34766158;
464: x=0.19396184 y=-0.35022283;
465: fg=102 102 255 bg=102 102 255 x=0.19647788 y=-0.35464257 lc=102 102 255 ll=8 lb='T_maritima_MSB8_NrdD';
466: x=0.19681025 y=-0.35512197 lb='T_petrophila_RKU1_NrdD';
467: x=0.1973512 y=-0.35585275 lb='Thermotoga_RQ2_NrdD';
468: fg=0 0 0 bg=0 0 0 x=0.13402574 y=-0.24569052 lc=0 0 0 ll=11;
469: fg=102 102 255 bg=102 102 255 x=0.19921102 y=-0.35324302 lc=102 102 255 ll=8 lb='T_melanesiensisBI429_NrdD';
470: x=0.1985253 y=-0.34995458 lb='T_africanusTCF52B_NrdD';
471: x=0.19751853 y=-0.344172 lb='F_nodosum_Rt17B1_NrdD';
472: fg=0 0 0 bg=0 0 0 x=0.20873916 y=-0.35125333 lc=0 0 0 ll=11;
473: fg=255 255 0 bg=255 255 0 x=0.2187792 y=-0.3668404 lc=255 255 0 ft='Dialog-PLAIN-10' ll=8 lb='Clostridium_phage_cs_NrdD';
474: x=0.2192153 y=-0.36719617 lb='C_botulin_D_phage_NrdD';
475: fg=0 0 0 bg=0 0 0 x=0.022594778 y=0.04188347 lc=0 0 0 ll=11;
476: x=0.036711246 y=0.037502248;
477: x=0.063411556 y=0.029081812;
478: x=0.070766084 y=0.026725503;
479: x=0.08197335 y=0.021604506;
480: x=0.0904577 y=0.017347094;
481: x=0.09845975 y=0.0119041065;
482: x=0.13230261 y=-0.018354595;
483: x=0.1386358 y=-0.024069235;
484: x=0.15725829 y=-0.04118357;
485: x=0.16839716 y=-0.05160931;
486: x=0.23011844 y=-0.10990932;
487: x=0.24033518 y=-0.119918555;
488: x=0.24713978 y=-0.12664604;
489: x=0.26312685 y=-0.14289027;
490: x=0.26461372 y=-0.14445724;
491: x=0.26738527 y=-0.14784126;
492: x=0.26945502 y=-0.15044011;
493: x=0.27042383 y=-0.15167964;
494: x=0.27089137 y=-0.15228345;
495: x=0.2731177 y=-0.155186;
496: x=0.27345008 y=-0.15565372;
497: x=0.27506214 y=-0.15796657;
498: x=0.2770204 y=-0.16080359;
499: fg=153 0 153 bg=153 0 153 x=0.27886105 y=-0.16354986 lc=153 0 153 ll=8 lb='B_anthracis_Ames_NrdD';
500: fg=0 0 0 bg=0 0 0 x=0.2779076 y=-0.16207647 lc=0 0 0 ll=11;
501: x=0.27820364 y=-0.16250536;
502: fg=153 0 153 bg=153 0 153 x=0.27878022 y=-0.1633489 lc=153 0 153 ll=8 lb='B_thur_konk_9727_NrdD';
503: x=0.27854463 y=-0.1629946 lb='B_cereusm1293_NrdD';
504: x=0.27854532 y=-0.16297387 lb='B_thuringiensis4AW1_NrdD';
505: x=0.2764136 y=-0.15983203 lb='B_anthracis_A2012_NrdD';
506: fg=0 0 0 bg=0 0 0 x=0.2766428 y=-0.15993623 lc=0 0 0 ll=11;
507: fg=153 0 153 bg=153 0 153 x=0.27925813 y=-0.1634779 lc=153 0 153 ll=8 lb='B_cereus_ATCC_10987_NrdD';
508: x=0.27992964 y=-0.1643033 lb='B_cereusAH187_NrdD';
509: fg=0 0 0 bg=0 0 0 x=0.2761075 y=-0.1588365 lc=0 0 0 ll=11;
510: fg=153 0 153 bg=153 0 153 x=0.27958572 y=-0.16337119 lc=153 0 153 ll=8 lb='B_cereus_G9241_NrdD';
511: fg=0 0 0 bg=0 0 0 x=0.27675438 y=-0.15961903 lc=0 0 0 ll=11;
512: x=0.27765518 y=-0.16072918;
513: x=0.27826518 y=-0.16148801;
514: fg=153 0 153 bg=153 0 153 x=0.27968365 y=-0.16330278 lc=153 0 153 ll=8 lb='B_cereus_E33L_NrdD';
515: fg=0 0 0 bg=0 0 0 x=0.2788572 y=-0.1622176 lc=0 0 0 ll=11;
516: x=0.2790505 y=-0.16245805;
517: fg=153 0 153 bg=153 0 153 x=0.27981663 y=-0.16342005 lc=153 0 153 ll=8 lb='B_cereusNVH059799_NrdD';
518: x=0.27931193 y=-0.16278026 lb='B_cereus_4342_NrdD';
519: x=0.28021556 y=-0.1638608 lb='BthuPulsiensis4CC1_NrdD';
520: x=0.27903378 y=-0.16236624 lb='B_cereus03BB108_NrdD';
521: fg=0 0 0 bg=0 0 0 x=0.277964 y=-0.16101618 lc=0 0 0 ll=11;
522: fg=153 0 153 bg=153 0 153 x=0.27953017 y=-0.1628419 lc=153 0 153 ll=8 lb='B_thuring_Al_Hakam_NrdD';
523: x=0.27958575 y=-0.16287217 lb='B_cereusRock342_NrdD';
524: x=0.2795331 y=-0.16199325 lb='B_cereusR309803_NrdD';
525: x=0.28026977 y=-0.16254139 lb='B_cereusAH1272_NrdD';
526: fg=0 0 0 bg=0 0 0 x=0.27327514 y=-0.15454026 lc=0 0 0 ll=11;
527: fg=153 0 153 bg=153 0 153 x=0.28040838 y=-0.16226664 lc=153 0 153 ll=8 lb='B_cereusAH1271_NrdD';
528: x=0.2804814 y=-0.16220433 lb='Bacillus_cereus_MM3_NrdD';
529: fg=0 0 0 bg=0 0 0 x=0.27088875 y=-0.1514337 lc=0 0 0 ll=11;
530: fg=153 0 153 bg=153 0 153 x=0.28099784 y=-0.16199048 lc=153 0 153 ll=8 lb='B_cereusRock13_NrdD';
531: fg=0 0 0 bg=0 0 0 x=0.2810665 y=-0.16177523 lc=0 0 0 ll=11;
532: fg=153 0 153 bg=153 0 153 x=0.28273353 y=-0.16348457 lc=153 0 153 ll=8 lb='B_cereusRock328_NrdD';
533: x=0.28166452 y=-0.16237734 lb='B_cereusRock418_NrdD';
534: fg=0 0 0 bg=0 0 0 x=0.27371064 y=-0.15229695 lc=0 0 0 ll=11;
535: x=0.276137 y=-0.15442686;
536: x=0.27735478 y=-0.1555057;
537: x=0.27854007 y=-0.15660502;
538: x=0.27944186 y=-0.15747252;
539: x=0.27966535 y=-0.15768948;
540: fg=153 0 153 bg=153 0 153 x=0.28174385 y=-0.15974444 lc=153 0 153 ll=8 lb='B_cereus_ATCC_14597_NrdD';
541: fg=0 0 0 bg=0 0 0 x=0.28113034 y=-0.15909877 lc=0 0 0 ll=11;
542: fg=153 0 153 bg=153 0 153 x=0.2815086 y=-0.15946597 lc=153 0 153 ll=8 lb='B_cereus_AH676_NrdD';
543: x=0.28192192 y=-0.15985332 lb='B_cereusRock115_NrdD';
544: x=0.28220767 y=-0.16006126 lb='B_cereusBDRDST24_NrdD';
545: fg=0 0 0 bg=0 0 0 x=0.28079402 y=-0.15862027 lc=0 0 0 ll=11;
546: fg=153 0 153 bg=153 0 153 x=0.28288135 y=-0.16053857 lc=153 0 153 ll=8 lb='B_cereusAH1134_NrdD';
547: fg=0 0 0 bg=0 0 0 x=0.2811332 y=-0.15892075 lc=0 0 0 ll=11;
548: x=0.28177425 y=-0.15949392;
549: fg=153 0 153 bg=153 0 153 x=0.28317988 y=-0.16076225 lc=153 0 153 ll=8 lb='B_cereus172560W_NrdD';
550: x=0.28280723 y=-0.16040906 lb='B_cereus_Rock42_NrdD';
551: fg=0 0 0 bg=0 0 0 x=0.28293622 y=-0.16048898 lc=0 0 0 lb='B_cereus10876_NrdD';
552: x=0.27921903 y=-0.15703967 ll=11;
553: x=0.2804836 y=-0.15808989;
554: x=0.28127718 y=-0.15875511;
555: x=0.2819607 y=-0.15933338;
556: fg=153 0 153 bg=153 0 153 x=0.28328627 y=-0.16046526 lc=153 0 153 ll=8 lb='B_thurin_israel_NrdD1';
557: x=0.28310502 y=-0.1602926 lb='B_cereusG9842_NrdD';
558: x=0.28308487 y=-0.16024251 lb='B_thuringiensisBt407_NrdD';
559: x=0.28354767 y=-0.16056459 lb='BthuSottoT04001_NrdD';
560: x=0.2830291 y=-0.16005988 lb='Bthuringiensis200_NrdD1';
561: x=0.28182122 y=-0.15884887 lb='B_cereus_m1550_NrdD';
562: fg=0 0 0 bg=0 0 0 x=0.27982566 y=-0.15692124 lc=0 0 0 ll=11;
563: fg=153 0 153 bg=153 0 153 x=0.28196084 y=-0.15855128 lc=153 0 153 ll=8 lb='B_cereusB4264_NrdD';
564: x=0.2815546 y=-0.15821636 lb='BthuHuazhongensis4BD_NrdD';
565: fg=0 0 0 bg=0 0 0 x=0.2743851 y=-0.15092954 lc=0 0 0 ll=11;
566: x=0.27763423 y=-0.1532721;
567: x=0.2826498 y=-0.15692313;
568: fg=153 0 153 bg=153 0 153 x=0.28404748 y=-0.15795034 lc=153 0 153 ll=8 lb='B_weihensteph_KBAB4_NrdD';
569: x=0.28386787 y=-0.15780134 lb='B_cereusAH621_NrdD';
570: x=0.2866909 y=-0.15967712 lb='B_cereusAH603_NrdD';
571: x=0.2827769 y=-0.15675026 lb='Bmycoides2048_NrdD';
572: fg=0 0 0 bg=0 0 0 x=0.2834337 y=-0.15085201 lc=0 0 0 ll=11;
573: x=0.2842806 y=-0.15142243;
574: fg=153 0 153 bg=153 0 153 x=0.2846857 y=-0.15169798 lc=153 0 153 ll=8 lb='B_mycoidesRock14_NrdD';
575: x=0.28797796 y=-0.15388837 lb='B_pseudomycoide12442_NrdD';
576: x=0.28531003 y=-0.15207882 lb='B_mycoidesRock317_NrdD';
577: x=0.2879489 y=-0.15043443 lb='B_c_cytotoxis_391_98_NrdD';
578: fg=0 0 0 bg=0 0 0 x=0.25135368 y=-0.122845836 lc=0 0 0 ll=11;
579: x=0.27288416 y=-0.13609718;
580: x=0.28486404 y=-0.14354596;
581: fg=153 0 153 bg=153 0 153 x=0.2960466 y=-0.1505699 lc=153 0 153 ll=8 lb='B_thurin_israel_NrdD2';
582: x=0.2973517 y=-0.15123175 lb='Bthuringiensis200_NrdD2';
583: x=0.2983611 y=-0.1514589 lb='BthuMonterrey4AJ1_NrdD3';
584: x=0.29609045 y=-0.1492673 lb='BthuMonterrey4AJ1_NrdD2';
585: x=0.30718252 y=-0.13187777 lb='P_larvaeBRL230010_NrdD';
586: fg=0 0 0 bg=0 0 0 x=0.17164631 y=-0.049244486 lc=0 0 0 ll=11;
587: fg=153 0 153 bg=153 0 153 x=0.30622548 y=-0.12545098 lc=153 0 153 ll=8 lb='B_lichen_ATCC14580_NrdD';
588: x=0.30080143 y=-0.12083206 lb='B_coagulans_36D1_NrdD';
589: fg=0 0 0 bg=0 0 0 x=0.15075807 y=-0.030573178 lc=0 0 0 ll=11;
590: fg=153 0 153 bg=153 0 153 x=0.31893668 y=-0.121795714 lc=153 0 153 ll=8 lb='E_sibiricum_25515_NrdD';
591: x=0.31897098 y=-0.11983874 lb='ExiguobacteriumAT1b_NrdD';
592: x=0.31841585 y=-0.11495456 lb='B_selenitireducens10_NrdD';
593: fg=0 0 0 bg=0 0 0 x=0.10860326 y=0.008293438 lc=0 0 0 ll=11;
594: x=0.15875733 y=-0.012447574;
595: x=0.19900504 y=-0.029523293;
596: x=0.21246953 y=-0.035454426;
597: x=0.25611097 y=-0.05491665;
598: x=0.27738947 y=-0.064757064;
599: x=0.2931324 y=-0.07238905;
600: x=0.32187316 y=-0.086484455;
601: x=0.32564154 y=-0.08835395;
602: x=0.32878265 y=-0.089930154;
603: fg=0 153 153 bg=0 153 153 x=0.3499971 y=-0.10069683 lc=0 153 153 ll=8 lb='B_thetaiotao_VPI5482_NrdD';
604: x=0.34905854 y=-0.09998904 lb='B_caccae_43185_NrdD';
605: x=0.35014033 y=-0.10023068 lb='B_ovatus_8483_NrdD1';
606: x=0.34882012 y=-0.09924587 lb='B_finegoldii17565_NrdD';
607: x=0.35188475 y=-0.09955957 lb='B_fragilis_YCH46_NrdD';
608: fg=0 0 0 bg=0 0 0 x=0.33667657 y=-0.09055101 lc=0 0 0 ll=11;
609: x=0.3457057 y=-0.09452836;
610: fg=0 153 153 bg=0 153 153 x=0.34687528 y=-0.095056355 lc=0 153 153 ll=8 lb='B_vulgatus_8482_NrdD1';
611: fg=0 0 0 bg=0 0 0 x=0.3457387 y=-0.09454273 lc=0 0 0 ll=11;
612: fg=0 153 153 bg=0 153 153 x=0.34694514 y=-0.09507416 lc=0 153 153 ll=8 lb='B_dorei17855_NrdD1';
613: x=0.34695172 y=-0.0950639 lb='Bacteroides9_1_42FAA_NrdD1';
614: x=0.34721047 y=-0.09496362 lb='Bacteroides_D4_NrdD1';
615: fg=0 0 0 bg=0 0 0 x=0.2685569 y=-0.05986535 lc=0 0 0 ll=11;
616: fg=0 153 153 bg=0 153 153 x=0.3549707 y=-0.0951409 lc=0 153 153 ll=7 lb='B_plebeius17135_NrdD';
617: fg=0 0 0 bg=0 0 0 x=0.2769531 y=-0.06315957 lc=0 0 0 ll=11;
618: fg=0 153 153 bg=0 153 153 x=0.35545596 y=-0.09437363 lc=0 153 153 ll=7 lb='B_coprocola17136_NrdD';
619: x=0.35479262 y=-0.09329075 lb='B_coprophilus18228_NrdD';
620: x=0.3543166 y=-0.08888034 lb='P_uenonis603_NrdD';
621: fg=0 0 0 bg=0 0 0 x=0.24324618 y=-0.045271296 lc=0 0 0 ll=11;
622: x=0.34479985 y=-0.081942745;
623: fg=0 153 153 bg=0 153 153 x=0.3613898 y=-0.088019095 lc=0 153 153 ll=7 lb='P_gingivalis_W83_NrdD';
624: x=0.36047608 y=-0.087522835 lb='P_gingivalis33277_NrdD';
625: x=0.3645501 y=-0.08720808 lb='P_endodontalis_35406_NrdD';
626: fg=0 0 0 bg=0 0 0 x=0.17337713 y=-0.017279038 lc=0 0 0 ll=11;
627: fg=255 153 153 bg=255 153 153 x=0.359123 y=-0.07960405 lc=255 153 153 ll=7 lb='L_buccalis1135_NrdD2';
628: x=0.36039302 y=-0.07813848 lb='S_termitidis33386_NrdD';
629: fg=0 0 0 bg=0 0 0 x=0.19783723 y=-0.01543512 lc=0 0 0 ll=11;
630: x=0.26412666 y=-0.033711255;
631: x=0.30282012 y=-0.0445692;
632: x=0.31529775 y=-0.048379503;
633: x=0.3405544 y=-0.05621821;
634: fg=0 153 153 bg=0 153 153 x=0.36538345 y=-0.064048514 lc=0 153 153 ll=7 lb='P_merdae_43184_NrdD';
635: x=0.3659222 y=-0.06396481 lb='P_johnsonii18315_NrdD';
636: x=0.3655893 y=-0.06323705 lb='P_distasonis_8503_NrdD';
637: fg=0 0 0 bg=0 0 0 x=0.32109132 y=-0.049427766 lc=0 0 0 ll=11;
638: x=0.32926774 y=-0.05164196;
639: x=0.33049592 y=-0.05198661;
640: fg=0 153 153 bg=0 153 153 x=0.36508727 y=-0.061863806 lc=0 153 153 ll=7 lb='B_uniformis8492_NrdD';
641: x=0.3648651 y=-0.061462257 lb='Beggerthii20697_NrdD';
642: fg=0 0 0 bg=0 0 0 x=0.35030958 y=-0.05713468 lc=0 0 0 ll=11;
643: fg=0 153 153 bg=0 153 153 x=0.36455783 y=-0.060923483 lc=0 153 153 ll=7 lb='B_intestinalis17393_NrdD';
644: x=0.36400965 y=-0.06064427 lb='B_cellulosilyti14838_NrdD2';
645: x=0.36128235 y=-0.059333965 lb='B_stercoris43183_NrdD';
646: x=0.36248258 y=-0.057004493 lb='P_copri18205_NrdD';
647: fg=0 0 0 bg=0 0 0 x=0.32484934 y=-0.043685865 lc=0 0 0 ll=11;
648: fg=153 0 153 bg=153 0 153 x=0.36141062 y=-0.051993165 lc=153 0 153 ll=7 lb='C_difficileQCD37x79_NrdD2';
649: x=0.36453038 y=-0.05232226 lb='C_difficileQCD63q42_NrdD2';
650: fg=0 0 0 bg=0 0 0 x=0.11271056 y=0.015618726 lc=0 0 0 ll=11;
651: x=0.118785985 y=0.0151189715;
652: x=0.13216446 y=0.013957042;
653: x=0.1417815 y=0.0130776;
654: x=0.15360287 y=0.0118333055;
655: x=0.15892227 y=0.011248861;
656: x=0.1609263 y=0.011019426;
657: x=0.16733158 y=0.010078152;
658: x=0.17933252 y=0.008202622;
659: x=0.19083337 y=0.006135639;
660: x=0.20562372 y=0.0032680745;
661: x=0.21887256 y=6.3663896E-4;
662: x=0.3355574 y=-0.023092385;
663: fg=153 0 153 bg=153 0 153 x=0.34509125 y=-0.025076501 lc=153 0 153 ll=7 lb='D_hafniense_DCB2_NrdD';
664: x=0.344844 y=-0.024936859 lb='D_hafniense_Y51_NrdD';
665: x=0.34452188 y=-0.023130428 lb='C_cellulolyticum_H10_NrdD';
666: x=0.34681934 y=-0.022108225 lb='A_oremlandiiOhILAs_NrdD2';
667: fg=0 0 0 bg=0 0 0 x=0.19722314 y=0.005107166 lc=0 0 0 ll=11;
668: x=0.20884942 y=0.003181421;
669: fg=153 0 153 bg=153 0 153 x=0.33994356 y=-0.019147284 lc=153 0 153 ll=7 lb='C_leptum753_NrdD1';
670: x=0.33852124 y=-0.017690063 lb='E_siraeum15702_NrdD';
671: x=0.36025363 y=-0.019610554 lb='A_colihominis17241_NrdD';
672: fg=0 0 0 bg=0 0 0 x=0.18203264 y=0.00786852 lc=0 0 0 ll=11;
673: x=0.19419119 y=0.006194912;
674: fg=0 153 153 bg=0 153 153 x=0.3431589 y=-0.015002869 lc=0 153 153 ll=7 lb='BcapillosusATCC29799_NrdD';
675: fg=0 0 255 bg=0 0 255 x=0.3500426 y=-0.0145342145 lc=0 0 255 lb='E_lenta2243_NrdD1';
676: fg=0 0 0 bg=0 0 0 x=0.2722066 y=-0.002455257 lc=0 0 0 ll=11;
677: x=0.34718212 y=-0.011385531;
678: fg=153 0 153 bg=153 0 153 x=0.34910798 y=-0.011623826 lc=153 0 153 ll=7 lb='C_ramosum1402_NrdD1';
679: x=0.34911498 y=-0.011606819 lb='M_bacteriumD7_NrdD2';
680: x=0.3566731 y=-0.011346022 lb='C_spiroforme1552_NrdD1';
681: fg=0 0 0 bg=0 0 0 x=0.17086285 y=0.00975523 lc=0 0 0 ll=11;
682: fg=0 0 255 bg=0 0 255 x=0.34975806 y=-0.00742697 lc=0 0 255 ll=7 lb='P_acnes_KPA171202_NrdD';
683: fg=153 0 153 bg=153 0 153 x=0.34704518 y=-0.0055463067 lc=153 0 153 lb='C_leptum753_NrdD2';
684: fg=0 0 0 bg=0 0 0 x=0.21940482 y=0.0080839135 lc=0 0 0 ll=11;
685: x=0.23808601 y=0.007060737;
686: x=0.24334252 y=0.0067487904;
687: x=0.35203668 y=-1.9913954E-4;
688: fg=153 0 153 bg=153 0 153 x=0.35402718 y=-3.5373887E-4 lc=153 0 153 ll=7 lb='C_difficile_QCD32g58_NrdD';
689: fg=0 0 0 bg=0 0 0 x=0.35259596 y=-2.3232952E-4 lc=0 0 0 ll=11;
690: x=0.35349756 y=-2.8996082E-4;
691: fg=153 0 153 bg=153 0 153 x=0.3540301 y=-3.264416E-4 lc=153 0 153 ll=7 lb='C_difficile_630_NrdD';
692: x=0.35424122 y=-3.340933E-4 lb='C_difficileQCD63q42_NrdD1';
693: x=0.35424802 y=-3.1525857E-4 lb='C_difficile43255_NrdD';
694: x=0.35043746 y=0.0023514917 lb='C_hiranonis13275_NrdD2';
695: x=0.3530035 y=0.0033916135 lb='C_bartlettiiDSM16795_NrdD2';
696: x=0.3560621 y=0.0049678315 lb='E_dolichumDSM3991_NrdD';
697: x=0.33996728 y=0.0087722065 lb='A_stercorihomin17244_NrdD';
698: x=0.35518128 y=0.010914174 lb='A_laidlawiiPG8A_NrdD';
699: fg=0 0 0 bg=0 0 0 x=0.15034443 y=0.013194739 lc=0 0 0 ll=11;
700: fg=0 0 153 bg=0 0 153 x=0.35584182 y=0.01413174 lc=0 0 153 ll=7 lb='C_lari_RM2100_NrdD';
701: fg=0 0 0 bg=0 0 0 x=0.186899 y=0.013861516 lc=0 0 0 ll=11;
702: fg=255 0 255 bg=255 0 255 x=0.3639356 y=0.016283337 lc=255 0 255 ll=7 lb='D_piger_29098_NrdD';
703: fg=153 0 153 bg=153 0 153 x=0.35606226 y=0.017718803 lc=153 0 153 lb='B_formatexigens14469_NrdD1';
704: x=0.34979373 y=0.02090558 lb='H_filiformis12042_NrdD1';
705: fg=0 0 0 bg=0 0 0 x=0.34775203 y=0.024520276 lc=0 0 0 lb='E_minutumPei191_NrdD2';
706: fg=153 0 153 bg=153 0 153 x=0.37688574 y=0.02887983 lc=153 0 153 lb='M_multacida20544_NrdD2';
707: fg=0 0 0 bg=0 0 0 x=0.09414844 y=0.022717874 lc=0 0 0 ll=11;
708: x=0.1434141 y=0.026996626;
709: x=0.15976715 y=0.0283418;
710: x=0.18884403 y=0.030600186;
711: fg=153 0 153 bg=153 0 153 x=0.3392485 y=0.03952592 lc=153 0 153 ll=7 lb='C_hydrogenofor_Z2901_NrdD';
712: fg=0 0 0 bg=0 0 0 x=0.22749099 y=0.03377922 lc=0 0 0 ll=11;
713: x=0.24034448 y=0.034718603;
714: fg=153 0 153 bg=153 0 153 x=0.34150943 y=0.04164855 lc=153 0 153 ll=7 lb='D_reducens_MI1_NrdD';
715: x=0.3434153 y=0.042724065 lb='P_thermopropioni_SI_NrdD1';
716: fg=0 0 0 bg=0 0 0 x=0.23194791 y=0.03418679 lc=0 0 0 ll=11;
717: fg=153 0 153 bg=153 0 153 x=0.33973286 y=0.043547973 lc=153 0 153 ll=7 lb='T_carboxydivor_Nor1_NrdD';
718: x=0.35041684 y=0.045565277 lb='D_acetoxidans771_NrdD';
719: x=0.34652805 y=0.047999863 lb='H_modesticaldumIce1_NrdD';
720: x=0.3314207 y=0.048520997 lb='D_alkaliphilus1_NrdD';
721: x=0.34342092 y=0.05356187 lb='N_thermophilusJW_NMW_NrdD';
722: fg=0 0 0 bg=0 0 0 x=0.21190976 y=0.062197726 lc=0 0 0 ll=11;
723: x=0.24161297 y=0.06628634;
724: fg=153 0 153 bg=153 0 153 x=0.35505772 y=0.08137514 lc=153 0 153 ll=7 lb='C_acetobutylicum824_NrdD1';
725: x=0.35041335 y=0.08176839 lb='C_acetobutylicum824_NrdD2';
726: fg=0 0 0 bg=0 0 0 x=0.21297167 y=0.06247493 lc=0 0 0 ll=11;
727: x=0.21622124 y=0.06318218;
728: x=0.2320293 y=0.06647204;
729: x=0.24319363 y=0.06874242;
730: x=0.3381362 y=0.086253166;
731: x=0.35029966 y=0.088382035;
732: x=0.3517916 y=0.0886152;
733: fg=153 0 153 bg=153 0 153 x=0.35294965 y=0.088790774 lc=153 0 153 ll=7 lb='C_perfringens13_NrdD1';
734: x=0.35343602 y=0.088879876 lb='C_perfringens_SM101_NrdD';
735: fg=0 0 0 bg=0 0 0 x=0.35143015 y=0.08859053 lc=0 0 0 ll=11;
736: x=0.35171896 y=0.08864245;
737: fg=153 0 153 bg=153 0 153 x=0.35260683 y=0.08879367 lc=153 0 153 ll=7 lb='C_perfringensJGS1721_NrdD1';
738: fg=0 0 0 bg=0 0 0 x=0.35222816 y=0.088736355 lc=0 0 0 ll=11;
739: fg=153 0 153 bg=153 0 153 x=0.3531811 y=0.08890762 lc=153 0 153 ll=7 lb='C_perfringensJGS1495_NrdD';
740: x=0.35267055 y=0.08882004 lb='C_perfringens8239_NrdD1';
741: x=0.35253355 y=0.08880969 lb='C_perfringensF4969_NrdD1';
742: fg=0 0 0 bg=0 0 0 x=0.35235688 y=0.08928039 lc=0 0 0 ll=11;
743: fg=153 0 153 bg=153 0 153 x=0.35296112 y=0.08940614 lc=153 0 153 ll=7 lb='C_perfringens_13124_NrdD1';
744: x=0.35313982 y=0.08945079 lb='C_perfringensJGS1987_NrdD1';
745: fg=0 0 0 bg=0 0 0 x=0.25087938 y=0.07059965 lc=0 0 0 ll=11;
746: x=0.27250546 y=0.07561725;
747: fg=153 0 153 bg=153 0 153 x=0.3491577 y=0.093033835 lc=153 0 153 ll=7 lb='C_beijerinckii_8052_NrdD';
748: x=0.34637517 y=0.09311151 lb='C_butyricum5521_NrdD1';
749: fg=0 0 0 bg=0 0 0 x=0.3173397 y=0.087302454 lc=0 0 0 ll=11;
750: fg=153 0 153 bg=153 0 153 x=0.35204718 y=0.095857084 lc=153 0 153 ll=7 lb='C_botulinumEklund17B_NrdD';
751: x=0.35321522 y=0.096492805 lb='C_botulinumAlaskaE43_NrdD';
752: x=0.34737077 y=0.09714294 lb='Clostridium7_2_43FAA_NrdD2';
753: fg=0 0 0 bg=0 0 0 x=0.22259648 y=0.064971164 lc=0 0 0 ll=11;
754: fg=153 0 153 bg=153 0 153 x=0.34606022 y=0.09901038 lc=153 0 153 ll=7 lb='C_tetani_E88_NrdD';
755: x=0.34827518 y=0.10085741 lb='C_kluyveri_555_NrdD';
756: fg=0 0 0 bg=0 0 0 x=0.23142347 y=0.06866623 lc=0 0 0 ll=11;
757: x=0.3346757 y=0.09968244;
758: fg=153 0 153 bg=153 0 153 x=0.35440135 y=0.10550997 lc=153 0 153 ll=7 lb='C_novyi_NT_NrdD';
759: x=0.35485405 y=0.10584432 lb='C_botulinumCEklund_NrdD1';
760: fg=0 0 0 bg=0 0 0 x=0.33002064 y=0.1027529 lc=0 0 0 ll=11;
761: x=0.340165 y=0.10620828;
762: x=0.3488534 y=0.10912358;
763: x=0.34938395 y=0.109298915;
764: x=0.35029495 y=0.109595366;
765: x=0.35190699 y=0.11011185;
766: fg=153 0 153 bg=153 0 153 x=0.35256398 y=0.11031905 lc=153 0 153 ll=7 lb='C_botulinum_A3502_NrdD';
767: x=0.35258558 y=0.11033268 lb='C_botulinum2916_NrdD';
768: x=0.35267913 y=0.11039536 lb='C_botulinumOkra_NrdD';
769: x=0.3531179 y=0.11058981 lb='C_botulinumLochMaree_NrdD';
770: x=0.3529516 y=0.11058237 lb='C_botulinumBf_NrdD';
771: x=0.35311872 y=0.110952795 lb='C_botul_F_Langeland_NrdD';
772: x=0.35423478 y=0.11187304 lb='C_sporogenes15579_NrdD';
773: x=0.3262527 y=0.13082595 lb='GeobacillusY412MC10_NrdD';
774: fg=255 153 153 bg=255 153 153 x=0.35887253 y=0.16559897 lc=255 153 153 lb='L_buccalis1135_NrdD1';
775: fg=0 0 0 bg=0 0 0 x=0.020350883 y=0.05359993 lc=0 0 0 ll=11;
776: x=0.09596141 y=0.09154099;
777: x=0.16866493 y=0.1276093;
778: x=0.18391152 y=0.13508672;
779: x=0.20901904 y=0.14725855;
780: fg=153 0 153 bg=153 0 153 x=0.35836795 y=0.20822525 lc=153 0 153 ll=7 lb='M_penetrans_NrdD';
781: fg=0 0 0 bg=0 0 0 x=0.21680479 y=0.15107693 lc=0 0 0 ll=11;
782: x=0.24357495 y=0.1636055;
783: x=0.25957233 y=0.17091528;
784: x=0.2654027 y=0.17351536;
785: x=0.27865335 y=0.1792803;
786: x=0.293439 y=0.18563305;
787: x=0.29841638 y=0.18774478;
788: fg=153 0 153 bg=153 0 153 x=0.35042405 y=0.20953056 lc=153 0 153 ll=6 lb='R_gnavus_29149_NrdD2';
789: x=0.3500224 y=0.20991763 lb='C_nexile1787_NrdD1';
790: x=0.3498904 y=0.21050002 lb='C_hylemonae_DSM15053_NrdD1';
791: x=0.35256234 y=0.21264541 lb='C_comes27758_NrdD1';
792: fg=0 0 0 bg=0 0 0 x=0.299118 y=0.1892943 lc=0 0 0 ll=11;
793: fg=153 0 153 bg=153 0 153 x=0.35078314 y=0.21318726 lc=153 0 153 ll=6 lb='C_asparagiforme15981_NrdD1';
794: x=0.35324222 y=0.21492617 lb='Clostridium_M62_1_NrdD1';
795: fg=0 0 0 bg=0 0 0 x=0.27832532 y=0.18011235 lc=0 0 0 ll=11;
796: fg=153 0 153 bg=153 0 153 x=0.35456002 y=0.21707004 lc=153 0 153 ll=6 lb='A_caccae14662_NrdD3';
797: x=0.3538917 y=0.21760091 lb='ClostridiumSS2_1_NrdD1';
798: fg=0 0 0 bg=0 0 0 x=0.33232808 y=0.20915931 lc=0 0 0 ll=11;
799: fg=153 0 153 bg=153 0 153 x=0.35566133 y=0.22100133 lc=153 0 153 ll=6 lb='C_ramosum1402_NrdD3';
800: x=0.35656032 y=0.22173679 lb='M_bacteriumD7_NrdD3';
801: fg=0 0 0 bg=0 0 0 x=0.26830477 y=0.17931594 lc=0 0 0 ll=11;
802: x=0.27348486 y=0.18212569;
803: x=0.2803442 y=0.18580592;
804: fg=153 0 153 bg=153 0 153 x=0.34301266 y=0.21906221 lc=153 0 153 ll=6 lb='R_obeum_29174_NrdD2';
805: x=0.3426735 y=0.21961425 lb='B_hansenii20583_NrdD';
806: x=0.34427798 y=0.22136462 lb='B_hydrogenotrop10507_NrdD1';
807: x=0.3407288 y=0.2203266 lb='B_formatexigens14469_NrdD2';
808: x=0.3488455 y=0.2304786 lb='R_gnavus_29149_NrdD3';
809: x=0.3402896 y=0.22897059 lb='M_bacteriumD7_NrdD1';
810: fg=255 255 0 bg=255 255 0 x=0.33562866 y=0.23605211 lc=255 255 0 lb='Bacteriop_Felix_01_NrdD';
811: fg=0 0 0 bg=0 0 0 x=0.014068515 y=0.07618564 lc=0 0 0 ll=11;
812: x=0.07019108 y=0.1321804;
813: x=0.08350018 y=0.1423407;
814: x=0.0973521 y=0.15213698;
815: x=0.113892764 y=0.16295204;
816: x=0.13865842 y=0.17898424;
817: x=0.15224831 y=0.18769407;
818: x=0.17365372 y=0.20127563;
819: x=0.17685679 y=0.20326722;
820: fg=153 0 153 bg=153 0 153 x=0.2579949 y=0.25320524 lc=153 0 153 ll=6 lb='CphytofermentansISDg_NrdD1';
821: fg=0 153 153 bg=0 153 153 x=0.2601161 y=0.25556362 lc=0 153 153 lb='B_pectinophilus43243_NrdD1';
822: fg=0 0 0 bg=0 0 0 x=0.21046293 y=0.22510432 lc=0 0 0 ll=11;
823: fg=153 0 153 bg=153 0 153 x=0.25533804 y=0.25386503 lc=153 0 153 ll=6 lb='C_eutactus27759_NrdD1';
824: x=0.253954 y=0.25354078 lb='ClostridiumL250_NrdD';
825: x=0.25858784 y=0.25861645 lb='Acidaminococcus_D21_NrdD';
826: fg=255 153 153 bg=255 153 153 x=0.25963464 y=0.2612722 lc=255 153 153 lb='S_monoliformis_12112_NrdD';
827: fg=153 0 153 bg=153 0 153 x=0.26490524 y=0.26769754 lc=153 0 153 lb='EpulopisciumB_NrdD';
828: fg=0 0 0 bg=0 0 0 x=0.124633975 y=0.17276804 lc=0 0 0 ll=11;
829: x=0.12919353 y=0.1760554;
830: fg=153 0 153 bg=153 0 153 x=0.2555326 y=0.26540422 lc=153 0 153 ll=6 lb='P_micros33270_NrdD';
831: fg=0 0 0 bg=0 0 0 x=0.23184961 y=0.25078255 lc=0 0 0 ll=11;
832: fg=153 0 153 bg=153 0 153 x=0.24751736 y=0.26207873 lc=153 0 153 ll=6 lb='V_dispar17748_NrdD';
833: x=0.24667141 y=0.26167563 lb='V_parvula2008_NrdD';
834: fg=0 0 0 bg=0 0 0 x=0.14704001 y=0.19019872 lc=0 0 0 ll=11;
835: fg=153 0 153 bg=153 0 153 x=0.25503892 y=0.2710981 lc=153 0 153 ll=6 lb='F_magna29328_NrdD';
836: fg=0 0 0 bg=0 0 0 x=0.17755596 y=0.21416263 lc=0 0 0 ll=11;
837: fg=153 0 153 bg=153 0 153 x=0.25539273 y=0.27358404 lc=153 0 153 ll=6 lb='A_hydrogenalis7454_NrdD';
838: fg=0 0 0 bg=0 0 0 x=0.19153592 y=0.22524439 lc=0 0 0 ll=11;
839: fg=153 0 153 bg=153 0 153 x=0.25284427 y=0.272939 lc=153 0 153 ll=6 lb='A_lactolyticus51172_NrdD';
840: fg=0 0 0 bg=0 0 0 x=0.21182051 y=0.24147493 lc=0 0 0 ll=11;
841: fg=153 0 153 bg=153 0 153 x=0.25474662 y=0.275502 lc=153 0 153 ll=6 lb='A_prevotii20548_NrdD';
842: x=0.25687942 y=0.27786663 lb='A_tetradius35098_NrdD';
843: fg=0 0 0 bg=0 0 0 x=0.089819565 y=0.14788797 lc=0 0 0 ll=11;
844: x=0.15023041 y=0.19852656;
845: x=0.15498205 y=0.20247279;
846: fg=153 0 153 bg=153 0 153 x=0.25714904 y=0.2865386 lc=153 0 153 ll=6 lb='C_bartlettiiDSM16795_NrdD1';
847: x=0.25090164 y=0.28287613 lb='C_hiranonis13275_NrdD1';
848: x=0.259115 y=0.2915013 lb='C_butyricum5521_NrdD2';
849: fg=0 0 0 bg=0 0 0 x=0.17755483 y=0.22705434 lc=0 0 0 ll=11;
850: x=0.19209069 y=0.24005076;
851: x=0.22374116 y=0.26809064;
852: fg=153 0 153 bg=153 0 153 x=0.2529746 y=0.29351717 lc=153 0 153 ll=6 lb='C_spiroforme1552_NrdD2';
853: fg=0 0 0 bg=0 0 0 x=0.24173638 y=0.28418005 lc=0 0 0 ll=11;
854: fg=153 0 153 bg=153 0 153 x=0.25237426 y=0.2936044 lc=153 0 153 ll=6 lb='C_ramosum1402_NrdD2';
855: x=0.25206906 y=0.29350358 lb='M_bacteriumD7_NrdD4';
856: x=0.25445607 y=0.29736546 lb='C_mitsuokai15897_NrdD2';
857: x=0.2542444 y=0.29883412 lb='A_caccae14662_NrdD2';
858: fg=0 0 0 bg=0 0 0 x=0.099902734 y=0.16879721 lc=0 0 0 ll=11;
859: x=0.12303965 y=0.19704704;
860: x=0.12899293 y=0.20424867;
861: x=0.13416563 y=0.21011433;
862: x=0.14535026 y=0.2223404;
863: x=0.15915757 y=0.23662814;
864: x=0.16943982 y=0.24707581;
865: x=0.17093125 y=0.24855034;
866: x=0.18218839 y=0.25957882;
867: x=0.19642858 y=0.2734031;
868: fg=0 0 255 bg=0 0 255 x=0.24103445 y=0.31592295 lc=0 0 255 ll=6 lb='C_aerofaciens_25986_NrdD';
869: fg=0 0 0 bg=0 0 0 x=0.21975635 y=0.29625708 lc=0 0 0 ll=11;
870: fg=0 0 255 bg=0 0 255 x=0.24159212 y=0.31745508 lc=0 0 255 ll=6 lb='C_intestinalis13280_NrdD';
871: x=0.23864025 y=0.31492692 lb='C_stercoris13279_NrdD';
872: x=0.23574536 y=0.31350335 lb='S_heliotrinired20476_NrdD1';
873: x=0.23998432 y=0.3193572 lb='C_curtum15641_NrdD';
874: fg=0 0 0 bg=0 0 0 x=0.17613438 y=0.2541957 lc=0 0 0 ll=11;
875: x=0.2102895 y=0.2901904;
876: fg=0 0 255 bg=0 0 255 x=0.2410007 y=0.32226157 lc=0 0 255 ll=6 lb='Arimae49626_NrdD';
877: x=0.23898953 y=0.32071376 lb='A_parvulum20469_NrdD';
878: x=0.23797053 y=0.32117385 lb='A_vaginae15829_NrdD';
879: fg=0 0 0 bg=0 0 0 x=0.16962655 y=0.2482836 lc=0 0 0 ll=11;
880: fg=153 0 153 bg=153 0 153 x=0.23450512 y=0.3198558 lc=153 0 153 ll=6 lb='F_prausnitziiM21_2_NrdD';
881: x=0.23503546 y=0.32177675 lb='S_variabile15176_NrdD';
882: fg=0 0 0 bg=0 0 0 x=0.15473098 y=0.23358338 lc=0 0 0 ll=11;
883: x=0.17142066 y=0.2534019;
884: x=0.18167529 y=0.26546687;
885: x=0.19311081 y=0.27867523;
886: fg=153 0 153 bg=153 0 153 x=0.231998 y=0.32317933 lc=153 0 153 ll=6 lb='R_torques_27756_NrdD';
887: x=0.2351033 y=0.32762703 lb='R_lactaris29176_NrdD';
888: fg=0 0 0 bg=0 0 0 x=0.20890133 y=0.29809782 lc=0 0 0 ll=11;
889: fg=153 0 153 bg=153 0 153 x=0.23238596 y=0.32598516 lc=153 0 153 ll=6 lb='C_bolteaeBAA613_NrdD2';
890: x=0.23303322 y=0.32728997 lb='Clostridiales1747FAA_NrdD1';
891: fg=0 153 153 bg=0 153 153 x=0.2272421 y=0.32219654 lc=0 153 153 lb='B_pectinophilus43243_NrdD2';
892: fg=0 0 0 bg=0 0 0 x=0.22942951 y=0.32737765 lc=0 0 0 lb='V_vadensis_BAA548_NrdD1';
893: x=0.14581278 y=0.22544338 ll=11;
894: fg=153 0 153 bg=153 0 153 x=0.22151512 y=0.32229748 lc=153 0 153 ll=6 lb='Ebiforme3989_NrdD1';
895: fg=0 0 0 bg=0 0 0 x=0.15106288 y=0.23241895 lc=0 0 0 ll=11;
896: fg=153 0 153 bg=153 0 153 x=0.23139171 y=0.33714673 lc=153 0 153 ll=6 lb='A_defectiva49176_NrdD';
897: fg=0 0 0 bg=0 0 0 x=0.16389298 y=0.2496285 lc=0 0 0 ll=11;
898: fg=153 0 153 bg=153 0 153 x=0.22152805 y=0.3262056 lc=153 0 153 ll=6 lb='E_hallii3353_NrdD';
899: x=0.22228175 y=0.32869756 lb='R_inulinivorans16841_NrdD';
900: fg=0 0 0 bg=0 0 0 x=0.15950291 y=0.24888396 lc=0 0 0 ll=11;
901: x=0.17395568 y=0.26982242;
902: x=0.17829087 y=0.27604216;
903: x=0.18375474 y=0.28380555;
904: x=0.18922904 y=0.29150888;
905: x=0.19273819 y=0.29639953;
906: fg=153 0 153 bg=153 0 153 x=0.22394213 y=0.33947185 lc=153 0 153 ll=6 lb='D_longicatena_13814_NrdD';
907: x=0.22319715 y=0.33926085 lb='C_scindens35704_NrdD2';
908: x=0.22226444 y=0.33890522 lb='C_comes27758_NrdD2';
909: x=0.22041875 y=0.33744407 lb='D_ormicigeneran27755_NrdD';
910: x=0.22160675 y=0.34066942 lb='ClostridiumSS2_1_NrdD2';
911: x=0.22103234 y=0.34146488 lb='C_eutactus27759_NrdD2';
912: x=0.21826032 y=0.3401043 lb='O_sinusF0268_NrdD';
913: x=0.21974915 y=0.35023847 lb='S_satelles_14600_NrdD';
914: x=0.21649934 y=0.3572766 lb='M_multacida20544_NrdD1';
915: fg=0 0 0 bg=0 0 0 x=0.0070166416 y=0.08884019 lc=0 0 0 ll=11;
916: x=0.10162531 y=0.24986863;
917: x=0.14912674 y=0.32988077;
918: x=0.15049706 y=0.33216518;
919: fg=255 153 153 bg=255 153 153 x=0.15806581 y=0.34465325 lc=255 153 153 ll=6 lb='F_nuc_n_ATCC25586_NrdD';
920: x=0.15708633 y=0.34326422 lb='F_nuc_v_ATCC49256_NrdD';
921: x=0.15745518 y=0.34420532 lb='F_polymorphum_10953_NrdD';
922: x=0.15483977 y=0.34334666 lb='F_mortiferum9817_NrdD';
923: fg=0 0 0 bg=0 0 0 x=0.0020177742 y=0.09743802 lc=0 0 0 ll=11;
924: fg=153 0 153 bg=153 0 153 x=0.14769061 y=0.35884714 lc=153 0 153 ll=6 lb='C_botulinumCEklund_NrdD2';
925: fg=0 0 0 bg=0 0 0 x=-0.001655422 y=0.103689976 lc=0 0 0 ll=11;
926: x=0.0038247264 y=0.11384841;
927: fg=0 0 255 bg=0 0 255 x=0.15963608 y=0.39954746 lc=0 0 255 ll=6 lb='C_efficiens_YS314_NrdD';
928: fg=255 255 0 bg=255 255 0 x=0.13639948 y=0.36230394 lc=255 255 0 lb='Escherichiaphagerv5_NrdD';
929: fg=0 0 0 bg=0 0 0 x=-0.00982727 y=0.11731287 lc=0 0 0 ll=11;
930: x=-0.009259976 y=0.13040115;
931: x=-0.00894469 y=0.13698156;
932: x=-0.00859508 y=0.14364283;
933: x=0.05700035 y=0.27973974;
934: x=0.06439596 y=0.29473296;
935: x=0.09525809 y=0.355201;
936: x=0.09864243 y=0.36175793;
937: fg=0 0 255 bg=0 0 255 x=0.099533424 y=0.36346504 lc=0 0 255 ll=6 lb='B_longum_NCC2705_NrdD';
938: x=0.09946754 y=0.36337456 lb='B_longum_DJO10A_NrdD';
939: x=0.09892226 y=0.36254486 lb='B_breve20213_NrdD';
940: fg=0 0 0 bg=0 0 0 x=0.08089655 y=0.32937118 lc=0 0 0 ll=11;
941: x=0.09822092 y=0.36531565;
942: fg=0 0 255 bg=0 0 255 x=0.09849391 y=0.3658755 lc=0 0 255 ll=6 lb='B_adolescentis_15703_NrdD';
943: x=0.098489955 y=0.36588043 lb='B_adolescentis_L232_NrdD';
944: x=0.099173345 y=0.36865678 lb='B_dentiumATCC27678_NrdD';
945: fg=0 0 0 bg=0 0 0 x=0.06784172 y=0.30390182 lc=0 0 0 ll=11;
946: fg=0 0 255 bg=0 0 255 x=0.096216954 y=0.36637726 lc=0 0 255 ll=6 lb='B_anim_lactisHN019_NrdD';
947: x=0.09720793 y=0.3701573 lb='G_vaginalis14019_NrdD';
948: fg=0 0 0 bg=0 0 0 x=-0.008403857 y=0.15562412 lc=0 0 0 ll=11;
949: x=-0.005984109 y=0.18276715;
950: x=-0.0028241694 y=0.19597568;
951: x=-1.4000341E-5 y=0.2074899;
952: x=0.0031840475 y=0.22033875;
953: x=0.006537028 y=0.23306476;
954: x=0.018743172 y=0.26165336;
955: fg=153 0 153 bg=153 0 153 x=0.047910843 y=0.32911494 lc=153 0 153 ll=6 lb='E_faecalis_V583_NrdD';
956: x=0.047980558 y=0.33100563 lb='E_faecium_DO_NrdD';
957: fg=0 0 0 bg=0 0 0 x=0.011898238 y=0.25419307 lc=0 0 0 ll=11;
958: x=0.013894575 y=0.26177004;
959: x=0.01612139 y=0.2685602;
960: x=0.01662905 y=0.27006182;
961: x=0.020529054 y=0.28126;
962: x=0.043025866 y=0.33746558;
963: x=0.044140425 y=0.34021378;
964: fg=153 0 153 bg=153 0 153 x=0.04486651 y=0.34198093 lc=153 0 153 ll=5 lb='S_agalact_2603VR_NrdD';
965: x=0.04445842 y=0.34100828 lb='S_agalactiae_CJB111_NrdD';
966: x=0.04497707 y=0.34247229 lb='S_agalactiae_NEM316_NrdD';
967: fg=0 0 0 bg=0 0 0 x=0.030400435 y=0.3109034 lc=0 0 0 ll=11;
968: x=0.041377816 y=0.34242305;
969: x=0.041615017 y=0.34308463;
970: x=0.041712504 y=0.3433527;
971: x=0.04182912 y=0.34366885;
972: x=0.04187066 y=0.34377992;
973: fg=153 0 153 bg=153 0 153 x=0.041901056 y=0.34386006 lc=153 0 153 ll=5 lb='S_pyogenes_M1_GAS_NrdD';
974: x=0.042313762 y=0.3449812 lb='S_pyogenes_MGAS5005_NrdD';
975: x=0.04225016 y=0.3448432 lb='Spyogenes_MGAS10750_NrdD';
976: x=0.042050984 y=0.3443246 lb='S_pyogenes_MGAS6180_NrdD';
977: x=0.041961193 y=0.34410858 lb='S_pyogenes_10270_NrdD';
978: fg=0 0 0 bg=0 0 0 x=0.04158163 y=0.34305423 lc=0 0 0 ll=11;
979: fg=153 0 153 bg=153 0 153 x=0.042053405 y=0.34449282 lc=153 0 153 ll=5 lb='S_pyogenes_MGAS315_NrdD';
980: x=0.041950695 y=0.34421527 lb='Spyogenes_MGAS9429_NrdD';
981: fg=0 0 0 bg=0 0 0 x=0.039105482 y=0.3401239 lc=0 0 0 ll=11;
982: x=0.03942455 y=0.34117734;
983: fg=153 0 153 bg=153 0 153 x=0.040066168 y=0.34326142 lc=153 0 153 ll=5 lb='S_zooepidemicus10565_NrdD';
984: x=0.039972086 y=0.34301528 lb='SzooepidemicusH70_NrdD';
985: x=0.040313188 y=0.34431723 lb='Streptococcequi4047_NrdD';
986: fg=0 0 0 bg=0 0 0 x=0.031654723 y=0.32505044 lc=0 0 0 ll=11;
987: fg=153 0 153 bg=153 0 153 x=0.03663087 y=0.34294018 lc=153 0 153 ll=5 lb='S_thermop_CNRZ1066_NrdD';
988: x=0.03630658 y=0.34238508 lb='S_thermophilus_LMD9_NrdD';
989: fg=0 0 0 bg=0 0 0 x=0.018265055 y=0.27700832 lc=0 0 0 ll=11;
990: fg=153 0 153 bg=153 0 153 x=0.036550548 y=0.34771675 lc=153 0 153 ll=5 lb='S_mutans_UA159_NrdD';
991: x=0.034518108 y=0.3423085 lb='S_infantariusBAA102_NrdD';
992: fg=0 0 0 bg=0 0 0 x=0.016155098 y=0.27418512 lc=0 0 0 ll=11;
993: x=0.027174912 y=0.3317249;
994: x=0.029104268 y=0.34089085;
995: x=0.029470555 y=0.34255552;
996: x=0.029867975 y=0.34425086;
997: fg=153 0 153 bg=153 0 153 x=0.030300437 y=0.34605855 lc=153 0 153 ll=5 lb='S_pneumoniae_R6_NrdD';
998: x=0.03006097 y=0.34509137 lb='S_pneumoniae_TIGR4_NrdD';
999: fg=0 0 0 bg=0 0 0 x=0.029707024 y=0.34367892 lc=0 0 0 ll=11;
1000: x=0.029833963 y=0.34426865;
1001: fg=153 0 153 bg=153 0 153 x=0.02991463 y=0.34463525 lc=153 0 153 ll=5 lb='S_pneumoniaeSP18BS74_NrdD';
1002: x=0.030036885 y=0.34523267 lb='S_pneumoniaeSP6BS73_NrdD';
1003: x=0.029856253 y=0.34442142 lb='S_pneumoniaeG54_NrdD';
1004: fg=0 0 0 bg=0 0 0 x=0.029279491 y=0.34182888 lc=0 0 0 ll=11;
1005: fg=153 0 153 bg=153 0 153 x=0.029812373 y=0.34461135 lc=153 0 153 ll=5 lb='S_pneumoniaeSP23BS72_NrdD';
1006: x=0.02974688 y=0.34439588 lb='S_pneumoniaeCDC02880_NrdD';
1007: fg=0 0 0 bg=0 0 0 x=0.02897449 y=0.34307027 lc=0 0 0 ll=11;
1008: x=0.02924042 y=0.34465337;
1009: fg=153 0 153 bg=153 0 153 x=0.029388268 y=0.3455096 lc=153 0 153 ll=5 lb='S_pneumoniae_D39_NrdD';
1010: x=0.029319653 y=0.34513858 lb='S_pneumoniaeSP11BS70_NrdD';
1011: fg=0 0 0 bg=0 0 0 x=0.029139236 y=0.34417385 lc=0 0 0 ll=11;
1012: fg=153 0 153 bg=153 0 153 lc=153 0 153 ll=5 lb='S_pneumoniaeSP19BS75_NrdD';
1013: x=0.02916221 y=0.3443327 lb='S_pneumoniaeCGSP14_NrdD';
1014: fg=0 0 0 bg=0 0 0 x=0.019305162 y=0.29828915 lc=0 0 0 ll=11;
1015: fg=153 0 153 bg=153 0 153 x=0.026016869 y=0.34788552 lc=153 0 153 ll=5 lb='S_sanguinis_SK36_NrdD';
1016: x=0.025021836 y=0.34364107 lb='S_gordoniiChallis_NrdD';
1017: fg=0 0 0 bg=0 0 0 x=0.02029967 y=0.3290867 lc=0 0 0 ll=11;
1018: fg=153 0 153 bg=153 0 153 x=0.022008002 y=0.3437131 lc=153 0 153 ll=5 lb='S_suis_891591_NrdD';
1019: x=0.022006277 y=0.3449527 lb='S_suis_05ZYH33_NrdD';
1020: fg=0 0 0 bg=0 0 0 x=0.012345824 y=0.3231091 lc=0 0 0 ll=11;
1021: x=0.014667039 y=0.34786984;
1022: fg=153 0 153 bg=153 0 153 x=0.015760286 y=0.358986 lc=153 0 153 ll=5 lb='L_lactis_l_Il1403_NrdD';
1023: x=0.015577128 y=0.35807857 lb='L_cremoris_MG1363_NrdD';
1024: x=0.015296968 y=0.36001524 lb='L_lactis_crem_SK11_NrdD';
1025: x=0.010527882 y=0.35640264 lb='CarnobacteriumAT7_NrdD';
1026: x=0.0048208497 y=0.32001665 lb='C_morbi51271_NrdD';
1027: fg=0 0 0 bg=0 0 0 x=-0.0062887734 y=0.18618467 lc=0 0 0 ll=11;
1028: x=-0.0067717694 y=0.19732806;
1029: x=-0.006988516 y=0.22901821;
1030: x=-0.0070323157 y=0.24823004;
1031: x=-0.003819843 y=0.34213275;
1032: x=-0.003578395 y=0.34717208;
1033: fg=153 0 153 bg=153 0 153 x=-0.0023389813 y=0.37078714 lc=153 0 153 ll=5 lb='L_johnsonii_NCC_533_NrdD';
1034: x=-0.0025233862 y=0.37151262 lb='L_gasseri_33323_NrdD';
1035: fg=0 0 0 bg=0 0 0 x=-0.0035631335 y=0.35236704 lc=0 0 0 ll=11;
1036: x=-0.0032227442 y=0.3638487;
1037: fg=153 0 153 bg=153 0 153 x=-0.0028789225 y=0.37389883 lc=153 0 153 ll=5 lb='LgasseriJVV03_NrdD';
1038: x=-0.0029913553 y=0.37307352 lb='LgasseriMV22_NrdD';
1039: x=-0.003233389 y=0.3730276 lb='L_johnsonii33200_NrdD';
1040: fg=0 0 0 bg=0 0 0 x=-0.007361264 y=0.26134428 lc=0 0 0 ll=11;
1041: x=-0.0074203005 y=0.2650433;
1042: x=-0.0075776903 y=0.2880549;
1043: x=-0.007653051 y=0.3211106;
1044: x=-0.007556044 y=0.36366084;
1045: fg=153 0 153 bg=153 0 153 x=-0.007458772 y=0.37788284 lc=153 0 153 ll=5 lb='L_acidophilus_NCFM_NrdD';
1046: x=-0.0075998255 y=0.38286462 lb='Lacidophilus4796_NrdD';
1047: x=-0.008304333 y=0.3782426 lb='Lsakeicarnosus15831_NrdD2';
1048: x=-0.009538061 y=0.38358366 lb='L_helveticus4571_NrdD';
1049: fg=0 0 0 bg=0 0 0 x=-0.011125664 y=0.37335354 lc=0 0 0 ll=11;
1050: fg=153 0 153 bg=153 0 153 x=-0.011735222 y=0.39391452 lc=153 0 153 ll=5 lb='L_jensenii1153_NrdD';
1051: x=-0.01186535 y=0.39242923 lb='L_jenseniiJVV16_NrdD';
1052: fg=0 0 0 bg=0 0 0 x=-0.012919018 y=0.36723858 lc=0 0 0 ll=11;
1053: fg=153 0 153 bg=153 0 153 x=-0.013931374 y=0.38836768 lc=153 0 153 ll=5 lb='L_delbru_bulg_BAA365_NrdD';
1054: x=-0.014292341 y=0.39130774 lb='L_bulgaricus_11842_NrdD';
1055: x=-0.01576944 y=0.36163795 lb='L_salivariusUCC118_NrdD';
1056: fg=0 0 0 bg=0 0 0 x=-0.0076109716 y=0.20512998 lc=0 0 0 ll=11;
1057: x=-0.008873709 y=0.21929449;
1058: x=-0.018710177 y=0.34230646;
1059: fg=153 0 153 bg=153 0 153 x=-0.020944815 y=0.37195286 lc=153 0 153 ll=5 lb='O_oeni_PSU1_NrdD';
1060: x=-0.021318592 y=0.37315556 lb='O_oeni_BAA1163_NrdD';
1061: fg=0 0 0 bg=0 0 0 x=-0.021573298 y=0.3484242 lc=0 0 0 ll=11;
1062: fg=153 0 153 bg=153 0 153 x=-0.021992406 y=0.35289487 lc=153 0 153 ll=5 lb='L_sakei_23K_NrdD';
1063: x=-0.022095473 y=0.35349616 lb='Lsakeicarnosus15831_NrdD1';
1064: fg=0 0 0 bg=0 0 0 x=-0.026952518 y=0.35857168 lc=0 0 0 ll=11;
1065: x=-0.028482355 y=0.37166986;
1066: fg=153 0 153 bg=153 0 153 x=-0.028592516 y=0.37265188 lc=153 0 153 ll=5 lb='L_casei_ATCC334_NrdD';
1067: x=-0.028694846 y=0.37341988 lb='L_caseiBL23_NrdD';
1068: fg=0 0 0 bg=0 0 0 x=-0.02850438 y=0.3700392 lc=0 0 0 ll=11;
1069: fg=153 0 153 bg=153 0 153 x=-0.028836176 y=0.37257808 lc=153 0 153 ll=5 lb='L_rhamnosusHN001_NrdD';
1070: x=-0.028912148 y=0.3729524 lb='LrhamnosusLMS21_NrdD';
1071: fg=0 0 0 bg=0 0 0 x=-0.0077397977 y=0.19376117 lc=0 0 0 ll=11;
1072: x=-0.008637502 y=0.19856703;
1073: x=-0.014731277 y=0.23203482;
1074: x=-0.016045077 y=0.24031761;
1075: fg=153 0 153 bg=153 0 153 x=-0.03770553 y=0.3854145 lc=153 0 153 ll=5 lb='L_plantarum_WCFS1_NrdD';
1076: fg=0 0 0 bg=0 0 0 x=-0.03176402 y=0.33657807 lc=0 0 0 ll=11;
1077: fg=153 0 153 bg=153 0 153 x=-0.038389906 y=0.37835065 lc=153 0 153 ll=5 lb='L_mese_m_ATCC8293_NrdD';
1078: x=-0.038562454 y=0.3770496 lb='Lcremoris19254_NrdD';
1079: fg=0 0 0 bg=0 0 0 x=-0.0215083 y=0.26656786 lc=0 0 0 ll=11;
1080: x=-0.03407751 y=0.33385718;
1081: x=-0.03695135 y=0.34964064;
1082: fg=153 0 153 bg=153 0 153 x=-0.040795825 y=0.3713153 lc=153 0 153 ll=5 lb='L_reuteri_10023_NrdD';
1083: x=-0.040611874 y=0.36923727 lb='L_reuteriDSM20016_NrdD';
1084: x=-0.041543406 y=0.37190044 lb='L_reuteriCF483A_NrdD';
1085: fg=0 0 0 bg=0 0 0 x=-0.03919707 y=0.3506031 lc=0 0 0 ll=11;
1086: fg=153 0 153 bg=153 0 153 x=-0.0426877 y=0.3675697 lc=153 0 153 ll=5 lb='L_fermentum3956_NrdD';
1087: x=-0.042768545 y=0.36719465 lb='Lfermentum14931_NrdD';
1088: x=-0.047229204 y=0.37022346 lb='P_pentos_ATCC25745_NrdD';
1089: x=-0.05064877 y=0.37680462 lb='L_citreumKM20_NrdD';
1090: fg=0 0 0 bg=0 0 0 x=-0.010736756 y=0.16296312 lc=0 0 0 ll=11;
1091: x=-0.0140448725 y=0.17353679;
1092: x=-0.032378905 y=0.23944938;
1093: x=-0.05358352 y=0.31705076;
1094: x=-0.05498413 y=0.3225705;
1095: x=-0.05609945 y=0.32705155;
1096: fg=153 0 153 bg=153 0 153 x=-0.057323232 y=0.3320658 lc=153 0 153 ll=5 lb='L_innocua_Clip11262_NrdD';
1097: x=-0.05757804 y=0.33287862 lb='L_monocyt_4bF2365_NrdD';
1098: x=-0.058255594 y=0.33498713 lb='L_welshimeriSLCC5334_NrdD';
1099: fg=0 0 0 bg=0 0 0 x=-0.055239145 y=0.32279932 lc=0 0 0 ll=11;
1100: x=-0.057344284 y=0.3303675;
1101: fg=153 0 153 bg=153 0 153 x=-0.05848543 y=0.33454368 lc=153 0 153 ll=5 lb='L_monocytog_EGDe_NrdD';
1102: x=-0.058085926 y=0.33298743 lb='Lmonocytogenes10403S_NrdD';
1103: fg=0 0 0 bg=0 0 0 x=-0.05672301 y=0.32778025 lc=0 0 0 ll=11;
1104: fg=153 0 153 bg=153 0 153 x=-0.05711652 y=0.32912353 lc=153 0 153 ll=5 lb='L_monoc_12aF6854_NrdD';
1105: x=-0.057126973 y=0.329114 lb='LmonocytogenesN3_165_NrdD';
1106: x=-0.062583126 y=0.33599058 lb='L_grayi20601_NrdD';
1107: fg=0 0 0 bg=0 0 0 x=-0.036511116 y=0.23710999 lc=0 0 0 ll=11;
1108: x=-0.041358832 y=0.25102937;
1109: x=-0.068581045 y=0.33154997;
1110: x=-0.06884012 y=0.33233997;
1111: fg=153 0 153 bg=153 0 153 x=-0.069162354 y=0.33333787 lc=153 0 153 ll=5 lb='S_aureus_aureus_MW2_NrdD';
1112: x=-0.06902171 y=0.33288527 lb='S_aureus_a_COL_NrdD';
1113: fg=0 0 0 bg=0 0 0 x=-0.06884175 y=0.33229852 lc=0 0 0 ll=11;
1114: fg=153 0 153 bg=153 0 153 x=-0.06933226 y=0.3337279 lc=153 0 153 ll=5 lb='S_a_a_MRSA252_NrdD';
1115: x=-0.06888001 y=0.3324068 lb='S_aureus_Oxford_NrdD';
1116: fg=0 0 0 bg=0 0 0 x=-0.074072525 y=0.3397193 lc=0 0 0 ll=11;
1117: fg=153 0 153 bg=153 0 153 x=-0.07463703 y=0.34127146 lc=153 0 153 ll=5 lb='S_epid_ATCC12228_NrdD';
1118: x=-0.074072525 y=0.3397193 lb='S_epidermidis_RP62A_NrdD';
1119: x=-0.07449733 y=0.33591032 lb='S_saprophyticus15305_NrdD';
1120: x=-0.080489926 y=0.33956286 lb='M_caseolyticJCSC5402_NrdD';
1121: fg=0 0 255 bg=0 0 255 x=-0.10789822 y=0.38097432 lc=0 0 255 lb='X_cellulosilyti15894_NrdD1';
1122: fg=153 0 153 bg=153 0 153 x=-0.115991905 y=0.3868338 lc=153 0 153 ll=4 lb='L_plantarumL137_NrdD';
1123: fg=0 0 0 bg=0 0 0 x=-0.021758826 y=0.12527053 lc=0 0 0 ll=11;
1124: fg=255 255 0 bg=255 255 0 x=-0.11654304 y=0.34726927 lc=255 255 0 ll=4 lb='EnterobactphageEPS7_NrdD';
1125: fg=0 0 0 bg=0 0 0 x=-0.032074027 y=0.13208243 lc=0 0 0 ll=11;
1126: x=-0.040758517 y=0.14929126;
1127: x=-0.042842817 y=0.15356581;
1128: fg=153 0 0 bg=153 0 0 x=-0.115220346 y=0.3188934 lc=153 0 0 ll=4 lb='C_viol_ATCC12472_NrdD';
1129: fg=0 0 0 bg=0 0 0 x=-0.051406935 y=0.17092797 lc=0 0 0 ll=11;
1130: x=-0.12941755 y=0.3406292;
1131: x=-0.13064504 y=0.34333178;
1132: fg=255 255 0 bg=255 255 0 x=-0.13130715 y=0.34480748 lc=255 255 0 ll=4 lb='Bacteriophage_RB49_NrdD';
1133: fg=0 0 0 bg=0 0 0 x=-0.13131681 y=0.34479317 lc=0 0 0 lb='Enterob_ph_JSE_NrdD';
1134: fg=255 255 0 bg=255 255 0 x=-0.13227527 y=0.34669927 lc=255 255 0 lb='Enterob_phagePhi1_NrdD';
1135: fg=0 0 0 bg=0 0 0 x=-0.059849385 y=0.18746923 lc=0 0 0 ll=11;
1136: x=-0.12032202 y=0.30729932;
1137: fg=255 255 0 bg=255 255 0 x=-0.12592553 y=0.3189254 lc=255 255 0 ll=4 lb='Bacteriophage_RB69_NrdD';
1138: fg=0 0 0 bg=0 0 0 x=-0.12243213 y=0.31143364 lc=0 0 0 ll=11;
1139: x=-0.12422846 y=0.31499317;
1140: x=-0.1250677 y=0.3166752;
1141: fg=255 255 0 bg=255 255 0 x=-0.12649204 y=0.3195628 lc=255 255 0 ll=4 lb='Bacteriophage_T4_NrdD';
1142: x=-0.12662064 y=0.31975245 lb='Bacteriophage_RB32_NrdD';
1143: x=-0.12642018 y=0.3192395 lb='Enterob_ph_RB51_NrdD';
1144: x=-0.128037 y=0.32205394 lb='Bacteriophage_RB14_NrdD';
1145: x=-0.12939635 y=0.31638697 lb='Bacteriophage_RB43_NrdD';
1146: fg=0 0 0 bg=0 0 0 x=-0.10049818 y=0.25535354 lc=0 0 0 ll=11;
1147: x=-0.15073186 y=0.34549764;
1148: fg=255 255 0 bg=255 255 0 x=-0.1511397 y=0.34623742 lc=255 255 0 ll=4 lb='Bacteriop_44RR28t_NrdD';
1149: x=-0.15112446 y=0.34619465 lb='Aeromonas_phage_31_NrdD';
1150: x=-0.151198 y=0.34347725 lb='A_salmonicida_phage__NrdD';
1151: fg=0 0 0 bg=0 0 0 x=-0.05454567 y=0.14507923 lc=0 0 0 ll=11;
1152: fg=255 255 0 bg=255 255 0 x=-0.15410613 y=0.31453586 lc=255 255 0 ll=4 lb='Bacteriophage_Aeh1_NrdD';
1153: fg=0 0 0 bg=0 0 0 x=-0.062113345 y=0.14941017 lc=0 0 0 ll=11;
1154: fg=255 255 0 bg=255 255 0 x=-0.16351236 y=0.31844762 lc=255 255 0 ll=4 lb='Bacteriophage_KVP40_NrdD';
1155: fg=0 0 0 bg=0 0 0 x=-0.08759446 y=0.16383904 lc=0 0 0 ll=11;
1156: fg=255 0 0 bg=255 0 0 x=-0.19003314 y=0.33113214 lc=255 0 0 ll=4 lb='Reinekea_MED297_NrdD';
1157: fg=0 0 0 bg=0 0 0 x=-0.10629707 y=0.17431721 lc=0 0 0 ll=11;
1158: fg=255 0 0 bg=255 0 0 x=-0.1865528 y=0.30273876 lc=255 0 0 ll=4 lb='P_ingrahamii_37_NrdD';
1159: fg=0 0 0 bg=0 0 0 x=-0.11818589 y=0.1809069 lc=0 0 0 ll=11;
1160: x=-0.120845646 y=0.18421552;
1161: x=-0.12270886 y=0.18655503;
1162: x=-0.13319638 y=0.19984749;
1163: x=-0.15012297 y=0.22191532;
1164: x=-0.18270409 y=0.27005032;
1165: x=-0.18318103 y=0.2707619;
1166: x=-0.18348779 y=0.2712241;
1167: x=-0.18373111 y=0.2715944;
1168: x=-0.18382098 y=0.27173254;
1169: x=-0.18386978 y=0.27180833;
1170: fg=255 0 0 bg=255 0 0 x=-0.18456988 y=0.27290618 lc=255 0 0 ll=4 lb='V_choler_ElTorN16961_NrdD';
1171: x=-0.18470457 y=0.27309144 lb='Vibrio_cholerae_V51_NrdD';
1172: x=-0.18534093 y=0.27402282 lb='V_cholerae_MZO2_NrdD';
1173: x=-0.18443213 y=0.2726301 lb='Vibrio_cholerae_1587_NrdD';
1174: x=-0.18565051 y=0.27435738 lb='V_cholerae_O395_NrdD';
1175: x=-0.18449207 y=0.2726247 lb='V_cholerae_MZO3_NrdD';
1176: x=-0.18468793 y=0.27281514 lb='V_cholerae_AM19226_NrdD';
1177: fg=0 0 0 bg=0 0 0 x=-0.15285057 y=0.22524567 lc=0 0 0 ll=11;
1178: x=-0.15562414 y=0.22876105;
1179: x=-0.16271642 y=0.23792073;
1180: x=-0.17706446 y=0.25662684;
1181: x=-0.18239784 y=0.2637807;
1182: x=-0.18250664 y=0.26392803;
1183: fg=255 0 0 bg=255 0 0 x=-0.18341371 y=0.26516816 lc=255 0 0 ll=4 lb='V_para_RIMD2210633_NrdD';
1184: x=-0.18328391 y=0.26497063 lb='V_parahaemo_AQ3810_NrdD';
1185: x=-0.18400148 y=0.26589128 lb='Vibrio_sp_Ex25_NrdD';
1186: fg=0 0 0 bg=0 0 0 x=-0.1866795 y=0.26881343 lc=0 0 0 ll=11;
1187: fg=255 0 0 bg=255 0 0 x=-0.18853715 y=0.2712126 lc=255 0 0 ll=4 lb='V_alginolytic_12G01_NrdD';
1188: fg=0 0 0 bg=0 0 0 x=-0.18743643 y=0.26976386 lc=0 0 0 ll=11;
1189: fg=255 0 0 bg=255 0 0 x=-0.18923879 y=0.27204826 lc=255 0 0 ll=4 lb='V_harveyi_BAA1116_NrdD';
1190: x=-0.18827944 y=0.2708125 lb='V_harveyi_HY01_NrdD';
1191: x=-0.19266708 y=0.27449006 lb='V_parahaemolyticus16_NrdD';
1192: fg=0 0 0 bg=0 0 0 x=-0.18549119 y=0.2642273 lc=0 0 0 ll=11;
1193: fg=255 0 0 bg=255 0 0 x=-0.18627687 y=0.26516896 lc=255 0 0 ll=4 lb='V_vulnificus_CMCP6_NrdD';
1194: x=-0.18745281 y=0.26653522 lb='V_vulnificus_YJ016_NrdD';
1195: fg=0 0 0 bg=0 0 0 x=-0.15407361 y=0.22661987 lc=0 0 0 ll=11;
1196: x=-0.187082 y=0.26405022;
1197: x=-0.19798435 y=0.27652735;
1198: fg=255 0 0 bg=255 0 0 x=-0.19987619 y=0.27871245 lc=255 0 0 ll=4 lb='V_splendidus_12B01_NrdD';
1199: x=-0.19982006 y=0.27860895 lb='Vibrio_MED222_NrdD';
1200: x=-0.187082 y=0.26405022 lb='Vibrio_LGP32_NrdD';
1201: x=-0.19980146 y=0.27660564 lb='V_shilonii_AK1_NrdD';
1202: fg=0 0 0 bg=0 0 0 x=-0.1883526 y=0.25797445 lc=0 0 0 ll=11;
1203: x=-0.19974835 y=0.27009416;
1204: fg=255 0 0 bg=255 0 0 x=-0.20057029 y=0.27097633 lc=255 0 0 ll=4 lb='V_fischeri_ES114_NrdD';
1205: x=-0.19989476 y=0.27024847 lb='V_fischeriMJ11_NrdD';
1206: x=-0.2033863 y=0.27353126 lb='A_salmonicidaLFI1238_NrdD';
1207: x=-0.21391279 y=0.27922618 lb='Moritella_sp_PE36_NrdD';
1208: x=-0.21534687 y=0.27850154 lb='Psychromonas_CNPT3_NrdD';
1209: fg=0 0 0 bg=0 0 0 x=-0.12431912 y=0.18344328 lc=0 0 0 ll=11;
1210: x=-0.16715123 y=0.22035591;
1211: x=-0.17363364 y=0.22615181;
1212: x=-0.21193685 y=0.26071402;
1213: x=-0.21289927 y=0.26159045;
1214: x=-0.21341172 y=0.26206574;
1215: x=-0.2139343 y=0.26255485;
1216: x=-0.21462059 y=0.26320904;
1217: fg=255 0 0 bg=255 0 0 x=-0.21710788 y=0.26564583 lc=255 0 0 ll=4 lb='H_influenzae_RdKW20_NrdD';
1218: fg=0 0 0 bg=0 0 0 x=-0.21517399 y=0.26373178 lc=0 0 0 ll=11;
1219: x=-0.21711835 y=0.2655852;
1220: fg=255 0 0 bg=255 0 0 lc=255 0 0 ll=4 lb='H_influenzae_R2866_NrdD';
1221: x=-0.21816047 y=0.26656955 lb='H_influenzae_221_21_NrdD';
1222: x=-0.21839343 y=0.26671767 lb='H_influenzae_224_21_NrdD';
1223: fg=0 0 0 bg=0 0 0 x=-0.21638091 y=0.2647625 lc=0 0 0 ll=11;
1224: fg=255 0 0 bg=255 0 0 lc=255 0 0 ll=4 lb='H_influenzae_3655_NrdD';
1225: lb='H_influenzae_PittEE_NrdD';
1226: x=-0.217126 y=0.26532617 lb='H_influenzae_R2846_NrdD';
1227: fg=0 0 0 bg=0 0 0 x=-0.21517295 y=0.26353192 lc=0 0 0 ll=11;
1228: fg=255 0 0 bg=255 0 0 x=-0.22004636 y=0.2677318 lc=255 0 0 ll=4 lb='H_infl_86028NP_NrdD';
1229: x=-0.21890001 y=0.26668513 lb='H_influenzae_R3021_NrdD';
1230: x=-0.21802783 y=0.2657726 lb='H_influenzae_PittHH_NrdD';
1231: x=-0.22246717 y=0.26596135 lb='P_multocida_m_Pm70_NrdD';
1232: fg=0 0 0 bg=0 0 0 x=-0.16814597 y=0.22112978 lc=0 0 0 ll=11;
1233: x=-0.17386171 y=0.22566058;
1234: fg=255 0 0 bg=255 0 0 x=-0.22468926 y=0.2663298 lc=255 0 0 ll=4 lb='M_succin_MBEL55E_NrdD';
1235: x=-0.21944584 y=0.26145738 lb='A_succinogenes_130Z_NrdD';
1236: fg=0 0 0 bg=0 0 0 x=-0.21430804 y=0.25637037 lc=0 0 0 ll=11;
1237: fg=255 0 0 bg=255 0 0 x=-0.22130169 y=0.26176006 lc=255 0 0 ll=4 lb='H_somnus_2336_NrdD';
1238: x=-0.21967535 y=0.26042923 lb='H_somnus_129PT_NrdD';
1239: fg=0 0 0 bg=0 0 0 x=-0.13456425 y=0.18688092 lc=0 0 0 ll=11;
1240: x=-0.13716197 y=0.1883992;
1241: x=-0.1572312 y=0.20100497;
1242: x=-0.17292204 y=0.21106131;
1243: x=-0.18453997 y=0.21858226;
1244: x=-0.21232958 y=0.23767065;
1245: x=-0.21673153 y=0.24081399;
1246: x=-0.22375073 y=0.2458747;
1247: fg=255 0 0 bg=255 0 0 x=-0.23341803 y=0.25304767 lc=255 0 0 ll=4 lb='S_oneidensis_MR1_NrdD';
1248: fg=0 0 0 bg=0 0 0 x=-0.23244381 y=0.25208223 lc=0 0 0 ll=11;
1249: x=-0.23260206 y=0.25219634;
1250: fg=255 0 0 bg=255 0 0 x=-0.23372552 y=0.25301412 lc=255 0 0 ll=4 lb='Shewanella_MR7_NrdD';
1251: x=-0.23378319 y=0.25303975 lb='Shewanella_MR4_NrdD';
1252: x=-0.23460847 y=0.25359836 lb='Shewanella_ANA3_NrdD';
1253: x=-0.23211086 y=0.25137788 lb='S_putrefaciensCN32_NrdD';
1254: fg=0 0 0 bg=0 0 0 x=-0.22988623 y=0.24915 lc=0 0 0 ll=11;
1255: fg=255 0 0 bg=255 0 0 x=-0.23236893 y=0.25082222 lc=255 0 0 ll=4 lb='S_baltica_OS155_NrdD';
1256: fg=0 0 0 bg=0 0 0 x=-0.23094645 y=0.24983634 lc=0 0 0 ll=11;
1257: x=-0.23129174 y=0.2500621;
1258: fg=255 0 0 bg=255 0 0 x=-0.23178048 y=0.25038487 lc=255 0 0 ll=4 lb='S_baltica_OS185_NrdD';
1259: x=-0.23199248 y=0.25051573 lb='S_baltica_OS195_NrdD';
1260: x=-0.23179582 y=0.25037524 lb='S_baltica_OS223_NrdD';
1261: fg=0 0 0 bg=0 0 0 x=-0.19097343 y=0.22238185 lc=0 0 0 ll=11;
1262: fg=255 0 0 bg=255 0 0 x=-0.23684375 y=0.25090283 lc=255 0 0 ll=4 lb='S_loihica_PV4_NrdD';
1263: fg=0 0 0 bg=0 0 0 x=-0.19493373 y=0.2246965 lc=0 0 0 ll=11;
1264: x=-0.20463267 y=0.23048449;
1265: x=-0.20712744 y=0.23198874;
1266: fg=255 0 0 bg=255 0 0 x=-0.24320771 y=0.25396886 lc=255 0 0 ll=4 lb='S_woodyi_51908_NrdD';
1267: x=-0.23784024 y=0.2503171 lb='S_sediminis_HAWEB3_NrdD1';
1268: x=-0.24559139 y=0.25442344 lb='S_benthicaKT99_NrdD';
1269: fg=0 0 0 bg=0 0 0 x=-0.22170979 y=0.23985866 lc=0 0 0 ll=11;
1270: fg=255 0 0 bg=255 0 0 x=-0.24403778 y=0.25263685 lc=255 0 0 ll=4 lb='S_pealeana_700345_NrdD';
1271: x=-0.24139975 y=0.25089 lb='S_halifaxensisHAWEB4_NrdD';
1272: x=-0.2471508 y=0.2517632 lb='S_amazonens_SB2B_NrdD';
1273: fg=0 0 0 bg=0 0 0 x=-0.17178194 y=0.20872661 lc=0 0 0 ll=11;
1274: fg=255 0 0 bg=255 0 0 x=-0.24699675 y=0.24908146 lc=255 0 0 ll=4 lb='S_frigidi_NCIMB_400_NrdD';
1275: x=-0.25112557 y=0.25036937 lb='S_denitrific_OS217_NrdD';
1276: fg=0 0 0 bg=0 0 0 x=-0.13891979 y=0.18924148 lc=0 0 0 ll=11;
1277: x=-0.17002457 y=0.2046726;
1278: x=-0.22265439 y=0.23138313;
1279: fg=255 0 0 bg=255 0 0 x=-0.22855039 y=0.23440933 lc=255 0 0 ll=4 lb='P_profundum_SS9_NrdD';
1280: x=-0.22931956 y=0.23472768 lb='P_profundum_3TCK_NrdD';
1281: fg=0 0 0 bg=0 0 0 x=-0.21772881 y=0.22779907 lc=0 0 0 ll=11;
1282: fg=255 0 0 bg=255 0 0 x=-0.22403282 y=0.23089077 lc=255 0 0 ll=4 lb='Photobacterium_SKA34_NrdD';
1283: x=-0.22287683 y=0.23026586 lb='V_angustum_S14_NrdD';
1284: fg=0 0 0 bg=0 0 0 x=-0.1566763 y=0.19735506 lc=0 0 0 ll=11;
1285: x=-0.21211053 y=0.2229911;
1286: fg=255 0 0 bg=255 0 0 x=-0.23063926 y=0.23166262 lc=255 0 0 ll=4 lb='A_hydrophilaATCC7966_NrdD';
1287: x=-0.22973008 y=0.23104209 lb='A_salmonicida_A449_NrdD';
1288: fg=153 0 0 bg=153 0 0 x=-0.26121444 y=0.24397461 lc=153 0 0 lb='L_hongkongensisHLHK9_NrdD';
1289: fg=0 0 0 bg=0 0 0 x=-0.1367702 y=0.18735051 lc=0 0 0 ll=11;
1290: fg=255 0 0 bg=255 0 0 x=-0.2310261 y=0.22835827 lc=255 0 0 ll=4 lb='T_auensis9187_NrdD';
1291: fg=0 0 0 bg=0 0 0 x=-0.15176918 y=0.19047198 lc=0 0 0 ll=11;
1292: fg=255 0 0 bg=255 0 0 x=-0.26822007 y=0.23987809 lc=255 0 0 ll=4 lb='E_tasmaniensisEt1_99_NrdD';
1293: fg=0 0 0 bg=0 0 0 x=-0.1543156 y=0.19098982 lc=0 0 0 ll=11;
1294: x=-0.16180724 y=0.19388978;
1295: x=-0.16982648 y=0.19712079;
1296: x=-0.20717087 y=0.21236539;
1297: fg=255 0 0 bg=255 0 0 x=-0.25606215 y=0.23258418 lc=255 0 0 ll=3 lb='P_lumine_lau_TT01_NrdD';
1298: x=-0.24289383 y=0.22675842 lb='P_asymbiotica43949_NrdD';
1299: x=-0.23767582 y=0.22374119 lb='P_mirabilisHI4320_NrdD';
1300: fg=0 0 0 bg=0 0 0 x=-0.18982936 y=0.20429851 lc=0 0 0 ll=11;
1301: fg=255 0 0 bg=255 0 0 x=-0.24002136 y=0.22346483 lc=255 0 0 ll=3 lb='P_stuartii25827_NrdD';
1302: fg=0 0 0 bg=0 0 0 x=-0.19867621 y=0.20753883 lc=0 0 0 ll=11;
1303: fg=255 0 0 bg=255 0 0 x=-0.23423292 y=0.22074625 lc=255 0 0 ll=3 lb='PalcalifaciensDSM301_NrdD';
1304: x=-0.23057716 y=0.2190584 lb='P_rettgeri1131_NrdD';
1305: fg=0 0 0 bg=0 0 0 x=-0.16140714 y=0.192231 lc=0 0 0 ll=11;
1306: x=-0.17029656 y=0.19498993;
1307: x=-0.17753538 y=0.19730917;
1308: x=-0.2060697 y=0.20659491;
1309: fg=255 0 0 bg=255 0 0 x=-0.22766909 y=0.21417262 lc=255 0 0 ll=3 lb='Y_pestis_CO92_NrdD';
1310: fg=0 0 0 bg=0 0 0 x=-0.21104884 y=0.20819019 lc=0 0 0 ll=11;
1311: x=-0.21444422 y=0.20929511;
1312: x=-0.21716073 y=0.21019286;
1313: x=-0.22074561 y=0.21139573;
1314: fg=255 0 0 bg=255 0 0 x=-0.22686474 y=0.21348003 lc=255 0 0 ll=3 lb='Y_bercovieri_43970_NrdD';
1315: x=-0.22669464 y=0.21336173 lb='Y_mollaretii_43969_NrdD';
1316: x=-0.22428358 y=0.21247493 lb='Y_intermedia_29909_NrdD';
1317: x=-0.22488682 y=0.21253611 lb='Y_frederiksen_33641_NrdD';
1318: x=-0.22431347 y=0.21217477 lb='Y_enterocolitica8081_NrdD';
1319: x=-0.2272513 y=0.21175052 lb='S_proteamaculans_568_NrdD';
1320: fg=0 0 0 bg=0 0 0 x=-0.21811022 y=0.20817226 lc=0 0 0 ll=11;
1321: fg=255 0 0 bg=255 0 0 x=-0.23021948 y=0.2115703 lc=255 0 0 ll=3 lb='E_car_at_SCRI1043_NrdD';
1322: x=-0.23040679 y=0.2115022 lb='P_carotovorumPBR1692_NrdD';
1323: fg=0 0 0 bg=0 0 0 x=-0.18795858 y=0.19576249 lc=0 0 0 ll=11;
1324: fg=255 0 0 bg=255 0 0 x=-0.22357859 y=0.20506065 lc=255 0 0 ll=3 lb='E_sakazakii_BAA894_NrdD';
1325: fg=0 0 0 bg=0 0 0 x=-0.19988026 y=0.19729285 lc=0 0 0 ll=11;
1326: x=-0.20625299 y=0.19880208;
1327: x=-0.21371222 y=0.2006406;
1328: fg=255 0 0 bg=255 0 0 x=-0.23330766 y=0.20556533 lc=255 0 0 ll=3 lb='Enterobacter_sp_638_NrdD';
1329: x=-0.22844405 y=0.2042005 lb='E_cancerogenus35316_NrdD';
1330: fg=0 0 0 bg=0 0 0 x=-0.22413513 y=0.20286518 lc=0 0 0 ll=11;
1331: fg=255 0 0 bg=255 0 0 x=-0.2275624 y=0.20366037 lc=255 0 0 ll=3 lb='K_pneumoniae_78578_NrdD';
1332: x=-0.2289267 y=0.20393094 lb='K_pneumoniae342_NrdD';
1333: fg=0 0 0 bg=0 0 0 x=-0.20445295 y=0.19779526 lc=0 0 0 ll=11;
1334: fg=255 0 0 bg=255 0 0 x=-0.22137743 y=0.20139804 lc=255 0 0 ll=3 lb='C_koseriBAA895_NrdD';
1335: fg=0 0 0 bg=0 0 0 x=-0.20621984 y=0.19798122 lc=0 0 0 ll=11;
1336: x=-0.21240422 y=0.19906363;
1337: x=-0.21344082 y=0.19924994;
1338: x=-0.21450372 y=0.19944596;
1339: x=-0.21516153 y=0.1995704;
1340: x=-0.21620218 y=0.19977215;
1341: x=-0.21620344 y=0.1997724;
1342: fg=255 0 0 bg=255 0 0 x=-0.21758026 y=0.2000524 lc=255 0 0 ll=3 lb='S_ente_e_Ty_CT18_NrdD';
1343: x=-0.21620344 y=0.1997724 lb='S_typhimurium_LT2_NrdD';
1344: x=-0.21758212 y=0.20002666 lb='S_e_e_Ch_SCB67_NrdD';
1345: x=-0.21550086 y=0.19962978 lb='S_e_e_P_ATCC9150_NrdD';
1346: x=-0.21522884 y=0.19956608 lb='S_ParatyphiBSPB7_NrdD';
1347: x=-0.21792357 y=0.1999505 lb='S_entericaSL480_NrdD';
1348: x=-0.21908315 y=0.20004511 lb='S_arizonae62z4z23_NrdD';
1349: fg=0 0 0 bg=0 0 0 x=-0.22514361 y=0.19936426 lc=0 0 0 ll=11;
1350: fg=255 0 0 bg=255 0 0 x=-0.22921272 y=0.19992436 lc=255 0 0 ll=3 lb='E_albertiiTW07627_NrdD';
1351: fg=0 0 0 bg=0 0 0 x=-0.22735041 y=0.19951542 lc=0 0 0 ll=11;
1352: fg=255 0 0 bg=255 0 0 x=-0.22817266 y=0.19962098 lc=255 0 0 ll=3 lb='E_coli_CFT073_NrdD';
1353: fg=0 0 0 bg=0 0 0 x=-0.22796981 y=0.19955501 lc=0 0 0 ll=11;
1354: x=-0.22803713 y=0.19956273;
1355: fg=255 0 0 bg=255 0 0 x=-0.22942843 y=0.19972844 lc=255 0 0 ll=3 lb='E_coli_E24377A_NrdD';
1356: x=-0.22804049 y=0.19956309 lb='E_coli_SMS35_NrdD';
1357: fg=0 0 0 bg=0 0 0 x=-0.22922485 y=0.19962375 lc=0 0 0 ll=11;
1358: fg=255 0 0 bg=255 0 0 x=-0.23052302 y=0.19975442 lc=255 0 0 ll=3 lb='S_dysenteriae_1012_NrdD';
1359: fg=0 0 0 bg=0 0 0 x=-0.22929816 y=0.19962743 lc=0 0 0 ll=11;
1360: fg=255 0 0 bg=255 0 0 x=-0.23066308 y=0.19975226 lc=255 0 0 ll=3 lb='E_coli_E110019_NrdD';
1361: fg=0 0 0 bg=0 0 0 x=-0.22931997 y=0.19962843 lc=0 0 0 ll=11;
1362: x=-0.23350477 y=0.19995347;
1363: fg=255 0 0 bg=255 0 0 x=-0.23487811 y=0.20006643 lc=255 0 0 ll=3 lb='S_flexneri_2a_301_NrdD';
1364: x=-0.23353122 y=0.19995539 lb='Sflexneri_5_8401_NrdD';
1365: fg=0 0 0 bg=0 0 0 x=-0.22933495 y=0.19962898 lc=0 0 0 ll=11;
1366: fg=255 0 0 bg=255 0 0 x=-0.23073505 y=0.19971848 lc=255 0 0 ll=3 lb='E_coli_Sakai_NrdD';
1367: fg=0 0 0 bg=0 0 0 x=-0.22933587 y=0.19962901 lc=0 0 0 ll=11;
1368: fg=255 0 0 bg=255 0 0 x=-0.23073736 y=0.19970576 lc=255 0 0 ll=3 lb='E_coli_53638_NrdD';
1369: fg=0 0 0 bg=0 0 0 x=-0.22933657 y=0.19962902 lc=0 0 0 ll=11;
1370: fg=255 0 0 bg=255 0 0 x=-0.2321423 y=0.19975704 lc=255 0 0 ll=3 lb='S_dysenteriae_Sd197_NrdD';
1371: fg=0 0 0 bg=0 0 0 x=-0.22933692 y=0.19962904 lc=0 0 0 ll=11;
1372: fg=255 0 0 bg=255 0 0 x=-0.23074046 y=0.19968025 lc=255 0 0 ll=3 lb='S_sonnei_Ss046_NrdD';
1373: fg=0 0 0 bg=0 0 0 x=-0.22933693 y=0.19962904 lc=0 0 0 ll=11;
1374: fg=255 0 0 bg=255 0 0 lc=255 0 0 ll=3 lb='E_coli_K12_MG1655_NrdD';
1375: fg=0 0 0 bg=0 0 0 x=-0.22933695 y=0.19962904 lc=0 0 0 ll=11;
1376: fg=255 0 0 bg=255 0 0 x=-0.2307412 y=0.19965465 lc=255 0 0 ll=3 lb='S_boydii_Sb227_NrdD';
1377: x=-0.23214582 y=0.19965465 lb='S_boydii308394_NrdD';
edges
10: fg=255 153 0 w=2 sh=1 dr=1 lc=0 0 0 lk=null lx=0 ly=0 ll=11 lv=1;
11:;
9:;
16:;
17:;
15:;
18:;
14:;
20:;
21:;
19:;
13:;
22:;
12:;
8:;
23: fg=153 0 0;
7: fg=0 0 0;
25: fg=255 153 0;
27:;
29:;
32:;
33:;
31:;
34:;
30:;
28:;
26:;
24:;
6: fg=0 0 0;
39: fg=255 153 0;
40:;
38:;
41:;
37:;
43:;
45:;
46:;
44:;
42:;
36:;
48:;
49:;
47:;
35:;
5: fg=0 0 0;
50: fg=255 153 0;
4: fg=0 0 0;
52:;
53:;
51:;
3:;
65: fg=255 153 0;
66:;
64:;
67:;
63:;
69:;
71:;
72:;
70:;
68:;
62:;
73:;
61:;
74:;
60:;
76:;
77:;
75:;
59:;
78:;
58:;
79:;
57:;
80:;
56:;
83: fg=0 0 0;
84:;
82:;
85: fg=255 153 0;
81: fg=0 0 0;
55:;
91: fg=153 0 153;
92:;
90:;
93:;
89:;
97:;
98:;
96:;
99:;
95:;
100:;
94:;
88:;
108: fg=0 0 255;
109:;
107:;
110:;
106:;
114:;
115:;
113:;
117:;
118:;
116:;
112:;
119:;
111:;
105:;
126: fg=255 0 0;
128:;
129:;
127:;
125:;
130:;
124:;
131:;
123:;
141: fg=153 0 0;
143:;
145:;
146:;
144:;
142:;
140:;
148: fg=153 153 0;
149:;
147:;
139: fg=0 0 0;
150: fg=153 0 0;
138: fg=0 0 0;
154: fg=153 153 0;
155:;
153:;
157:;
158:;
156:;
152:;
159:;
151:;
137: fg=0 0 0;
161: fg=255 0 255;
162:;
160:;
136: fg=0 0 0;
164: fg=255 0 0;
166: fg=153 0 0;
167:;
165:;
163: fg=0 0 0;
135:;
169: fg=153 0 0;
178:;
180:;
181:;
179:;
177:;
183:;
185:;
186:;
184:;
182:;
176:;
188:;
189:;
187:;
175:;
191:;
192:;
190:;
174:;
193:;
173:;
195:;
196:;
194:;
172:;
197:;
171:;
198:;
170:;
168:;
134: fg=0 0 0;
200: fg=153 153 0;
201: fg=255 0 0;
199: fg=0 0 0;
133:;
207: fg=153 0 0;
208:;
206:;
210:;
211:;
209:;
205:;
213:;
214:;
212:;
204:;
215:;
203:;
216:;
202:;
132: fg=0 0 0;
122:;
218: fg=153 153 0;
220: fg=0 0 255;
221:;
219:;
217: fg=0 0 0;
121:;
222: fg=153 153 0;
120: fg=0 0 0;
104:;
223: fg=153 0 0;
103: fg=0 0 0;
230: fg=0 0 153;
231:;
229:;
236:;
237:;
235:;
238:;
234:;
239:;
233:;
240:;
232:;
228:;
242:;
243:;
241:;
227:;
246:;
249:;
250:;
248:;
251:;
247:;
245:;
252:;
244:;
226:;
256: fg=0 153 153;
257:;
255:;
258: fg=0 0 0;
254:;
259:;
253:;
225:;
260:;
224:;
102:;
276: fg=153 0 153;
278:;
279:;
277:;
275:;
281:;
282:;
280:;
274:;
284: fg=0 0 0;
285:;
283:;
273:;
286: fg=153 0 153;
272: fg=0 0 0;
287: fg=255 0 255;
271: fg=0 0 0;
289: fg=153 0 153;
290: fg=102 102 255;
288: fg=0 0 0;
270:;
291:;
269:;
293: fg=153 0 153;
294: fg=0 0 0;
292:;
268:;
297: fg=0 153 153;
298:;
296:;
301:;
302:;
300:;
303:;
299:;
295:;
267: fg=0 0 0;
304: fg=255 153 0;
266: fg=0 0 0;
309: fg=153 0 153;
310: fg=0 0 0;
308:;
311:;
307:;
318: fg=255 0 255;
320: fg=153 0 153;
324: fg=255 153 0;
325:;
323:;
326:;
322:;
327:;
321:;
319: fg=0 0 0;
317:;
329: fg=0 153 153;
330: fg=0 0 0;
328:;
316:;
331:;
315:;
333: fg=255 0 255;
334:;
332:;
314: fg=0 0 0;
336:;
337:;
335:;
313:;
338:;
312:;
306:;
339: fg=255 0 255;
305: fg=0 0 0;
265:;
340: fg=153 0 153;
264: fg=0 0 0;
344: fg=0 153 0;
346:;
347:;
345:;
343:;
349:;
350:;
348:;
342:;
352:;
353:;
351:;
341:;
263: fg=0 0 0;
355: fg=153 0 153;
356:;
354:;
262: fg=0 0 0;
360:;
364: fg=153 0 153;
365:;
363:;
368:;
369:;
367:;
370:;
366:;
362:;
374:;
377:;
378:;
376:;
379:;
375:;
373:;
380:;
372:;
381: fg=0 0 255;
371: fg=0 0 0;
361:;
359:;
384: fg=102 102 255;
385: fg=0 0 0;
383:;
386: fg=255 153 0;
382: fg=0 0 0;
358:;
392: fg=255 0 255;
393:;
391:;
394:;
390:;
395:;
389:;
398:;
399:;
397:;
400:;
396:;
388:;
404:;
405:;
403:;
406:;
402:;
407:;
401:;
387:;
357: fg=0 0 0;
261:;
101:;
87:;
408: fg=153 0 153;
86: fg=0 0 0;
54:;
2:;
414: fg=255 0 255;
415: fg=0 153 153;
413: fg=0 0 0;
421: fg=255 0 0;
425:;
426:;
424:;
427:;
423:;
428:;
422:;
420:;
429:;
419:;
432:;
433:;
431:;
436: fg=153 0 0;
439:;
440:;
438:;
441:;
437:;
435:;
442:;
434:;
430: fg=0 0 0;
418:;
444: fg=255 0 0;
445:;
443:;
417: fg=0 0 0;
446: fg=255 0 0;
416: fg=0 0 0;
412:;
447: fg=255 0 0;
411: fg=0 0 0;
451: fg=0 153 153;
452:;
450:;
454:;
455:;
453:;
449:;
456:;
448:;
410: fg=0 0 0;
458: fg=153 0 153;
464: fg=102 102 255;
465:;
463:;
466:;
462:;
468:;
469:;
467:;
461:;
470:;
460:;
472: fg=255 255 0;
473:;
471:;
459: fg=0 0 0;
457:;
409:;
1:;
498: fg=153 0 153;
501:;
502:;
500:;
503:;
499:;
497:;
504:;
496:;
506:;
507:;
505:;
495:;
509:;
513:;
516:;
517:;
515:;
518:;
514:;
512:;
519:;
511:;
521:;
522:;
520:;
510:;
508:;
494:;
523:;
493:;
524:;
492:;
526:;
527:;
525:;
491:;
529:;
531:;
532:;
530:;
528:;
490:;
539:;
541:;
542:;
540:;
538:;
543:;
537:;
545:;
548:;
549:;
547:;
550: fg=0 0 0;
546:;
544:;
536:;
555: fg=153 0 153;
556:;
554:;
557:;
553:;
558:;
552:;
559:;
551:;
535: fg=0 0 0;
560: fg=153 0 153;
534: fg=0 0 0;
562: fg=153 0 153;
563:;
561:;
533: fg=0 0 0;
489:;
567: fg=153 0 153;
568:;
566:;
569:;
565:;
570:;
564:;
488: fg=0 0 0;
573: fg=153 0 153;
574:;
572:;
575:;
571:;
487: fg=0 0 0;
576: fg=153 0 153;
486: fg=0 0 0;
580: fg=153 0 153;
581:;
579:;
582:;
578:;
583:;
577:;
485: fg=0 0 0;
584: fg=153 0 153;
484: fg=0 0 0;
586: fg=153 0 153;
587:;
585:;
483: fg=0 0 0;
589: fg=153 0 153;
590:;
588:;
482: fg=0 0 0;
591: fg=153 0 153;
481: fg=0 0 0;
602: fg=0 153 153;
603:;
601:;
604:;
600:;
605:;
599:;
606:;
598:;
609:;
611:;
612:;
610:;
608:;
613:;
607:;
597:;
615:;
617:;
618:;
616:;
614:;
596:;
619:;
595:;
622:;
623:;
621:;
624:;
620:;
594:;
626: fg=255 153 153;
627:;
625:;
593: fg=0 0 0;
633: fg=0 153 153;
634:;
632:;
635:;
631:;
639:;
640:;
638:;
642:;
643:;
641:;
637:;
644:;
636:;
630:;
645:;
629:;
647: fg=153 0 153;
648:;
646:;
628: fg=0 0 0;
592:;
480:;
662: fg=153 0 153;
663:;
661:;
664:;
660:;
665:;
659:;
668:;
669:;
667:;
670:;
666:;
658:;
673: fg=0 153 153;
674: fg=0 0 255;
672: fg=0 0 0;
677: fg=153 0 153;
678:;
676:;
679:;
675:;
671: fg=0 0 0;
657:;
681: fg=0 0 255;
682: fg=153 0 153;
680: fg=0 0 0;
656:;
687: fg=153 0 153;
690:;
691:;
689:;
692:;
688:;
686:;
693:;
685:;
694:;
684:;
695:;
683:;
655: fg=0 0 0;
696: fg=153 0 153;
654: fg=0 0 0;
697: fg=153 0 153;
653: fg=0 0 0;
699: fg=0 0 153;
701: fg=255 0 255;
702: fg=153 0 153;
700: fg=0 0 0;
698:;
652:;
703: fg=153 0 153;
651: fg=0 0 0;
704:;
650:;
705: fg=153 0 153;
649: fg=0 0 0;
479:;
710: fg=153 0 153;
713:;
714:;
712:;
716:;
717:;
715:;
711:;
709:;
718:;
708:;
719:;
707:;
720:;
706:;
478: fg=0 0 0;
723: fg=153 0 153;
724:;
722:;
732:;
733:;
731:;
736:;
738:;
739:;
737:;
735:;
740:;
734:;
730:;
742:;
743:;
741:;
729:;
746:;
747:;
745:;
749:;
750:;
748:;
744:;
728:;
751:;
727:;
753:;
754:;
752:;
726:;
757:;
758:;
756:;
765:;
766:;
764:;
767:;
763:;
768:;
762:;
769:;
761:;
770:;
760:;
771:;
759:;
755:;
725:;
721:;
477: fg=0 0 0;
772: fg=153 0 153;
476: fg=0 0 0;
773: fg=255 153 153;
475: fg=0 0 0;
779: fg=153 0 153;
787:;
788:;
786:;
789:;
785:;
790:;
784:;
792:;
793:;
791:;
783:;
795:;
796:;
794:;
782:;
798:;
799:;
797:;
781:;
803:;
804:;
802:;
805:;
801:;
806:;
800:;
780:;
778:;
807:;
777:;
808:;
776:;
809: fg=255 255 0;
775: fg=0 0 0;
819: fg=153 0 153;
820: fg=0 153 153;
818: fg=0 0 0;
822: fg=153 0 153;
823:;
821:;
817: fg=0 0 0;
824: fg=153 0 153;
816: fg=0 0 0;
825: fg=255 153 153;
815: fg=0 0 0;
826: fg=153 0 153;
814: fg=0 0 0;
829: fg=153 0 153;
831:;
832:;
830:;
828:;
834:;
836:;
838:;
840:;
841:;
839:;
837:;
835:;
833:;
827:;
813: fg=0 0 0;
845: fg=153 0 153;
846:;
844:;
847:;
843:;
851:;
853:;
854:;
852:;
850:;
855:;
849:;
856:;
848:;
842:;
812: fg=0 0 0;
867: fg=0 0 255;
869:;
870:;
868:;
866:;
871:;
865:;
872:;
864:;
875:;
876:;
874:;
877:;
873:;
863:;
879: fg=153 0 153;
880:;
878:;
862: fg=0 0 0;
885: fg=153 0 153;
886:;
884:;
888:;
889:;
887:;
883:;
890: fg=0 153 153;
882: fg=0 0 0;
891:;
881:;
861:;
893: fg=153 0 153;
895:;
897:;
898:;
896:;
894:;
892:;
860: fg=0 0 0;
905: fg=153 0 153;
906:;
904:;
907:;
903:;
908:;
902:;
909:;
901:;
910:;
900:;
911:;
899:;
859: fg=0 0 0;
912: fg=153 0 153;
858: fg=0 0 0;
913: fg=153 0 153;
857: fg=0 0 0;
811:;
918: fg=255 153 153;
919:;
917:;
920:;
916:;
921:;
915:;
923: fg=153 0 153;
926: fg=0 0 255;
927: fg=255 255 0;
925: fg=0 0 0;
936: fg=0 0 255;
937:;
935:;
938:;
934:;
941:;
942:;
940:;
943:;
939:;
933:;
945:;
946:;
944:;
932:;
954: fg=153 0 153;
955:;
953:;
963:;
964:;
962:;
965:;
961:;
972:;
973:;
971:;
974:;
970:;
975:;
969:;
976:;
968:;
978:;
979:;
977:;
967:;
982:;
983:;
981:;
984:;
980:;
966:;
960:;
986:;
987:;
985:;
959:;
989:;
990:;
988:;
958:;
996:;
997:;
995:;
1000:;
1001:;
999:;
1002:;
998:;
994:;
1004:;
1005:;
1003:;
993:;
1008:;
1009:;
1007:;
1011:;
1012:;
1010:;
1006:;
992:;
1014:;
1015:;
1013:;
991:;
957:;
1017:;
1018:;
1016:;
956:;
952:;
1021:;
1022:;
1020:;
1023:;
1019:;
951:;
1024:;
950:;
1025:;
949:;
1032:;
1033:;
1031:;
1036:;
1037:;
1035:;
1038:;
1034:;
1030:;
1044:;
1045:;
1043:;
1046:;
1042:;
1047:;
1041:;
1049:;
1050:;
1048:;
1040:;
1052:;
1053:;
1051:;
1039:;
1029:;
1054:;
1028:;
1058:;
1059:;
1057:;
1061:;
1062:;
1060:;
1056:;
1065:;
1066:;
1064:;
1068:;
1069:;
1067:;
1063:;
1055:;
1027:;
1074:;
1076:;
1077:;
1075:;
1073:;
1081:;
1082:;
1080:;
1083:;
1079:;
1085:;
1086:;
1084:;
1078:;
1072:;
1087:;
1071:;
1088:;
1070:;
1026:;
948:;
1095:;
1096:;
1094:;
1097:;
1093:;
1100:;
1101:;
1099:;
1103:;
1104:;
1102:;
1098:;
1092:;
1105:;
1091:;
1110:;
1111:;
1109:;
1113:;
1114:;
1112:;
1108:;
1116:;
1117:;
1115:;
1107:;
1118:;
1106:;
1090:;
1119:;
1089:;
947:;
931: fg=0 0 0;
1120: fg=0 0 255;
930: fg=0 0 0;
1121: fg=153 0 153;
929: fg=0 0 0;
1123: fg=255 255 0;
1127: fg=153 0 0;
1131: fg=255 255 0;
1132: fg=0 0 0;
1130:;
1133: fg=255 255 0;
1129: fg=0 0 0;
1136: fg=255 255 0;
1140:;
1141:;
1139:;
1142:;
1138:;
1143:;
1137:;
1135:;
1144:;
1134:;
1128: fg=0 0 0;
1126:;
1147: fg=255 255 0;
1148:;
1146:;
1149:;
1145:;
1125: fg=0 0 0;
1151: fg=255 255 0;
1153:;
1155: fg=255 0 0;
1157:;
1169:;
1170:;
1168:;
1171:;
1167:;
1172:;
1166:;
1173:;
1165:;
1174:;
1164:;
1175:;
1163:;
1182:;
1183:;
1181:;
1184:;
1180:;
1186:;
1188:;
1189:;
1187:;
1185:;
1179:;
1190:;
1178:;
1192:;
1193:;
1191:;
1177:;
1197:;
1198:;
1196:;
1199:;
1195:;
1200:;
1194:;
1176:;
1162:;
1203:;
1204:;
1202:;
1205:;
1201:;
1161:;
1206:;
1160:;
1207:;
1159:;
1216:;
1219:;
1220:;
1218:;
1221:;
1217:;
1215:;
1223:;
1224:;
1222:;
1214:;
1225:;
1213:;
1227:;
1228:;
1226:;
1212:;
1229:;
1211:;
1230:;
1210:;
1233:;
1234:;
1232:;
1236:;
1237:;
1235:;
1231:;
1209:;
1246:;
1249:;
1250:;
1248:;
1251:;
1247:;
1245:;
1252:;
1244:;
1254:;
1257:;
1258:;
1256:;
1259:;
1255:;
1253:;
1243:;
1261:;
1265:;
1266:;
1264:;
1267:;
1263:;
1269:;
1270:;
1268:;
1262:;
1260:;
1242:;
1271:;
1241:;
1273:;
1274:;
1272:;
1240:;
1278:;
1279:;
1277:;
1281:;
1282:;
1280:;
1276:;
1285:;
1286:;
1284:;
1287: fg=153 0 0;
1283: fg=0 0 0;
1275:;
1239:;
1289: fg=255 0 0;
1291:;
1296:;
1297:;
1295:;
1298:;
1294:;
1300:;
1302:;
1303:;
1301:;
1299:;
1293:;
1308:;
1313:;
1314:;
1312:;
1315:;
1311:;
1316:;
1310:;
1317:;
1309:;
1307:;
1318:;
1306:;
1320:;
1321:;
1319:;
1305:;
1323:;
1327:;
1328:;
1326:;
1330:;
1331:;
1329:;
1325:;
1333:;
1341:;
1342:;
1340:;
1343:;
1339:;
1344:;
1338:;
1345:;
1337:;
1346:;
1336:;
1347:;
1335:;
1349:;
1351:;
1354:;
1355:;
1353:;
1357:;
1359:;
1362:;
1363:;
1361:;
1365:;
1367:;
1369:;
1371:;
1373:;
1375:;
1376:;
1374:;
1372:;
1370:;
1368:;
1366:;
1364:;
1360:;
1358:;
1356:;
1352:;
1350:;
1348:;
1334:;
1332:;
1324:;
1322:;
1304:;
1292:;
1290:;
1288:;
1238: fg=0 0 0;
1208:;
1158:;
1156:;
1154:;
1152:;
1150:;
1124:;
1122:;
928:;
924:;
922:;
914:;
810:;
774:;
474:;
}
{DENDRO
root=1
drawer=RadialPhylogram
toscale=true
radiallabels=false
collapsed=0
trans=angle:0.0 scaleX:1094.1266 scaleY:1094.1266 flipH:0 flipV:0 leftMargin:794 rightMargin:794 topMargin:537 bottomMargin:537;
}
