# Supplementary material for: Ribonucleotide reduction - horizontal transfer of a required function spans all three domains
Source: BMC Evol Biol. 2010 Dec 10;10:383. doi: 10.1186/1471-2148-10-383 (PMC3019208; doi:10.1186/1471-2148-10-383)
Supplement: Additional file 1 — All PhyML trees in Dendroscope format. This file is a gzipped tar archive containing all maximum likelihood trees presented here plus three additional trees from the class I radical-generating subunit (NrdB/F), in Dendroscope format. Individual files can be opened and read using dendroscope [76], which is available for download from: http://www.dendroscope.org/. Files have long informative names in which individual parts are separated by periods. First comes the name of the protein, second the name of the sequence selection, third the name of the alignment program (probcons in all cases), fourth the name of the site selection (wa00 in all cases) and fifth the PhyML parameters. See additional file 2 for descriptions of trees. [file 1471-2148-10-383-S1.GZ › NrdA.natronomonas_and_sisters00.probcons.wa00.UL3MIXGAMMA8SPR.noaccno.cdendro]

#DENDROSCOPE
{TREE 'Tree1'
((Aeromonas_phage_31_NrdA:2.065264,((F_johnsoniae_UW101_NrdA1:0.146121,C_sputigena_Capno_NrdA:0.154204)1.000:0.330979,((Psychromonas_CNPT3_NrdA2:0.248783,(P_irgensii_23P_NrdA:0.124072,(L_blandensisMED217_NrdA:0.10077,uid_eubacteriumSCB49_NrdA:0.120377)0.939:0.051532)0.956:0.090645)1.000:0.25538,(D_nodosus_VCS1703A_NrdA:0.376225,((S_ruber_13855_NrdA:0.194592,(H_lacusprofundi49239_NrdA:0.024821,((Halophage_AAJ2005_NrdA:0.002182,Env_halophage_1_NrdA:1.3E-5)1.000:0.123376,(N_pharaonis_DSM_216_NrdA:0.024626,H_mukohataei12286_NrdA:0.023425):0.020831):0.021515)0.998:0.179896)0.997:0.167987,(T_aquaticusY51MC23_NrdA:0.07979,(T_thermophilus_HB27_NrdA:0.007082,T_thermophilus_HB8_NrdA:1.0E-6):0.124641)0.996:0.407446)1.000:0.03158):0.065767)0.897:0.200313)0.979:0.498934)0.993:0.029450944,(((F_novicidaGA993548_NrdA:1.0E-6,(F_novicida_U112_NrdA:1.0E-6,(F_tularensisWY963418_NrdA:0.002281,(F_tula_t_SCHUS4_NrdA:0.002275,F_tularensisLVS_NrdA:0.002275):1.0E-6):1.0E-6):0.002277)0.999:0.269974,(((Grouper_iridovirus_NrdA:0.002164,Singapore_g_iridov_NrdA:2.4E-5)0.998:0.18665,(SoftshelTurtleVirus_NrdA:9.0E-6,(Frog_virus_3_NrdA:0.002152,(A_tigrinum_st_v_NrdA:0.007752,R_tigrina_ranavirus_NrdA:0.008259)0.884:0.005687):0.002151)0.996:0.185535)0.999:0.232463,(Lymphocystis_d_v_1_NrdA:0.177767,Lymphocystis_v_Ch_NrdA:0.163289)1.000:0.341698)0.991:0.235603)0.995:0.289714,((Invert_irid_v_6_NrdA:0.365562,A_taeniorhynchus_IV_NrdA:0.505887)1.000:0.323285,((((S_alaskensis_RB2256_NrdA:0.045022,S_wittichii_RW1_NrdA:0.043689):0.032127,(N_aromat_DSM12444_NrdA:0.053278,(E_litoralis_HTCC259_NrdA:0.052805,(Erythrobacter_NAP1_NrdA:0.0229,ErythrobacterSD21_NrdA:0.048396):0.012063)0.936:0.030327):0.02439)1.000:0.12962,((R_rubrum_ATCC_11170_NrdA:0.106804,(B_japonicum_110_NrdA:0.039207,B_elkanii_NrdA:0.010751)0.999:0.080234)0.992:0.091517,((P_bermuden_HTCC2503_NrdA:0.10762,(BrevundimonasBAL3_NrdA:0.121385,(P_zucineumHLK1_NrdA:0.075334,(Caulobacter_sp_K31_NrdA:0.033152,(C_crescentus_CB15_NrdA:1.0E-6,C_crescentusNA1000_NrdA:1.0E-6)0.936:0.019598)0.967:0.038512):0.028699)0.966:0.056219):0.029921,(H_neptunium_15444_NrdA:0.132423,(OalexandriiHTCC2633_NrdA:0.067246,M_maris_MCS10_NrdA:0.131934):0.026684)0.985:0.05803)0.959:0.050042)0.947:0.046114)0.879:0.073594,(((A_cryptum_JF5_NrdA:0.093594,(G_bethesdensis_CGDNI_NrdA:0.076941,(G_oxydans_621H_NrdA:0.069193,G_diazotrophicusPAl5_NrdA:0.068338)0.952:0.042379)0.914:0.025299)0.867:0.022457,(P_lavamentivorans_DS_NrdA:0.086558,(PelagibacterHTCC7211_NrdA:0.042944,(C_Pelagib_HTCC1062_NrdA:1.0E-6,C_P_ubique_HTCC1002_NrdA:0.002116)0.987:0.050748)1.000:0.146122)0.979:0.06606)0.867:0.039472,((N_sennetsu_Miyayama_NrdA:0.239915,(((Wolbachia_sp_Dm_NrdA:0.015721,W_pipientis_NrdA:0.021272)0.897:0.011098,(Wolbachia_sp_Bm_TRS_NrdA:0.027862,WOnchocerca_volvulus_NrdA:0.038652):0.002354)0.998:0.088091,(((E_rum_Welgevonden_NrdA:0.001952,E_ruminant_Gardel_NrdA:0.002186)0.969:0.028018,(E_canis_Jake_NrdA:0.010364,E_chaffeensis_Sapul_NrdA:0.015196)0.951:0.026445)0.987:0.05175,(A_marginale_Maries_NrdA:0.090746,A_phagocytop_HZ_NrdA:0.05099)0.977:0.039877)0.990:0.058652):0.037297)0.939:0.070506,((O_tsutsugamushi_NrdA:0.003054,O_tsutsugIkeda_NrdA:0.007046)1.000:0.206521,(((R_bellii_RML369C_NrdA:1.0E-6,R_bellii_OSU_85389_NrdA:0.00217)1.000:0.040437,(R_prowazekii_Madrid_NrdA:0.006317,R_typhi_Wilmington_NrdA:0.006458)0.998:0.03671):0.006423,(R_canadensis_McKiel_NrdA:0.014015,(R_akari_Hartford_NrdA:0.015334,(R_massiliaeMTU5_NrdA:0.002174,(R_felis_URRWXCal2_NrdA:1.0E-6,((R_conorii_Malish_7_NrdA:1.0E-6,R_rickettsii_NrdA:0.006518):1.0E-6,R_africaeESF5_NrdA:0.002163)0.919:0.004341):1.0E-6):1.0E-6)0.880:0.005545):4.17E-4)1.000:0.1344)0.994:0.109189)0.965:0.101737)0.873:0.075491)1.000:0.36536):0.115046)0.987:0.42788404);
}
{GRAPHVIEW
nnodes=163 nedges=162
nodes
1: nh=2 nw=2 fg=0 0 0 bg=0 0 0 w=1 sh=0 x=0.0 y=17.419739 fx=1 lc=0 0 0 lk=null ft='Dialog-PLAIN-10' lx=0 ly=0 ll=3 lv=1;
2: x=0.029450944 y=3.0429688 ll=7 lb='0.993';
3: x=2.0947149 y=1.0 lb='Aeromonas_phage_31_NrdA';
4: x=0.5283849 y=5.0859375 lb='0.979';
5: x=0.859364 y=2.5 lb='1.000';
6: fg=0 153 153 bg=0 153 153 x=1.0054849 y=2.0 lc=0 153 153 lb='F_johnsoniae_UW101_NrdA1';
7: x=1.0135679 y=3.0 lb='C_sputigena_Capno_NrdA';
8: fg=0 0 0 bg=0 0 0 x=0.72869796 y=7.671875 lc=0 0 0 lb='0.897';
9: x=0.98407793 y=4.875 lb='1.000';
10: fg=255 0 0 bg=255 0 0 x=1.2328609 y=4.0 lc=255 0 0 lb='Psychromonas_CNPT3_NrdA2';
11: fg=0 0 0 bg=0 0 0 x=1.0747229 y=5.75 lc=0 0 0 lb='0.956';
12: fg=0 153 153 bg=0 153 153 x=1.198795 y=5.0 lc=0 153 153 lb='P_irgensii_23P_NrdA';
13: fg=0 0 0 bg=0 0 0 x=1.1262549 y=6.5 lc=0 0 0 lb='0.939';
14: fg=0 153 153 bg=0 153 153 x=1.2270249 y=6.0 lc=0 153 153 lb='L_blandensisMED217_NrdA';
15: x=1.246632 y=7.0 lb='uid_eubacteriumSCB49_NrdA';
16: fg=0 0 0 bg=0 0 0 x=0.79446495 y=10.46875 lc=0 0 0;
17: fg=255 0 0 bg=255 0 0 x=1.17069 y=8.0 lc=255 0 0 lb='D_nodosus_VCS1703A_NrdA';
18: fg=0 0 0 bg=0 0 0 x=0.8260449 y=12.9375 lc=0 0 0 lb='1.000';
19: x=0.99403197 y=10.125 lb='0.997';
20: fg=0 153 153 bg=0 153 153 x=1.1886239 y=9.0 lc=0 153 153 lb='S_ruber_13855_NrdA';
21: fg=0 0 0 bg=0 0 0 x=1.1739279 y=11.25 lc=0 0 0 lb='0.998';
22: fg=255 153 0 bg=255 153 0 x=1.198749 y=10.0 lc=255 153 0 lb='H_lacusprofundi49239_NrdA';
23: fg=0 0 0 bg=0 0 0 x=1.1954429 y=12.5 lc=0 0 0;
24: x=1.3188189 y=11.5 lb='1.000';
25: x=1.3210009 y=11.0 lb='Halophage_AAJ2005_NrdA';
26: x=1.3188319 y=12.0 lb='Env_halophage_1_NrdA';
27: x=1.2162739 y=13.5;
28: fg=255 153 0 bg=255 153 0 x=1.2408999 y=13.0 lc=255 153 0 lb='N_pharaonis_DSM_216_NrdA';
29: x=1.2396989 y=14.0 lb='H_mukohataei12286_NrdA';
30: fg=0 0 0 bg=0 0 0 x=1.233491 y=15.75 lc=0 0 0 lb='0.996';
31: fg=153 0 153 bg=153 0 153 x=1.3132809 y=15.0 lc=153 0 153 lb='T_aquaticusY51MC23_NrdA';
32: fg=0 0 0 bg=0 0 0 x=1.3581319 y=16.5 lc=0 0 0;
33: fg=153 0 153 bg=153 0 153 x=1.365214 y=16.0 lc=153 0 153 ft='Dialog-PLAIN-10' lb='T_thermophilus_HB27_NrdA';
34: x=1.358133 y=17.0 lb='T_thermophilus_HB8_NrdA';
35: fg=0 0 0 bg=0 0 0 x=0.42788404 y=31.796509 lc=0 0 0 lb='0.987';
36: x=0.7175981 y=23.015625 lb='0.995';
37: x=0.9875721 y=18.9375 lb='0.999';
38: fg=255 0 0 bg=255 0 0 x=0.987573 y=18.0 lc=255 0 0 lb='F_novicidaGA993548_NrdA';
39: fg=0 0 0 bg=0 0 0 x=0.98984903 y=19.875 lc=0 0 0;
40: fg=255 0 0 bg=255 0 0 x=0.98985004 y=19.0 lc=255 0 0 lb='F_novicida_U112_NrdA';
41: fg=0 0 0 bg=0 0 0 x=0.98985004 y=20.75 lc=0 0 0;
42: fg=255 0 0 bg=255 0 0 x=0.99213105 y=20.0 lc=255 0 0 lb='F_tularensisWY963418_NrdA';
43: fg=0 0 0 bg=0 0 0 x=0.98985106 y=21.5 lc=0 0 0;
44: fg=255 0 0 bg=255 0 0 x=0.99212605 y=21.0 lc=255 0 0 lb='F_tula_t_SCHUS4_NrdA';
45: x=0.99212605 y=22.0 lb='F_tularensisLVS_NrdA';
46: fg=0 0 0 bg=0 0 0 x=0.95320106 y=27.09375 lc=0 0 0 lb='0.991';
47: x=1.185664 y=24.6875 lb='0.999';
48: x=1.3723141 y=23.5 lb='0.998';
49: x=1.3744781 y=23.0 lb='Grouper_iridovirus_NrdA';
50: x=1.372338 y=24.0 lb='Singapore_g_iridov_NrdA';
51: x=1.371199 y=25.875 lb='0.996';
52: x=1.3712081 y=25.0 lb='SoftshelTurtleVirus_NrdA';
53: x=1.37335 y=26.75;
54: x=1.3755021 y=26.0 lb='Frog_virus_3_NrdA';
55: x=1.379037 y=27.5 lb='0.884';
56: x=1.3867891 y=27.0 lb='A_tigrinum_st_v_NrdA';
57: x=1.3872961 y=28.0 lb='R_tigrina_ranavirus_NrdA';
58: x=1.2948991 y=29.5 lb='1.000';
59: x=1.472666 y=29.0 lb='Lymphocystis_d_v_1_NrdA';
60: x=1.458188 y=30.0 lb='Lymphocystis_v_Ch_NrdA';
61: x=0.54293007 y=40.577393;
62: x=0.86621505 y=31.5 lb='1.000';
63: x=1.2317771 y=31.0 lb='Invert_irid_v_6_NrdA';
64: x=1.372102 y=32.0 lb='A_taeniorhynchus_IV_NrdA';
65: x=0.90829 y=49.654785 lb='1.000';
66: x=0.98188406 y=38.746094 lb='0.879';
67: x=1.1115041 y=34.6875 lb='1.000';
68: x=1.1436311 y=33.5;
69: fg=153 153 0 bg=153 153 0 x=1.1886531 y=33.0 lc=153 153 0 lb='S_alaskensis_RB2256_NrdA';
70: x=1.1873201 y=34.0 lb='S_wittichii_RW1_NrdA';
71: fg=0 0 0 bg=0 0 0 x=1.1358941 y=35.875 lc=0 0 0;
72: fg=153 153 0 bg=153 153 0 x=1.189172 y=35.0 lc=153 153 0 lb='N_aromat_DSM12444_NrdA';
73: fg=0 0 0 bg=0 0 0 x=1.166221 y=36.75 lc=0 0 0 lb='0.936';
74: fg=153 153 0 bg=153 153 0 x=1.2190261 y=36.0 lc=153 153 0 lb='E_litoralis_HTCC259_NrdA';
75: fg=0 0 0 bg=0 0 0 x=1.178284 y=37.5 lc=0 0 0;
76: fg=153 153 0 bg=153 153 0 x=1.201184 y=37.0 lc=153 153 0 lb='Erythrobacter_NAP1_NrdA';
77: x=1.22668 y=38.0 lb='ErythrobacterSD21_NrdA';
78: fg=0 0 0 bg=0 0 0 x=1.0279981 y=42.804688 lc=0 0 0 lb='0.947';
79: x=1.1195151 y=39.75 lb='0.992';
80: fg=153 153 0 bg=153 153 0 x=1.2263191 y=39.0 lc=153 153 0 lb='R_rubrum_ATCC_11170_NrdA';
81: fg=0 0 0 bg=0 0 0 x=1.1997491 y=40.5 lc=0 0 0 lb='0.999';
82: fg=153 153 0 bg=153 153 0 x=1.2389561 y=40.0 lc=153 153 0 lb='B_japonicum_110_NrdA';
83: x=1.2105 y=41.0 lb='B_elkanii_NrdA';
84: fg=0 0 0 bg=0 0 0 x=1.07804 y=45.859375 lc=0 0 0 lb='0.959';
85: x=1.107961 y=42.96875;
86: fg=153 153 0 bg=153 153 0 x=1.215581 y=42.0 lc=153 153 0 lb='P_bermuden_HTCC2503_NrdA';
87: fg=0 0 0 bg=0 0 0 x=1.16418 y=43.9375 lc=0 0 0 lb='0.966';
88: fg=153 153 0 bg=153 153 0 x=1.285565 y=43.0 lc=153 153 0 lb='BrevundimonasBAL3_NrdA';
89: fg=0 0 0 bg=0 0 0 x=1.1928791 y=44.875 lc=0 0 0;
90: fg=153 153 0 bg=153 153 0 x=1.268213 y=44.0 lc=153 153 0 lb='P_zucineumHLK1_NrdA';
91: fg=0 0 0 bg=0 0 0 x=1.2313911 y=45.75 lc=0 0 0 lb='0.967';
92: fg=153 153 0 bg=153 153 0 x=1.264543 y=45.0 lc=153 153 0 lb='Caulobacter_sp_K31_NrdA';
93: fg=0 0 0 bg=0 0 0 x=1.2509891 y=46.5 lc=0 0 0 lb='0.936';
94: fg=153 153 0 bg=153 153 0 x=1.25099 y=46.0 lc=153 153 0 lb='C_crescentus_CB15_NrdA';
95: x=1.25099 y=47.0 lb='C_crescentusNA1000_NrdA';
96: fg=0 0 0 bg=0 0 0 x=1.13607 y=48.75 lc=0 0 0 lb='0.985';
97: fg=153 153 0 bg=153 153 0 x=1.268493 y=48.0 lc=153 153 0 lb='H_neptunium_15444_NrdA';
98: fg=0 0 0 bg=0 0 0 x=1.162754 y=49.5 lc=0 0 0;
99: fg=153 153 0 bg=153 153 0 x=1.23 y=49.0 lc=153 153 0 lb='OalexandriiHTCC2633_NrdA';
100: x=1.2946881 y=50.0 lb='M_maris_MCS10_NrdA';
101: fg=0 0 0 bg=0 0 0 x=0.98378104 y=60.563477 lc=0 0 0 lb='0.873';
102: x=1.0232531 y=53.875 lb='0.867';
103: x=1.0457101 y=51.875 lb='0.867';
104: fg=153 153 0 bg=153 153 0 x=1.139304 y=51.0 lc=153 153 0 lb='A_cryptum_JF5_NrdA';
105: fg=0 0 0 bg=0 0 0 x=1.071009 y=52.75 lc=0 0 0 lb='0.914';
106: fg=153 153 0 bg=153 153 0 x=1.14795 y=52.0 lc=153 153 0 lb='G_bethesdensis_CGDNI_NrdA';
107: fg=0 0 0 bg=0 0 0 x=1.1133881 y=53.5 lc=0 0 0 lb='0.952';
108: fg=153 153 0 bg=153 153 0 x=1.1825811 y=53.0 lc=153 153 0 lb='G_oxydans_621H_NrdA';
109: x=1.1817261 y=54.0 lb='G_diazotrophicusPAl5_NrdA';
110: fg=0 0 0 bg=0 0 0 x=1.089313 y=55.875 lc=0 0 0 lb='0.979';
111: fg=153 153 0 bg=153 153 0 x=1.175871 y=55.0 lc=153 153 0 lb='P_lavamentivorans_DS_NrdA';
112: fg=0 0 0 bg=0 0 0 x=1.235435 y=56.75 lc=0 0 0 lb='1.000';
113: fg=153 153 0 bg=153 153 0 x=1.2783791 y=56.0 lc=153 153 0 lb='PelagibacterHTCC7211_NrdA';
114: fg=0 0 0 bg=0 0 0 x=1.286183 y=57.5 lc=0 0 0 lb='0.987';
115: fg=153 153 0 bg=153 153 0 x=1.2861841 y=57.0 lc=153 153 0 lb='C_Pelagib_HTCC1062_NrdA';
116: x=1.2882991 y=58.0 lb='C_P_ubique_HTCC1002_NrdA';
117: fg=0 0 0 bg=0 0 0 x=1.085518 y=67.25195 lc=0 0 0 lb='0.965';
118: x=1.1560241 y=61.625 lb='0.939';
119: fg=153 153 0 bg=153 153 0 x=1.3959391 y=59.0 lc=153 153 0 lb='N_sennetsu_Miyayama_NrdA';
120: fg=0 0 0 bg=0 0 0 x=1.1933211 y=64.25 lc=0 0 0;
121: x=1.281412 y=61.5 lb='0.998';
122: x=1.29251 y=60.5 lb='0.897';
123: fg=153 153 0 bg=153 153 0 x=1.308231 y=60.0 lc=153 153 0 lb='Wolbachia_sp_Dm_NrdA';
124: x=1.3137821 y=61.0 lb='W_pipientis_NrdA';
125: fg=0 0 0 bg=0 0 0 x=1.283766 y=62.5 lc=0 0 0;
126: fg=153 153 0 bg=153 153 0 x=1.3116281 y=62.0 lc=153 153 0 lb='Wolbachia_sp_Bm_TRS_NrdA';
127: x=1.3224181 y=63.0 lb='WOnchocerca_volvulus_NrdA';
128: fg=0 0 0 bg=0 0 0 x=1.251973 y=67.0 lc=0 0 0 lb='0.990';
129: x=1.3037231 y=65.5 lb='0.987';
130: x=1.3317411 y=64.5 lb='0.969';
131: fg=153 153 0 bg=153 153 0 x=1.333693 y=64.0 lc=153 153 0 lb='E_rum_Welgevonden_NrdA';
132: x=1.333927 y=65.0 lb='E_ruminant_Gardel_NrdA';
133: fg=0 0 0 bg=0 0 0 x=1.330168 y=66.5 lc=0 0 0 lb='0.951';
134: fg=153 153 0 bg=153 153 0 x=1.3405321 y=66.0 lc=153 153 0 lb='E_canis_Jake_NrdA';
135: x=1.3453641 y=67.0 lb='E_chaffeensis_Sapul_NrdA';
136: fg=0 0 0 bg=0 0 0 x=1.2918501 y=68.5 lc=0 0 0 lb='0.977';
137: fg=153 153 0 bg=153 153 0 x=1.382596 y=68.0 lc=153 153 0 lb='A_marginale_Maries_NrdA';
138: x=1.3428401 y=69.0 lb='A_phagocytop_HZ_NrdA';
139: fg=0 0 0 bg=0 0 0 x=1.194707 y=72.87891 lc=0 0 0 lb='0.994';
140: x=1.4012281 y=70.5 lb='1.000';
141: fg=153 153 0 bg=153 153 0 x=1.4042821 y=70.0 lc=153 153 0 lb='O_tsutsugamushi_NrdA';
142: x=1.408274 y=71.0 lb='O_tsutsugIkeda_NrdA';
143: fg=0 0 0 bg=0 0 0 x=1.329107 y=75.25781 lc=0 0 0 lb='1.000';
144: x=1.33553 y=73.5;
145: x=1.375967 y=72.5 lb='1.000';
146: fg=153 153 0 bg=153 153 0 x=1.3759681 y=72.0 lc=153 153 0 lb='R_bellii_RML369C_NrdA';
147: x=1.3781371 y=73.0 lb='R_bellii_OSU_85389_NrdA';
148: fg=0 0 0 bg=0 0 0 x=1.3722401 y=74.5 lc=0 0 0 lb='0.998';
149: fg=153 153 0 bg=153 153 0 x=1.3785571 y=74.0 lc=153 153 0 lb='R_prowazekii_Madrid_NrdA';
150: x=1.3786981 y=75.0 lb='R_typhi_Wilmington_NrdA';
151: fg=0 0 0 bg=0 0 0 x=1.329524 y=77.015625 lc=0 0 0;
152: fg=153 153 0 bg=153 153 0 x=1.343539 y=76.0 lc=153 153 0 lb='R_canadensis_McKiel_NrdA';
153: fg=0 0 0 bg=0 0 0 x=1.3350691 y=78.03125 lc=0 0 0 lb='0.880';
154: fg=153 153 0 bg=153 153 0 x=1.3504031 y=77.0 lc=153 153 0 lb='R_akari_Hartford_NrdA';
155: fg=0 0 0 bg=0 0 0 x=1.33507 y=79.0625 lc=0 0 0;
156: fg=153 153 0 bg=153 153 0 x=1.337244 y=78.0 lc=153 153 0 lb='R_massiliaeMTU5_NrdA';
157: fg=0 0 0 bg=0 0 0 x=1.3350711 y=80.125 lc=0 0 0;
158: fg=153 153 0 bg=153 153 0 x=1.335072 y=79.0 lc=153 153 0 lb='R_felis_URRWXCal2_NrdA';
159: fg=0 0 0 bg=0 0 0 x=1.3394121 y=81.25 lc=0 0 0 lb='0.919';
160: x=1.339413 y=80.5;
161: fg=153 153 0 bg=153 153 0 x=1.339414 y=80.0 lc=153 153 0 lb='R_conorii_Malish_7_NrdA';
162: x=1.345931 y=81.0 lb='R_rickettsii_NrdA';
163: x=1.341575 y=82.0 lb='R_africaeESF5_NrdA';
edges
2: fg=0 0 0 w=2 sh=1 ip= < 0.029450944 1.0> dr=1 lc=0 0 0 lk=null lx=0 ly=0 ll=11 lv=0;
5: fg=0 153 153 ip= < 0.859364 2.0>;
6: ip= < 0.859364 3.0>;
4: ip= < 0.5283849 2.5> lb='1.000';
9: fg=255 0 0 ip= < 0.98407793 4.0>;
11: fg=0 153 153 ip= < 1.0747229 5.0>;
13: ip= < 1.1262549 6.0>;
14: ip= < 1.1262549 7.0>;
12: ip= < 1.0747229 6.5> lb='0.939';
10: ip= < 0.98407793 5.75> lb='0.956';
8: fg=0 0 0 ip= < 0.72869796 4.875> lb='1.000';
16: fg=255 0 0 ip= < 0.79446495 8.0>;
19: fg=0 153 153 ip= < 0.99403197 9.0>;
21: fg=255 153 0 ip= < 1.1739279 10.0>;
24: fg=0 0 0 ip= < 1.3188189 11.0>;
25: ip= < 1.3188189 12.0>;
23: ip= < 1.1954429 11.5> lb='1.000';
27: fg=255 153 0 ip= < 1.2162739 13.0>;
28: ip= < 1.2162739 14.0>;
26: ip= < 1.1954429 13.5>;
22: fg=0 0 0 ip= < 1.1739279 12.5>;
20: ip= < 0.99403197 11.25> lb='0.998';
18: ip= < 0.8260449 10.125> lb='0.997';
30: fg=153 0 153 ip= < 1.233491 15.0>;
32: ip= < 1.3581319 16.0>;
33: ip= < 1.3581319 17.0>;
31: ip= < 1.233491 16.5>;
29: ip= < 0.8260449 15.75> lb='0.996';
17: fg=0 0 0 ip= < 0.79446495 12.9375> lb='1.000';
15: ip= < 0.72869796 10.46875>;
7: ip= < 0.5283849 7.671875> lb='0.897';
3: ip= < 0.029450944 5.0859375> lb='0.979';
1: ip= < 0.0 3.0429688> lb='0.993';
37: fg=255 0 0 ip= < 0.9875721 18.0>;
39: ip= < 0.98984903 19.0>;
41: ip= < 0.98985004 20.0>;
43: ip= < 0.98985106 21.0>;
44: ip= < 0.98985106 22.0>;
42: ip= < 0.98985004 21.5>;
40: ip= < 0.98984903 20.75>;
38: ip= < 0.9875721 19.875>;
36: ip= < 0.7175981 18.9375> lb='0.999';
48: fg=0 0 0 ip= < 1.3723141 23.0>;
49: ip= < 1.3723141 24.0>;
47: ip= < 1.185664 23.5> lb='0.998';
51: ip= < 1.371199 25.0>;
53: ip= < 1.37335 26.0>;
55: ip= < 1.379037 27.0>;
56: ip= < 1.379037 28.0>;
54: ip= < 1.37335 27.5> lb='0.884';
52: ip= < 1.371199 26.75>;
50: ip= < 1.185664 25.875> lb='0.996';
46: ip= < 0.95320106 24.6875> lb='0.999';
58: ip= < 1.2948991 29.0>;
59: ip= < 1.2948991 30.0>;
57: ip= < 0.95320106 29.5> lb='1.000';
45: ip= < 0.7175981 27.09375> lb='0.991';
35: ip= < 0.42788404 23.015625> lb='0.995';
62: ip= < 0.86621505 31.0>;
63: ip= < 0.86621505 32.0>;
61: ip= < 0.54293007 31.5> lb='1.000';
68: fg=153 153 0 ip= < 1.1436311 33.0>;
69: ip= < 1.1436311 34.0>;
67: ip= < 1.1115041 33.5>;
71: ip= < 1.1358941 35.0>;
73: ip= < 1.166221 36.0>;
75: ip= < 1.178284 37.0>;
76: ip= < 1.178284 38.0>;
74: ip= < 1.166221 37.5>;
72: ip= < 1.1358941 36.75> lb='0.936';
70: ip= < 1.1115041 35.875>;
66: ip= < 0.98188406 34.6875> lb='1.000';
79: ip= < 1.1195151 39.0>;
81: ip= < 1.1997491 40.0>;
82: ip= < 1.1997491 41.0>;
80: ip= < 1.1195151 40.5> lb='0.999';
78: ip= < 1.0279981 39.75> lb='0.992';
85: ip= < 1.107961 42.0>;
87: ip= < 1.16418 43.0>;
89: ip= < 1.1928791 44.0>;
91: ip= < 1.2313911 45.0>;
93: ip= < 1.2509891 46.0>;
94: ip= < 1.2509891 47.0>;
92: ip= < 1.2313911 46.5> lb='0.936';
90: ip= < 1.1928791 45.75> lb='0.967';
88: ip= < 1.16418 44.875>;
86: ip= < 1.107961 43.9375> lb='0.966';
84: ip= < 1.07804 42.96875>;
96: ip= < 1.13607 48.0>;
98: ip= < 1.162754 49.0>;
99: ip= < 1.162754 50.0>;
97: ip= < 1.13607 49.5>;
95: ip= < 1.07804 48.75> lb='0.985';
83: ip= < 1.0279981 45.859375> lb='0.959';
77: ip= < 0.98188406 42.804688> lb='0.947';
65: ip= < 0.90829 38.746094> lb='0.879';
103: ip= < 1.0457101 51.0>;
105: ip= < 1.071009 52.0>;
107: ip= < 1.1133881 53.0>;
108: ip= < 1.1133881 54.0>;
106: ip= < 1.071009 53.5> lb='0.952';
104: ip= < 1.0457101 52.75> lb='0.914';
102: ip= < 1.0232531 51.875> lb='0.867';
110: ip= < 1.089313 55.0>;
112: ip= < 1.235435 56.0>;
114: ip= < 1.286183 57.0>;
115: ip= < 1.286183 58.0>;
113: ip= < 1.235435 57.5> lb='0.987';
111: ip= < 1.089313 56.75> lb='1.000';
109: ip= < 1.0232531 55.875> lb='0.979';
101: ip= < 0.98378104 53.875> lb='0.867';
118: ip= < 1.1560241 59.0>;
122: ip= < 1.29251 60.0>;
123: ip= < 1.29251 61.0>;
121: ip= < 1.281412 60.5> lb='0.897';
125: ip= < 1.283766 62.0>;
126: ip= < 1.283766 63.0>;
124: ip= < 1.281412 62.5>;
120: ip= < 1.1933211 61.5> lb='0.998';
130: ip= < 1.3317411 64.0>;
131: ip= < 1.3317411 65.0>;
129: ip= < 1.3037231 64.5> lb='0.969';
133: ip= < 1.330168 66.0>;
134: ip= < 1.330168 67.0>;
132: ip= < 1.3037231 66.5> lb='0.951';
128: ip= < 1.251973 65.5> lb='0.987';
136: ip= < 1.2918501 68.0>;
137: ip= < 1.2918501 69.0>;
135: ip= < 1.251973 68.5> lb='0.977';
127: ip= < 1.1933211 67.0> lb='0.990';
119: ip= < 1.1560241 64.25>;
117: ip= < 1.085518 61.625> lb='0.939';
140: ip= < 1.4012281 70.0>;
141: ip= < 1.4012281 71.0>;
139: ip= < 1.194707 70.5> lb='1.000';
145: ip= < 1.375967 72.0>;
146: ip= < 1.375967 73.0>;
144: ip= < 1.33553 72.5> lb='1.000';
148: ip= < 1.3722401 74.0>;
149: ip= < 1.3722401 75.0>;
147: ip= < 1.33553 74.5> lb='0.998';
143: ip= < 1.329107 73.5>;
151: ip= < 1.329524 76.0>;
153: ip= < 1.3350691 77.0>;
155: ip= < 1.33507 78.0>;
157: ip= < 1.3350711 79.0>;
160: ip= < 1.339413 80.0>;
161: ip= < 1.339413 81.0>;
159: ip= < 1.3394121 80.5>;
162: ip= < 1.3394121 82.0>;
158: ip= < 1.3350711 81.25> lb='0.919';
156: ip= < 1.33507 80.125>;
154: ip= < 1.3350691 79.0625>;
152: ip= < 1.329524 78.03125> lb='0.880';
150: ip= < 1.329107 77.015625>;
142: ip= < 1.194707 75.25781> lb='1.000';
138: ip= < 1.085518 72.87891> lb='0.994';
116: ip= < 0.98378104 67.25195> lb='0.965';
100: ip= < 0.90829 60.563477> lb='0.873';
64: ip= < 0.54293007 49.654785> lb='1.000';
60: fg=0 0 0 ip= < 0.42788404 40.577393>;
34: ip= < 0.0 31.796509> lb='0.987';
}
{DENDRO
root=1
drawer=RectangularPhylogram
toscale=true
radiallabels=false
collapsed=0
trans=angle:0.0 scaleX:282.8567 scaleY:18.44707 flipH:0 flipV:0 leftMargin:794 rightMargin:794 topMargin:537 bottomMargin:537;
}
