# Supplementary material for: Ribonucleotide reduction - horizontal transfer of a required function spans all three domains
Source: BMC Evol Biol. 2010 Dec 10;10:383. doi: 10.1186/1471-2148-10-383 (PMC3019208; doi:10.1186/1471-2148-10-383)
Supplement: Additional file 1 — All PhyML trees in Dendroscope format. This file is a gzipped tar archive containing all maximum likelihood trees presented here plus three additional trees from the class I radical-generating subunit (NrdB/F), in Dendroscope format. Individual files can be opened and read using dendroscope [76], which is available for download from: http://www.dendroscope.org/. Files have long informative names in which individual parts are separated by periods. First comes the name of the protein, second the name of the sequence selection, third the name of the alignment program (probcons in all cases), fourth the name of the site selection (wa00 in all cases) and fifth the PhyML parameters. See additional file 2 for descriptions of trees. [file 1471-2148-10-383-S1.GZ › NrdA.halobacterium_and_sisters00.probcons.wa00.UL3MIXGAMMA8SPR.noaccno.cdendro]

#DENDROSCOPE
{TREE 'Tree1'
(((Halobacterium_NRC1_NrdA:0.503602,(H_borinquense11551_NrdA:0.290251,(H_utahensis12940_NrdA:0.409282,N_magadii43099_NrdA:0.165741):0.100229)0.978:0.251854)1.000:1.113721,(((A_ferrooxidans53993_NrdA:0.520435,(L_intracell_PHEMN100_NrdA:0.757752,(R_pickettii_12D_NrdA2:0.640801,((L_hongkongensisHLHK9_NrdA:0.473527,(C_viol_ATCC12472_NrdA:0.093024,L_nitroferrum2002_NrdA:0.086865)1.000:0.135667):0.053291,(T_denitr_ATCC25259_NrdA:0.280629,((N_multiformis_25196_NrdA:0.162656,(N_europ_ATCC19718_NrdA:0.059847,N_eutropha_C71_NrdA:0.069401)1.000:0.212025)1.000:0.114044,((L_cholodniiSP6_NrdA:0.144771,(R_gelatinosus_PM1_NrdA:0.080869,(((Acidovorax_JS42_NrdA:0.001846,DiaphorobacterTPSY_NrdA:1.7E-5)1.000:0.113794,(D_acidovorans_SPH1_NrdA:0.041229,C_testosteroni_KF1_NrdA:0.115526)0.999:0.071367)0.985:0.048015,((A_av_citrulliAAC001_NrdA:0.061485,V_eiseniae_EF012_NrdA:0.131493)0.958:0.025564,(V_paradoxusS110_NrdA:0.087254,(R_ferrireduce_15236_NrdA:0.117963,(Polaromonas_JS666_NrdA:0.03921,P_naphthaleniv_CJ2_NrdA:0.08027)1.000:0.09903):0.02248)0.976:0.036394)0.936:0.044203)0.999:0.112246):0.011955)1.000:0.183289,(Limnobacter_MED105_NrdA:0.285627,(((H_arsenicoxydans_NrdA:0.044821,J_Marseille_NrdA:0.022669)1.000:0.179811,(((R_metallid_CH34_NrdA:0.027037,(R_eutropha_JMP134_NrdA:0.012434,(R_eutropha_H16_NrdA:0.043099,C_taiwanensis_NrdA:0.015947):0.013494)0.951:0.018818)0.997:0.055077,((R_solanacearumGMI100_NrdA:0.016902,(R_solanacea_UW551_NrdA:0.001907,R_solanacearumMolK2_NrdA:1.9E-5)0.968:0.019021)0.998:0.039568,(R_pickettii_12J_NrdA:0.003617,R_pickettii_12D_NrdA1:0.005956)0.913:0.016241)0.995:0.048909)0.965:0.041568,((Polyn_QLWP1DMWA1_NrdA:0.019963,P_necessariusSTIR1_NrdA:0.016138)1.000:0.177484,((BphymatumSTM815_NrdA:0.024196,(BurkholderiaH160_NrdA:0.031035,(B_phytofirmans_PsJN_NrdA:0.006097,(B_fungorum_LB400_NrdA:0.009686,B_graminisC4D1M_NrdA:0.011016):0.001829)0.985:0.023641)0.978:0.024609):0.01361,((B_glumaeBGR1_NrdA1:0.058546,(B_thailandens_E264_NrdA:0.003993,(B_pseudom_K96243_NrdA:1.0E-6,B_pseudomallei7894_NrdA:1.0E-6):0.00184)0.990:0.035125):0.013013,((B_multivoransCGD2_NrdA:1.0E-6,(B_multivorans_17616_NrdA:1.0E-6,B_multivoransCGD1_NrdA:1.0E-6):1.0E-6)0.957:0.014078,(B_dolosa_AUO158_NrdA:0.014044,((B_cepacia_R18194_NrdA:0.012603,(B_cenocepaciaHI2424_NrdA:0.00766,B_ambifariaMEX5_NrdA:0.009532)0.818:0.004701):0.003927,((B_cepacia_AMMD_NrdA:9.0E-6,(B_ambifaria_MC40_6_NrdA:0.001875,B_ambifariaIOP4010_NrdA:0.001877):0.001876)0.920:0.006106,(B_cenocepaciaJ2315_NrdA:0.001697,(B_cepacia_R1808_NrdA:0.007236,B_ubonensisBu_NrdA:0.020472):0.005004):0.003543):0.006251)0.967:0.015219):0.00493)0.957:0.020081)0.943:0.029603)1.000:0.098946):0.027706)0.989:0.05384):0.021636,(A_marinaMBIC11017_NrdA:0.36439,(B_avium_197N_NrdA:0.055183,(B_petriiDSM12804_NrdA:0.037106,(B_bronchisept_RB50_NrdA:1.0E-6,B_pertussis_TohamaI_NrdA:0.003837)0.999:0.049704):0.025026)1.000:0.137146):0.036148):0.025798):0.031761)0.941:0.037248):0.022583)0.962:0.063823)0.828:0.067368):0.041036)0.874:0.08694):0.052718,((((L_pneumophila_Lens_NrdA:3.9E-5,(L_pneumophila_Paris_NrdA:0.001877,(L_pneu_p_Philad1_NrdA:1.0E-6,L_pneumophila_Corby_NrdA:1.0E-6)0.876:0.003756):0.005633)1.000:0.436707,(R_grylli_NrdA:0.44501,(C_burnetti_RSA_493_NrdA:0.001836,(C_burnetii_Dugway_NrdA:5.0E-6,C_burnetiiCbuGQ212_NrdA:0.001839):5.0E-6)1.000:0.407456):0.070277)0.983:0.121112,(K_koreensis16069_NrdA:0.382222,((H_chejuensis_2396_NrdA:0.401715,(M_algicola_DG893_NrdA:0.086075,(M_aquaeolei_VT8_NrdA:0.06685,Marinobacter_ELB17_NrdA:0.128551):0.042774)1.000:0.362919)0.985:0.142865,(uc_marineEB0_39H12_NrdA:0.540342,(((A_vinelandii_DJ_NrdA:0.075831,((P_aeruginosa_2192_NrdA:0.001939,(P_aeruginosa_PAO1_NrdA:1.0E-6,P_aeruginosa_PA7_NrdA:1.0E-6):1.0E-6)0.999:0.059698,((P_entomophila_L48_NrdA:0.00683,((P_fluorescens_Pf5_NrdA:0.00639,(P_fluorescens_PfO1_NrdA:0.021017,(P_fluorescensSBW25_NrdA:0.024142,(P_syringae_s_B728a_NrdA:0.007485,(P_syr_tom_DC3000_NrdA:0.009321,P_syr_phaseolic_14_NrdA:0.001956):0.002172)1.000:0.033374):0.006029)0.823:0.007613)0.998:0.024003,(P_putida_GB1_NrdA:0.002667,(P_putida_W619_NrdA:0.005764,(P_putida_KT2440_NrdA:0.003851,P_putida_F1_NrdA:9.0E-6):0.001923)0.894:0.005052):0.003803):0.014724)1.000:0.064813,(P_mendocina_ymp_NrdA:0.035374,P_stutzeri_A1501_NrdA:0.066167):0.012938):0.021927):0.044129)1.000:0.139543,((A_borkumensis_SK2_NrdA:0.014589,AlcanivoraxDG881_NrdA:0.018957)1.000:0.300891,(((C_litoralis_KT71_NrdA:0.049397,GammaproteoNOR53_NrdA:0.025902)0.999:0.116369,(M_proteobact_2080_NrdA:0.157074,GammaproteoNOR51B_NrdA:0.079333)1.000:0.130055)0.996:0.102131,(M_proteobact_2143_NrdA:0.200445,(S_degradans_240_NrdA:0.201844,C_japonicusUeda107_NrdA:0.161146)0.998:0.101035):0.037881):0.035247):0.051768)0.979:0.066745,(Csalexigens_DSM3043_NrdA:0.339225,(Acinetobacter_ADP1_NrdA:0.046597,(Acinetobacter_27244_NrdA:0.041875,(A_baumannii_17978_NrdA:1.0E-6,(A_baumanniiAYE_NrdA:1.0E-6,A_baumanniSDF_NrdA:0.003768):1.0E-6)0.978:0.024992)0.914:0.030809)1.000:0.433395):0.036108)0.896:0.047018)0.901:0.047566):0.024835):0.037638):0.069598,((A_ehrlichei_MLHE1_NrdA:0.381331,N_mobilis_Nb_231_NrdA:0.266375)0.997:0.16693,((L_asiaticus_psy62_NrdA:0.750518,((Mesorhizobium_BNC1_NrdA:0.211946,(O_carboxidovoransOM5_NrdA:0.232884,(R_palustris_BisB18_NrdA:0.188179,(R_palustrisTIE1_NrdA:0.154979,(N_hamburgensis_X14_NrdA:0.058223,(N_winogradskyi_Nb25_NrdA:0.029256,Nitrobacter_Nb_311A_NrdA:0.035537)0.985:0.047195)0.956:0.060179):0.042385)0.995:0.102024):0.048425)0.883:0.043917,(G_aurantiacaT27_NrdA:0.362052,((S_erythraea_NRRL2338_NrdA:0.282969,(A_mirum43827_NrdA:0.243295,S_viridis43017_NrdA:0.363982):0.047923)0.951:0.065688,(K_flavida17836_NrdA:0.481565,(T_fusca_YX_NrdA:0.210008,N_dassonvillei43111_NrdA:0.232316)0.989:0.122131)0.831:0.04848)0.988:0.087868):0.043111)0.828:0.069164)0.998:0.138102,(N_oceani_19707_NrdA:0.243285,(((ThioalkalivibHLEbGR7_NrdA:0.080927,ThioalkalivibrioK90m_NrdA:0.166363)0.997:0.088896,(Gammaproteobact5015_NrdA:0.246411,Methylophaga_DMS010_NrdA:0.317192):0.032256)0.932:0.034541,(M_capsulatus_Bath_NrdA:0.207978,H_neapolitanusc2_NrdA:0.35787)0.975:0.05794):0.033931)0.980:0.072562):0.017017)0.806:0.044229)0.894:0.064671)1.000:0.263229,(R_marinus4252_NrdA:0.611884,((T_terrenumBAA798_NrdA:0.642183,(H_aurantiacus_23779_NrdA:1.129658,(B_marina_DSM_3645_NrdA:0.38266,P_maris_DSM_8797_NrdA:0.399717)0.977:0.176039):0.091774):0.049486,(M_infernorumV4_NrdA:0.555004,((C_pneumoniae_AR39_NrdA:0.22292,(C_felis_FeC56_NrdA:0.078953,(C_caviae_GPIC_NrdA:0.067313,C_abortus_S263_NrdA:0.06866):0.027221)0.970:0.084626)0.975:0.112359,(C_muridarum_Nigg_NrdA:0.037476,(C_trachomatis434_Bu_NrdA:0.005407,(C_trachomatisDUW3CX_NrdA:1.0E-6,(C_trachomatis_AHAR_NrdA:1.0E-6,C_trachomaBTZ1A828OT_NrdA:1.0E-6):0.001822)0.818:0.003745)0.860:0.035769)0.987:0.147841)0.993:0.748329)1.000:0.090418):0.135901)0.985:0.133745):0.150999):0.16328797,(VerrucomicrobDG1235_NrdA:0.37343,V_spinosum4136_NrdA:0.537368)1.000:0.87393004);
}
{GRAPHVIEW
nnodes=307 nedges=306
nodes
1: nh=2 nw=2 fg=0 0 0 bg=0 0 0 w=1 sh=0 x=0.0 y=101.26237 fx=1 lc=0 0 0 lk=null ft='Dialog-PLAIN-10' lx=0 ly=0 ll=3 lv=1;
2: x=0.16328797 y=49.024734 ll=7;
3: x=1.277009 y=1.875 lb='1.000';
4: fg=255 153 0 bg=255 153 0 x=1.7806109 y=1.0 lc=255 153 0 lb='Halobacterium_NRC1_NrdA';
5: fg=0 0 0 bg=0 0 0 x=1.528863 y=2.75 lc=0 0 0 lb='0.978';
6: fg=255 153 0 bg=255 153 0 x=1.819114 y=2.0 lc=255 153 0 lb='H_borinquense11551_NrdA';
7: fg=0 0 0 bg=0 0 0 x=1.629092 y=3.5 lc=0 0 0;
8: fg=255 153 0 bg=255 153 0 x=2.038374 y=3.0 lc=255 153 0 lb='H_utahensis12940_NrdA';
9: x=1.794833 y=4.0 lb='N_magadii43099_NrdA';
10: fg=0 0 0 bg=0 0 0 x=0.31428698 y=96.17447 lc=0 0 0;
11: x=0.57751596 y=52.141907 lb='1.000';
12: x=0.63023394 y=6.390297;
13: fg=255 0 0 bg=255 0 0 x=1.150669 y=5.0 lc=255 0 0 lb='A_ferrooxidans53993_NrdA';
14: fg=0 0 0 bg=0 0 0 x=0.717174 y=7.780594 lc=0 0 0 lb='0.874';
15: fg=255 0 255 bg=255 0 255 x=1.474926 y=6.0 lc=255 0 255 lb='L_intracell_PHEMN100_NrdA';
16: fg=0 0 0 bg=0 0 0 x=0.75820994 y=9.561188 lc=0 0 0;
17: fg=153 0 0 bg=153 0 0 x=1.399011 y=7.0 lc=153 0 0 lb='R_pickettii_12D_NrdA2';
18: fg=0 0 0 bg=0 0 0 x=0.825578 y=12.1223755 lc=0 0 0 lb='0.828';
19: x=0.87886894 y=8.75;
20: fg=153 0 0 bg=153 0 0 x=1.352396 y=8.0 lc=153 0 0 lb='L_hongkongensisHLHK9_NrdA';
21: fg=0 0 0 bg=0 0 0 x=1.014536 y=9.5 lc=0 0 0 lb='1.000';
22: fg=153 0 0 bg=153 0 0 x=1.1075599 y=9.0 lc=153 0 0 lb='C_viol_ATCC12472_NrdA';
23: x=1.101401 y=10.0 lb='L_nitroferrum2002_NrdA';
24: fg=0 0 0 bg=0 0 0 x=0.88940096 y=15.494751 lc=0 0 0 lb='0.962';
25: fg=153 0 0 bg=153 0 0 x=1.17003 y=11.0 lc=153 0 0 lb='T_denitr_ATCC25259_NrdA';
26: fg=0 0 0 bg=0 0 0 x=0.91198397 y=19.989502 lc=0 0 0;
27: x=1.0260279 y=12.75 lb='1.000';
28: fg=153 0 0 bg=153 0 0 x=1.188684 y=12.0 lc=153 0 0 lb='N_multiformis_25196_NrdA';
29: fg=0 0 0 bg=0 0 0 x=1.238053 y=13.5 lc=0 0 0 lb='1.000';
30: fg=153 0 0 bg=153 0 0 x=1.2979 y=13.0 lc=153 0 0 lb='N_europ_ATCC19718_NrdA';
31: x=1.307454 y=14.0 lb='N_eutropha_C71_NrdA';
32: fg=0 0 0 bg=0 0 0 x=0.949232 y=27.229004 lc=0 0 0 lb='0.941';
33: x=1.1325209 y=16.648438 lb='1.000';
34: fg=153 0 0 bg=153 0 0 x=1.277292 y=15.0 lc=153 0 0 lb='L_cholodniiSP6_NrdA';
35: fg=0 0 0 bg=0 0 0 x=1.1444759 y=18.296875 lc=0 0 0;
36: fg=153 0 0 bg=153 0 0 x=1.225345 y=16.0 lc=153 0 0 lb='R_gelatinosus_PM1_NrdA';
37: fg=0 0 0 bg=0 0 0 x=1.256722 y=20.59375 lc=0 0 0 lb='0.999';
38: x=1.304737 y=18.5 lb='0.985';
39: x=1.418531 y=17.5 lb='1.000';
40: fg=153 0 0 bg=153 0 0 x=1.420377 y=17.0 lc=153 0 0 lb='Acidovorax_JS42_NrdA';
41: x=1.418548 y=18.0 lb='DiaphorobacterTPSY_NrdA';
42: fg=0 0 0 bg=0 0 0 x=1.376104 y=19.5 lc=0 0 0 lb='0.999';
43: fg=153 0 0 bg=153 0 0 x=1.417333 y=19.0 lc=153 0 0 lb='D_acidovorans_SPH1_NrdA';
44: x=1.49163 y=20.0 lb='C_testosteroni_KF1_NrdA';
45: fg=0 0 0 bg=0 0 0 x=1.300925 y=22.6875 lc=0 0 0 lb='0.936';
46: x=1.326489 y=21.5 lb='0.958';
47: fg=153 0 0 bg=153 0 0 x=1.3879739 y=21.0 lc=153 0 0 lb='A_av_citrulliAAC001_NrdA';
48: x=1.457982 y=22.0 lb='V_eiseniae_EF012_NrdA';
49: fg=0 0 0 bg=0 0 0 x=1.337319 y=23.875 lc=0 0 0 lb='0.976';
50: fg=153 0 0 bg=153 0 0 x=1.424573 y=23.0 lc=153 0 0 lb='V_paradoxusS110_NrdA';
51: fg=0 0 0 bg=0 0 0 x=1.3597989 y=24.75 lc=0 0 0;
52: fg=153 0 0 bg=153 0 0 x=1.477762 y=24.0 lc=153 0 0 lb='R_ferrireduce_15236_NrdA';
53: fg=0 0 0 bg=0 0 0 x=1.4588289 y=25.5 lc=0 0 0 lb='1.000';
54: fg=153 0 0 bg=153 0 0 x=1.498039 y=25.0 lc=153 0 0 lb='Polaromonas_JS666_NrdA';
55: x=1.539099 y=26.0 lb='P_naphthaleniv_CJ2_NrdA';
56: fg=0 0 0 bg=0 0 0 x=0.980993 y=37.80957 lc=0 0 0;
57: fg=153 0 0 bg=153 0 0 x=1.2666199 y=27.0 lc=153 0 0 lb='Limnobacter_MED105_NrdA';
58: fg=0 0 0 bg=0 0 0 x=1.006791 y=48.61914 lc=0 0 0;
59: x=1.028427 y=33.30078;
60: x=1.208238 y=28.5 lb='1.000';
61: fg=153 0 0 bg=153 0 0 x=1.2530589 y=28.0 lc=153 0 0 lb='H_arsenicoxydans_NrdA';
62: x=1.230907 y=29.0 lb='J_Marseille_NrdA';
63: fg=0 0 0 bg=0 0 0 x=1.0822669 y=38.101562 lc=0 0 0 lb='0.989';
64: x=1.123835 y=33.5 lb='0.965';
65: x=1.1789119 y=30.875 lb='0.997';
66: fg=153 0 0 bg=153 0 0 x=1.205949 y=30.0 lc=153 0 0 lb='R_metallid_CH34_NrdA';
67: fg=0 0 0 bg=0 0 0 x=1.19773 y=31.75 lc=0 0 0 lb='0.951';
68: fg=153 0 0 bg=153 0 0 x=1.210164 y=31.0 lc=153 0 0 lb='R_eutropha_JMP134_NrdA';
69: fg=0 0 0 bg=0 0 0 x=1.211224 y=32.5 lc=0 0 0;
70: fg=153 0 0 bg=153 0 0 x=1.254323 y=32.0 lc=153 0 0 lb='R_eutropha_H16_NrdA';
71: x=1.227171 y=33.0 lb='C_taiwanensis_NrdA';
72: fg=0 0 0 bg=0 0 0 x=1.1727439 y=36.125 lc=0 0 0 lb='0.995';
73: x=1.212312 y=34.75 lb='0.998';
74: fg=153 0 0 bg=153 0 0 x=1.229214 y=34.0 lc=153 0 0 lb='R_solanacearumGMI100_NrdA';
75: fg=0 0 0 bg=0 0 0 x=1.231333 y=35.5 lc=0 0 0 lb='0.968';
76: fg=153 0 0 bg=153 0 0 x=1.23324 y=35.0 lc=153 0 0 lb='R_solanacea_UW551_NrdA';
77: x=1.231352 y=36.0 lb='R_solanacearumMolK2_NrdA';
78: fg=0 0 0 bg=0 0 0 x=1.188985 y=37.5 lc=0 0 0 lb='0.913';
79: fg=153 0 0 bg=153 0 0 x=1.1926019 y=37.0 lc=153 0 0 lb='R_pickettii_12J_NrdA';
80: x=1.1949409 y=38.0 lb='R_pickettii_12D_NrdA1';
81: fg=0 0 0 bg=0 0 0 x=1.109973 y=42.703125 lc=0 0 0;
82: x=1.287457 y=39.5 lb='1.000';
83: fg=153 0 0 bg=153 0 0 x=1.30742 y=39.0 lc=153 0 0 lb='Polyn_QLWP1DMWA1_NrdA';
84: x=1.303595 y=40.0 lb='P_necessariusSTIR1_NrdA';
85: fg=0 0 0 bg=0 0 0 x=1.2089189 y=45.90625 lc=0 0 0 lb='1.000';
86: x=1.2225289 y=41.9375;
87: fg=153 0 0 bg=153 0 0 x=1.246725 y=41.0 lc=153 0 0 lb='BphymatumSTM815_NrdA';
88: fg=0 0 0 bg=0 0 0 x=1.247138 y=42.875 lc=0 0 0 lb='0.978';
89: fg=153 0 0 bg=153 0 0 x=1.278173 y=42.0 lc=153 0 0 lb='BurkholderiaH160_NrdA';
90: fg=0 0 0 bg=0 0 0 x=1.270779 y=43.75 lc=0 0 0 lb='0.985';
91: fg=153 0 0 bg=153 0 0 x=1.276876 y=43.0 lc=153 0 0 lb='B_phytofirmans_PsJN_NrdA';
92: fg=0 0 0 bg=0 0 0 x=1.2726079 y=44.5 lc=0 0 0;
93: fg=153 0 0 bg=153 0 0 x=1.2822939 y=44.0 lc=153 0 0 lb='B_fungorum_LB400_NrdA';
94: x=1.2836239 y=45.0 lb='B_graminisC4D1M_NrdA';
95: fg=0 0 0 bg=0 0 0 x=1.2385219 y=49.875 lc=0 0 0 lb='0.943';
96: x=1.2515349 y=46.875;
97: fg=153 0 0 bg=153 0 0 x=1.310081 y=46.0 lc=153 0 0 lb='B_glumaeBGR1_NrdA1';
98: fg=0 0 0 bg=0 0 0 x=1.28666 y=47.75 lc=0 0 0 lb='0.990';
99: fg=153 0 0 bg=153 0 0 x=1.290653 y=47.0 lc=153 0 0 lb='B_thailandens_E264_NrdA';
100: fg=0 0 0 bg=0 0 0 x=1.2885 y=48.5 lc=0 0 0;
101: fg=153 0 0 bg=153 0 0 x=1.2885009 y=48.0 lc=153 0 0 lb='B_pseudom_K96243_NrdA';
102: x=1.2885009 y=49.0 lb='B_pseudomallei7894_NrdA';
103: fg=0 0 0 bg=0 0 0 x=1.258603 y=52.875 lc=0 0 0 lb='0.957';
104: x=1.272681 y=50.75 lb='0.957';
105: fg=153 0 0 bg=153 0 0 x=1.272682 y=50.0 lc=153 0 0 lb='B_multivoransCGD2_NrdA';
106: fg=0 0 0 bg=0 0 0 x=1.272682 y=51.5 lc=0 0 0;
107: fg=153 0 0 bg=153 0 0 x=1.2726829 y=51.0 lc=153 0 0 lb='B_multivorans_17616_NrdA';
108: x=1.2726829 y=52.0 lb='B_multivoransCGD1_NrdA';
109: fg=0 0 0 bg=0 0 0 x=1.263533 y=55.0 lc=0 0 0;
110: fg=153 0 0 bg=153 0 0 x=1.2775769 y=53.0 lc=153 0 0 lb='B_dolosa_AUO158_NrdA';
111: fg=0 0 0 bg=0 0 0 x=1.278752 y=57.0 lc=0 0 0 lb='0.967';
112: x=1.282679 y=54.75;
113: fg=153 0 0 bg=153 0 0 x=1.295282 y=54.0 lc=153 0 0 lb='B_cepacia_R18194_NrdA';
114: fg=0 0 0 bg=0 0 0 x=1.28738 y=55.5 lc=0 0 0 lb='0.818';
115: fg=153 0 0 bg=153 0 0 x=1.29504 y=55.0 lc=153 0 0 lb='B_cenocepaciaHI2424_NrdA';
116: x=1.296912 y=56.0 lb='B_ambifariaMEX5_NrdA';
117: fg=0 0 0 bg=0 0 0 x=1.285003 y=59.25 lc=0 0 0;
118: x=1.291109 y=57.75 lb='0.920';
119: fg=153 0 0 bg=153 0 0 x=1.2911179 y=57.0 lc=153 0 0 lb='B_cepacia_AMMD_NrdA';
120: fg=0 0 0 bg=0 0 0 x=1.292985 y=58.5 lc=0 0 0;
121: fg=153 0 0 bg=153 0 0 x=1.29486 y=58.0 lc=153 0 0 lb='B_ambifaria_MC40_6_NrdA';
122: x=1.2948619 y=59.0 lb='B_ambifariaIOP4010_NrdA';
123: fg=0 0 0 bg=0 0 0 x=1.288546 y=60.75 lc=0 0 0;
124: fg=153 0 0 bg=153 0 0 x=1.2902429 y=60.0 lc=153 0 0 lb='B_cenocepaciaJ2315_NrdA';
125: fg=0 0 0 bg=0 0 0 x=1.29355 y=61.5 lc=0 0 0;
126: fg=153 0 0 bg=153 0 0 x=1.300786 y=61.0 lc=153 0 0 lb='B_cepacia_R1808_NrdA';
127: x=1.314022 y=62.0 lb='B_ubonensisBu_NrdA';
128: fg=0 0 0 bg=0 0 0 x=1.042939 y=63.9375 lc=0 0 0;
129: fg=0 255 0 bg=0 255 0 x=1.407329 y=63.0 lc=0 255 0 lb='A_marinaMBIC11017_NrdA';
130: fg=0 0 0 bg=0 0 0 x=1.180085 y=64.875 lc=0 0 0 lb='1.000';
131: fg=153 0 0 bg=153 0 0 x=1.235268 y=64.0 lc=153 0 0 lb='B_avium_197N_NrdA';
132: fg=0 0 0 bg=0 0 0 x=1.2051109 y=65.75 lc=0 0 0;
133: fg=153 0 0 bg=153 0 0 x=1.242217 y=65.0 lc=153 0 0 lb='B_petriiDSM12804_NrdA';
134: fg=0 0 0 bg=0 0 0 x=1.254815 y=66.5 lc=0 0 0 lb='0.999';
135: fg=153 0 0 bg=153 0 0 x=1.2548159 y=66.0 lc=153 0 0 lb='B_bronchisept_RB50_NrdA';
136: x=1.258652 y=67.0 lb='B_pertussis_TohamaI_NrdA';
137: fg=0 0 0 bg=0 0 0 x=0.64218694 y=97.89352 lc=0 0 0 lb='0.894';
138: x=0.71178496 y=75.56145;
139: x=0.83289695 y=70.875 lb='0.983';
140: x=1.269604 y=68.875 lb='1.000';
141: fg=255 0 0 bg=255 0 0 x=1.269643 y=68.0 lc=255 0 0 lb='L_pneumophila_Lens_NrdA';
142: fg=0 0 0 bg=0 0 0 x=1.275237 y=69.75 lc=0 0 0;
143: fg=255 0 0 bg=255 0 0 x=1.2771139 y=69.0 lc=255 0 0 lb='L_pneumophila_Paris_NrdA';
144: fg=0 0 0 bg=0 0 0 x=1.278993 y=70.5 lc=0 0 0 lb='0.876';
145: fg=255 0 0 bg=255 0 0 x=1.278994 y=70.0 lc=255 0 0 lb='L_pneu_p_Philad1_NrdA';
146: x=1.278994 y=71.0 lb='L_pneumophila_Corby_NrdA';
147: fg=0 0 0 bg=0 0 0 x=0.903174 y=72.875 lc=0 0 0;
148: fg=255 0 0 bg=255 0 0 x=1.348184 y=72.0 lc=255 0 0 lb='R_grylli_NrdA';
149: fg=0 0 0 bg=0 0 0 x=1.31063 y=73.75 lc=0 0 0 lb='1.000';
150: fg=255 0 0 bg=255 0 0 x=1.3124659 y=73.0 lc=255 0 0 lb='C_burnetti_RSA_493_NrdA';
151: fg=0 0 0 bg=0 0 0 x=1.310635 y=74.5 lc=0 0 0;
152: fg=255 0 0 bg=255 0 0 x=1.31064 y=74.0 lc=255 0 0 lb='C_burnetii_Dugway_NrdA';
153: x=1.312474 y=75.0 lb='C_burnetiiCbuGQ212_NrdA';
154: fg=0 0 0 bg=0 0 0 x=0.74942297 y=80.247894 lc=0 0 0;
155: fg=255 0 0 bg=255 0 0 x=1.131645 y=76.0 lc=255 0 0 lb='K_koreensis16069_NrdA';
156: fg=0 0 0 bg=0 0 0 x=0.77425796 y=84.49579 lc=0 0 0;
157: x=0.91712296 y=77.875 lb='0.985';
158: fg=255 0 0 bg=255 0 0 x=1.318838 y=77.0 lc=255 0 0 lb='H_chejuensis_2396_NrdA';
159: fg=0 0 0 bg=0 0 0 x=1.2800419 y=78.75 lc=0 0 0 lb='1.000';
160: fg=255 0 0 bg=255 0 0 x=1.366117 y=78.0 lc=255 0 0 lb='M_algicola_DG893_NrdA';
161: fg=0 0 0 bg=0 0 0 x=1.322816 y=79.5 lc=0 0 0;
162: fg=255 0 0 bg=255 0 0 x=1.389666 y=79.0 lc=255 0 0 lb='M_aquaeolei_VT8_NrdA';
163: x=1.451367 y=80.0 lb='Marinobacter_ELB17_NrdA';
164: fg=0 0 0 bg=0 0 0 x=0.82182395 y=91.11658 lc=0 0 0 lb='0.901';
165: x=1.3621659 y=81.0 lb='uc_marineEB0_39H12_NrdA';
166: x=0.86884195 y=101.233154 lb='0.896';
167: x=0.935587 y=93.49756 lb='0.979';
168: x=1.07513 y=85.18262 lb='1.000';
169: fg=255 0 0 bg=255 0 0 x=1.1509609 y=82.0 lc=255 0 0 lb='A_vinelandii_DJ_NrdA';
170: fg=0 0 0 bg=0 0 0 x=1.119259 y=88.365234 lc=0 0 0;
171: x=1.178957 y=83.75 lb='0.999';
172: fg=255 0 0 bg=255 0 0 x=1.1808959 y=83.0 lc=255 0 0 lb='P_aeruginosa_2192_NrdA';
173: fg=0 0 0 bg=0 0 0 x=1.1789579 y=84.5 lc=0 0 0;
174: fg=255 0 0 bg=255 0 0 x=1.178959 y=84.0 lc=255 0 0 lb='P_aeruginosa_PAO1_NrdA';
175: x=1.178959 y=85.0 lb='P_aeruginosa_PA7_NrdA';
176: fg=0 0 0 bg=0 0 0 x=1.141186 y=92.98047 lc=0 0 0;
177: x=1.205999 y=88.46094 lb='1.000';
178: fg=255 0 0 bg=255 0 0 x=1.212829 y=86.0 lc=255 0 0 lb='P_entomophila_L48_NrdA';
179: fg=0 0 0 bg=0 0 0 x=1.2207229 y=90.921875 lc=0 0 0;
180: x=1.244726 y=87.96875 lb='0.998';
181: fg=255 0 0 bg=255 0 0 x=1.2511159 y=87.0 lc=255 0 0 lb='P_fluorescens_Pf5_NrdA';
182: fg=0 0 0 bg=0 0 0 x=1.252339 y=88.9375 lc=0 0 0 lb='0.823';
183: fg=255 0 0 bg=255 0 0 x=1.273356 y=88.0 lc=255 0 0 lb='P_fluorescens_PfO1_NrdA';
184: fg=0 0 0 bg=0 0 0 x=1.258368 y=89.875 lc=0 0 0;
185: fg=255 0 0 bg=255 0 0 x=1.2825099 y=89.0 lc=255 0 0 lb='P_fluorescensSBW25_NrdA';
186: fg=0 0 0 bg=0 0 0 x=1.291742 y=90.75 lc=0 0 0 lb='1.000';
187: fg=255 0 0 bg=255 0 0 x=1.299227 y=90.0 lc=255 0 0 lb='P_syringae_s_B728a_NrdA';
188: fg=0 0 0 bg=0 0 0 x=1.293914 y=91.5 lc=0 0 0;
189: fg=255 0 0 bg=255 0 0 x=1.3032349 y=91.0 lc=255 0 0 lb='P_syr_tom_DC3000_NrdA';
190: x=1.29587 y=92.0 lb='P_syr_phaseolic_14_NrdA';
191: fg=0 0 0 bg=0 0 0 x=1.2245259 y=93.875 lc=0 0 0;
192: fg=255 0 0 bg=255 0 0 x=1.227193 y=93.0 lc=255 0 0 lb='P_putida_GB1_NrdA';
193: fg=0 0 0 bg=0 0 0 x=1.229578 y=94.75 lc=0 0 0 lb='0.894';
194: fg=255 0 0 bg=255 0 0 x=1.2353419 y=94.0 lc=255 0 0 lb='P_putida_W619_NrdA';
195: fg=0 0 0 bg=0 0 0 x=1.231501 y=95.5 lc=0 0 0;
196: fg=255 0 0 bg=255 0 0 x=1.2353519 y=95.0 lc=255 0 0 lb='P_putida_KT2440_NrdA';
197: x=1.2315099 y=96.0 lb='P_putida_F1_NrdA';
198: fg=0 0 0 bg=0 0 0 x=1.154124 y=97.5 lc=0 0 0;
199: fg=255 0 0 bg=255 0 0 x=1.189498 y=97.0 lc=255 0 0 lb='P_mendocina_ymp_NrdA';
200: x=1.220291 y=98.0 lb='P_stutzeri_A1501_NrdA';
201: fg=0 0 0 bg=0 0 0 x=0.98735493 y=101.8125 lc=0 0 0;
202: x=1.2882459 y=99.5 lb='1.000';
203: fg=255 0 0 bg=255 0 0 x=1.302835 y=99.0 lc=255 0 0 lb='A_borkumensis_SK2_NrdA';
204: x=1.3072029 y=100.0 lb='AlcanivoraxDG881_NrdA';
205: fg=0 0 0 bg=0 0 0 x=1.022602 y=104.125 lc=0 0 0;
206: x=1.124733 y=102.5 lb='0.996';
207: x=1.241102 y=101.5 lb='0.999';
208: fg=255 0 0 bg=255 0 0 x=1.290499 y=101.0 lc=255 0 0 lb='C_litoralis_KT71_NrdA';
209: x=1.267004 y=102.0 lb='GammaproteoNOR53_NrdA';
210: fg=0 0 0 bg=0 0 0 x=1.2547879 y=103.5 lc=0 0 0 lb='1.000';
211: fg=255 0 0 bg=255 0 0 x=1.411862 y=103.0 lc=255 0 0 lb='M_proteobact_2080_NrdA';
212: x=1.334121 y=104.0 lb='GammaproteoNOR51B_NrdA';
213: fg=0 0 0 bg=0 0 0 x=1.060483 y=105.75 lc=0 0 0;
214: fg=255 0 0 bg=255 0 0 x=1.2609279 y=105.0 lc=255 0 0 lb='M_proteobact_2143_NrdA';
215: fg=0 0 0 bg=0 0 0 x=1.161518 y=106.5 lc=0 0 0 lb='0.998';
216: fg=255 0 0 bg=255 0 0 x=1.363362 y=106.0 lc=255 0 0 lb='S_degradans_240_NrdA';
217: x=1.322664 y=107.0 lb='C_japonicusUeda107_NrdA';
218: fg=0 0 0 bg=0 0 0 x=0.90494996 y=108.96875 lc=0 0 0;
219: fg=255 0 0 bg=255 0 0 x=1.244175 y=108.0 lc=255 0 0 lb='Csalexigens_DSM3043_NrdA';
220: fg=0 0 0 bg=0 0 0 x=1.3383449 y=109.9375 lc=0 0 0 lb='1.000';
221: fg=255 0 0 bg=255 0 0 x=1.3849419 y=109.0 lc=255 0 0 lb='Acinetobacter_ADP1_NrdA';
222: fg=0 0 0 bg=0 0 0 x=1.369154 y=110.875 lc=0 0 0 lb='0.914';
223: fg=255 0 0 bg=255 0 0 x=1.411029 y=110.0 lc=255 0 0 lb='Acinetobacter_27244_NrdA';
224: fg=0 0 0 bg=0 0 0 x=1.394146 y=111.75 lc=0 0 0 lb='0.978';
225: fg=255 0 0 bg=255 0 0 x=1.3941469 y=111.0 lc=255 0 0 lb='A_baumannii_17978_NrdA';
226: fg=0 0 0 bg=0 0 0 x=1.3941469 y=112.5 lc=0 0 0;
227: fg=255 0 0 bg=255 0 0 x=1.394148 y=112.0 lc=255 0 0 lb='A_baumanniiAYE_NrdA';
228: x=1.397915 y=113.0 lb='A_baumanniSDF_NrdA';
229: fg=0 0 0 bg=0 0 0 x=0.686416 y=120.225586 lc=0 0 0 lb='0.806';
230: x=0.853346 y=114.5 lb='0.997';
231: fg=255 0 0 bg=255 0 0 x=1.234677 y=114.0 lc=255 0 0 lb='A_ehrlichei_MLHE1_NrdA';
232: x=1.1197209 y=115.0 lb='N_mobilis_Nb_231_NrdA';
233: fg=0 0 0 bg=0 0 0 x=0.703433 y=125.95117 lc=0 0 0;
234: x=0.841535 y=118.90234 lb='0.998';
235: fg=153 153 0 bg=153 153 0 x=1.5920529 y=116.0 lc=153 153 0 lb='L_asiaticus_psy62_NrdA';
236: fg=0 0 0 bg=0 0 0 x=0.91069895 y=121.80469 lc=0 0 0 lb='0.828';
237: x=0.95461595 y=117.984375 lb='0.883';
238: fg=153 153 0 bg=153 153 0 x=1.166562 y=117.0 lc=153 153 0 lb='Mesorhizobium_BNC1_NrdA';
239: fg=0 0 0 bg=0 0 0 x=1.0030409 y=118.96875 lc=0 0 0;
240: fg=153 153 0 bg=153 153 0 x=1.235925 y=118.0 lc=153 153 0 lb='O_carboxidovoransOM5_NrdA';
241: fg=0 0 0 bg=0 0 0 x=1.105065 y=119.9375 lc=0 0 0 lb='0.995';
242: fg=153 153 0 bg=153 153 0 x=1.293244 y=119.0 lc=153 153 0 lb='R_palustris_BisB18_NrdA';
243: fg=0 0 0 bg=0 0 0 x=1.14745 y=120.875 lc=0 0 0;
244: fg=153 153 0 bg=153 153 0 x=1.302429 y=120.0 lc=153 153 0 lb='R_palustrisTIE1_NrdA';
245: fg=0 0 0 bg=0 0 0 x=1.207629 y=121.75 lc=0 0 0 lb='0.956';
246: fg=153 153 0 bg=153 153 0 x=1.265852 y=121.0 lc=153 153 0 lb='N_hamburgensis_X14_NrdA';
247: fg=0 0 0 bg=0 0 0 x=1.2548239 y=122.5 lc=0 0 0 lb='0.985';
248: fg=153 153 0 bg=153 153 0 x=1.2840799 y=122.0 lc=153 153 0 lb='N_winogradskyi_Nb25_NrdA';
249: x=1.2903609 y=123.0 lb='Nitrobacter_Nb_311A_NrdA';
250: fg=0 0 0 bg=0 0 0 x=0.95381 y=125.625 lc=0 0 0;
251: x=1.3158619 y=124.0 lb='G_aurantiacaT27_NrdA';
252: x=1.041678 y=127.25 lb='0.988';
253: x=1.107366 y=125.75 lb='0.951';
254: fg=0 0 255 bg=0 0 255 x=1.390335 y=125.0 lc=0 0 255 lb='S_erythraea_NRRL2338_NrdA';
255: fg=0 0 0 bg=0 0 0 x=1.1552889 y=126.5 lc=0 0 0;
256: fg=0 0 255 bg=0 0 255 x=1.398584 y=126.0 lc=0 0 255 lb='A_mirum43827_NrdA';
257: x=1.519271 y=127.0 lb='S_viridis43017_NrdA';
258: fg=0 0 0 bg=0 0 0 x=1.090158 y=128.75 lc=0 0 0 lb='0.831';
259: fg=0 0 255 bg=0 0 255 x=1.571723 y=128.0 lc=0 0 255 lb='K_flavida17836_NrdA';
260: fg=0 0 0 bg=0 0 0 x=1.212289 y=129.5 lc=0 0 0 lb='0.989';
261: fg=0 0 255 bg=0 0 255 x=1.422297 y=129.0 lc=0 0 255 lb='T_fusca_YX_NrdA';
262: x=1.444605 y=130.0 lb='N_dassonvillei43111_NrdA';
263: fg=0 0 0 bg=0 0 0 x=0.77599496 y=133.0 lc=0 0 0 lb='0.980';
264: fg=255 0 0 bg=255 0 0 x=1.01928 y=131.0 lc=255 0 0 lb='N_oceani_19707_NrdA';
265: fg=0 0 0 bg=0 0 0 x=0.809926 y=135.0 lc=0 0 0;
266: x=0.844467 y=133.5 lb='0.932';
267: x=0.93336296 y=132.5 lb='0.997';
268: fg=255 0 0 bg=255 0 0 x=1.01429 y=132.0 lc=255 0 0 lb='ThioalkalivibHLEbGR7_NrdA';
269: x=1.099726 y=133.0 lb='ThioalkalivibrioK90m_NrdA';
270: fg=0 0 0 bg=0 0 0 x=0.876723 y=134.5 lc=0 0 0;
271: fg=255 0 0 bg=255 0 0 x=1.123134 y=134.0 lc=255 0 0 lb='Gammaproteobact5015_NrdA';
272: x=1.193915 y=135.0 lb='Methylophaga_DMS010_NrdA';
273: fg=0 0 0 bg=0 0 0 x=0.867866 y=136.5 lc=0 0 0 lb='0.975';
274: fg=255 0 0 bg=255 0 0 x=1.0758439 y=136.0 lc=255 0 0 lb='M_capsulatus_Bath_NrdA';
275: x=1.225736 y=137.0 lb='H_neapolitanusc2_NrdA';
276: fg=0 0 0 bg=0 0 0 x=0.44803196 y=140.20703 lc=0 0 0 lb='0.985';
277: x=1.059916 y=138.0 lb='R_marinus4252_NrdA';
278: x=0.58393294 y=142.41406;
279: x=0.633419 y=139.875;
280: x=1.275602 y=139.0 lb='T_terrenumBAA798_NrdA';
281: x=0.72519296 y=140.75;
282: x=1.854851 y=140.0 lb='H_aurantiacus_23779_NrdA';
283: x=0.90123194 y=141.5 lb='0.977';
284: fg=102 102 255 bg=102 102 255 x=1.2838919 y=141.0 lc=102 102 255 lb='B_marina_DSM_3645_NrdA';
285: x=1.300949 y=142.0 lb='P_maris_DSM_8797_NrdA';
286: fg=0 0 0 bg=0 0 0 x=0.674351 y=144.95312 lc=0 0 0 lb='1.000';
287: fg=0 255 255 bg=0 255 255 x=1.229355 y=143.0 lc=0 255 255 lb='M_infernorumV4_NrdA';
288: fg=0 0 0 bg=0 0 0 x=1.42268 y=146.90625 lc=0 0 0 lb='0.993';
289: x=1.535039 y=144.875 lb='0.975';
290: fg=0 255 255 bg=0 255 255 x=1.757959 y=144.0 lc=0 255 255 lb='C_pneumoniae_AR39_NrdA';
291: fg=0 0 0 bg=0 0 0 x=1.6196649 y=145.75 lc=0 0 0 lb='0.970';
292: fg=0 255 255 bg=0 255 255 x=1.6986179 y=145.0 lc=0 255 255 lb='C_felis_FeC56_NrdA';
293: fg=0 0 0 bg=0 0 0 x=1.646886 y=146.5 lc=0 0 0;
294: fg=0 255 255 bg=0 255 255 x=1.714199 y=146.0 lc=0 255 255 lb='C_caviae_GPIC_NrdA';
295: x=1.715546 y=147.0 lb='C_abortus_S263_NrdA';
296: fg=0 0 0 bg=0 0 0 x=1.570521 y=148.9375 lc=0 0 0 lb='0.987';
297: fg=0 255 255 bg=0 255 255 x=1.607997 y=148.0 lc=0 255 255 lb='C_muridarum_Nigg_NrdA';
298: fg=0 0 0 bg=0 0 0 x=1.60629 y=149.875 lc=0 0 0 lb='0.860';
299: fg=0 255 255 bg=0 255 255 x=1.611697 y=149.0 lc=0 255 255 lb='C_trachomatis434_Bu_NrdA';
300: fg=0 0 0 bg=0 0 0 x=1.610035 y=150.75 lc=0 0 0 lb='0.818';
301: fg=0 255 255 bg=0 255 255 x=1.610036 y=150.0 lc=0 255 255 lb='C_trachomatisDUW3CX_NrdA';
302: fg=0 0 0 bg=0 0 0 x=1.6118569 y=151.5 lc=0 0 0;
303: fg=0 255 255 bg=0 255 255 x=1.611858 y=151.0 lc=0 255 255 ft='Dialog-PLAIN-10' lb='C_trachomatis_AHAR_NrdA';
304: x=1.611858 y=152.0 lb='C_trachomaBTZ1A828OT_NrdA';
305: fg=0 0 0 bg=0 0 0 x=0.87393004 y=153.5 lc=0 0 0 lb='1.000';
306: fg=0 255 255 bg=0 255 255 x=1.24736 y=153.0 lc=0 255 255 lb='VerrucomicrobDG1235_NrdA';
307: x=1.411298 y=154.0 lb='V_spinosum4136_NrdA';
edges
3: fg=255 153 0 w=2 sh=1 ip= < 1.277009 1.0> dr=1 lc=0 0 0 lk=null lx=0 ly=0 ll=11 lv=0;
5: ip= < 1.528863 2.0>;
7: ip= < 1.629092 3.0>;
8: ip= < 1.629092 4.0>;
6: ip= < 1.528863 3.5>;
4: ip= < 1.277009 2.75> lb='0.978';
2: ip= < 0.16328797 1.875> lb='1.000';
12: fg=255 0 0 ip= < 0.63023394 5.0>;
14: fg=255 0 255 ip= < 0.717174 6.0>;
16: fg=153 0 0 ip= < 0.75820994 7.0>;
19: ip= < 0.87886894 8.0>;
21: ip= < 1.014536 9.0>;
22: ip= < 1.014536 10.0>;
20: ip= < 0.87886894 9.5> lb='1.000';
18: ip= < 0.825578 8.75>;
24: ip= < 0.88940096 11.0>;
27: ip= < 1.0260279 12.0>;
29: ip= < 1.238053 13.0>;
30: ip= < 1.238053 14.0>;
28: ip= < 1.0260279 13.5> lb='1.000';
26: ip= < 0.91198397 12.75> lb='1.000';
33: ip= < 1.1325209 15.0>;
35: ip= < 1.1444759 16.0>;
39: ip= < 1.418531 17.0>;
40: ip= < 1.418531 18.0>;
38: ip= < 1.304737 17.5> lb='1.000';
42: ip= < 1.376104 19.0>;
43: ip= < 1.376104 20.0>;
41: ip= < 1.304737 19.5> lb='0.999';
37: ip= < 1.256722 18.5> lb='0.985';
46: ip= < 1.326489 21.0>;
47: ip= < 1.326489 22.0>;
45: ip= < 1.300925 21.5> lb='0.958';
49: ip= < 1.337319 23.0>;
51: ip= < 1.3597989 24.0>;
53: ip= < 1.4588289 25.0>;
54: ip= < 1.4588289 26.0>;
52: ip= < 1.3597989 25.5> lb='1.000';
50: ip= < 1.337319 24.75>;
48: ip= < 1.300925 23.875> lb='0.976';
44: ip= < 1.256722 22.6875> lb='0.936';
36: ip= < 1.1444759 20.59375> lb='0.999';
34: ip= < 1.1325209 18.296875>;
32: ip= < 0.949232 16.648438> lb='1.000';
56: ip= < 0.980993 27.0>;
60: ip= < 1.208238 28.0>;
61: ip= < 1.208238 29.0>;
59: ip= < 1.028427 28.5> lb='1.000';
65: ip= < 1.1789119 30.0>;
67: ip= < 1.19773 31.0>;
69: ip= < 1.211224 32.0>;
70: ip= < 1.211224 33.0>;
68: ip= < 1.19773 32.5>;
66: ip= < 1.1789119 31.75> lb='0.951';
64: ip= < 1.123835 30.875> lb='0.997';
73: ip= < 1.212312 34.0>;
75: ip= < 1.231333 35.0>;
76: ip= < 1.231333 36.0>;
74: ip= < 1.212312 35.5> lb='0.968';
72: ip= < 1.1727439 34.75> lb='0.998';
78: ip= < 1.188985 37.0>;
79: ip= < 1.188985 38.0>;
77: ip= < 1.1727439 37.5> lb='0.913';
71: ip= < 1.123835 36.125> lb='0.995';
63: ip= < 1.0822669 33.5> lb='0.965';
82: ip= < 1.287457 39.0>;
83: ip= < 1.287457 40.0>;
81: ip= < 1.109973 39.5> lb='1.000';
86: ip= < 1.2225289 41.0>;
88: ip= < 1.247138 42.0>;
90: ip= < 1.270779 43.0>;
92: ip= < 1.2726079 44.0>;
93: ip= < 1.2726079 45.0>;
91: ip= < 1.270779 44.5>;
89: ip= < 1.247138 43.75> lb='0.985';
87: ip= < 1.2225289 42.875> lb='0.978';
85: ip= < 1.2089189 41.9375>;
96: ip= < 1.2515349 46.0>;
98: ip= < 1.28666 47.0>;
100: ip= < 1.2885 48.0>;
101: ip= < 1.2885 49.0>;
99: ip= < 1.28666 48.5>;
97: ip= < 1.2515349 47.75> lb='0.990';
95: ip= < 1.2385219 46.875>;
104: ip= < 1.272681 50.0>;
106: ip= < 1.272682 51.0>;
107: ip= < 1.272682 52.0>;
105: ip= < 1.272681 51.5>;
103: ip= < 1.258603 50.75> lb='0.957';
109: ip= < 1.263533 53.0>;
112: ip= < 1.282679 54.0>;
114: ip= < 1.28738 55.0>;
115: ip= < 1.28738 56.0>;
113: ip= < 1.282679 55.5> lb='0.818';
111: ip= < 1.278752 54.75>;
118: ip= < 1.291109 57.0>;
120: ip= < 1.292985 58.0>;
121: ip= < 1.292985 59.0>;
119: ip= < 1.291109 58.5>;
117: ip= < 1.285003 57.75> lb='0.920';
123: ip= < 1.288546 60.0>;
125: ip= < 1.29355 61.0>;
126: ip= < 1.29355 62.0>;
124: ip= < 1.288546 61.5>;
122: ip= < 1.285003 60.75>;
116: ip= < 1.278752 59.25>;
110: ip= < 1.263533 57.0> lb='0.967';
108: ip= < 1.258603 55.0>;
102: ip= < 1.2385219 52.875> lb='0.957';
94: ip= < 1.2089189 49.875> lb='0.943';
84: ip= < 1.109973 45.90625> lb='1.000';
80: ip= < 1.0822669 42.703125>;
62: ip= < 1.028427 38.101562> lb='0.989';
58: ip= < 1.006791 33.30078>;
128: fg=0 255 0 ip= < 1.042939 63.0>;
130: fg=153 0 0 ip= < 1.180085 64.0>;
132: ip= < 1.2051109 65.0>;
134: ip= < 1.254815 66.0>;
135: ip= < 1.254815 67.0>;
133: ip= < 1.2051109 66.5> lb='0.999';
131: ip= < 1.180085 65.75>;
129: ip= < 1.042939 64.875> lb='1.000';
127: fg=0 0 0 ip= < 1.006791 63.9375>;
57: ip= < 0.980993 48.61914>;
55: ip= < 0.949232 37.80957>;
31: ip= < 0.91198397 27.229004> lb='0.941';
25: ip= < 0.88940096 19.989502>;
23: ip= < 0.825578 15.494751> lb='0.962';
17: ip= < 0.75820994 12.1223755> lb='0.828';
15: ip= < 0.717174 9.561188>;
13: ip= < 0.63023394 7.780594> lb='0.874';
11: ip= < 0.57751596 6.390297>;
140: fg=255 0 0 ip= < 1.269604 68.0>;
142: ip= < 1.275237 69.0>;
144: ip= < 1.278993 70.0>;
145: ip= < 1.278993 71.0>;
143: ip= < 1.275237 70.5> lb='0.876';
141: ip= < 1.269604 69.75>;
139: ip= < 0.83289695 68.875> lb='1.000';
147: ip= < 0.903174 72.0>;
149: ip= < 1.31063 73.0>;
151: ip= < 1.310635 74.0>;
152: ip= < 1.310635 75.0>;
150: ip= < 1.31063 74.5>;
148: ip= < 0.903174 73.75> lb='1.000';
146: ip= < 0.83289695 72.875>;
138: ip= < 0.71178496 70.875> lb='0.983';
154: ip= < 0.74942297 76.0>;
157: ip= < 0.91712296 77.0>;
159: ip= < 1.2800419 78.0>;
161: ip= < 1.322816 79.0>;
162: ip= < 1.322816 80.0>;
160: ip= < 1.2800419 79.5>;
158: ip= < 0.91712296 78.75> lb='1.000';
156: ip= < 0.77425796 77.875> lb='0.985';
164: fg=0 0 0 ip= < 0.82182395 81.0>;
168: fg=255 0 0 ip= < 1.07513 82.0>;
171: ip= < 1.178957 83.0>;
173: ip= < 1.1789579 84.0>;
174: ip= < 1.1789579 85.0>;
172: ip= < 1.178957 84.5>;
170: ip= < 1.119259 83.75> lb='0.999';
177: ip= < 1.205999 86.0>;
180: ip= < 1.244726 87.0>;
182: ip= < 1.252339 88.0>;
184: ip= < 1.258368 89.0>;
186: ip= < 1.291742 90.0>;
188: ip= < 1.293914 91.0>;
189: ip= < 1.293914 92.0>;
187: ip= < 1.291742 91.5>;
185: ip= < 1.258368 90.75> lb='1.000';
183: ip= < 1.252339 89.875>;
181: ip= < 1.244726 88.9375> lb='0.823';
179: ip= < 1.2207229 87.96875> lb='0.998';
191: ip= < 1.2245259 93.0>;
193: ip= < 1.229578 94.0>;
195: ip= < 1.231501 95.0>;
196: ip= < 1.231501 96.0>;
194: ip= < 1.229578 95.5>;
192: ip= < 1.2245259 94.75> lb='0.894';
190: ip= < 1.2207229 93.875>;
178: ip= < 1.205999 90.921875>;
176: ip= < 1.141186 88.46094> lb='1.000';
198: ip= < 1.154124 97.0>;
199: ip= < 1.154124 98.0>;
197: ip= < 1.141186 97.5>;
175: ip= < 1.119259 92.98047>;
169: ip= < 1.07513 88.365234>;
167: ip= < 0.935587 85.18262> lb='1.000';
202: ip= < 1.2882459 99.0>;
203: ip= < 1.2882459 100.0>;
201: ip= < 0.98735493 99.5> lb='1.000';
207: ip= < 1.241102 101.0>;
208: ip= < 1.241102 102.0>;
206: ip= < 1.124733 101.5> lb='0.999';
210: ip= < 1.2547879 103.0>;
211: ip= < 1.2547879 104.0>;
209: ip= < 1.124733 103.5> lb='1.000';
205: ip= < 1.022602 102.5> lb='0.996';
213: ip= < 1.060483 105.0>;
215: ip= < 1.161518 106.0>;
216: ip= < 1.161518 107.0>;
214: ip= < 1.060483 106.5> lb='0.998';
212: ip= < 1.022602 105.75>;
204: ip= < 0.98735493 104.125>;
200: ip= < 0.935587 101.8125>;
166: ip= < 0.86884195 93.49756> lb='0.979';
218: ip= < 0.90494996 108.0>;
220: ip= < 1.3383449 109.0>;
222: ip= < 1.369154 110.0>;
224: ip= < 1.394146 111.0>;
226: ip= < 1.3941469 112.0>;
227: ip= < 1.3941469 113.0>;
225: ip= < 1.394146 112.5>;
223: ip= < 1.369154 111.75> lb='0.978';
221: ip= < 1.3383449 110.875> lb='0.914';
219: ip= < 0.90494996 109.9375> lb='1.000';
217: ip= < 0.86884195 108.96875>;
165: ip= < 0.82182395 101.233154> lb='0.896';
163: fg=0 0 0 ip= < 0.77425796 91.11658> lb='0.901';
155: ip= < 0.74942297 84.49579>;
153: ip= < 0.71178496 80.247894>;
137: ip= < 0.64218694 75.56145>;
230: fg=255 0 0 ip= < 0.853346 114.0>;
231: ip= < 0.853346 115.0>;
229: ip= < 0.686416 114.5> lb='0.997';
234: fg=153 153 0 ip= < 0.841535 116.0>;
237: ip= < 0.95461595 117.0>;
239: ip= < 1.0030409 118.0>;
241: ip= < 1.105065 119.0>;
243: ip= < 1.14745 120.0>;
245: ip= < 1.207629 121.0>;
247: ip= < 1.2548239 122.0>;
248: ip= < 1.2548239 123.0>;
246: ip= < 1.207629 122.5> lb='0.985';
244: ip= < 1.14745 121.75> lb='0.956';
242: ip= < 1.105065 120.875>;
240: ip= < 1.0030409 119.9375> lb='0.995';
238: ip= < 0.95461595 118.96875>;
236: ip= < 0.91069895 117.984375> lb='0.883';
250: fg=0 0 0 ip= < 0.95381 124.0>;
253: fg=0 0 255 ip= < 1.107366 125.0>;
255: ip= < 1.1552889 126.0>;
256: ip= < 1.1552889 127.0>;
254: ip= < 1.107366 126.5>;
252: ip= < 1.041678 125.75> lb='0.951';
258: ip= < 1.090158 128.0>;
260: ip= < 1.212289 129.0>;
261: ip= < 1.212289 130.0>;
259: ip= < 1.090158 129.5> lb='0.989';
257: ip= < 1.041678 128.75> lb='0.831';
251: ip= < 0.95381 127.25> lb='0.988';
249: fg=0 0 0 ip= < 0.91069895 125.625>;
235: ip= < 0.841535 121.80469> lb='0.828';
233: ip= < 0.703433 118.90234> lb='0.998';
263: fg=255 0 0 ip= < 0.77599496 131.0>;
267: ip= < 0.93336296 132.0>;
268: ip= < 0.93336296 133.0>;
266: ip= < 0.844467 132.5> lb='0.997';
270: ip= < 0.876723 134.0>;
271: ip= < 0.876723 135.0>;
269: ip= < 0.844467 134.5>;
265: ip= < 0.809926 133.5> lb='0.932';
273: ip= < 0.867866 136.0>;
274: ip= < 0.867866 137.0>;
272: ip= < 0.809926 136.5> lb='0.975';
264: ip= < 0.77599496 135.0>;
262: ip= < 0.703433 133.0> lb='0.980';
232: fg=0 0 0 ip= < 0.686416 125.95117>;
228: ip= < 0.64218694 120.225586> lb='0.806';
136: ip= < 0.57751596 97.89352> lb='0.894';
10: ip= < 0.31428698 52.141907> lb='1.000';
276: ip= < 0.44803196 138.0>;
279: ip= < 0.633419 139.0>;
281: ip= < 0.72519296 140.0>;
283: fg=102 102 255 ip= < 0.90123194 141.0>;
284: ip= < 0.90123194 142.0>;
282: ip= < 0.72519296 141.5> lb='0.977';
280: fg=0 0 0 ip= < 0.633419 140.75>;
278: ip= < 0.58393294 139.875>;
286: fg=0 255 255 ip= < 0.674351 143.0>;
289: ip= < 1.535039 144.0>;
291: ip= < 1.6196649 145.0>;
293: ip= < 1.646886 146.0>;
294: ip= < 1.646886 147.0>;
292: ip= < 1.6196649 146.5>;
290: ip= < 1.535039 145.75> lb='0.970';
288: ip= < 1.42268 144.875> lb='0.975';
296: ip= < 1.570521 148.0>;
298: ip= < 1.60629 149.0>;
300: ip= < 1.610035 150.0>;
302: ip= < 1.6118569 151.0>;
303: ip= < 1.6118569 152.0>;
301: ip= < 1.610035 151.5>;
299: ip= < 1.60629 150.75> lb='0.818';
297: ip= < 1.570521 149.875> lb='0.860';
295: ip= < 1.42268 148.9375> lb='0.987';
287: ip= < 0.674351 146.90625> lb='0.993';
285: ip= < 0.58393294 144.95312> lb='1.000';
277: fg=0 0 0 ip= < 0.44803196 142.41406>;
275: ip= < 0.31428698 140.20703> lb='0.985';
9: ip= < 0.16328797 96.17447>;
1: ip= < 0.0 49.024734>;
305: fg=0 255 255 ip= < 0.87393004 153.0>;
306: ip= < 0.87393004 154.0>;
304: ip= < 0.0 153.5> lb='1.000';
}
{DENDRO
root=1
drawer=RectangularPhylogram
toscale=true
radiallabels=false
collapsed=0
trans=angle:0.0 scaleX:387.52518 scaleY:15.170929 flipH:0 flipV:0 leftMargin:794 rightMargin:794 topMargin:537 bottomMargin:537;
}
