# Supplementary material for: Ribonucleotide reduction - horizontal transfer of a required function spans all three domains
Source: BMC Evol Biol. 2010 Dec 10;10:383. doi: 10.1186/1471-2148-10-383 (PMC3019208; doi:10.1186/1471-2148-10-383)
Supplement: Additional file 1 — All PhyML trees in Dendroscope format. This file is a gzipped tar archive containing all maximum likelihood trees presented here plus three additional trees from the class I radical-generating subunit (NrdB/F), in Dendroscope format. Individual files can be opened and read using dendroscope [76], which is available for download from: http://www.dendroscope.org/. Files have long informative names in which individual parts are separated by periods. First comes the name of the protein, second the name of the sequence selection, third the name of the alignment program (probcons in all cases), fourth the name of the site selection (wa00 in all cases) and fifth the PhyML parameters. See additional file 2 for descriptions of trees. [file 1471-2148-10-383-S1.GZ › NrdB.natronomonas_and_sisters00.probcons.wa00.UL3MIXGAMMA8SPR.noaccno.cdendro]

#DENDROSCOPE
{TREE 'Tree1'
(((PseudomonasphagePA11_NrdB:1.55391,(Bacteriop_44RR28t_NrdB:0.09272,A_salmonicida_phage__NrdB:7.95E-4)0.930:1.610961)0.997:5.396897,(F_johnsoniae_UW101_NrdB1:0.002236,((C_sputigena_Capno_NrdB:0.804251,C_gleum35910_NrdB:0.196015):0.111925,((P_irgensii_23P_NrdB:0.128377,(F_bacteriumALC1_NrdB:0.139312,(EubacteriumSCB49_NrdB:0.218713,L_blandensisMED217_NrdB:0.139765):0.073119)0.819:0.069462):0.127157,(Psychromonas_CNPT3_NrdB2:0.128933,((D_nodosus_VCS1703A_NrdB:0.212481,(A_pleuropn_1_4074_NrdB2:0.094877,H_parasuis29755_NrdB:0.05896):0.133229)0.999:0.6104,((S_ruber_13855_NrdB:0.421724,(N_pharaonis_DSM_216_NrdB:0.029778,(H_mukohataei12286_NrdB:0.057306,(H_lacusprofundi49239_NrdB:0.156039,(Halophage_AAJ2005_NrdB:0.017223,Env_halophage_1_NrdB:1.0E-6)1.000:0.271953)0.952:0.102654):0.014081)0.993:0.394245)0.862:0.165183,(T_aquaticusY51MC23_NrdB:0.250489,(T_thermophilus_HB27_NrdB:7.6E-5,T_thermophilus_HB8_NrdB:0.009906):0.277466)0.955:1.359356)1.000:0.192687):0.466176)0.998:0.115186):1.895316)1.000:0.173083):4.001105)0.987:0.19375505,(A_taeniorhynchus_IV_NrdB:0.836582,(Invert_irid_v_6_NrdB:0.7592,(((F_philomiragia25017_NrdB:0.006824,((F_novicida_U112_NrdB:5.0E-6,F_novicidaGA993548_NrdB:1.0E-6):1.0E-6,(F_tula_t_SCHUS4_NrdB:1.0E-6,(F_tularensisLVS_NrdB:2.0E-6,F_tularensisWY963418_NrdB:1.0E-6):1.0E-6)0.846:0.008581):0.028075)0.934:0.356472,(((R_tigrina_ranavirus_NrdB:0.004495,(Regina_ranavirus_NrdB:0.025838,(R_grylio_virus_9506_NrdB:1.0E-6,Frog_virus_3_NrdB:0.008439):1.0E-6):0.004179)0.892:0.170726,(Grouper_iridovirus_NrdB:0.016608,Singapore_g_iridov_NrdB:1.5E-5)0.934:0.198439)1.000:0.752661,(Lymphocystis_d_v_1_NrdB:0.387439,Lymphocystis_v_Ch_NrdB:0.115874)0.989:0.586769)0.956:0.489264)1.000:1.117156,((((M_maris_MCS10_NrdB:0.069059,(P_bermuden_HTCC2503_NrdB:0.125582,(OalexandriiHTCC2633_NrdB:0.108722,H_neptunium_15444_NrdB:0.147512):0.015956)0.963:0.091465)0.890:0.068343,((R_rubrum_ATCC_11170_NrdB:0.042251,(B_japonicum_110_NrdB:0.079363,B_elkanii_NrdB:5.68E-4)0.997:0.275678)1.000:0.522657,(P_zucineumHLK1_NrdB:0.05849,(BrevundimonasBAL3_NrdB:0.123114,(C_crescentus_CB15_NrdB:0.065843,Caulobacter_sp_K31_NrdB:0.106324):0.024594)0.815:0.031047)0.860:0.055829)0.819:0.035997)0.929:0.173045,((N_aromat_DSM12444_NrdB:0.06952,S_alaskensis_RB2256_NrdB:0.091938):0.030476,((E_litoralis_HTCC259_NrdB:0.043832,ErythrobacterSD21_NrdB:0.06338)0.963:0.052586,(Erythrobacter_NAP1_NrdB:0.107311,(Z_mobilis_m_ZM4_NrdB:0.113529,(Sphingomonas_SKA58_NrdB:0.067771,S_wittichii_RW1_NrdB:0.032624):0.04885)0.933:0.093064):4.02E-4)0.826:0.034145)0.951:0.166593)0.988:0.38189,(((P_lavamentivorans_DS_NrdB:0.222191,R_centenumSW_NrdB:0.13803)0.932:0.069884,(N_sennetsu_Miyayama_NrdB:0.50299,(((Wolbachia_sp_Bm_TRS_NrdB:4.8E-5,(W_pipientis_NrdB:0.008448,(Wolbachia_sp_Dm_NrdB:1.0E-6,WeDwillistoni_140300_NrdB:1.0E-6)0.877:0.016858):0.008369)0.988:0.158348,(((E_rum_Welgevonden_NrdB:1.0E-6,E_ruminant_Gardel_NrdB:1.0E-6)0.821:0.018976,(E_canis_Jake_NrdB:0.043518,(E_chaffeensis_Sapul_NrdB:1.0E-6,E_chaffeen_Arkansas_NrdB:7.5E-5):0.008923)0.826:0.024449)0.890:0.059932,(A_phagocytop_HZ_NrdB:0.099838,(A_marginale_Maries_NrdB:1.0E-6,A_marginaleFlorida_NrdB:1.0E-6)0.860:0.026132):4.7E-4)0.836:0.087547)0.998:0.244949,((O_tsutsugamushi_NrdB:1.0E-6,O_tsutsugIkeda_NrdB:1.0E-6)0.999:0.185552,((R_bellii_RML369C_NrdB:1.0E-6,R_bellii_OSU_85389_NrdB:1.0E-6)0.898:0.033463,(R_prowazekii_Madrid_NrdB:0.008649,((R_conorii_Malish_7_NrdB:1.0E-6,R_rickettsii_NrdB:1.0E-6)0.853:0.008447,((R_akari_Hartford_NrdB:0.017173,R_canadensis_McKiel_NrdB:0.025634):1.0E-6,(R_felis_URRWXCal2_NrdB:1.0E-6,R_massiliaeMTU5_NrdB:1.0E-6):1.0E-6):1.0E-6):0.008283):0.012937)0.916:0.067448)0.810:0.077118):0.029105)0.887:0.068075):0.01315,((PelagibacterHTCC7211_NrdB:0.088105,(C_Pelagib_HTCC1062_NrdB:1.0E-6,C_P_ubique_HTCC1002_NrdB:1.0E-6):0.014865)1.000:0.348103,(A_cryptum_JF5_NrdB:0.051699,(G_oxydans_621H_NrdB:0.1121,(G_bethesdensis_CGDNI_NrdB:0.141329,G_diazotrophicusPAl5_NrdB:0.095082):0.058285)0.992:0.167383)0.858:0.043196):0.030504)0.837:0.15866)0.982:0.547754)0.954:0.490896):0.281692)0.984:3.681346);
}
{GRAPHVIEW
nnodes=181 nedges=180
nodes
1: nh=2 nw=2 fg=0 0 0 bg=0 0 0 w=1 sh=0 x=0.0 y=16.924744 fx=1 lc=0 0 0 lk=null ft='Dialog-PLAIN-10' lx=0 ly=0 ll=3 lv=1;
2: x=0.19375505 y=3.892334 ll=7 lb='0.987';
3: x=5.590652 y=1.75 lb='0.997';
4: x=7.1445622 y=1.0 ft='Dialog-ITALIC-10' lb='PseudomonasphagePA11_NrdB';
5: x=7.201613 y=2.5 ft='Dialog-PLAIN-10' lb='0.930';
6: x=7.294333 y=2.0 ft='Dialog-ITALIC-10' lb='Bacteriop_44RR28t_NrdB';
7: x=7.202408 y=3.0 lb='A_salmonicida_phage__NrdB';
8: x=4.19486 y=6.034668 ft='Dialog-PLAIN-10';
9: fg=0 153 153 bg=0 153 153 x=4.197096 y=4.0 lc=0 153 153 lb='F_johnsoniae_UW101_NrdB1';
10: fg=0 0 0 bg=0 0 0 x=4.3679433 y=8.069336 lc=0 0 0 lb='1.000';
11: x=4.479868 y=5.5;
12: fg=0 153 153 bg=0 153 153 x=5.284119 y=5.0 lc=0 153 153 lb='C_sputigena_Capno_NrdB';
13: x=4.675883 y=6.0 lb='C_gleum35910_NrdB';
14: fg=0 0 0 bg=0 0 0 x=6.263259 y=10.638672 lc=0 0 0;
15: x=6.390416 y=7.875;
16: fg=0 153 153 bg=0 153 153 x=6.518793 y=7.0 lc=0 153 153 lb='P_irgensii_23P_NrdB';
17: fg=0 0 0 bg=0 0 0 x=6.459878 y=8.75 lc=0 0 0 lb='0.819';
18: fg=0 153 153 bg=0 153 153 x=6.59919 y=8.0 lc=0 153 153 lb='F_bacteriumALC1_NrdB';
19: fg=0 0 0 bg=0 0 0 x=6.532997 y=9.5 lc=0 0 0;
20: fg=0 153 153 bg=0 153 153 x=6.75171 y=9.0 lc=0 153 153 lb='EubacteriumSCB49_NrdB';
21: x=6.672762 y=10.0 lb='L_blandensisMED217_NrdB';
22: fg=0 0 0 bg=0 0 0 x=6.378445 y=13.402344 lc=0 0 0 lb='0.998';
23: fg=255 0 0 bg=255 0 0 x=6.507378 y=11.0 lc=255 0 0 lb='Psychromonas_CNPT3_NrdB2';
24: fg=0 0 0 bg=0 0 0 x=6.844621 y=15.8046875 lc=0 0 0;
25: x=7.455021 y=12.75 lb='0.999';
26: fg=255 0 0 bg=255 0 0 x=7.667502 y=12.0 lc=255 0 0 lb='D_nodosus_VCS1703A_NrdB';
27: fg=0 0 0 bg=0 0 0 x=7.58825 y=13.5 lc=0 0 0;
28: fg=255 0 0 bg=255 0 0 x=7.683127 y=13.0 lc=255 0 0 lb='A_pleuropn_1_4074_NrdB2';
29: x=7.64721 y=14.0 lb='H_parasuis29755_NrdB';
30: fg=0 0 0 bg=0 0 0 x=7.037308 y=18.859375 lc=0 0 0 lb='1.000';
31: x=7.2024913 y=15.96875 lb='0.862';
32: fg=0 153 153 bg=0 153 153 x=7.624215 y=15.0 lc=0 153 153 lb='S_ruber_13855_NrdB';
33: fg=0 0 0 bg=0 0 0 x=7.596736 y=16.9375 lc=0 0 0 lb='0.993';
34: fg=255 153 0 bg=255 153 0 x=7.626514 y=16.0 lc=255 153 0 lb='N_pharaonis_DSM_216_NrdB';
35: fg=0 0 0 bg=0 0 0 x=7.610817 y=17.875 lc=0 0 0;
36: fg=255 153 0 bg=255 153 0 x=7.6681232 y=17.0 lc=255 153 0 lb='H_mukohataei12286_NrdB';
37: fg=0 0 0 bg=0 0 0 x=7.713471 y=18.75 lc=0 0 0 lb='0.952';
38: fg=255 153 0 bg=255 153 0 x=7.86951 y=18.0 lc=255 153 0 lb='H_lacusprofundi49239_NrdB';
39: fg=0 0 0 bg=0 0 0 x=7.985424 y=19.5 lc=0 0 0 lb='1.000';
40: x=8.002647 y=19.0 ft='Dialog-ITALIC-10' lb='Halophage_AAJ2005_NrdB';
41: x=7.985425 y=20.0 lb='Env_halophage_1_NrdB';
42: x=8.396664 y=21.75 ft='Dialog-PLAIN-10' lb='0.955';
43: fg=153 0 153 bg=153 0 153 x=8.647153 y=21.0 lc=153 0 153 lb='T_aquaticusY51MC23_NrdB';
44: fg=0 0 0 bg=0 0 0 x=8.67413 y=22.5 lc=0 0 0;
45: fg=153 0 153 bg=153 0 153 x=8.674206 y=22.0 lc=153 0 153 ft='Dialog-PLAIN-10' lb='T_thermophilus_HB27_NrdB';
46: x=8.684036 y=23.0 lb='T_thermophilus_HB8_NrdB';
47: fg=0 0 0 bg=0 0 0 x=3.681346 y=29.957153 lc=0 0 0 lb='0.984';
48: x=4.517928 y=24.0 lb='A_taeniorhynchus_IV_NrdB';
49: x=3.963038 y=35.914307;
50: x=4.722238 y=25.0 lb='Invert_irid_v_6_NrdB';
51: x=4.4539337 y=46.828613 lb='0.954';
52: x=5.5710897 y=31.953125 lb='1.000';
53: x=5.9275618 y=27.3125 lb='0.934';
54: fg=255 0 0 bg=255 0 0 x=5.934386 y=26.0 lc=255 0 0 lb='F_philomiragia25017_NrdB';
55: fg=0 0 0 bg=0 0 0 x=5.955637 y=28.625 lc=0 0 0;
56: x=5.955638 y=27.5;
57: fg=255 0 0 bg=255 0 0 x=5.955643 y=27.0 lc=255 0 0 lb='F_novicida_U112_NrdB';
58: x=5.955639 y=28.0 lb='F_novicidaGA993548_NrdB';
59: fg=0 0 0 bg=0 0 0 x=5.964218 y=29.75 lc=0 0 0 lb='0.846';
60: fg=255 0 0 bg=255 0 0 x=5.964219 y=29.0 lc=255 0 0 lb='F_tula_t_SCHUS4_NrdB';
61: fg=0 0 0 bg=0 0 0 x=5.964219 y=30.5 lc=0 0 0;
62: fg=255 0 0 bg=255 0 0 x=5.964221 y=30.0 lc=255 0 0 lb='F_tularensisLVS_NrdB';
63: x=5.96422 y=31.0 lb='F_tularensisWY963418_NrdB';
64: fg=0 0 0 bg=0 0 0 x=6.0603538 y=36.59375 lc=0 0 0 lb='0.956';
65: x=6.813015 y=34.6875 lb='1.000';
66: x=6.983741 y=32.875 lb='0.892';
67: x=6.988236 y=32.0 ft='Dialog-ITALIC-10' lb='R_tigrina_ranavirus_NrdB';
68: x=6.98792 y=33.75 ft='Dialog-PLAIN-10';
69: x=7.013758 y=33.0 ft='Dialog-ITALIC-10' lb='Regina_ranavirus_NrdB';
70: x=6.9879208 y=34.5 ft='Dialog-PLAIN-10';
71: x=6.9879217 y=34.0 ft='Dialog-ITALIC-10' lb='R_grylio_virus_9506_NrdB';
72: x=6.99636 y=35.0 lb='Frog_virus_3_NrdB';
73: x=7.011454 y=36.5 ft='Dialog-PLAIN-10' lb='0.934';
74: x=7.028062 y=36.0 ft='Dialog-ITALIC-10' lb='Grouper_iridovirus_NrdB';
75: x=7.011469 y=37.0 lb='Singapore_g_iridov_NrdB';
76: x=6.647123 y=38.5 ft='Dialog-PLAIN-10' lb='0.989';
77: x=7.034562 y=38.0 ft='Dialog-ITALIC-10' lb='Lymphocystis_d_v_1_NrdB';
78: x=6.762997 y=39.0 lb='Lymphocystis_v_Ch_NrdB';
79: x=5.001688 y=61.7041 ft='Dialog-PLAIN-10' lb='0.982';
80: x=5.383578 y=48.34375 lb='0.988';
81: x=5.556623 y=43.59375 lb='0.929';
82: x=5.624966 y=40.875 lb='0.890';
83: fg=153 153 0 bg=153 153 0 x=5.694025 y=40.0 lc=153 153 0 lb='M_maris_MCS10_NrdB';
84: fg=0 0 0 bg=0 0 0 x=5.716431 y=41.75 lc=0 0 0 lb='0.963';
85: fg=153 153 0 bg=153 153 0 x=5.842013 y=41.0 lc=153 153 0 lb='P_bermuden_HTCC2503_NrdB';
86: fg=0 0 0 bg=0 0 0 x=5.732387 y=42.5 lc=0 0 0;
87: fg=153 153 0 bg=153 153 0 x=5.841109 y=42.0 lc=153 153 0 lb='OalexandriiHTCC2633_NrdB';
88: x=5.879899 y=43.0 lb='H_neptunium_15444_NrdB';
89: fg=0 0 0 bg=0 0 0 x=5.59262 y=46.3125 lc=0 0 0 lb='0.819';
90: x=6.115277 y=44.75 lb='1.000';
91: fg=153 153 0 bg=153 153 0 x=6.157528 y=44.0 lc=153 153 0 lb='R_rubrum_ATCC_11170_NrdB';
92: fg=0 0 0 bg=0 0 0 x=6.390955 y=45.5 lc=0 0 0 lb='0.997';
93: fg=153 153 0 bg=153 153 0 x=6.470318 y=45.0 lc=153 153 0 lb='B_japonicum_110_NrdB';
94: x=6.391523 y=46.0 lb='B_elkanii_NrdB';
95: fg=0 0 0 bg=0 0 0 x=5.648449 y=47.875 lc=0 0 0 lb='0.860';
96: fg=153 153 0 bg=153 153 0 x=5.7069387 y=47.0 lc=153 153 0 lb='P_zucineumHLK1_NrdB';
97: fg=0 0 0 bg=0 0 0 x=5.679496 y=48.75 lc=0 0 0 lb='0.815';
98: fg=153 153 0 bg=153 153 0 x=5.80261 y=48.0 lc=153 153 0 lb='BrevundimonasBAL3_NrdB';
99: fg=0 0 0 bg=0 0 0 x=5.70409 y=49.5 lc=0 0 0;
100: fg=153 153 0 bg=153 153 0 x=5.7699327 y=49.0 lc=153 153 0 lb='C_crescentus_CB15_NrdB';
101: x=5.810414 y=50.0 lb='Caulobacter_sp_K31_NrdB';
102: fg=0 0 0 bg=0 0 0 x=5.550171 y=53.09375 lc=0 0 0 lb='0.951';
103: x=5.580647 y=51.5;
104: fg=153 153 0 bg=153 153 0 x=5.650167 y=51.0 lc=153 153 0 lb='N_aromat_DSM12444_NrdB';
105: x=5.672585 y=52.0 lb='S_alaskensis_RB2256_NrdB';
106: fg=0 0 0 bg=0 0 0 x=5.584316 y=54.6875 lc=0 0 0 lb='0.826';
107: x=5.636902 y=53.5 lb='0.963';
108: fg=153 153 0 bg=153 153 0 x=5.680734 y=53.0 lc=153 153 0 lb='E_litoralis_HTCC259_NrdB';
109: x=5.700282 y=54.0 lb='ErythrobacterSD21_NrdB';
110: fg=0 0 0 bg=0 0 0 x=5.5847178 y=55.875 lc=0 0 0;
111: fg=153 153 0 bg=153 153 0 x=5.692029 y=55.0 lc=153 153 0 lb='Erythrobacter_NAP1_NrdB';
112: fg=0 0 0 bg=0 0 0 x=5.677782 y=56.75 lc=0 0 0 lb='0.933';
113: fg=153 153 0 bg=153 153 0 x=5.791311 y=56.0 lc=153 153 0 lb='Z_mobilis_m_ZM4_NrdB';
114: fg=0 0 0 bg=0 0 0 x=5.726632 y=57.5 lc=0 0 0;
115: fg=153 153 0 bg=153 153 0 x=5.794403 y=57.0 lc=153 153 0 lb='Sphingomonas_SKA58_NrdB';
116: x=5.759256 y=58.0 lb='S_wittichii_RW1_NrdB';
117: fg=0 0 0 bg=0 0 0 x=5.160348 y=75.06445 lc=0 0 0 lb='0.837';
118: x=5.173498 y=62.816406;
119: x=5.243382 y=59.5 lb='0.932';
120: fg=153 153 0 bg=153 153 0 x=5.465573 y=59.0 lc=153 153 0 lb='P_lavamentivorans_DS_NrdB';
121: x=5.381412 y=60.0 lb='R_centenumSW_NrdB';
122: fg=0 0 0 bg=0 0 0 x=5.241573 y=66.13281 lc=0 0 0 lb='0.887';
123: fg=153 153 0 bg=153 153 0 x=5.744563 y=61.0 lc=153 153 0 lb='N_sennetsu_Miyayama_NrdB';
124: fg=0 0 0 bg=0 0 0 x=5.270678 y=71.265625 lc=0 0 0;
125: x=5.515627 y=66.28125 lb='0.998';
126: x=5.673975 y=62.875 lb='0.988';
127: fg=153 153 0 bg=153 153 0 x=5.674023 y=62.0 lc=153 153 0 lb='Wolbachia_sp_Bm_TRS_NrdB';
128: fg=0 0 0 bg=0 0 0 x=5.682344 y=63.75 lc=0 0 0;
129: fg=153 153 0 bg=153 153 0 x=5.690792 y=63.0 lc=153 153 0 lb='W_pipientis_NrdB';
130: fg=0 0 0 bg=0 0 0 x=5.699202 y=64.5 lc=0 0 0 lb='0.877';
131: fg=153 153 0 bg=153 153 0 x=5.699203 y=64.0 lc=153 153 0 lb='Wolbachia_sp_Dm_NrdB';
132: x=5.699203 y=65.0 lb='WeDwillistoni_140300_NrdB';
133: fg=0 0 0 bg=0 0 0 x=5.6031737 y=69.6875 lc=0 0 0 lb='0.836';
134: x=5.663106 y=67.625 lb='0.890';
135: x=5.682082 y=66.5 lb='0.821';
136: fg=153 153 0 bg=153 153 0 x=5.682083 y=66.0 lc=153 153 0 lb='E_rum_Welgevonden_NrdB';
137: x=5.682083 y=67.0 lb='E_ruminant_Gardel_NrdB';
138: fg=0 0 0 bg=0 0 0 x=5.687555 y=68.75 lc=0 0 0 lb='0.826';
139: fg=153 153 0 bg=153 153 0 x=5.731073 y=68.0 lc=153 153 0 lb='E_canis_Jake_NrdB';
140: fg=0 0 0 bg=0 0 0 x=5.696478 y=69.5 lc=0 0 0;
141: fg=153 153 0 bg=153 153 0 x=5.696479 y=69.0 lc=153 153 0 lb='E_chaffeensis_Sapul_NrdB';
142: x=5.6965528 y=70.0 lb='E_chaffeen_Arkansas_NrdB';
143: fg=0 0 0 bg=0 0 0 x=5.603644 y=71.75 lc=0 0 0;
144: fg=153 153 0 bg=153 153 0 x=5.703482 y=71.0 lc=153 153 0 lb='A_phagocytop_HZ_NrdB';
145: fg=0 0 0 bg=0 0 0 x=5.629776 y=72.5 lc=0 0 0 lb='0.860';
146: fg=153 153 0 bg=153 153 0 x=5.629777 y=72.0 lc=153 153 0 lb='A_marginale_Maries_NrdB';
147: x=5.629777 y=73.0 lb='A_marginaleFlorida_NrdB';
148: fg=0 0 0 bg=0 0 0 x=5.347796 y=76.25 lc=0 0 0 lb='0.810';
149: x=5.533348 y=74.5 lb='0.999';
150: fg=153 153 0 bg=153 153 0 x=5.533349 y=74.0 lc=153 153 0 lb='O_tsutsugamushi_NrdB';
151: x=5.533349 y=75.0 lb='O_tsutsugIkeda_NrdB';
152: fg=0 0 0 bg=0 0 0 x=5.415244 y=78.0 lc=0 0 0 lb='0.916';
153: x=5.448707 y=76.5 lb='0.898';
154: fg=153 153 0 bg=153 153 0 x=5.448708 y=76.0 lc=153 153 0 lb='R_bellii_RML369C_NrdB';
155: x=5.448708 y=77.0 lb='R_bellii_OSU_85389_NrdB';
156: fg=0 0 0 bg=0 0 0 x=5.428181 y=79.5 lc=0 0 0;
157: fg=153 153 0 bg=153 153 0 x=5.43683 y=78.0 lc=153 153 0 lb='R_prowazekii_Madrid_NrdB';
158: fg=0 0 0 bg=0 0 0 x=5.436464 y=81.0 lc=0 0 0;
159: x=5.444911 y=79.5 lb='0.853';
160: fg=153 153 0 bg=153 153 0 x=5.444912 y=79.0 lc=153 153 0 lb='R_conorii_Malish_7_NrdB';
161: x=5.444912 y=80.0 lb='R_rickettsii_NrdB';
162: fg=0 0 0 bg=0 0 0 x=5.436465 y=82.5 lc=0 0 0;
163: x=5.4364657 y=81.5;
164: fg=153 153 0 bg=153 153 0 x=5.453639 y=81.0 lc=153 153 0 lb='R_akari_Hartford_NrdB';
165: x=5.4621 y=82.0 lb='R_canadensis_McKiel_NrdB';
166: fg=0 0 0 bg=0 0 0 x=5.4364657 y=83.5 lc=0 0 0;
167: fg=153 153 0 bg=153 153 0 x=5.436467 y=83.0 lc=153 153 0 lb='R_felis_URRWXCal2_NrdB';
168: x=5.436467 y=84.0 lb='R_massiliaeMTU5_NrdB';
169: fg=0 0 0 bg=0 0 0 x=5.190852 y=87.3125 lc=0 0 0;
170: x=5.5389547 y=85.75 lb='1.000';
171: fg=153 153 0 bg=153 153 0 x=5.62706 y=85.0 lc=153 153 0 lb='PelagibacterHTCC7211_NrdB';
172: fg=0 0 0 bg=0 0 0 x=5.55382 y=86.5 lc=0 0 0;
173: fg=153 153 0 bg=153 153 0 x=5.553821 y=86.0 lc=153 153 0 lb='C_Pelagib_HTCC1062_NrdB';
174: x=5.553821 y=87.0 lb='C_P_ubique_HTCC1002_NrdB';
175: fg=0 0 0 bg=0 0 0 x=5.234048 y=88.875 lc=0 0 0 lb='0.858';
176: fg=153 153 0 bg=153 153 0 x=5.285747 y=88.0 lc=153 153 0 lb='A_cryptum_JF5_NrdB';
177: fg=0 0 0 bg=0 0 0 x=5.401431 y=89.75 lc=0 0 0 lb='0.992';
178: fg=153 153 0 bg=153 153 0 x=5.5135307 y=89.0 lc=153 153 0 lb='G_oxydans_621H_NrdB';
179: fg=0 0 0 bg=0 0 0 x=5.459716 y=90.5 lc=0 0 0;
180: fg=153 153 0 bg=153 153 0 x=5.601045 y=90.0 lc=153 153 0 lb='G_bethesdensis_CGDNI_NrdB';
181: x=5.554798 y=91.0 lb='G_diazotrophicusPAl5_NrdB';
edges
3: fg=0 0 0 w=2 sh=1 ip= < 5.590652 1.0> dr=1 lc=0 0 0 lk=null lx=0 ly=0 ll=11 lv=0;
5: ip= < 7.201613 2.0>;
6: ip= < 7.201613 3.0>;
4: ip= < 5.590652 2.5> lb='0.930';
2: ip= < 0.19375505 1.75> lb='0.997';
8: fg=0 153 153 ip= < 4.19486 4.0>;
11: ip= < 4.479868 5.0>;
12: ip= < 4.479868 6.0>;
10: ip= < 4.3679433 5.5>;
15: ip= < 6.390416 7.0>;
17: ip= < 6.459878 8.0>;
19: ip= < 6.532997 9.0>;
20: ip= < 6.532997 10.0>;
18: ip= < 6.459878 9.5>;
16: ip= < 6.390416 8.75> lb='0.819';
14: ip= < 6.263259 7.875>;
22: fg=255 0 0 ip= < 6.378445 11.0>;
25: ip= < 7.455021 12.0>;
27: ip= < 7.58825 13.0>;
28: ip= < 7.58825 14.0>;
26: ip= < 7.455021 13.5>;
24: ip= < 6.844621 12.75> lb='0.999';
31: fg=0 153 153 ip= < 7.2024913 15.0>;
33: fg=255 153 0 ip= < 7.596736 16.0>;
35: ip= < 7.610817 17.0>;
37: ip= < 7.713471 18.0>;
39: fg=0 0 0 ip= < 7.985424 19.0>;
40: ip= < 7.985424 20.0>;
38: ip= < 7.713471 19.5> lb='1.000';
36: ip= < 7.610817 18.75> lb='0.952';
34: ip= < 7.596736 17.875>;
32: ip= < 7.2024913 16.9375> lb='0.993';
30: ip= < 7.037308 15.96875> lb='0.862';
42: fg=153 0 153 ip= < 8.396664 21.0>;
44: ip= < 8.67413 22.0>;
45: ip= < 8.67413 23.0>;
43: ip= < 8.396664 22.5>;
41: ip= < 7.037308 21.75> lb='0.955';
29: fg=0 0 0 ip= < 6.844621 18.859375> lb='1.000';
23: ip= < 6.378445 15.8046875>;
21: ip= < 6.263259 13.402344> lb='0.998';
13: ip= < 4.3679433 10.638672>;
9: ip= < 4.19486 8.069336> lb='1.000';
7: ip= < 0.19375505 6.034668>;
1: ip= < 0.0 3.892334> lb='0.987';
47: ip= < 3.681346 24.0>;
49: ip= < 3.963038 25.0>;
53: fg=255 0 0 ip= < 5.9275618 26.0>;
56: ip= < 5.955638 27.0>;
57: ip= < 5.955638 28.0>;
55: ip= < 5.955637 27.5>;
59: ip= < 5.964218 29.0>;
61: ip= < 5.964219 30.0>;
62: ip= < 5.964219 31.0>;
60: ip= < 5.964218 30.5>;
58: ip= < 5.955637 29.75> lb='0.846';
54: ip= < 5.9275618 28.625>;
52: ip= < 5.5710897 27.3125> lb='0.934';
66: fg=0 0 0 ip= < 6.983741 32.0>;
68: ip= < 6.98792 33.0>;
70: ip= < 6.9879208 34.0>;
71: ip= < 6.9879208 35.0>;
69: ip= < 6.98792 34.5>;
67: ip= < 6.983741 33.75>;
65: ip= < 6.813015 32.875> lb='0.892';
73: ip= < 7.011454 36.0>;
74: ip= < 7.011454 37.0>;
72: ip= < 6.813015 36.5> lb='0.934';
64: ip= < 6.0603538 34.6875> lb='1.000';
76: ip= < 6.647123 38.0>;
77: ip= < 6.647123 39.0>;
75: ip= < 6.0603538 38.5> lb='0.989';
63: ip= < 5.5710897 36.59375> lb='0.956';
51: ip= < 4.4539337 31.953125> lb='1.000';
82: fg=153 153 0 ip= < 5.624966 40.0>;
84: ip= < 5.716431 41.0>;
86: ip= < 5.732387 42.0>;
87: ip= < 5.732387 43.0>;
85: ip= < 5.716431 42.5>;
83: ip= < 5.624966 41.75> lb='0.963';
81: ip= < 5.556623 40.875> lb='0.890';
90: ip= < 6.115277 44.0>;
92: ip= < 6.390955 45.0>;
93: ip= < 6.390955 46.0>;
91: ip= < 6.115277 45.5> lb='0.997';
89: ip= < 5.59262 44.75> lb='1.000';
95: ip= < 5.648449 47.0>;
97: ip= < 5.679496 48.0>;
99: ip= < 5.70409 49.0>;
100: ip= < 5.70409 50.0>;
98: ip= < 5.679496 49.5>;
96: ip= < 5.648449 48.75> lb='0.815';
94: ip= < 5.59262 47.875> lb='0.860';
88: ip= < 5.556623 46.3125> lb='0.819';
80: ip= < 5.383578 43.59375> lb='0.929';
103: ip= < 5.580647 51.0>;
104: ip= < 5.580647 52.0>;
102: ip= < 5.550171 51.5>;
107: ip= < 5.636902 53.0>;
108: ip= < 5.636902 54.0>;
106: ip= < 5.584316 53.5> lb='0.963';
110: ip= < 5.5847178 55.0>;
112: ip= < 5.677782 56.0>;
114: ip= < 5.726632 57.0>;
115: ip= < 5.726632 58.0>;
113: ip= < 5.677782 57.5>;
111: ip= < 5.5847178 56.75> lb='0.933';
109: ip= < 5.584316 55.875>;
105: ip= < 5.550171 54.6875> lb='0.826';
101: ip= < 5.383578 53.09375> lb='0.951';
79: ip= < 5.001688 48.34375> lb='0.988';
119: ip= < 5.243382 59.0>;
120: ip= < 5.243382 60.0>;
118: ip= < 5.173498 59.5> lb='0.932';
122: ip= < 5.241573 61.0>;
126: ip= < 5.673975 62.0>;
128: ip= < 5.682344 63.0>;
130: ip= < 5.699202 64.0>;
131: ip= < 5.699202 65.0>;
129: ip= < 5.682344 64.5> lb='0.877';
127: ip= < 5.673975 63.75>;
125: ip= < 5.515627 62.875> lb='0.988';
135: ip= < 5.682082 66.0>;
136: ip= < 5.682082 67.0>;
134: ip= < 5.663106 66.5> lb='0.821';
138: ip= < 5.687555 68.0>;
140: ip= < 5.696478 69.0>;
141: ip= < 5.696478 70.0>;
139: ip= < 5.687555 69.5>;
137: ip= < 5.663106 68.75> lb='0.826';
133: ip= < 5.6031737 67.625> lb='0.890';
143: ip= < 5.603644 71.0>;
145: ip= < 5.629776 72.0>;
146: ip= < 5.629776 73.0>;
144: ip= < 5.603644 72.5> lb='0.860';
142: ip= < 5.6031737 71.75>;
132: ip= < 5.515627 69.6875> lb='0.836';
124: ip= < 5.270678 66.28125> lb='0.998';
149: ip= < 5.533348 74.0>;
150: ip= < 5.533348 75.0>;
148: ip= < 5.347796 74.5> lb='0.999';
153: ip= < 5.448707 76.0>;
154: ip= < 5.448707 77.0>;
152: ip= < 5.415244 76.5> lb='0.898';
156: ip= < 5.428181 78.0>;
159: ip= < 5.444911 79.0>;
160: ip= < 5.444911 80.0>;
158: ip= < 5.436464 79.5> lb='0.853';
163: ip= < 5.4364657 81.0>;
164: ip= < 5.4364657 82.0>;
162: ip= < 5.436465 81.5>;
166: ip= < 5.4364657 83.0>;
167: ip= < 5.4364657 84.0>;
165: ip= < 5.436465 83.5>;
161: ip= < 5.436464 82.5>;
157: ip= < 5.428181 81.0>;
155: ip= < 5.415244 79.5>;
151: ip= < 5.347796 78.0> lb='0.916';
147: ip= < 5.270678 76.25> lb='0.810';
123: ip= < 5.241573 71.265625>;
121: ip= < 5.173498 66.13281> lb='0.887';
117: ip= < 5.160348 62.816406>;
170: ip= < 5.5389547 85.0>;
172: ip= < 5.55382 86.0>;
173: ip= < 5.55382 87.0>;
171: ip= < 5.5389547 86.5>;
169: ip= < 5.190852 85.75> lb='1.000';
175: ip= < 5.234048 88.0>;
177: ip= < 5.401431 89.0>;
179: ip= < 5.459716 90.0>;
180: ip= < 5.459716 91.0>;
178: ip= < 5.401431 90.5>;
176: ip= < 5.234048 89.75> lb='0.992';
174: ip= < 5.190852 88.875> lb='0.858';
168: ip= < 5.160348 87.3125>;
116: ip= < 5.001688 75.06445> lb='0.837';
78: ip= < 4.4539337 61.7041> lb='0.982';
50: fg=0 0 0 ip= < 3.963038 46.828613> lb='0.954';
48: ip= < 3.681346 35.914307>;
46: ip= < 0.0 29.957153> lb='0.984';
}
{DENDRO
root=1
drawer=RectangularPhylogram
toscale=true
radiallabels=false
collapsed=0
trans=angle:0.0 scaleX:81.99282 scaleY:18.59362 flipH:0 flipV:0 leftMargin:630 rightMargin:630 topMargin:447 bottomMargin:447;
}
