# Supplementary material for: Ribonucleotide reduction - horizontal transfer of a required function spans all three domains
Source: BMC Evol Biol. 2010 Dec 10;10:383. doi: 10.1186/1471-2148-10-383 (PMC3019208; doi:10.1186/1471-2148-10-383)
Supplement: Additional file 1 — All PhyML trees in Dendroscope format. This file is a gzipped tar archive containing all maximum likelihood trees presented here plus three additional trees from the class I radical-generating subunit (NrdB/F), in Dendroscope format. Individual files can be opened and read using dendroscope [76], which is available for download from: http://www.dendroscope.org/. Files have long informative names in which individual parts are separated by periods. First comes the name of the protein, second the name of the sequence selection, third the name of the alignment program (probcons in all cases), fourth the name of the site selection (wa00 in all cases) and fifth the PhyML parameters. See additional file 2 for descriptions of trees. [file 1471-2148-10-383-S1.GZ › NrdB.halobacterium_and_sisters00.probcons.wa00.UL3MIXGAMMA8SPR.noaccno.cdendro]

#DENDROSCOPE
{TREE 'Tree1'
(((VerrucomicrobDG1235_NrdB:0.20367,V_spinosum4136_NrdB:0.364626)1.000:4.589864,(((T_terrenumBAA798_NrdB:0.359734,(M_infernorumV4_NrdB:0.372534,((C_muridarum_Nigg_NrdB:0.033419,(C_trachomatis434_Bu_NrdB:2.4E-5,(C_trachomatisDUW3CX_NrdB:4.4E-5,C_trachomatis_AHAR_NrdB:0.005177)0.816:0.005187)0.905:0.032192)0.954:0.093572,(C_abortus_S263_NrdB:0.058341,(C_felis_FeC56_NrdB:0.070372,(C_caviae_GPIC_NrdB:0.031317,C_pneumoniae_AR39_NrdB:0.108275):0.014956)0.852:0.029943)0.878:0.064843)1.000:0.372994):0.068067):0.057344,(R_marinus4252_NrdB:0.68328,(H_aurantiacus_23779_NrdB:0.44532,(B_marina_DSM_3645_NrdB:0.173478,P_maris_DSM_8797_NrdB:0.234506)0.919:0.102352)0.935:0.10276):0.035353)0.926:0.20957,(((S_erythraea_NRRL2338_NrdB:0.115287,(((T_fusca_YX_NrdB:0.098497,N_dassonvillei43111_NrdB:0.073683)0.824:0.031098,(K_flavida17836_NrdB:0.21741,S_viridis43017_NrdB:0.247033):0.048143)0.942:0.054874,(A_mirum43827_NrdB:0.174755,(G_aurantiacaT27_NrdB:0.104014,(R_palustris_BisB18_NrdB:0.1065,(O_carboxidovoransOM5_NrdB:0.060422,((Nitrobacter_Nb_311A_NrdB:0.017677,(N_hamburgensis_X14_NrdB:0.015001,N_winogradskyi_Nb25_NrdB:0.030799)0.800:0.025558)0.933:0.047345,(Mesorhizobium_BNC1_NrdB:0.076474,R_palustrisTIE1_NrdB:0.196154):0.022071)0.828:0.028897)0.868:0.029866)0.827:0.03787)0.927:0.063538)0.897:0.047009):0.019935)0.993:0.165755,(A_ehrlichei_MLHE1_NrdB:0.230735,H_neapolitanusc2_NrdB:0.254962):0.056353)0.961:0.17953,(((R_grylli_NrdB:0.310448,((C_burnetti_RSA_493_NrdB:1.0E-6,(C_burnetii_Q177_NrdB:1.0E-6,C_burnetiiCbuGQ212_NrdB:1.0E-6):1.0E-6)1.000:0.237877,((L_pneu_p_Philad1_NrdB:1.0E-6,L_pneumophila_Corby_NrdB:1.0E-6):0.005491,(L_pneumophila_Lens_NrdB:1.0E-6,L_pneumophila_Paris_NrdB:1.0E-6):1.0E-6)0.997:0.1446)0.905:0.06514):0.036237,(((M_capsulatus_Bath_NrdB:0.099906,N_oceani_19707_NrdB:0.10465)0.878:0.061436,(ThioalkalivibHLEbGR7_NrdB:0.020845,ThioalkalivibrioK90m_NrdB:0.087656)0.935:0.091694)0.955:0.094979,(N_mobilis_Nb_231_NrdB:0.387506,(((Acinetobacter_ADP1_NrdB:0.0494,(Acinetobacter_27244_NrdB:0.020093,(A_baumanniiAYE_NrdB:1.0E-6,(A_baumanniSDF_NrdB:1.0E-6,(A_baumannii_17978_NrdB:1.0E-6,A_baumanniiACICU_NrdB:1.0E-6):1.0E-6):1.0E-6)0.829:0.011736)0.936:0.050489)0.887:0.05878,((A_borkumensis_SK2_NrdB:0.005147,AlcanivoraxDG881_NrdB:0.010886)1.000:0.164686,(A_vinelandii_DJ_NrdB:0.033222,(P_stutzeri_A1501_NrdB:0.02078,((P_mendocina_ymp_NrdB:0.011358,(P_aeruginosa_PAO1_NrdB:1.0E-6,P_aeruginosa_C3719_NrdB:1.0E-6):0.00902)0.922:0.028472,((P_entomophila_L48_NrdB:0.005086,(P_putida_F1_NrdB:1.0E-6,(P_putida_KT2440_NrdB:1.0E-6,P_putida_W619_NrdB:1.0E-6):1.0E-6):1.0E-6):0.004824,(P_fluorescens_PfO1_NrdB:0.00458,((P_fluorescens_Pf5_NrdB:1.0E-6,(P_syr_tom_DC3000_NrdB:0.005079,(P_syringae_s_B728a_NrdB:1.0E-6,P_syr_phaseolic_14_NrdB:0.005067):1.0E-6)0.868:0.005104):0.005099,(P_fluorescensSBW25_NrdB1:1.0E-6,P_fluorescensSBW25_NrdB:1.0E-6):0.005112)0.958:0.027544):0.022612)0.997:0.075214):0.016272)0.887:0.041735)0.985:0.08416)0.957:0.071233):0.042684,(Csalexigens_DSM3043_NrdB:0.164654,(C_japonicusUeda107_NrdB:0.097701,(S_degradans_240_NrdB1:0.134492,(K_koreensis16069_NrdB:0.170789,(M_proteobact_2143_NrdB:0.121735,(GammaproteoNOR51B_NrdB:0.078902,(M_proteobact_2080_NrdB:0.060149,(C_litoralis_KT71_NrdB:0.014698,GammaproteoNOR53_NrdB:0.011851)0.993:0.078497):0.020466)0.884:0.030234):0.031416):0.024199)0.831:0.032875):0.043813)0.893:0.045606)0.997:0.184964):0.04846):0.057968):0.073694,(((A_ferrooxidans53993_NrdB:1.0E-6,A_ferrooxidans23270_NrdB:1.0E-6)0.998:0.264594,((N_multiformis_25196_NrdB:0.081684,(N_europ_ATCC19718_NrdB:0.004613,N_eutropha_C71_NrdB:0.028991)0.988:0.08635)0.936:0.077032,((T_denitr_ATCC25259_NrdB:0.152699,(Limnobacter_MED105_NrdB:0.376848,(L_hongkongensisHLHK9_NrdB:0.1736,(C_viol_ATCC12472_NrdB:0.090792,L_nitroferrum2002_NrdB:0.059326)0.970:0.073895)0.800:0.051574):0.032086)0.837:0.043166,(((A_marinaMBIC11017_NrdB:0.175131,(H_arsenicoxydans_NrdB:0.03207,J_Marseille_NrdB:0.021018)0.999:0.158637):0.04227,((B_avium_197N_NrdB:1.66E-4,(B_bronchisept_RB50_NrdB:0.005298,B_petriiDSM12804_NrdB:0.030764):0.018622)0.997:0.127056,((L_cholodniiSP6_NrdB:0.064641,(R_gelatinosus_PM1_NrdB:1.0E-6,M_petroleiphilum_PM1_NrdB:1.0E-6)0.976:0.038055)0.813:0.01405,((Acidovorax_JS42_NrdB:0.04404,(A_av_citrulliAAC001_NrdB:0.029403,(C_testosteroni_KF1_NrdB:0.0435,D_acidovorans_SPH1_NrdB:0.060409)0.849:0.011776):1.3E-4):0.006284,((R_ferrireduce_15236_NrdB:0.030365,V_eiseniae_EF012_NrdB:0.115677)0.872:0.030991,(V_paradoxusS110_NrdB:0.048553,(Polaromonas_JS666_NrdB:0.018168,P_naphthaleniv_CJ2_NrdB:0.055255)0.932:0.034544)0.900:0.022319):0.014516)0.950:0.035426)0.976:0.070777):0.047905):0.014971,((R_pickettii_12D_NrdB2:0.143932,(R_solanacea_UW551_NrdB:5.4E-5,((R_metallid_CH34_NrdB:2.7E-5,(R_solanacearumGMI100_NrdB:0.005484,(R_pickettii_12J_NrdB:0.005521,R_pickettii_12D_NrdB1:1.0E-6):1.0E-6)0.867:0.005517):0.005496,(R_eutropha_JMP134_NrdB:0.005515,(R_eutropha_H16_NrdB:1.0E-6,C_taiwanensis_NrdB:1.0E-6):1.0E-6):1.0E-6):0.011029)0.906:0.022497)0.957:0.039648,(BphymatumSTM815_NrdB:0.037667,(B_ubonensisBu_NrdB:2.3E-5,(((BurkholderiaH160_NrdB:0.005367,((B_graminisC4D1M_NrdB:0.008267,(Polyn_QLWP1DMWA1_NrdB:0.005838,P_necessariusSTIR1_NrdB:0.027582)1.000:0.194434):0.01464,(B_xenovorans_LB400_NrdB:1.0E-6,(B_fungorum_LB400_NrdB:1.0E-6,B_phytofirmans_PsJN_NrdB:1.0E-6):1.0E-6):0.005368):0.005616)1.000:0.046049,(B_dolosa_AUO158_NrdB:0.005589,(B_multivorans_17616_NrdB:1.0E-6,B_multivoransCGD2_NrdB:1.0E-6):1.0E-6):0.005735)0.804:0.005272,(((B_pseudom_K96243_NrdB:0.00549,B_thailandens_E264_NrdB:1.0E-6)0.943:0.016355,(B_cepacia_R1808_NrdB:1.0E-6,B_vietnamiensis_G4_NrdB:1.0E-6):1.0E-6):0.005411,(((B_cepacia_AMMD_NrdB:3.0E-6,B_glumaeBGR1_NrdB1:0.0643):3.0E-6,(B_cepacia_R18194_NrdB:3.0E-6,B_ambifariaMEX5_NrdB:3.0E-6):3.0E-6):3.0E-6,(B_ambifariaIOP4010_NrdB:5.0E-6,Burkholderia_383_NrdB:2.0E-6):2.0E-6):0.005374):0.005474):0.005414)0.862:0.013101)0.973:0.048369)0.855:0.018813)0.959:0.057809):0.028026)0.928:0.164199)0.834:0.141171,((L_intracell_PHEMN100_NrdB:0.306291,B_glumaeBGR1_NrdB2:0.454823):0.046469,((S_degradans_240_NrdB2:0.39449,(Methylophaga_DMS010_NrdB:0.273982,(H_chejuensis_2396_NrdB:0.332657,Gammaproteobact5015_NrdB:0.217649):0.041211):0.037652)0.818:0.067802,(Marinobacter_ELB17_NrdB:0.089398,(M_aquaeolei_VT8_NrdB:0.052361,M_algicola_DG893_NrdB:0.055439):0.038523)0.870:0.236138)1.000:0.098952)0.812:4.314214)1.000:0.216932)0.942:0.229058)0.955:0.499103)0.995:0.415023)0.817:0.0530257,(Halobacterium_NRC1_NrdB:0.383917,(H_borinquense11551_NrdB:0.230753,(N_magadii43099_NrdB:0.206575,H_utahensis12940_NrdB:0.141538)0.813:0.08838):0.094335)0.994:1.0074883);
}
{GRAPHVIEW
nnodes=299 nedges=298
nodes
1: nh=2 nw=2 fg=0 0 0 bg=0 0 0 w=1 sh=0 x=0.0 y=138.9936 fx=1 lc=0 0 0 lk=null ft='Dialog-PLAIN-10' lx=0 ly=0 ll=3 lv=1;
2: x=0.0530257 y=130.11221 ll=7 lb='0.817';
3: fg=0 255 255 x=4.6428895 y=145.5 lb='1.000';
4: x=4.8465595 y=146.0 lb='VerrucomicrobDG1235_NrdB';
5: x=5.007516 y=145.0 lb='V_spinosum4136_NrdB';
6: fg=0 0 0 x=0.4680487 y=114.72444 lb='0.995';
7: x=0.6776187 y=137.70312 lb='0.926';
8: x=0.7349627 y=142.53125;
9: x=1.0946966 y=144.0 lb='T_terrenumBAA798_NrdB';
10: x=0.8030297 y=141.0625;
11: x=1.1755637 y=143.0 lb='M_infernorumV4_NrdB';
12: x=1.1760237 y=139.125 lb='1.000';
13: x=1.2695957 y=141.125 lb='0.954';
14: fg=0 255 255 bg=0 255 255 x=1.3030148 y=142.0 lc=0 255 255 lb='C_muridarum_Nigg_NrdB';
15: fg=0 0 0 bg=0 0 0 x=1.3017877 y=140.25 lc=0 0 0 lb='0.905';
16: fg=0 255 255 bg=0 255 255 x=1.3018117 y=141.0 lc=0 255 255 lb='C_trachomatis434_Bu_NrdB';
17: fg=0 0 0 bg=0 0 0 x=1.3069746 y=139.5 lc=0 0 0 lb='0.816';
18: fg=0 255 255 bg=0 255 255 x=1.3070188 y=140.0 lc=0 255 255 lb='C_trachomatisDUW3CX_NrdB';
19: x=1.3121517 y=139.0 lb='C_trachomatis_AHAR_NrdB';
20: fg=0 0 0 bg=0 0 0 x=1.2408667 y=137.125 lc=0 0 0 lb='0.878';
21: fg=0 255 255 bg=0 255 255 x=1.2992077 y=138.0 lc=0 255 255 lb='C_abortus_S263_NrdB';
22: fg=0 0 0 bg=0 0 0 x=1.2708097 y=136.25 lc=0 0 0 lb='0.852';
23: fg=0 255 255 bg=0 255 255 x=1.3411818 y=137.0 lc=0 255 255 lb='C_felis_FeC56_NrdB';
24: fg=0 0 0 bg=0 0 0 x=1.2857656 y=135.5 lc=0 0 0;
25: fg=0 255 255 bg=0 255 255 x=1.3170826 y=136.0 lc=0 255 255 lb='C_caviae_GPIC_NrdB';
26: x=1.3940407 y=135.0 lb='C_pneumoniae_AR39_NrdB';
27: fg=0 0 0 bg=0 0 0 x=0.7129717 y=132.875 lc=0 0 0;
28: fg=0 153 153 bg=0 153 153 x=1.3962517 y=134.0 lc=0 153 153 lb='R_marinus4252_NrdB';
29: fg=0 0 0 bg=0 0 0 x=0.8157317 y=131.75 lc=0 0 0 lb='0.935';
30: x=1.2610517 y=131.0 lb='H_aurantiacus_23779_NrdB';
31: x=0.9180837 y=132.5 lb='0.919';
32: fg=102 102 255 bg=102 102 255 x=1.0915617 y=132.0 lc=102 102 255 lb='B_marina_DSM_3645_NrdB';
33: x=1.1525897 y=133.0 lb='P_maris_DSM_8797_NrdB';
34: fg=0 0 0 bg=0 0 0 x=0.9671517 y=91.74575 lc=0 0 0 lb='0.955';
35: x=1.1466817 y=117.32129 lb='0.961';
36: x=1.3124367 y=119.14258 lb='0.993';
37: fg=0 0 255 bg=0 0 255 x=1.4277236 y=117.0 lc=0 0 255 lb='S_erythraea_NRRL2338_NrdB';
38: fg=0 0 0 bg=0 0 0 x=1.3323717 y=121.28516 lc=0 0 0;
39: x=1.3872457 y=119.5 lb='0.942';
40: x=1.4183437 y=118.5 lb='0.824';
41: fg=0 0 255 bg=0 0 255 x=1.5168407 y=118.0 lc=0 0 255 lb='T_fusca_YX_NrdB';
42: x=1.4920267 y=119.0 lb='N_dassonvillei43111_NrdB';
43: fg=0 0 0 bg=0 0 0 x=1.4353887 y=120.5 lc=0 0 0;
44: fg=0 0 255 bg=0 0 255 x=1.6527987 y=120.0 lc=0 0 255 lb='K_flavida17836_NrdB';
45: x=1.6824217 y=121.0 lb='S_viridis43017_NrdB';
46: fg=0 0 0 bg=0 0 0 x=1.3793807 y=123.07031 lc=0 0 0 lb='0.897';
47: fg=0 0 255 bg=0 0 255 x=1.5541357 y=122.0 lc=0 0 255 lb='A_mirum43827_NrdB';
48: fg=0 0 0 bg=0 0 0 x=1.4429187 y=124.140625 lc=0 0 0 lb='0.927';
49: x=1.5469327 y=123.0 lb='G_aurantiacaT27_NrdB';
50: x=1.4807887 y=125.28125 lb='0.827';
51: fg=153 153 0 bg=153 153 0 x=1.5872887 y=124.0 lc=153 153 0 lb='R_palustris_BisB18_NrdB';
52: fg=0 0 0 bg=0 0 0 x=1.5106547 y=126.5625 lc=0 0 0 lb='0.868';
53: fg=153 153 0 bg=153 153 0 x=1.5710768 y=125.0 lc=153 153 0 lb='O_carboxidovoransOM5_NrdB';
54: fg=0 0 0 bg=0 0 0 x=1.5395517 y=128.125 lc=0 0 0 lb='0.828';
55: x=1.5868967 y=126.75 lb='0.933';
56: fg=153 153 0 bg=153 153 0 x=1.6045737 y=126.0 lc=153 153 0 lb='Nitrobacter_Nb_311A_NrdB';
57: fg=0 0 0 bg=0 0 0 x=1.6124547 y=127.5 lc=0 0 0 lb='0.800';
58: fg=153 153 0 bg=153 153 0 x=1.6274557 y=127.0 lc=153 153 0 lb='N_hamburgensis_X14_NrdB';
59: x=1.6432537 y=128.0 lb='N_winogradskyi_Nb25_NrdB';
60: fg=0 0 0 bg=0 0 0 x=1.5616227 y=129.5 lc=0 0 0;
61: fg=153 153 0 bg=153 153 0 x=1.6380967 y=129.0 lc=153 153 0 lb='Mesorhizobium_BNC1_NrdB';
62: x=1.7577767 y=130.0 lb='R_palustrisTIE1_NrdB';
63: fg=0 0 0 bg=0 0 0 x=1.2030348 y=115.5 lc=0 0 0;
64: fg=255 0 0 bg=255 0 0 x=1.4337697 y=115.0 lc=255 0 0 lb='A_ehrlichei_MLHE1_NrdB';
65: x=1.4579967 y=116.0 lb='H_neapolitanusc2_NrdB';
66: fg=0 0 0 bg=0 0 0 x=1.1962097 y=66.17021 lc=0 0 0 lb='0.942';
67: x=1.2699037 y=37.063934;
68: x=1.3061407 y=43.8125;
69: fg=255 0 0 bg=255 0 0 x=1.6165887 y=46.0 lc=255 0 0 lb='R_grylli_NrdB';
70: fg=0 0 0 bg=0 0 0 x=1.3712807 y=41.625 lc=0 0 0 lb='0.905';
71: x=1.6091577 y=39.75 lb='1.000';
72: fg=255 0 0 bg=255 0 0 x=1.6091588 y=39.0 lc=255 0 0 lb='C_burnetti_RSA_493_NrdB';
73: fg=0 0 0 bg=0 0 0 x=1.6091588 y=40.5 lc=0 0 0;
74: fg=255 0 0 bg=255 0 0 x=1.6091597 y=40.0 lc=255 0 0 lb='C_burnetii_Q177_NrdB';
75: x=1.6091597 y=41.0 lb='C_burnetiiCbuGQ212_NrdB';
76: fg=0 0 0 bg=0 0 0 x=1.5158807 y=43.5 lc=0 0 0 lb='0.997';
77: x=1.5213717 y=42.5;
78: fg=255 0 0 bg=255 0 0 x=1.5213727 y=42.0 lc=255 0 0 lb='L_pneu_p_Philad1_NrdB';
79: x=1.5213727 y=43.0 lb='L_pneumophila_Corby_NrdB';
80: fg=0 0 0 bg=0 0 0 x=1.5158817 y=44.5 lc=0 0 0;
81: fg=255 0 0 bg=255 0 0 x=1.5158827 y=44.0 lc=255 0 0 lb='L_pneumophila_Lens_NrdB';
82: x=1.5158827 y=45.0 lb='L_pneumophila_Paris_NrdB';
83: fg=0 0 0 bg=0 0 0 x=1.3278717 y=30.315369 lc=0 0 0;
84: x=1.4228507 y=36.5 lb='0.955';
85: x=1.4842867 y=37.5 lb='0.878';
86: fg=255 0 0 bg=255 0 0 x=1.5841928 y=37.0 lc=255 0 0 lb='M_capsulatus_Bath_NrdB';
87: x=1.5889367 y=38.0 lb='N_oceani_19707_NrdB';
88: fg=0 0 0 bg=0 0 0 x=1.5145447 y=35.5 lc=0 0 0 lb='0.935';
89: fg=255 0 0 bg=255 0 0 x=1.5353897 y=35.0 lc=255 0 0 lb='ThioalkalivibHLEbGR7_NrdB';
90: x=1.6022007 y=36.0 lb='ThioalkalivibrioK90m_NrdB';
91: fg=0 0 0 bg=0 0 0 x=1.3763317 y=24.130737 lc=0 0 0;
92: fg=255 0 0 bg=255 0 0 x=1.7638377 y=34.0 lc=255 0 0 lb='N_mobilis_Nb_231_NrdB';
93: fg=0 0 0 bg=0 0 0 x=1.5612957 y=14.261475 lc=0 0 0 lb='0.997';
94: x=1.6039797 y=20.519043;
95: x=1.6627597 y=28.96875 lb='0.887';
96: fg=255 0 0 bg=255 0 0 x=1.7121598 y=28.0 lc=255 0 0 lb='Acinetobacter_ADP1_NrdB';
97: fg=0 0 0 bg=0 0 0 x=1.7132487 y=29.9375 lc=0 0 0 lb='0.936';
98: fg=255 0 0 bg=255 0 0 x=1.7333417 y=29.0 lc=255 0 0 lb='Acinetobacter_27244_NrdB';
99: fg=0 0 0 bg=0 0 0 x=1.7249846 y=30.875 lc=0 0 0 lb='0.829';
100: fg=255 0 0 bg=255 0 0 x=1.7249857 y=30.0 lc=255 0 0 lb='A_baumanniiAYE_NrdB';
101: fg=0 0 0 bg=0 0 0 x=1.7249857 y=31.75 lc=0 0 0;
102: fg=255 0 0 bg=255 0 0 x=1.7249867 y=31.0 lc=255 0 0 lb='A_baumanniSDF_NrdB';
103: fg=0 0 0 bg=0 0 0 x=1.7249867 y=32.5 lc=0 0 0;
104: fg=255 0 0 bg=255 0 0 x=1.7249877 y=32.0 lc=255 0 0 lb='A_baumannii_17978_NrdB';
105: x=1.7249877 y=33.0 lb='A_baumanniiACICU_NrdB';
106: fg=0 0 0 bg=0 0 0 x=1.6752127 y=12.069336 lc=0 0 0 lb='0.957';
107: x=1.8398987 y=10.5 lb='1.000';
108: fg=255 0 0 bg=255 0 0 x=1.8450457 y=10.0 lc=255 0 0 lb='A_borkumensis_SK2_NrdB';
109: x=1.8507847 y=11.0 lb='AlcanivoraxDG881_NrdB';
110: fg=0 0 0 bg=0 0 0 x=1.7593727 y=13.638672 lc=0 0 0 lb='0.985';
111: fg=255 0 0 bg=255 0 0 x=1.7925947 y=12.0 lc=255 0 0 lb='A_vinelandii_DJ_NrdB';
112: fg=0 0 0 bg=0 0 0 x=1.8011076 y=15.277344 lc=0 0 0 lb='0.887';
113: fg=255 0 0 bg=255 0 0 x=1.8218877 y=13.0 lc=255 0 0 lb='P_stutzeri_A1501_NrdB';
114: fg=0 0 0 bg=0 0 0 x=1.8173797 y=17.554688 lc=0 0 0;
115: x=1.8458517 y=14.75 lb='0.922';
116: fg=255 0 0 bg=255 0 0 x=1.8572097 y=14.0 lc=255 0 0 lb='P_mendocina_ymp_NrdB';
117: fg=0 0 0 bg=0 0 0 x=1.8548717 y=15.5 lc=0 0 0;
118: fg=255 0 0 bg=255 0 0 x=1.8548727 y=15.0 lc=255 0 0 lb='P_aeruginosa_PAO1_NrdB';
119: x=1.8548727 y=16.0 lb='P_aeruginosa_C3719_NrdB';
120: fg=0 0 0 bg=0 0 0 x=1.8925937 y=20.359375 lc=0 0 0 lb='0.997';
121: x=1.8974177 y=17.875;
122: fg=255 0 0 bg=255 0 0 x=1.9025037 y=17.0 lc=255 0 0 lb='P_entomophila_L48_NrdB';
123: fg=0 0 0 bg=0 0 0 x=1.8974187 y=18.75 lc=0 0 0;
124: fg=255 0 0 bg=255 0 0 x=1.8974197 y=18.0 lc=255 0 0 lb='P_putida_F1_NrdB';
125: fg=0 0 0 bg=0 0 0 x=1.8974197 y=19.5 lc=0 0 0;
126: fg=255 0 0 bg=255 0 0 x=1.8974206 y=19.0 lc=255 0 0 lb='P_putida_KT2440_NrdB';
127: x=1.8974206 y=20.0 lb='P_putida_W619_NrdB';
128: fg=0 0 0 bg=0 0 0 x=1.9152057 y=22.84375 lc=0 0 0;
129: fg=255 0 0 bg=255 0 0 x=1.9197857 y=21.0 lc=255 0 0 lb='P_fluorescens_PfO1_NrdB';
130: fg=0 0 0 bg=0 0 0 x=1.9427497 y=24.6875 lc=0 0 0 lb='0.958';
131: x=1.9478487 y=22.875;
132: fg=255 0 0 bg=255 0 0 x=1.9478498 y=22.0 lc=255 0 0 lb='P_fluorescens_Pf5_NrdB';
133: fg=0 0 0 bg=0 0 0 x=1.9529527 y=23.75 lc=0 0 0 lb='0.868';
134: fg=255 0 0 bg=255 0 0 x=1.9580317 y=23.0 lc=255 0 0 lb='P_syr_tom_DC3000_NrdB';
135: fg=0 0 0 bg=0 0 0 x=1.9529537 y=24.5 lc=0 0 0;
136: fg=255 0 0 bg=255 0 0 x=1.9529546 y=24.0 lc=255 0 0 lb='P_syringae_s_B728a_NrdB';
137: x=1.9580207 y=25.0 lb='P_syr_phaseolic_14_NrdB';
138: fg=0 0 0 bg=0 0 0 x=1.9478617 y=26.5 lc=0 0 0;
139: fg=255 0 0 bg=255 0 0 x=1.9478627 y=26.0 lc=255 0 0 lb='P_fluorescensSBW25_NrdB1';
140: x=1.9478627 y=27.0 lb='P_fluorescensSBW25_NrdB';
141: fg=0 0 0 bg=0 0 0 x=1.6069016 y=8.003906 lc=0 0 0 lb='0.893';
142: fg=255 0 0 bg=255 0 0 x=1.7715557 y=9.0 lc=255 0 0 lb='Csalexigens_DSM3043_NrdB';
143: fg=0 0 0 bg=0 0 0 x=1.6507148 y=7.0078125 lc=0 0 0;
144: fg=255 0 0 bg=255 0 0 x=1.7484157 y=8.0 lc=255 0 0 lb='C_japonicusUeda107_NrdB';
145: fg=0 0 0 bg=0 0 0 x=1.6835897 y=6.015625 lc=0 0 0 lb='0.831';
146: fg=255 0 0 bg=255 0 0 x=1.8180817 y=7.0 lc=255 0 0 lb='S_degradans_240_NrdB1';
147: fg=0 0 0 bg=0 0 0 x=1.7077887 y=5.03125 lc=0 0 0;
148: fg=255 0 0 bg=255 0 0 x=1.8785777 y=6.0 lc=255 0 0 lb='K_koreensis16069_NrdB';
149: fg=0 0 0 bg=0 0 0 x=1.7392046 y=4.0625 lc=0 0 0;
150: fg=255 0 0 bg=255 0 0 x=1.8609397 y=5.0 lc=255 0 0 lb='M_proteobact_2143_NrdB';
151: fg=0 0 0 bg=0 0 0 x=1.7694387 y=3.125 lc=0 0 0 lb='0.884';
152: fg=255 0 0 bg=255 0 0 x=1.8483407 y=4.0 lc=255 0 0 lb='GammaproteoNOR51B_NrdB';
153: fg=0 0 0 bg=0 0 0 x=1.7899047 y=2.25 lc=0 0 0;
154: fg=255 0 0 bg=255 0 0 x=1.8500537 y=3.0 lc=255 0 0 lb='M_proteobact_2080_NrdB';
155: fg=0 0 0 bg=0 0 0 x=1.8684016 y=1.5 lc=0 0 0 lb='0.993';
156: fg=255 0 0 bg=255 0 0 x=1.8830997 y=2.0 lc=255 0 0 lb='C_litoralis_KT71_NrdB';
157: x=1.8802527 y=1.0 lb='GammaproteoNOR53_NrdB';
158: fg=0 0 0 bg=0 0 0 x=1.4131417 y=95.27649 lc=0 0 0 lb='1.000';
159: x=1.5543127 y=79.20923 lb='0.834';
160: x=1.8189067 y=104.5 lb='0.998';
161: fg=255 0 0 bg=255 0 0 x=1.8189077 y=104.0 lc=255 0 0 lb='A_ferrooxidans53993_NrdB';
162: x=1.8189077 y=105.0 lb='A_ferrooxidans23270_NrdB';
163: fg=0 0 0 bg=0 0 0 x=1.7185117 y=53.918457 lc=0 0 0 lb='0.928';
164: x=1.7955437 y=47.75 lb='0.936';
165: fg=153 0 0 bg=153 0 0 x=1.8772277 y=47.0 lc=153 0 0 lb='N_multiformis_25196_NrdB';
166: fg=0 0 0 bg=0 0 0 x=1.8818938 y=48.5 lc=0 0 0 lb='0.988';
167: fg=153 0 0 bg=153 0 0 x=1.8865067 y=48.0 lc=153 0 0 lb='N_europ_ATCC19718_NrdB';
168: x=1.9108847 y=49.0 lb='N_eutropha_C71_NrdB';
169: fg=0 0 0 bg=0 0 0 x=1.7465377 y=60.086914 lc=0 0 0;
170: x=1.7897037 y=50.9375 lb='0.837';
171: fg=153 0 0 bg=153 0 0 x=1.9424027 y=50.0 lc=153 0 0 lb='T_denitr_ATCC25259_NrdB';
172: fg=0 0 0 bg=0 0 0 x=1.8217897 y=51.875 lc=0 0 0;
173: fg=153 0 0 bg=153 0 0 x=2.1986377 y=51.0 lc=153 0 0 lb='Limnobacter_MED105_NrdB';
174: fg=0 0 0 bg=0 0 0 x=1.8733637 y=52.75 lc=0 0 0 lb='0.800';
175: fg=153 0 0 bg=153 0 0 x=2.0469637 y=52.0 lc=153 0 0 lb='L_hongkongensisHLHK9_NrdB';
176: fg=0 0 0 bg=0 0 0 x=1.9472587 y=53.5 lc=0 0 0 lb='0.970';
177: fg=153 0 0 bg=153 0 0 x=2.0380507 y=53.0 lc=153 0 0 lb='C_viol_ATCC12472_NrdB';
178: x=2.0065846 y=54.0 lb='L_nitroferrum2002_NrdB';
179: fg=0 0 0 bg=0 0 0 x=1.8043467 y=69.23633 lc=0 0 0 lb='0.959';
180: x=1.8193177 y=58.6875;
181: x=1.8615876 y=55.75;
182: fg=0 255 0 bg=0 255 0 x=2.0367186 y=55.0 lc=0 255 0 lb='A_marinaMBIC11017_NrdB';
183: fg=0 0 0 bg=0 0 0 x=2.0202248 y=56.5 lc=0 0 0 lb='0.999';
184: fg=153 0 0 bg=153 0 0 x=2.0522947 y=56.0 lc=153 0 0 lb='H_arsenicoxydans_NrdB';
185: x=2.0412426 y=57.0 lb='J_Marseille_NrdB';
186: fg=0 0 0 bg=0 0 0 x=1.8672227 y=61.625 lc=0 0 0;
187: x=1.9942787 y=58.75 lb='0.997';
188: fg=153 0 0 bg=153 0 0 x=1.9944447 y=58.0 lc=153 0 0 lb='B_avium_197N_NrdB';
189: fg=0 0 0 bg=0 0 0 x=2.0129006 y=59.5 lc=0 0 0;
190: fg=153 0 0 bg=153 0 0 x=2.0181987 y=59.0 lc=153 0 0 lb='B_bronchisept_RB50_NrdB';
191: x=2.0436647 y=60.0 lb='B_petriiDSM12804_NrdB';
192: fg=0 0 0 bg=0 0 0 x=1.9379997 y=64.5 lc=0 0 0 lb='0.976';
193: x=1.9520497 y=61.75 lb='0.813';
194: fg=153 0 0 bg=153 0 0 x=2.0166907 y=61.0 lc=153 0 0 lb='L_cholodniiSP6_NrdB';
195: fg=0 0 0 bg=0 0 0 x=1.9901047 y=62.5 lc=0 0 0 lb='0.976';
196: fg=153 0 0 bg=153 0 0 x=1.9901057 y=62.0 lc=153 0 0 lb='R_gelatinosus_PM1_NrdB';
197: x=1.9901057 y=63.0 lb='M_petroleiphilum_PM1_NrdB';
198: fg=0 0 0 bg=0 0 0 x=1.9734257 y=67.25 lc=0 0 0 lb='0.950';
199: x=1.9797097 y=64.875;
200: fg=153 0 0 bg=153 0 0 x=2.0237496 y=64.0 lc=153 0 0 lb='Acidovorax_JS42_NrdB';
201: fg=0 0 0 bg=0 0 0 x=1.9798397 y=65.75 lc=0 0 0;
202: fg=153 0 0 bg=153 0 0 x=2.0092428 y=65.0 lc=153 0 0 lb='A_av_citrulliAAC001_NrdB';
203: fg=0 0 0 bg=0 0 0 x=1.9916157 y=66.5 lc=0 0 0 lb='0.849';
204: fg=153 0 0 bg=153 0 0 x=2.0351157 y=66.0 lc=153 0 0 lb='C_testosteroni_KF1_NrdB';
205: x=2.0520246 y=67.0 lb='D_acidovorans_SPH1_NrdB';
206: fg=0 0 0 bg=0 0 0 x=1.9879417 y=69.625 lc=0 0 0;
207: x=2.0189326 y=68.5 lb='0.872';
208: fg=153 0 0 bg=153 0 0 x=2.0492978 y=68.0 lc=153 0 0 lb='R_ferrireduce_15236_NrdB';
209: x=2.1346097 y=69.0 lb='V_eiseniae_EF012_NrdB';
210: fg=0 0 0 bg=0 0 0 x=2.0102606 y=70.75 lc=0 0 0 lb='0.900';
211: fg=153 0 0 bg=153 0 0 x=2.0588138 y=70.0 lc=153 0 0 lb='V_paradoxusS110_NrdB';
212: fg=0 0 0 bg=0 0 0 x=2.0448048 y=71.5 lc=0 0 0 lb='0.932';
213: fg=153 0 0 bg=153 0 0 x=2.0629728 y=71.0 lc=153 0 0 lb='Polaromonas_JS666_NrdB';
214: x=2.1000597 y=72.0 lb='P_naphthaleniv_CJ2_NrdB';
215: fg=0 0 0 bg=0 0 0 x=1.8231597 y=79.78516 lc=0 0 0 lb='0.855';
216: x=1.8628078 y=74.453125 lb='0.957';
217: fg=153 0 0 bg=153 0 0 x=2.0067396 y=73.0 lc=153 0 0 lb='R_pickettii_12D_NrdB2';
218: fg=0 0 0 bg=0 0 0 x=1.8853047 y=75.90625 lc=0 0 0 lb='0.906';
219: fg=153 0 0 bg=153 0 0 x=1.8853587 y=74.0 lc=153 0 0 lb='R_solanacea_UW551_NrdB';
220: fg=0 0 0 bg=0 0 0 x=1.8963337 y=77.8125 lc=0 0 0;
221: x=1.9018297 y=75.875;
222: fg=153 0 0 bg=153 0 0 x=1.9018567 y=75.0 lc=153 0 0 lb='R_metallid_CH34_NrdB';
223: fg=0 0 0 bg=0 0 0 x=1.9073467 y=76.75 lc=0 0 0 lb='0.867';
224: fg=153 0 0 bg=153 0 0 x=1.9128307 y=76.0 lc=153 0 0 lb='R_solanacearumGMI100_NrdB';
225: fg=0 0 0 bg=0 0 0 x=1.9073477 y=77.5 lc=0 0 0;
226: fg=153 0 0 bg=153 0 0 x=1.9128687 y=77.0 lc=153 0 0 lb='R_pickettii_12J_NrdB';
227: x=1.9073488 y=78.0 lb='R_pickettii_12D_NrdB1';
228: fg=0 0 0 bg=0 0 0 x=1.8963346 y=79.75 lc=0 0 0;
229: fg=153 0 0 bg=153 0 0 x=1.9018497 y=79.0 lc=153 0 0 lb='R_eutropha_JMP134_NrdB';
230: fg=0 0 0 bg=0 0 0 x=1.8963357 y=80.5 lc=0 0 0;
231: fg=153 0 0 bg=153 0 0 x=1.8963367 y=80.0 lc=153 0 0 lb='R_eutropha_H16_NrdB';
232: x=1.8963367 y=81.0 lb='C_taiwanensis_NrdB';
233: fg=0 0 0 bg=0 0 0 x=1.8715287 y=85.11719 lc=0 0 0 lb='0.973';
234: fg=153 0 0 bg=153 0 0 x=1.9091957 y=82.0 lc=153 0 0 lb='BphymatumSTM815_NrdB';
235: fg=0 0 0 bg=0 0 0 x=1.8846297 y=88.234375 lc=0 0 0 lb='0.862';
236: fg=153 0 0 bg=153 0 0 x=1.8846527 y=83.0 lc=153 0 0 lb='B_ubonensisBu_NrdB';
237: fg=0 0 0 bg=0 0 0 x=1.8900437 y=93.46875 lc=0 0 0;
238: x=1.8953156 y=88.6875 lb='0.804';
239: x=1.9413646 y=85.625 lb='1.000';
240: fg=153 0 0 bg=153 0 0 x=1.9467317 y=84.0 lc=153 0 0 lb='BurkholderiaH160_NrdB';
241: fg=0 0 0 bg=0 0 0 x=1.9469807 y=87.25 lc=0 0 0;
242: x=1.9616207 y=85.75;
243: fg=153 0 0 bg=153 0 0 x=1.9698877 y=85.0 lc=153 0 0 lb='B_graminisC4D1M_NrdB';
244: fg=0 0 0 bg=0 0 0 x=2.1560547 y=86.5 lc=0 0 0 lb='1.000';
245: fg=153 0 0 bg=153 0 0 x=2.1618927 y=86.0 lc=153 0 0 lb='Polyn_QLWP1DMWA1_NrdB';
246: x=2.1836367 y=87.0 lb='P_necessariusSTIR1_NrdB';
247: fg=0 0 0 bg=0 0 0 x=1.9523487 y=88.75 lc=0 0 0;
248: fg=153 0 0 bg=153 0 0 x=1.9523497 y=88.0 lc=153 0 0 lb='B_xenovorans_LB400_NrdB';
249: fg=0 0 0 bg=0 0 0 x=1.9523497 y=89.5 lc=0 0 0;
250: fg=153 0 0 bg=153 0 0 x=1.9523507 y=89.0 lc=153 0 0 lb='B_fungorum_LB400_NrdB';
251: x=1.9523507 y=90.0 lb='B_phytofirmans_PsJN_NrdB';
252: fg=0 0 0 bg=0 0 0 x=1.9010507 y=91.75 lc=0 0 0;
253: fg=153 0 0 bg=153 0 0 x=1.9066397 y=91.0 lc=153 0 0 lb='B_dolosa_AUO158_NrdB';
254: fg=0 0 0 bg=0 0 0 x=1.9010516 y=92.5 lc=0 0 0;
255: fg=153 0 0 bg=153 0 0 x=1.9010527 y=92.0 lc=153 0 0 lb='B_multivorans_17616_NrdB';
256: x=1.9010527 y=93.0 lb='B_multivoransCGD2_NrdB';
257: fg=0 0 0 bg=0 0 0 x=1.8955177 y=98.25 lc=0 0 0;
258: x=1.9009287 y=95.5;
259: x=1.9172837 y=94.5 lb='0.943';
260: fg=153 0 0 bg=153 0 0 x=1.9227737 y=94.0 lc=153 0 0 lb='B_pseudom_K96243_NrdB';
261: x=1.9172847 y=95.0 lb='B_thailandens_E264_NrdB';
262: fg=0 0 0 bg=0 0 0 x=1.9009297 y=96.5 lc=0 0 0;
263: fg=153 0 0 bg=153 0 0 x=1.9009306 y=96.0 lc=153 0 0 lb='B_cepacia_R1808_NrdB';
264: x=1.9009306 y=97.0 lb='B_vietnamiensis_G4_NrdB';
265: fg=0 0 0 bg=0 0 0 x=1.9008917 y=101.0 lc=0 0 0;
266: x=1.9008946 y=99.5;
267: x=1.9008977 y=98.5;
268: fg=153 0 0 bg=153 0 0 x=1.9009007 y=98.0 lc=153 0 0 lb='B_cepacia_AMMD_NrdB';
269: x=1.9651977 y=99.0 lb='B_glumaeBGR1_NrdB1';
270: fg=0 0 0 bg=0 0 0 x=1.9008977 y=100.5 lc=0 0 0;
271: fg=153 0 0 bg=153 0 0 x=1.9009007 y=100.0 lc=153 0 0 lb='B_cepacia_R18194_NrdB';
272: x=1.9009007 y=101.0 lb='B_ambifariaMEX5_NrdB';
273: fg=0 0 0 bg=0 0 0 x=1.9008937 y=102.5 lc=0 0 0;
274: fg=153 0 0 bg=153 0 0 x=1.9008987 y=102.0 lc=153 0 0 lb='B_ambifariaIOP4010_NrdB';
275: x=1.9008957 y=103.0 lb='Burkholderia_383_NrdB';
276: fg=0 0 0 bg=0 0 0 x=5.7273555 y=111.34375 lc=0 0 0 lb='0.812';
277: x=5.7738247 y=113.5;
278: fg=255 0 255 bg=255 0 255 x=6.080116 y=114.0 lc=255 0 255 lb='L_intracell_PHEMN100_NrdB';
279: fg=153 0 0 bg=153 0 0 x=6.2286477 y=113.0 lc=153 0 0 lb='B_glumaeBGR1_NrdB2';
280: fg=0 0 0 bg=0 0 0 x=5.826308 y=109.1875 lc=0 0 0 lb='1.000';
281: x=5.8941097 y=111.125 lb='0.818';
282: fg=255 0 0 bg=255 0 0 x=6.2885995 y=112.0 lc=255 0 0 lb='S_degradans_240_NrdB2';
283: fg=0 0 0 bg=0 0 0 x=5.9317617 y=110.25 lc=0 0 0;
284: fg=255 0 0 bg=255 0 0 x=6.205744 y=111.0 lc=255 0 0 lb='Methylophaga_DMS010_NrdB';
285: fg=0 0 0 bg=0 0 0 x=5.972973 y=109.5 lc=0 0 0;
286: fg=255 0 0 bg=255 0 0 x=6.3056297 y=110.0 lc=255 0 0 lb='H_chejuensis_2396_NrdB';
287: x=6.190622 y=109.0 lb='Gammaproteobact5015_NrdB';
288: fg=0 0 0 bg=0 0 0 x=6.0624456 y=107.25 lc=0 0 0 lb='0.870';
289: fg=255 0 0 bg=255 0 0 x=6.1518435 y=108.0 lc=255 0 0 lb='Marinobacter_ELB17_NrdB';
290: fg=0 0 0 bg=0 0 0 x=6.100969 y=106.5 lc=0 0 0;
291: fg=255 0 0 bg=255 0 0 x=6.15333 y=107.0 lc=255 0 0 ft='Dialog-PLAIN-10' lb='M_aquaeolei_VT8_NrdB';
292: x=6.156408 y=106.0 lb='M_algicola_DG893_NrdB';
293: fg=0 0 0 bg=0 0 0 x=1.0074883 y=147.875 lc=0 0 0 lb='0.994';
294: fg=255 153 0 bg=255 153 0 x=1.3914053 y=147.0 lc=255 153 0 lb='Halobacterium_NRC1_NrdB';
295: fg=0 0 0 bg=0 0 0 x=1.1018233 y=148.75 lc=0 0 0;
296: fg=255 153 0 bg=255 153 0 x=1.3325763 y=148.0 lc=255 153 0 lb='H_borinquense11551_NrdB';
297: fg=0 0 0 bg=0 0 0 x=1.1902033 y=149.5 lc=0 0 0 lb='0.813';
298: fg=255 153 0 bg=255 153 0 x=1.3967783 y=149.0 lc=255 153 0 lb='N_magadii43099_NrdB';
299: x=1.3317413 y=150.0 lb='H_utahensis12940_NrdB';
edges
3: fg=0 255 255 w=2 sh=1 ip= < 4.6428895 146.0> dr=1 lc=0 0 0 lk=null lx=0 ly=0 ll=11 lv=0;
4: ip= < 4.6428895 145.0>;
2: ip= < 0.0530257 145.5> lb='1.000';
8: fg=0 0 0 ip= < 0.7349627 144.0>;
10: ip= < 0.8030297 143.0>;
13: fg=0 255 255 ip= < 1.2695957 142.0>;
15: ip= < 1.3017877 141.0>;
17: ip= < 1.3069746 140.0>;
18: ip= < 1.3069746 139.0>;
16: ip= < 1.3017877 139.5> lb='0.816';
14: ip= < 1.2695957 140.25> lb='0.905';
12: ip= < 1.1760237 141.125> lb='0.954';
20: ip= < 1.2408667 138.0>;
22: ip= < 1.2708097 137.0>;
24: ip= < 1.2857656 136.0>;
25: ip= < 1.2857656 135.0>;
23: ip= < 1.2708097 135.5>;
21: ip= < 1.2408667 136.25> lb='0.852';
19: ip= < 1.1760237 137.125> lb='0.878';
11: ip= < 0.8030297 139.125> lb='1.000';
9: fg=0 0 0 ip= < 0.7349627 141.0625>;
7: ip= < 0.6776187 142.53125>;
27: fg=0 153 153 ip= < 0.7129717 134.0>;
29: fg=0 0 0 ip= < 0.8157317 131.0>;
31: fg=102 102 255 ip= < 0.9180837 132.0>;
32: ip= < 0.9180837 133.0>;
30: ip= < 0.8157317 132.5> lb='0.919';
28: fg=0 0 0 ip= < 0.7129717 131.75> lb='0.935';
26: ip= < 0.6776187 132.875>;
6: ip= < 0.4680487 137.70312> lb='0.926';
36: fg=0 0 255 ip= < 1.3124367 117.0>;
40: ip= < 1.4183437 118.0>;
41: ip= < 1.4183437 119.0>;
39: ip= < 1.3872457 118.5> lb='0.824';
43: ip= < 1.4353887 120.0>;
44: ip= < 1.4353887 121.0>;
42: ip= < 1.3872457 120.5>;
38: ip= < 1.3323717 119.5> lb='0.942';
46: ip= < 1.3793807 122.0>;
48: fg=0 0 0 ip= < 1.4429187 123.0>;
50: fg=153 153 0 ip= < 1.4807887 124.0>;
52: ip= < 1.5106547 125.0>;
55: ip= < 1.5868967 126.0>;
57: ip= < 1.6124547 127.0>;
58: ip= < 1.6124547 128.0>;
56: ip= < 1.5868967 127.5> lb='0.800';
54: ip= < 1.5395517 126.75> lb='0.933';
60: ip= < 1.5616227 129.0>;
61: ip= < 1.5616227 130.0>;
59: ip= < 1.5395517 129.5>;
53: ip= < 1.5106547 128.125> lb='0.828';
51: ip= < 1.4807887 126.5625> lb='0.868';
49: ip= < 1.4429187 125.28125> lb='0.827';
47: fg=0 0 0 ip= < 1.3793807 124.140625> lb='0.927';
45: ip= < 1.3323717 123.07031> lb='0.897';
37: ip= < 1.3124367 121.28516>;
35: ip= < 1.1466817 119.14258> lb='0.993';
63: fg=255 0 0 ip= < 1.2030348 115.0>;
64: ip= < 1.2030348 116.0>;
62: ip= < 1.1466817 115.5>;
34: fg=0 0 0 ip= < 0.9671517 117.32129> lb='0.961';
68: fg=255 0 0 ip= < 1.3061407 46.0>;
71: ip= < 1.6091577 39.0>;
73: ip= < 1.6091588 40.0>;
74: ip= < 1.6091588 41.0>;
72: ip= < 1.6091577 40.5>;
70: ip= < 1.3712807 39.75> lb='1.000';
77: ip= < 1.5213717 42.0>;
78: ip= < 1.5213717 43.0>;
76: ip= < 1.5158807 42.5>;
80: ip= < 1.5158817 44.0>;
81: ip= < 1.5158817 45.0>;
79: ip= < 1.5158807 44.5>;
75: ip= < 1.3712807 43.5> lb='0.997';
69: ip= < 1.3061407 41.625> lb='0.905';
67: ip= < 1.2699037 43.8125>;
85: ip= < 1.4842867 37.0>;
86: ip= < 1.4842867 38.0>;
84: ip= < 1.4228507 37.5> lb='0.878';
88: ip= < 1.5145447 35.0>;
89: ip= < 1.5145447 36.0>;
87: ip= < 1.4228507 35.5> lb='0.935';
83: ip= < 1.3278717 36.5> lb='0.955';
91: ip= < 1.3763317 34.0>;
95: ip= < 1.6627597 28.0>;
97: ip= < 1.7132487 29.0>;
99: ip= < 1.7249846 30.0>;
101: ip= < 1.7249857 31.0>;
103: ip= < 1.7249867 32.0>;
104: ip= < 1.7249867 33.0>;
102: ip= < 1.7249857 32.5>;
100: ip= < 1.7249846 31.75>;
98: ip= < 1.7132487 30.875> lb='0.829';
96: ip= < 1.6627597 29.9375> lb='0.936';
94: ip= < 1.6039797 28.96875> lb='0.887';
107: ip= < 1.8398987 10.0>;
108: ip= < 1.8398987 11.0>;
106: ip= < 1.6752127 10.5> lb='1.000';
110: ip= < 1.7593727 12.0>;
112: ip= < 1.8011076 13.0>;
115: ip= < 1.8458517 14.0>;
117: ip= < 1.8548717 15.0>;
118: ip= < 1.8548717 16.0>;
116: ip= < 1.8458517 15.5>;
114: ip= < 1.8173797 14.75> lb='0.922';
121: ip= < 1.8974177 17.0>;
123: ip= < 1.8974187 18.0>;
125: ip= < 1.8974197 19.0>;
126: ip= < 1.8974197 20.0>;
124: ip= < 1.8974187 19.5>;
122: ip= < 1.8974177 18.75>;
120: ip= < 1.8925937 17.875>;
128: ip= < 1.9152057 21.0>;
131: ip= < 1.9478487 22.0>;
133: ip= < 1.9529527 23.0>;
135: ip= < 1.9529537 24.0>;
136: ip= < 1.9529537 25.0>;
134: ip= < 1.9529527 24.5>;
132: ip= < 1.9478487 23.75> lb='0.868';
130: ip= < 1.9427497 22.875>;
138: ip= < 1.9478617 26.0>;
139: ip= < 1.9478617 27.0>;
137: ip= < 1.9427497 26.5>;
129: ip= < 1.9152057 24.6875> lb='0.958';
127: ip= < 1.8925937 22.84375>;
119: ip= < 1.8173797 20.359375> lb='0.997';
113: ip= < 1.8011076 17.554688>;
111: ip= < 1.7593727 15.277344> lb='0.887';
109: ip= < 1.6752127 13.638672> lb='0.985';
105: ip= < 1.6039797 12.069336> lb='0.957';
93: ip= < 1.5612957 20.519043>;
141: ip= < 1.6069016 9.0>;
143: ip= < 1.6507148 8.0>;
145: ip= < 1.6835897 7.0>;
147: ip= < 1.7077887 6.0>;
149: ip= < 1.7392046 5.0>;
151: ip= < 1.7694387 4.0>;
153: ip= < 1.7899047 3.0>;
155: ip= < 1.8684016 2.0>;
156: ip= < 1.8684016 1.0>;
154: ip= < 1.7899047 1.5> lb='0.993';
152: ip= < 1.7694387 2.25>;
150: ip= < 1.7392046 3.125> lb='0.884';
148: ip= < 1.7077887 4.0625>;
146: ip= < 1.6835897 5.03125>;
144: ip= < 1.6507148 6.015625> lb='0.831';
142: ip= < 1.6069016 7.0078125>;
140: ip= < 1.5612957 8.003906> lb='0.893';
92: ip= < 1.3763317 14.261475> lb='0.997';
90: ip= < 1.3278717 24.130737>;
82: ip= < 1.2699037 30.315369>;
66: ip= < 1.1962097 37.063934>;
160: ip= < 1.8189067 104.0>;
161: ip= < 1.8189067 105.0>;
159: ip= < 1.5543127 104.5> lb='0.998';
164: fg=153 0 0 ip= < 1.7955437 47.0>;
166: ip= < 1.8818938 48.0>;
167: ip= < 1.8818938 49.0>;
165: ip= < 1.7955437 48.5> lb='0.988';
163: ip= < 1.7185117 47.75> lb='0.936';
170: ip= < 1.7897037 50.0>;
172: ip= < 1.8217897 51.0>;
174: ip= < 1.8733637 52.0>;
176: ip= < 1.9472587 53.0>;
177: ip= < 1.9472587 54.0>;
175: ip= < 1.8733637 53.5> lb='0.970';
173: ip= < 1.8217897 52.75> lb='0.800';
171: ip= < 1.7897037 51.875>;
169: ip= < 1.7465377 50.9375> lb='0.837';
181: fg=0 255 0 ip= < 1.8615876 55.0>;
183: fg=153 0 0 ip= < 2.0202248 56.0>;
184: ip= < 2.0202248 57.0>;
182: ip= < 1.8615876 56.5> lb='0.999';
180: fg=0 0 0 ip= < 1.8193177 55.75>;
187: fg=153 0 0 ip= < 1.9942787 58.0>;
189: ip= < 2.0129006 59.0>;
190: ip= < 2.0129006 60.0>;
188: ip= < 1.9942787 59.5>;
186: ip= < 1.8672227 58.75> lb='0.997';
193: ip= < 1.9520497 61.0>;
195: ip= < 1.9901047 62.0>;
196: ip= < 1.9901047 63.0>;
194: ip= < 1.9520497 62.5> lb='0.976';
192: ip= < 1.9379997 61.75> lb='0.813';
199: ip= < 1.9797097 64.0>;
201: ip= < 1.9798397 65.0>;
203: ip= < 1.9916157 66.0>;
204: ip= < 1.9916157 67.0>;
202: ip= < 1.9798397 66.5> lb='0.849';
200: ip= < 1.9797097 65.75>;
198: ip= < 1.9734257 64.875>;
207: ip= < 2.0189326 68.0>;
208: ip= < 2.0189326 69.0>;
206: ip= < 1.9879417 68.5> lb='0.872';
210: ip= < 2.0102606 70.0>;
212: ip= < 2.0448048 71.0>;
213: ip= < 2.0448048 72.0>;
211: ip= < 2.0102606 71.5> lb='0.932';
209: ip= < 1.9879417 70.75> lb='0.900';
205: ip= < 1.9734257 69.625>;
197: ip= < 1.9379997 67.25> lb='0.950';
191: ip= < 1.8672227 64.5> lb='0.976';
185: ip= < 1.8193177 61.625>;
179: fg=0 0 0 ip= < 1.8043467 58.6875>;
216: fg=153 0 0 ip= < 1.8628078 73.0>;
218: ip= < 1.8853047 74.0>;
221: ip= < 1.9018297 75.0>;
223: ip= < 1.9073467 76.0>;
225: ip= < 1.9073477 77.0>;
226: ip= < 1.9073477 78.0>;
224: ip= < 1.9073467 77.5>;
222: ip= < 1.9018297 76.75> lb='0.867';
220: ip= < 1.8963337 75.875>;
228: ip= < 1.8963346 79.0>;
230: ip= < 1.8963357 80.0>;
231: ip= < 1.8963357 81.0>;
229: ip= < 1.8963346 80.5>;
227: ip= < 1.8963337 79.75>;
219: ip= < 1.8853047 77.8125>;
217: ip= < 1.8628078 75.90625> lb='0.906';
215: ip= < 1.8231597 74.453125> lb='0.957';
233: ip= < 1.8715287 82.0>;
235: ip= < 1.8846297 83.0>;
239: ip= < 1.9413646 84.0>;
242: ip= < 1.9616207 85.0>;
244: ip= < 2.1560547 86.0>;
245: ip= < 2.1560547 87.0>;
243: ip= < 1.9616207 86.5> lb='1.000';
241: ip= < 1.9469807 85.75>;
247: ip= < 1.9523487 88.0>;
249: ip= < 1.9523497 89.0>;
250: ip= < 1.9523497 90.0>;
248: ip= < 1.9523487 89.5>;
246: ip= < 1.9469807 88.75>;
240: ip= < 1.9413646 87.25>;
238: ip= < 1.8953156 85.625> lb='1.000';
252: ip= < 1.9010507 91.0>;
254: ip= < 1.9010516 92.0>;
255: ip= < 1.9010516 93.0>;
253: ip= < 1.9010507 92.5>;
251: ip= < 1.8953156 91.75>;
237: ip= < 1.8900437 88.6875> lb='0.804';
259: ip= < 1.9172837 94.0>;
260: ip= < 1.9172837 95.0>;
258: ip= < 1.9009287 94.5> lb='0.943';
262: ip= < 1.9009297 96.0>;
263: ip= < 1.9009297 97.0>;
261: ip= < 1.9009287 96.5>;
257: ip= < 1.8955177 95.5>;
267: ip= < 1.9008977 98.0>;
268: ip= < 1.9008977 99.0>;
266: ip= < 1.9008946 98.5>;
270: ip= < 1.9008977 100.0>;
271: ip= < 1.9008977 101.0>;
269: ip= < 1.9008946 100.5>;
265: ip= < 1.9008917 99.5>;
273: ip= < 1.9008937 102.0>;
274: ip= < 1.9008937 103.0>;
272: ip= < 1.9008917 102.5>;
264: ip= < 1.8955177 101.0>;
256: ip= < 1.8900437 98.25>;
236: ip= < 1.8846297 93.46875>;
234: ip= < 1.8715287 88.234375> lb='0.862';
232: ip= < 1.8231597 85.11719> lb='0.973';
214: ip= < 1.8043467 79.78516> lb='0.855';
178: fg=0 0 0 ip= < 1.7465377 69.23633> lb='0.959';
168: ip= < 1.7185117 60.086914>;
162: ip= < 1.5543127 53.918457> lb='0.928';
158: ip= < 1.4131417 79.20923> lb='0.834';
277: fg=255 0 255 ip= < 5.7738247 114.0>;
278: fg=153 0 0 ip= < 5.7738247 113.0>;
276: fg=0 0 0 ip= < 5.7273555 113.5>;
281: fg=255 0 0 ip= < 5.8941097 112.0>;
283: ip= < 5.9317617 111.0>;
285: ip= < 5.972973 110.0>;
286: ip= < 5.972973 109.0>;
284: ip= < 5.9317617 109.5>;
282: ip= < 5.8941097 110.25>;
280: ip= < 5.826308 111.125> lb='0.818';
288: ip= < 6.0624456 108.0>;
290: ip= < 6.100969 107.0>;
291: ip= < 6.100969 106.0>;
289: ip= < 6.0624456 106.5>;
287: ip= < 5.826308 107.25> lb='0.870';
279: ip= < 5.7273555 109.1875> lb='1.000';
275: fg=0 0 0 ip= < 1.4131417 111.34375> lb='0.812';
157: ip= < 1.1962097 95.27649> lb='1.000';
65: ip= < 0.9671517 66.17021> lb='0.942';
33: ip= < 0.4680487 91.74575> lb='0.955';
5: ip= < 0.0530257 114.72444> lb='0.995';
1: ip= < 0.0 130.11221> lb='0.817';
293: fg=255 153 0 ip= < 1.0074883 147.0>;
295: ip= < 1.1018233 148.0>;
297: ip= < 1.1902033 149.0>;
298: ip= < 1.1902033 150.0>;
296: ip= < 1.1018233 149.5> lb='0.813';
294: ip= < 1.0074883 148.75>;
292: ip= < 0.0 147.875> lb='0.994';
}
{DENDRO
root=1
drawer=RectangularPhylogram
toscale=true
radiallabels=false
collapsed=0
trans=angle:0.0 scaleX:204.26192 scaleY:15.080002 flipH:0 flipV:0 leftMargin:790 rightMargin:790 topMargin:535 bottomMargin:535;
}
