# Supplementary material for: Ribonucleotide reduction - horizontal transfer of a required function spans all three domains
Source: BMC Evol Biol. 2010 Dec 10;10:383. doi: 10.1186/1471-2148-10-383 (PMC3019208; doi:10.1186/1471-2148-10-383)
Supplement: Additional file 1 — All PhyML trees in Dendroscope format. This file is a gzipped tar archive containing all maximum likelihood trees presented here plus three additional trees from the class I radical-generating subunit (NrdB/F), in Dendroscope format. Individual files can be opened and read using dendroscope [76], which is available for download from: http://www.dendroscope.org/. Files have long informative names in which individual parts are separated by periods. First comes the name of the protein, second the name of the sequence selection, third the name of the alignment program (probcons in all cases), fourth the name of the site selection (wa00 in all cases) and fifth the PhyML parameters. See additional file 2 for descriptions of trees. [file 1471-2148-10-383-S1.GZ › NrdA.eukaryotes_and_sisters02.probcons.wa00.UL3MIXGAMMA8SPR.noaccno.cdendro]

#DENDROSCOPE
{TREE 'Tree1'
((A_capsulatum51196_NrdA:0.338055,(B_bacteriovorusHD100_NrdA:0.56445,(G_obscuriglobus2246_NrdA:0.31877,((((Micromonospora_39149_NrdA:0.067412,(S_tropica_CNB440_NrdA:0.026804,S_arenicola_CNS205_NrdA:0.020607)0.985000:0.052689)0.997000:0.195593,(Acellulolyticus_11B_NrdA:0.307342,(C_acidiphila44928_NrdA:0.209824,K_sedentarius20547_NrdA:0.404287)0.555000:0.042838)0.687000:0.052863)0.993000:0.148467,((((S_clavuligerus27064_NrdA:0.044294,S_jumonjinensis_NrdA:0.12944)0.824000:0.038383,(S_pristinaespir25486_NrdA:0.118004,(S_microflavus_NrdA:0.101151,(S_griseusNBRC13350_NrdA:0.063225,StreptomycesMg1_NrdA:0.093982)0.273000:0.033558)0.159000:0.019439)0.232000:0.014682)0.810000:0.024204,(S_avermit_MA4680_NrdA:0.059111,(S_sviceus29083_NrdA:0.04574,(S_coelicolor_A3_2_NrdA:0.08266,StreptomycesSPB74_NrdA:0.169666)0.906000:0.039549)0.877000:0.028545)0.850000:0.027366)1.000000:0.424684,(S_nassauensis44728_NrdA:0.406022,S_roseum_DSM_43021_NrdA:0.309818)0.990000:0.174597)0.932000:0.108437)1.000000:0.249861,((P_pacifica_SIR1_NrdA:0.790109,S_cellulosumSoce56_NrdA:0.254769)0.905000:0.115786,((M_xanthus_DK_1622_NrdA:0.152644,S_aurantiaca_DW431_NrdA:0.144882)0.997000:0.166861,(S_maltophilia_R5513_NrdA1:0.045638,(S_maltophiliaK279a_NrdA1:0.006997,StenotrophomonaSKA14_NrdA2:0.006861):0.028742)0.867000:0.39353)1.000000:0.074045)0.379000:0.125636)0.979000:0.056256)0.808000:0.075247)0.755000:0.106548)0.841000:1.1890296,(((P_bursaria_Chv_1_NrdA:0.038516,(Chlorella_virus_AR15_NrdA:0.01719,Chlorella_virus_NY2A_NrdA:0.038191)0.960000:0.040692)0.993000:0.169985,(Acanthoc_chlor_vir_1_NrdA:0.200323,(Chlorella_virusMT325_NrdA:0.020167,Chlorella_virus_FR48_NrdA:1.67E-4)1.000000:0.133191)0.977000:0.130785)1.000000:0.994179,(V_campbelliiAND4_NrdA1:0.983277,(OstreococcusVOsV5_NrdA:0.877651,((A_polyph_mimivirus_NrdA:1.884612,(E_cuniculi_GBM1_NrdA:1.246247,H_zea_virus_1_NrdA:1.163003)0.329000:0.114652)0.885000:0.098159,(M_domesticaSGHV_NrdA:0.665005,((Shrimp_w_sp_sy_v_NrdA:1.641585,((Trichoplusia_ni_SNPV_NrdA:0.126826,C_chalcites_virus_NrdA:0.141045)1.000000:0.846526,((E_pseudoc_nphvir_NrdA:0.320258,(E_obliqua_nphv_NrdA:0.511089,Orgyia_leucostigmaNP_NrdA:0.386568)0.437000:0.048001)1.000000:0.258434,((M_conf_nphv_A_NrdA:0.098056,M_conf_nphv_B_NrdA:0.030366)1.000000:0.766557,(A_segetum_NPHV_NrdA:0.216097,Agrotis_ipsilonNPHV_NrdA:0.117244)0.997000:0.21329)0.610000:0.097789)0.843000:0.131912)0.996000:0.359406)0.948000:0.159523,((((((I_scapularis_NrdA:0.264432,(((S_purpuratus_NrdA:0.281404,Branchio_floridae_NrdA:0.229518)0.952000:0.067083,(((D_rerio_NrdA:0.059358,Salmo_salar_NrdA:0.108999)0.969000:0.057189,((X_laevis_NrdA:0.047453,X_SiluranaTropicalis_NrdA:0.011186)1.000000:0.102142,((O_anatinus_NrdA:0.04102,((Macaca_mulatta_NrdA:0.006848,(P_pygmaeus_NrdA:0.003408,(H_sapiens_NrdA:0.003419,P_troglodytes_NrdA:1.0E-6)0.000000:1.0E-6)0.765000:0.003486)0.947000:0.01394,(((Fido_NrdA:1.0E-6,Fido_NrdAiso:1.0E-6)0.923000:0.007049,(Equus_caballus_NrdA:0.01969,(M_musculus_NrdA:0.007102,R_norvegicus_NrdA:0.00345)0.893000:0.010036)0.787000:0.005536)0.000000:1.5E-5,(Bos_taurus_NrdA:1.57E-4,(Bos_taurus_NrdAiso:0.098338,M_domestica_NrdA:0.107911)0.477000:0.047928)0.879000:0.028604)0.488000:0.003572)0.881000:0.01383)0.963000:0.033914,(G_gallus_NrdA:0.029344,Taeniopygia_guttata_NrdA:0.31665)0.827000:0.015108)0.961000:0.059219)0.125000:0.020021)0.966000:0.08323,(Swinepox_virus_NrdA:0.759456,(Ectromelia_virus_NrdA:0.015099,(Variola_virus_NrdA:0.010455,((Camelpox_virus_M96_NrdA:1.0E-6,Camelpox_virus_CMS_NrdA:0.003467)0.928000:0.006934,(Taterapox_virus_NrdA:1.0E-6,(Cowpox_virus_NrdA:0.010389,(Vaccinia_V_Ankara_NrdA:1.0E-6,(Vac_virus_WR_NrdA:1.0E-6,(Vaccinia_Acambis_NrdA:1.0E-6,(Vaccinia_virusLister_NrdA:1.0E-6,(Monkeypox_virus_Z96I_NrdA:0.028134,Vaccinia_v_TianTan_NrdA:0.003423)0.000000:1.0E-6)0.000000:1.0E-6)0.000000:1.0E-6)0.000000:1.0E-6)0.890000:0.006856)0.771000:0.003436)0.000000:1.0E-6)0.778000:0.003293)0.824000:0.031918)0.997000:0.239284)1.000000:0.26242)0.941000:0.064819)0.731000:0.01452,(((A_pisum_NrdA:0.033518,A_pisum_NrdAiso:0.100338)1.000000:0.88623,(Nasonia_vitripennis_NrdA:0.518281,(T_castaneum_NrdA1:0.182179,T_castaneum_NrdA2:0.777753)0.998000:0.199265)0.163000:0.047708)0.786000:0.063154,(P_humanuscorporis_NrdA:0.250911,(S_litura_nphv_NrdA:0.605888,((((D_yakuba_NrdA:3.1E-5,(D_erecta_NrdA:0.013515,(D_melanogaster_NrdA:0.003373,(D_simulans_NrdA:1.0E-6,D_sechellia_NrdA:0.003319)0.883000:0.006666)0.868000:0.006789)0.893000:0.006684)0.993000:0.040217,(D_ananassae_NrdA:0.025829,(D_persimilis_NrdA:0.061727,D_willistoni_NrdA:0.125039)0.831000:0.029735)0.667000:0.01467)0.958000:0.04031,(D_grimshawi_NrdA:0.079399,(D_virilis_NrdA:0.053823,D_mojavensis_NrdA:0.060924)0.000000:0.012672)0.869000:0.034815)1.000000:0.211838,(A_gambiae_str_PEST_NrdA:0.105662,(A_aegypti_NrdA:0.056954,C_quinquefasciatus_NrdA:0.066194)0.882000:0.025645)0.978000:0.071219)0.573000:0.062734)0.936000:0.063465)0.076000:0.029251)0.983000:0.093204)0.932000:0.045457)0.449000:0.042243,(Hydra_magnipapillata_NrdA:0.370139,(N_vectensis_NrdA:0.246981,T_adhaerens_NrdA:0.253125)0.415000:0.033281)0.746000:0.031364)0.966000:0.061891,(C_herpesvirus3_NrdA:1.07706,(C_elegans_NrdA:0.026202,C_briggsaeAF16_NrdA:0.053705)0.999000:0.315871)0.853000:0.095832)0.939000:0.074331,(M_brevicollis_MX1_NrdA:0.353095,(((((((P_marneffei18224_NrdA:0.010371,Tstipitatus10500_NrdA:0.013399)0.992000:0.051289,((A_clavatus_NRRL_1_NrdA:0.017277,(A_fumigatus_Af293_NrdA:0.0034,N_fischeri_181_NrdA:0.006775)0.898000:0.010798)0.285000:0.01013,(P_chrysogenum541255_NrdA:0.049643,((A_nidulans_FGSC_A4_NrdA:0.039388,(A_oryzaeRIB40_NrdA:1.0E-6,A_flavusNRRL3357_NrdA:1.0E-6)0.987000:0.035938)0.862000:0.013999,(A_niger_CBS_51388_NrdA:0.028808,A_terreus_NIH2624_NrdA:0.023581)0.909000:0.016544)0.756000:0.010096)0.264000:0.008665)0.953000:0.029815)0.979000:0.046483,((A_capsulatusG186AR_NrdA:0.036481,(P_brasiliensisPb03_NrdA:1.0E-6,P_brasiliensisPb18_NrdA:1.0E-6)0.920000:0.021826)0.995000:0.063628,(C_immitis_RS_NrdA:0.020283,U_reesii1704_NrdA:0.017979)0.929000:0.037679)0.665000:0.021373)0.952000:0.03388,((S_sclerotiorum_1980_NrdA:0.013285,B_fuckeliana_B0510_NrdA:4.8E-5)1.000000:0.105825,((P_nodorum_SN15_NrdA:0.048668,P_triticiPt1CBFP_NrdA:0.016076)1.000000:0.158948,(N_crassa_OR74A_NrdA:0.108859,((G_zeae_PH1_NrdA:0.053951,(G_moniliformis_NrdA:2.6E-5,F_oxysporum_NrdA:0.003391)0.952000:0.04161)0.996000:0.074009,(M_grisea_7015_NrdA:0.082009,(C_globosum_14851_NrdA:0.033353,P_anserinaDSM980_NrdA:0.060574)0.137000:0.011774)0.836000:0.011556)0.901000:0.033801)0.992000:0.082051)0.825000:0.023753)0.431000:0.009115)1.000000:0.133906,(Y_lipolytica_CLIB99_NrdA1:0.313466,(((L_elongisporusYB4239_NrdA2:0.079546,(C_albicans_SC5314_NrdA1:0.006983,C_dubliniensis_CD36_NrdA2:0.006432)0.995000:0.068291)0.987000:0.058337,(P_stipitis_CBS_6054_NrdA2:0.074627,(D_hansenii_CBS767_NrdA2:0.094346,P_guilliermondi_6260_NrdA2:0.048349)0.619000:0.011244)0.913000:0.025615)0.994000:0.089747,(P_pastoris_GS115_NrdA1:0.089263,((E_gossypii_NrdA1:0.117613,K_lactis_NRRLY1140_NrdA1:0.130922)0.904000:0.030272,((V_polyspora_70294_NrdA1:0.086441,V_polyspora_70294_NrdA2:0.083216)0.997000:0.096424,(C_glabrata_CBS138_NrdA:0.096735,((S_cerevisiaeRM111a_NrdA2:0.00348,(S_cerevisiaeS288c_NrdA2:1.0E-6,S_cerevisiae_YJM789_NrdA2:1.0E-6)0.000000:1.0E-6)1.000000:0.173997,(S_cerevisiaeS288c_NrdA1:1.0E-6,S_cerevisiae_YJM789_NrdA1:0.003413)0.986000:0.056485)0.540000:0.031535)0.995000:0.086183)0.955000:0.058873)0.990000:0.086076)0.844000:0.040018)0.998000:0.118165)0.877000:0.052559)0.519000:0.022708,(Y_lipolytica_CLIB99_NrdA2:0.866251,(S_pombe_NrdA:0.144948,S_japonicus_yFS275_NrdA:0.141082)0.996000:0.170568)0.677000:0.068681)0.060000:0.030771,((U_maydis_521_NrdA:0.127129,M_globosaCBS7966_NrdA:0.147167)0.998000:0.146267,(C_neofor_n_B3501A_NrdA:0.299364,(C_cinerea_okay_7_130_NrdA:0.049982,L_bicolorS238NH82_NrdA:0.109937)0.996000:0.153009)0.972000:0.112903)0.314000:0.046677)0.998000:0.10501)0.674000:0.051488)0.876000:0.041327,(((P_tetraurelia_NrdA1:0.813142,(E_siliculosus_v_NrdA:1.353824,((Phyt_ramorum_NrdA:0.034115,(Phyt_sojae_NrdA:0.028135,P_infestans_NrdA:0.049725)0.408000:0.018538)1.000000:0.422676,(TpseudonanaCCMP1335_NrdA1:0.414191,((A_anophagefferens_NrdA1:0.004398,(A_anophagefferens_NrdA2:0.006818,A_anophagefferens_NrdA3:1.0E-6)0.995000:0.053363)1.000000:0.384058,(F_irregularis_v_a_NrdA:0.309007,Feldmanniavirus_NrdA:0.322247)1.000000:0.615203)0.729000:0.104922)0.068000:0.045499)0.890000:0.066718)0.322000:0.055219)0.235000:0.062367,((((P_yoelii_17XNL_NrdA:0.011354,P_berghei_ANKA_NrdA:0.002781)0.252000:0.025743,((P_falciparum_3D7_NrdA:1.0E-6,P_falcip_Gambia_NrdA:0.053871)0.938000:0.021773,(Plasmodium_vivax_NrdA:0.008655,P_knowlesiH_NrdA:0.027868)0.968000:0.026205)0.654000:0.018368)1.000000:0.273321,(Babesia_bovis_NrdA:0.155539,(Theileria_parva_NrdA:0.018716,T_annulata_Ankara_NrdA:0.019686)0.998000:0.208638)1.000000:0.234558)0.952000:0.103721,(T_gondiiME49_NrdA:0.392502,(C_parvum_Iowa_II_NrdA:0.249773,C_murisRN66_NrdA:0.163599)1.000000:0.300303)0.948000:0.110831)0.997000:0.141553)0.318000:0.033824,((Cy_merolae_NrdA:0.495599,(C_reinhardtii_NrdA:0.300732,((O_lucimarinusCCE9901_NrdA:0.048004,(M_pusilla_CCMP1545_NrdA:0.07923,Micromonas_RCC299_NrdA:0.076356)0.335000:0.037615)1.000000:0.237487,((P_patens_NrdA:0.072915,P_patens_NrdAiso:0.057231)0.999000:0.13668,((Populus_trichocarpa_NrdA2:0.1212,Ricinus_communis_NrdA:0.133892)0.989000:0.087122,(A_thaliana_NrdA:0.146809,(((Populus_trichocarpa_NrdA1:0.031653,Populus_trichocarpa_NrdA3:0.034265)0.996000:0.049547,((V_vinifera_NrdA:0.085113,(N_tabacum_NrdA1:0.077772,N_tabacum_NrdA:0.049652)0.965000:0.032092)0.499000:0.005626,(G_max_NrdA:0.031705,G_max_NrdA1:0.105117)0.896000:0.016996)0.820000:0.009206)0.882000:0.017694,(M_acuminata_NrdA:0.073499,(O_sativa_jp_NrdA1:0.132163,(O_sativa_jp_NrdA2:0.003713,Oryza_sativa_indica_NrdA:0.003155)0.987000:0.065535)0.993000:0.075923)0.644000:0.006635)0.864000:0.019817)0.726000:0.023319)0.997000:0.121661)0.977000:0.109562)0.847000:0.053143)0.989000:0.142492)0.954000:0.099268,(((Tenacibaculum_MED152_NrdA:0.185416,((Cellulophaga_MED134_NrdA:0.1624,(C_atlanticus_2559_NrdA:0.071733,((K_algicidaOT1_NrdA:0.03921,(F_bacterium_HTCC217_NrdA:0.080988,R_biformata_HTCC250_NrdA:0.107988)0.982000:0.057406)0.969000:0.058114,(P_torquis_700755_NrdA:0.142345,G_frosetii_KT0803_NrdA:0.118806)0.879000:0.033217)0.573000:0.025791)0.932000:0.050327)0.803000:0.036325,(F_bacterium_BBFL7_NrdA:0.173293,(F_bacterium_BAL38_NrdA:0.082809,(F_johnsoniae_UW101_NrdA2:0.06921,F_psychroph_JIP02_86_NrdA:0.107777)0.179000:0.035642)0.996000:0.108358)0.663000:0.029464)0.807000:0.058037)1.000000:0.359941,((M_marina_23134_NrdA:0.27024,(Algoriphagus_PR1_NrdA:0.318133,(D_fermentans18053_NrdA:0.225455,S_linguale_DSM_74_NrdA:0.120457)0.971000:0.071219)0.839000:0.023213)0.950000:0.062435,((C_hutchinsonii_33406_NrdA:0.219935,(C_pinensis2588_NrdA2:0.185879,(Pedobacter_BAL39_NrdA:0.028378,P_heparinus2366_NrdA:0.020764)1.000000:0.183675)0.999000:0.158218)0.895000:0.047561,(C_P_amoebophila_UWE25_NrdA:0.502311,A_asiaticus5a2_NrdA:0.272297)0.880000:0.055186)0.877000:0.038006)0.491000:0.02121)0.975000:0.105205,(D_discoideum_AX4_NrdA:0.518402,N_gruberi_NrdA:0.597268)0.292000:0.047838)0.894000:0.050823)0.945000:0.053814)0.949000:0.065591)0.968000:0.09625,((P_pastoris_GS115_NrdA2:1.092307,((E_gossypii_NrdA2:0.415192,K_lactis_NRRLY1140_NrdA2:0.348778)1.000000:0.283294,(P_guilliermondi_6260_NrdA1:0.557117,(P_stipitis_CBS_6054_NrdA1:0.305517,(D_hansenii_CBS767_NrdA1:0.332305,(L_elongisporusYB4239_NrdA1:0.338114,(C_albicans_SC5314_NrdA2:0.011165,C_dubliniensis_CD36_NrdA1:0.039766)1.000000:0.295391)0.960000:0.11167)0.696000:0.047445)0.553000:0.08288)0.999000:0.217299)0.633000:0.074148)0.999000:0.227589,(TpseudonanaCCMP1335_NrdA2:0.888547,((Leishm_braziliensis_NrdA:0.033328,(L_major_Friedlin_NrdA:0.009795,L_infantum_JPCM5_NrdA:0.003794)0.941000:0.038387)1.000000:0.280494,(Trypanosoma_cruzi_NrdA:0.2432,(T_brucei_TREU927_NrdA:3.5E-5,T_brucei_brucei_NrdA:0.017317)1.000000:0.320499)0.243000:0.091654)0.999000:0.286043)0.807000:0.095587)0.827000:0.043009)0.961000:0.076041)0.140000:0.016127)0.854000:0.046214)0.873000:0.070653)0.396000:0.059102)0.680000:0.278978)1.000000:0.7425624);
}
{GRAPHVIEW
nnodes=499 nedges=498
nodes
54:  x=2.0490336 y=27.5 bg=0 0 0 fg=0 0 0 lc=0 0 0 fx=1 lk=null ll=7 lv=1 lx=0 ly=0 nh=2 nw=2 sh=0 w=1;
55: lb='S_maltophiliaK279a_NrdA1' ft='Dialog-10' x=2.0560305 y=27.0 bg=0 0 0 fg=0 0 0 lc=0 0 0 ;
56: lb='StenotrophomonaSKA14_NrdA2' ft='Dialog-10' x=2.0558946 y=28.0 bg=0 0 0 fg=0 0 0 lc=0 0 0 ;
52: lb='0.867' ft='Dialog-10' x=2.0202916 y=26.75 bg=0 0 0 fg=0 0 0 lc=0 0 0 ;
53: lb='S_maltophilia_R5513_NrdA1' ft='Dialog-10' x=2.0659297 y=26.0 bg=0 0 0 fg=0 0 0 lc=0 0 0 ;
48: lb='1.000' ft='Dialog-10' x=1.6267616 y=25.625 bg=0 0 0 fg=0 0 0 lc=0 0 0 ;
49: lb='0.997' ft='Dialog-10' x=1.7936226 y=24.5 bg=0 0 0 fg=0 0 0 lc=0 0 0 ;
50: lb='M_xanthus_DK_1622_NrdA' ft='Dialog-10' x=1.9462665 y=24.0 bg=255 0 255 fg=255 0 255 lc=255 0 255 ;
51: lb='S_aurantiaca_DW431_NrdA' ft='Dialog-10' x=1.9385046 y=25.0 bg=255 0 255 fg=255 0 255 lc=255 0 255 ;
44:  x=1.5527166 y=24.0625 bg=0 0 0 fg=0 0 0 lc=0 0 0 ;
45: lb='0.905' ft='Dialog-10' x=1.6685026 y=22.5 bg=0 0 0 fg=0 0 0 lc=0 0 0 ;
46: lb='P_pacifica_SIR1_NrdA' ft='Dialog-10' x=2.4586115 y=22.0 bg=255 0 255 fg=255 0 255 lc=255 0 255 ;
47: lb='S_cellulosumSoce56_NrdA' ft='Dialog-10' x=1.9232715 y=23.0 bg=255 0 255 fg=255 0 255 lc=255 0 255 ;
8: lb='0.979' ft='Dialog-10' x=1.4270806 y=17.941406 bg=0 0 0 fg=0 0 0 lc=0 0 0 ;
9: lb='1.000' ft='Dialog-10' x=1.6769416 y=11.8203125 bg=0 0 0 fg=0 0 0 lc=0 0 0 ;
10: lb='0.993' ft='Dialog-10' x=1.8254086 y=6.25 bg=0 0 0 fg=0 0 0 lc=0 0 0 ;
11: lb='0.997' ft='Dialog-10' x=2.0210016 y=4.75 bg=0 0 0 fg=0 0 0 lc=0 0 0 ;
12: lb='Micromonospora_39149_NrdA' ft='Dialog-10' x=2.0884135 y=4.0 bg=0 0 255 fg=0 0 255 lc=0 0 255 ;
13: lb='0.985' ft='Dialog-10' x=2.0736907 y=5.5 bg=0 0 0 fg=0 0 0 lc=0 0 0 ;
14: lb='S_tropica_CNB440_NrdA' ft='Dialog-10' x=2.1004946 y=5.0 bg=0 0 255 fg=0 0 255 lc=0 0 255 ;
15: lb='S_arenicola_CNS205_NrdA' ft='Dialog-10' x=2.0942976 y=6.0 bg=0 0 255 fg=0 0 255 lc=0 0 255 ;
16:  x=1.8782716 y=7.75 bg=0 0 0 fg=0 0 0 lc=0 0 0 ;
17: lb='Acellulolyticus_11B_NrdA' ft='Dialog-10' x=2.1856136 y=7.0 bg=0 0 255 fg=0 0 255 lc=0 0 255 ;
18:  x=1.9211096 y=8.5 bg=0 0 0 fg=0 0 0 lc=0 0 0 ;
19: lb='C_acidiphila44928_NrdA' ft='Dialog-10' x=2.1309335 y=8.0 bg=0 0 255 fg=0 0 255 lc=0 0 255 ;
20: lb='K_sedentarius20547_NrdA' ft='Dialog-10' x=2.3253965 y=9.0 bg=0 0 255 fg=0 0 255 lc=0 0 255 ;
21: lb='0.932' ft='Dialog-10' x=1.7853786 y=17.390625 bg=0 0 0 fg=0 0 0 lc=0 0 0 ;
22: lb='1.000' ft='Dialog-10' x=2.2100625 y=14.28125 bg=0 0 0 fg=0 0 0 lc=0 0 0 ;
23: lb='0.810' ft='Dialog-10' x=2.2342665 y=11.6875 bg=0 0 0 fg=0 0 0 lc=0 0 0 ;
24: lb='0.824' ft='Dialog-10' x=2.2726495 y=10.5 bg=0 0 0 fg=0 0 0 lc=0 0 0 ;
25: lb='S_clavuligerus27064_NrdA' ft='Dialog-10' x=2.3169436 y=10.0 bg=0 0 255 fg=0 0 255 lc=0 0 255 ;
26: lb='S_jumonjinensis_NrdA' ft='Dialog-10' x=2.4020896 y=11.0 bg=0 0 255 fg=0 0 255 lc=0 0 255 ;
27:  x=2.2489486 y=12.875 bg=0 0 0 fg=0 0 0 lc=0 0 0 ;
28: lb='S_pristinaespir25486_NrdA' ft='Dialog-10' x=2.3669527 y=12.0 bg=0 0 255 fg=0 0 255 lc=0 0 255 ;
29:  x=2.2683876 y=13.75 bg=0 0 0 fg=0 0 0 lc=0 0 0 ;
30: lb='S_microflavus_NrdA' ft='Dialog-10' x=2.3695385 y=13.0 bg=0 0 255 fg=0 0 255 lc=0 0 255 ;
31:  x=2.3019457 y=14.5 bg=0 0 0 fg=0 0 0 lc=0 0 0 ;
32: lb='S_griseusNBRC13350_NrdA' ft='Dialog-10' x=2.3651705 y=14.0 bg=0 0 255 fg=0 0 255 lc=0 0 255 ;
33: lb='StreptomycesMg1_NrdA' ft='Dialog-10' x=2.3959277 y=15.0 bg=0 0 255 fg=0 0 255 lc=0 0 255 ;
34: lb='0.850' ft='Dialog-10' x=2.2374287 y=16.875 bg=0 0 0 fg=0 0 0 lc=0 0 0 ;
35: lb='S_avermit_MA4680_NrdA' ft='Dialog-10' x=2.2965395 y=16.0 bg=0 0 255 fg=0 0 255 lc=0 0 255 ;
36: lb='0.877' ft='Dialog-10' x=2.2659736 y=17.75 bg=0 0 0 fg=0 0 0 lc=0 0 0 ;
37: lb='S_sviceus29083_NrdA' ft='Dialog-10' x=2.3117137 y=17.0 bg=0 0 255 fg=0 0 255 lc=0 0 255 ;
38: lb='0.906' ft='Dialog-10' x=2.3055227 y=18.5 bg=0 0 0 fg=0 0 0 lc=0 0 0 ;
39: lb='S_coelicolor_A3_2_NrdA' ft='Dialog-10' x=2.3881826 y=18.0 bg=0 0 255 fg=0 0 255 lc=0 0 255 ;
40: lb='StreptomycesSPB74_NrdA' ft='Dialog-10' x=2.4751885 y=19.0 bg=0 0 255 fg=0 0 255 lc=0 0 255 ;
41: lb='0.990' ft='Dialog-10' x=1.9599756 y=20.5 bg=0 0 0 fg=0 0 0 lc=0 0 0 ;
42: lb='S_nassauensis44728_NrdA' ft='Dialog-10' x=2.3659976 y=20.0 bg=0 0 255 fg=0 0 255 lc=0 0 255 ;
43: lb='S_roseum_DSM_43021_NrdA' ft='Dialog-10' x=2.2697935 y=21.0 bg=0 0 255 fg=0 0 255 lc=0 0 255 ;
6: lb='0.808' ft='Dialog-10' x=1.3708246 y=10.470703 bg=0 0 0 fg=0 0 0 lc=0 0 0 ;
7: lb='G_obscuriglobus2246_NrdA' ft='Dialog-10' x=1.6895946 y=3.0 bg=0 0 0 fg=0 0 0 lc=0 0 0 ;
4:  x=1.2955776 y=6.2353516 bg=0 0 0 fg=0 0 0 lc=0 0 0 ;
5: lb='B_bacteriovorusHD100_NrdA' ft='Dialog-10' x=1.8600276 y=2.0 bg=255 0 255 fg=255 0 255 lc=255 0 255 ;
2: lb='0.841' ft='Dialog-10' x=1.1890296 y=3.6176758 bg=0 0 0 fg=0 0 0 lc=0 0 0 ;
3: lb='A_capsulatum51196_NrdA' ft='Dialog-10' x=1.5270846 y=1.0 bg=0 0 0 fg=0 0 0 lc=0 0 0 ;
57: lb='1.000' ft='Dialog-10' x=0.7425624 y=36.24331 bg=0 0 0 fg=0 0 0 lc=0 0 0 ;
58: lb='1.000' ft='Dialog-10' x=1.7367414 y=31.25 bg=0 0 0 fg=0 0 0 lc=0 0 0 ;
59: lb='0.993' ft='Dialog-10' x=1.9067264 y=29.75 bg=0 0 0 fg=0 0 0 lc=0 0 0 ;
60: lb='P_bursaria_Chv_1_NrdA' ft='Dialog-ITALIC-10' x=1.9452424 y=29.0 bg=0 0 0 fg=0 0 0 lc=0 0 0 ;
61: lb='0.960' ft='Dialog-10' x=1.9474185 y=30.5 bg=0 0 0 fg=0 0 0 lc=0 0 0 ;
62: lb='Chlorella_virus_AR15_NrdA' ft='Dialog-ITALIC-10' x=1.9646084 y=30.0 bg=0 0 0 fg=0 0 0 lc=0 0 0 ;
63: lb='Chlorella_virus_NY2A_NrdA' ft='Dialog-ITALIC-10' x=1.9856094 y=31.0 bg=0 0 0 fg=0 0 0 lc=0 0 0 ;
64: lb='0.977' ft='Dialog-10' x=1.8675264 y=32.75 bg=0 0 0 fg=0 0 0 lc=0 0 0 ;
65: lb='Acanthoc_chlor_vir_1_NrdA' ft='Dialog-ITALIC-10' x=2.0678494 y=32.0 bg=0 0 0 fg=0 0 0 lc=0 0 0 ;
66: lb='1.000' ft='Dialog-10' x=2.0007174 y=33.5 bg=0 0 0 fg=0 0 0 lc=0 0 0 ;
67: lb='Chlorella_virusMT325_NrdA' ft='Dialog-ITALIC-10' x=2.0208845 y=33.0 bg=0 0 0 fg=0 0 0 lc=0 0 0 ;
68: lb='Chlorella_virus_FR48_NrdA' ft='Dialog-ITALIC-10' x=2.0008843 y=34.0 bg=0 0 0 fg=0 0 0 lc=0 0 0 ;
69:  x=1.0215404 y=41.236614 bg=0 0 0 fg=0 0 0 lc=0 0 0 ;
70: lb='V_campbelliiAND4_NrdA1' ft='Dialog-10' x=2.0048175 y=35.0 bg=0 0 0 fg=0 0 0 lc=0 0 0 ;
71:  x=1.0806425 y=47.47323 bg=0 0 0 fg=0 0 0 lc=0 0 0 ;
72: lb='OstreococcusVOsV5_NrdA' ft='Dialog-ITALIC-10' x=1.9582934 y=36.0 bg=0 0 0 fg=0 0 0 lc=0 0 0 ;
73: lb='0.873' ft='Dialog-10' x=1.1512954 y=58.946457 bg=0 0 0 fg=0 0 0 lc=0 0 0 ;
74: lb='0.885' ft='Dialog-10' x=1.2494544 y=37.75 bg=0 0 0 fg=0 0 0 lc=0 0 0 ;
75: lb='A_polyph_mimivirus_NrdA' ft='Dialog-ITALIC-10' x=3.1340663 y=37.0 bg=0 0 0 fg=0 0 0 lc=0 0 0 ;
76:  x=1.3641064 y=38.5 bg=0 0 0 fg=0 0 0 lc=0 0 0 ;
77: lb='E_cuniculi_GBM1_NrdA' ft='Dialog-10' x=2.6103535 y=38.0 bg=0 0 153 fg=0 0 153 lc=0 0 153 ;
78: lb='H_zea_virus_1_NrdA' ft='Dialog-ITALIC-10' x=2.5271094 y=39.0 bg=0 0 0 fg=0 0 0 lc=0 0 0 ;
79: lb='0.854' ft='Dialog-10' x=1.1975094 y=80.142914 bg=0 0 0 fg=0 0 0 lc=0 0 0 ;
80: lb='M_domesticaSGHV_NrdA' ft='Dialog-ITALIC-10' x=1.8625144 y=40.0 bg=0 0 0 fg=0 0 0 lc=0 0 0 ;
81:  x=1.2136364 y=120.285835 bg=0 0 0 fg=0 0 0 lc=0 0 0 ;
82: lb='0.948' ft='Dialog-10' x=1.3731594 y=42.78125 bg=0 0 0 fg=0 0 0 lc=0 0 0 ;
83: lb='Shrimp_w_sp_sy_v_NrdA' ft='Dialog-ITALIC-10' x=3.0147445 y=41.0 bg=0 0 0 fg=0 0 0 lc=0 0 0 ;
84: lb='0.996' ft='Dialog-10' x=1.7325654 y=44.5625 bg=0 0 0 fg=0 0 0 lc=0 0 0 ;
85: lb='1.000' ft='Dialog-10' x=2.5790913 y=42.5 bg=0 0 0 fg=0 0 0 lc=0 0 0 ;
86: lb='Trichoplusia_ni_SNPV_NrdA' ft='Dialog-ITALIC-10' x=2.7059174 y=42.0 bg=0 0 0 fg=0 0 0 lc=0 0 0 ;
87: lb='C_chalcites_virus_NrdA' ft='Dialog-ITALIC-10' x=2.7201364 y=43.0 bg=0 0 0 fg=0 0 0 lc=0 0 0 ;
88: lb='0.843' ft='Dialog-10' x=1.8644774 y=46.625 bg=0 0 0 fg=0 0 0 lc=0 0 0 ;
89: lb='1.000' ft='Dialog-10' x=2.1229115 y=44.75 bg=0 0 0 fg=0 0 0 lc=0 0 0 ;
90: lb='E_pseudoc_nphvir_NrdA' ft='Dialog-ITALIC-10' x=2.4431694 y=44.0 bg=0 0 0 fg=0 0 0 lc=0 0 0 ;
91:  x=2.1709125 y=45.5 bg=0 0 0 fg=0 0 0 lc=0 0 0 ;
92: lb='E_obliqua_nphv_NrdA' ft='Dialog-ITALIC-10' x=2.6820014 y=45.0 bg=0 0 0 fg=0 0 0 lc=0 0 0 ;
93: lb='Orgyia_leucostigmaNP_NrdA' ft='Dialog-ITALIC-10' x=2.5574803 y=46.0 bg=0 0 0 fg=0 0 0 lc=0 0 0 ;
94:  x=1.9622664 y=48.5 bg=0 0 0 fg=0 0 0 lc=0 0 0 ;
95: lb='1.000' ft='Dialog-10' x=2.7288234 y=47.5 bg=0 0 0 fg=0 0 0 lc=0 0 0 ;
96: lb='M_conf_nphv_A_NrdA' ft='Dialog-ITALIC-10' x=2.8268795 y=47.0 bg=0 0 0 fg=0 0 0 lc=0 0 0 ;
97: lb='M_conf_nphv_B_NrdA' ft='Dialog-ITALIC-10' x=2.7591894 y=48.0 bg=0 0 0 fg=0 0 0 lc=0 0 0 ;
98: lb='0.997' ft='Dialog-10' x=2.1755564 y=49.5 bg=0 0 0 fg=0 0 0 lc=0 0 0 ;
99: lb='A_segetum_NPHV_NrdA' ft='Dialog-ITALIC-10' x=2.3916533 y=49.0 bg=0 0 0 fg=0 0 0 lc=0 0 0 ;
100: lb='Agrotis_ipsilonNPHV_NrdA' ft='Dialog-ITALIC-10' x=2.2928004 y=50.0 bg=0 0 0 fg=0 0 0 lc=0 0 0 ;
101: lb='0.961' ft='Dialog-10' x=1.2896774 y=197.79042 bg=0 0 0 fg=0 0 0 lc=0 0 0 ;
102: lb='0.968' ft='Dialog-10' x=1.3859274 y=154.58473 bg=0 0 0 fg=0 0 0 lc=0 0 0 ;
103: lb='0.876' ft='Dialog-10' x=1.4272544 y=116.19011 bg=0 0 0 fg=0 0 0 lc=0 0 0 ;
104: lb='0.939' ft='Dialog-10' x=1.5015854 y=98.06539 bg=0 0 0 fg=0 0 0 lc=0 0 0 ;
105: lb='0.966' ft='Dialog-10' x=1.5634764 y=85.38078 bg=0 0 0 fg=0 0 0 lc=0 0 0 ;
106:  x=1.6057194 y=63.011566 bg=0 0 0 fg=0 0 0 lc=0 0 0 ;
107: lb='I_scapularis_NrdA' ft='Dialog-10' x=1.8701514 y=51.0 bg=153 0 0 fg=153 0 0 lc=153 0 0 ;
108: lb='0.932' ft='Dialog-10' x=1.6511765 y=75.02313 bg=0 0 0 fg=0 0 0 lc=0 0 0 ;
109:  x=1.6656964 y=59.24646 bg=0 0 0 fg=0 0 0 lc=0 0 0 ;
110: lb='0.952' ft='Dialog-10' x=1.7327794 y=52.5 bg=0 0 0 fg=0 0 0 lc=0 0 0 ;
111: lb='S_purpuratus_NrdA' ft='Dialog-10' x=2.0141835 y=52.0 bg=153 0 0 fg=153 0 0 lc=153 0 0 ;
112: lb='Branchio_floridae_NrdA' ft='Dialog-10' x=1.9622974 y=53.0 bg=153 0 0 fg=153 0 0 lc=153 0 0 ;
113: lb='0.941' ft='Dialog-10' x=1.7305154 y=65.99292 bg=0 0 0 fg=0 0 0 lc=0 0 0 ;
114: lb='0.966' ft='Dialog-10' x=1.8137454 y=57.89258 bg=0 0 0 fg=0 0 0 lc=0 0 0 ;
115: lb='0.969' ft='Dialog-10' x=1.8709344 y=54.5 bg=0 0 0 fg=0 0 0 lc=0 0 0 ;
116: lb='D_rerio_NrdA' ft='Dialog-10' x=1.9302924 y=54.0 bg=153 0 0 fg=153 0 0 lc=153 0 0 ;
117: lb='Salmo_salar_NrdA' ft='Dialog-10' x=1.9799334 y=55.0 bg=153 0 0 fg=153 0 0 lc=153 0 0 ;
118:  x=1.8337665 y=61.285156 bg=0 0 0 fg=0 0 0 lc=0 0 0 ;
119: lb='1.000' ft='Dialog-10' x=1.9359084 y=56.5 bg=0 0 0 fg=0 0 0 lc=0 0 0 ;
120: lb='X_laevis_NrdA' ft='Dialog-10' x=1.9833614 y=56.0 bg=153 0 0 fg=153 0 0 lc=153 0 0 ;
121: lb='X_SiluranaTropicalis_NrdA' ft='Dialog-10' x=1.9470944 y=57.0 bg=153 0 0 fg=153 0 0 lc=153 0 0 ;
122: lb='0.961' ft='Dialog-10' x=1.8929855 y=66.07031 bg=0 0 0 fg=0 0 0 lc=0 0 0 ;
123: lb='0.963' ft='Dialog-10' x=1.9268994 y=60.640625 bg=0 0 0 fg=0 0 0 lc=0 0 0 ;
124: lb='O_anatinus_NrdA' ft='Dialog-10' x=1.9679195 y=58.0 bg=153 0 0 fg=153 0 0 lc=153 0 0 ;
125: lb='0.881' ft='Dialog-10' x=1.9407294 y=63.28125 bg=0 0 0 fg=0 0 0 lc=0 0 0 ;
126: lb='0.947' ft='Dialog-10' x=1.9546694 y=59.875 bg=0 0 0 fg=0 0 0 lc=0 0 0 ;
127: lb='Macaca_mulatta_NrdA' ft='Dialog-10' x=1.9615175 y=59.0 bg=153 0 0 fg=153 0 0 lc=153 0 0 ;
128:  x=1.9581554 y=60.75 bg=0 0 0 fg=0 0 0 lc=0 0 0 ;
129: lb='P_pygmaeus_NrdA' ft='Dialog-10' x=1.9615635 y=60.0 bg=153 0 0 fg=153 0 0 lc=153 0 0 ;
130:  x=1.9581565 y=61.5 bg=0 0 0 fg=0 0 0 lc=0 0 0 ;
131: lb='H_sapiens_NrdA' ft='Dialog-10' x=1.9615754 y=61.0 bg=153 0 0 fg=153 0 0 lc=153 0 0 ;
132: lb='P_troglodytes_NrdA' ft='Dialog-10' x=1.9581574 y=62.0 bg=153 0 0 fg=153 0 0 lc=153 0 0 ;
133:  x=1.9443014 y=66.6875 bg=0 0 0 fg=0 0 0 lc=0 0 0 ;
134:  x=1.9443164 y=64.625 bg=0 0 0 fg=0 0 0 lc=0 0 0 ;
135: lb='0.923' ft='Dialog-10' x=1.9513655 y=63.5 bg=0 0 0 fg=0 0 0 lc=0 0 0 ;
136: lb='Fido_NrdA' ft='Dialog-10' x=1.9513664 y=63.0 bg=153 0 0 fg=153 0 0 lc=153 0 0 ;
137: lb='Fido_NrdAiso' ft='Dialog-10' x=1.9513664 y=64.0 bg=153 0 0 fg=153 0 0 lc=153 0 0 ;
138:  x=1.9498525 y=65.75 bg=0 0 0 fg=0 0 0 lc=0 0 0 ;
139: lb='Equus_caballus_NrdA' ft='Dialog-10' x=1.9695424 y=65.0 bg=153 0 0 fg=153 0 0 lc=153 0 0 ;
140: lb='0.893' ft='Dialog-10' x=1.9598885 y=66.5 bg=0 0 0 fg=0 0 0 lc=0 0 0 ;
141: lb='M_musculus_NrdA' ft='Dialog-10' x=1.9669905 y=66.0 bg=153 0 0 fg=153 0 0 lc=153 0 0 ;
142: lb='R_norvegicus_NrdA' ft='Dialog-10' x=1.9633384 y=67.0 bg=153 0 0 fg=153 0 0 lc=153 0 0 ;
143: lb='0.879' ft='Dialog-10' x=1.9729054 y=68.75 bg=0 0 0 fg=0 0 0 lc=0 0 0 ;
144: lb='Bos_taurus_NrdA' ft='Dialog-10' x=1.9730624 y=68.0 bg=153 0 0 fg=153 0 0 lc=153 0 0 ;
145:  x=2.0208335 y=69.5 bg=0 0 0 fg=0 0 0 lc=0 0 0 ;
146: lb='Bos_taurus_NrdAiso' ft='Dialog-10' x=2.1191714 y=69.0 bg=153 0 0 fg=153 0 0 lc=153 0 0 ;
147: lb='M_domestica_NrdA' ft='Dialog-10' x=2.1287444 y=70.0 bg=153 0 0 fg=153 0 0 lc=153 0 0 ;
148: lb='0.827' ft='Dialog-10' x=1.9080935 y=71.5 bg=0 0 0 fg=0 0 0 lc=0 0 0 ;
149: lb='G_gallus_NrdA' ft='Dialog-10' x=1.9374374 y=71.0 bg=153 0 0 fg=153 0 0 lc=153 0 0 ;
150: lb='Taeniopygia_guttata_NrdA' ft='Dialog-10' x=2.2247434 y=72.0 bg=153 0 0 fg=153 0 0 lc=153 0 0 ;
151: lb='1.000' ft='Dialog-10' x=1.9929354 y=74.09326 bg=0 0 0 fg=0 0 0 lc=0 0 0 ;
152: lb='Swinepox_virus_NrdA' ft='Dialog-ITALIC-10' x=2.7523913 y=73.0 bg=0 0 0 fg=0 0 0 lc=0 0 0 ;
153: lb='0.997' ft='Dialog-10' x=2.2322195 y=75.18652 bg=0 0 0 fg=0 0 0 lc=0 0 0 ;
154: lb='Ectromelia_virus_NrdA' ft='Dialog-ITALIC-10' x=2.2473185 y=74.0 bg=0 0 0 fg=0 0 0 lc=0 0 0 ;
155: lb='0.824' ft='Dialog-10' x=2.2641375 y=76.37305 bg=0 0 0 fg=0 0 0 lc=0 0 0 ;
156: lb='Variola_virus_NrdA' ft='Dialog-ITALIC-10' x=2.2745924 y=75.0 bg=0 0 0 fg=0 0 0 lc=0 0 0 ;
157:  x=2.2674303 y=77.74609 bg=0 0 0 fg=0 0 0 lc=0 0 0 ;
158: lb='0.928' ft='Dialog-10' x=2.2743645 y=76.5 bg=0 0 0 fg=0 0 0 lc=0 0 0 ;
159: lb='Camelpox_virus_M96_NrdA' ft='Dialog-ITALIC-10' x=2.2743654 y=76.0 bg=0 0 0 fg=0 0 0 lc=0 0 0 ;
160: lb='Camelpox_virus_CMS_NrdA' ft='Dialog-ITALIC-10' x=2.2778313 y=77.0 bg=0 0 0 fg=0 0 0 lc=0 0 0 ;
161:  x=2.2674315 y=78.99219 bg=0 0 0 fg=0 0 0 lc=0 0 0 ;
162: lb='Taterapox_virus_NrdA' ft='Dialog-ITALIC-10' x=2.2674325 y=78.0 bg=0 0 0 fg=0 0 0 lc=0 0 0 ;
163:  x=2.2708673 y=79.984375 bg=0 0 0 fg=0 0 0 lc=0 0 0 ;
164: lb='Cowpox_virus_NrdA' ft='Dialog-ITALIC-10' x=2.2812564 y=79.0 bg=0 0 0 fg=0 0 0 lc=0 0 0 ;
165: lb='0.890' ft='Dialog-10' x=2.2777233 y=80.96875 bg=0 0 0 fg=0 0 0 lc=0 0 0 ;
166: lb='Vaccinia_V_Ankara_NrdA' ft='Dialog-ITALIC-10' x=2.2777245 y=80.0 bg=0 0 0 fg=0 0 0 lc=0 0 0 ;
167:  x=2.2777245 y=81.9375 bg=0 0 0 fg=0 0 0 lc=0 0 0 ;
168: lb='Vac_virus_WR_NrdA' ft='Dialog-ITALIC-10' x=2.2777255 y=81.0 bg=0 0 0 fg=0 0 0 lc=0 0 0 ;
169:  x=2.2777255 y=82.875 bg=0 0 0 fg=0 0 0 lc=0 0 0 ;
170: lb='Vaccinia_Acambis_NrdA' ft='Dialog-ITALIC-10' x=2.2777264 y=82.0 bg=0 0 0 fg=0 0 0 lc=0 0 0 ;
171:  x=2.2777264 y=83.75 bg=0 0 0 fg=0 0 0 lc=0 0 0 ;
172: lb='Vaccinia_virusLister_NrdA' ft='Dialog-ITALIC-10' x=2.2777274 y=83.0 bg=0 0 0 fg=0 0 0 lc=0 0 0 ;
173:  x=2.2777274 y=84.5 bg=0 0 0 fg=0 0 0 lc=0 0 0 ;
174: lb='Monkeypox_virus_Z96I_NrdA' ft='Dialog-ITALIC-10' x=2.3058615 y=84.0 bg=0 0 0 fg=0 0 0 lc=0 0 0 ;
175: lb='Vaccinia_v_TianTan_NrdA' ft='Dialog-ITALIC-10' x=2.2811503 y=85.0 bg=0 0 0 fg=0 0 0 lc=0 0 0 ;
176: lb='0.983' ft='Dialog-10' x=1.7443804 y=90.799805 bg=0 0 0 fg=0 0 0 lc=0 0 0 ;
177:  x=1.8075345 y=87.625 bg=0 0 0 fg=0 0 0 lc=0 0 0 ;
178: lb='1.000' ft='Dialog-10' x=2.6937644 y=86.5 bg=0 0 0 fg=0 0 0 lc=0 0 0 ;
179: lb='A_pisum_NrdA' ft='Dialog-10' x=2.7272825 y=86.0 bg=153 0 0 fg=153 0 0 lc=153 0 0 ;
180: lb='A_pisum_NrdAiso' ft='Dialog-10' x=2.7941024 y=87.0 bg=153 0 0 fg=153 0 0 lc=153 0 0 ;
181:  x=1.8552424 y=88.75 bg=0 0 0 fg=0 0 0 lc=0 0 0 ;
182: lb='Nasonia_vitripennis_NrdA' ft='Dialog-10' x=2.3735235 y=88.0 bg=153 0 0 fg=153 0 0 lc=153 0 0 ;
183: lb='0.998' ft='Dialog-10' x=2.0545075 y=89.5 bg=0 0 0 fg=0 0 0 lc=0 0 0 ;
184: lb='T_castaneum_NrdA1' ft='Dialog-10' x=2.2366865 y=89.0 bg=153 0 0 fg=153 0 0 lc=153 0 0 ;
185: lb='T_castaneum_NrdA2' ft='Dialog-10' x=2.8322604 y=90.0 bg=153 0 0 fg=153 0 0 lc=153 0 0 ;
186:  x=1.7736315 y=93.97461 bg=0 0 0 fg=0 0 0 lc=0 0 0 ;
187: lb='P_humanuscorporis_NrdA' ft='Dialog-10' x=2.0245423 y=91.0 bg=153 0 0 fg=153 0 0 lc=153 0 0 ;
188: lb='0.936' ft='Dialog-10' x=1.8370965 y=96.94922 bg=0 0 0 fg=0 0 0 lc=0 0 0 ;
189: lb='S_litura_nphv_NrdA' ft='Dialog-ITALIC-10' x=2.4429843 y=92.0 bg=0 0 0 fg=0 0 0 lc=0 0 0 ;
190:  x=1.8998305 y=101.89844 bg=0 0 0 fg=0 0 0 lc=0 0 0 ;
191: lb='1.000' ft='Dialog-10' x=2.1116683 y=99.046875 bg=0 0 0 fg=0 0 0 lc=0 0 0 ;
192: lb='0.958' ft='Dialog-10' x=2.1519785 y=96.34375 bg=0 0 0 fg=0 0 0 lc=0 0 0 ;
193: lb='0.993' ft='Dialog-10' x=2.1921954 y=93.9375 bg=0 0 0 fg=0 0 0 lc=0 0 0 ;
194: lb='D_yakuba_NrdA' ft='Dialog-10' x=2.1922264 y=93.0 bg=153 0 0 fg=153 0 0 lc=153 0 0 ;
195: lb='0.893' ft='Dialog-10' x=2.1988795 y=94.875 bg=0 0 0 fg=0 0 0 lc=0 0 0 ;
196: lb='D_erecta_NrdA' ft='Dialog-10' x=2.2123945 y=94.0 bg=153 0 0 fg=153 0 0 lc=153 0 0 ;
197: lb='0.868' ft='Dialog-10' x=2.2056684 y=95.75 bg=0 0 0 fg=0 0 0 lc=0 0 0 ;
198: lb='D_melanogaster_NrdA' ft='Dialog-10' x=2.2090414 y=95.0 bg=153 0 0 fg=153 0 0 lc=153 0 0 ;
199: lb='0.883' ft='Dialog-10' x=2.2123344 y=96.5 bg=0 0 0 fg=0 0 0 lc=0 0 0 ;
200: lb='D_simulans_NrdA' ft='Dialog-10' x=2.2123353 y=96.0 bg=153 0 0 fg=153 0 0 lc=153 0 0 ;
201: lb='D_sechellia_NrdA' ft='Dialog-10' x=2.2156534 y=97.0 bg=153 0 0 fg=153 0 0 lc=153 0 0 ;
202:  x=2.1666484 y=98.75 bg=0 0 0 fg=0 0 0 lc=0 0 0 ;
203: lb='D_ananassae_NrdA' ft='Dialog-10' x=2.1924775 y=98.0 bg=153 0 0 fg=153 0 0 lc=153 0 0 ;
204: lb='0.831' ft='Dialog-10' x=2.1963835 y=99.5 bg=0 0 0 fg=0 0 0 lc=0 0 0 ;
205: lb='D_persimilis_NrdA' ft='Dialog-10' x=2.2581105 y=99.0 bg=153 0 0 fg=153 0 0 lc=153 0 0 ;
206: lb='D_willistoni_NrdA' ft='Dialog-10' x=2.3214223 y=100.0 bg=153 0 0 fg=153 0 0 lc=153 0 0 ;
207: lb='0.869' ft='Dialog-10' x=2.1464834 y=101.75 bg=0 0 0 fg=0 0 0 lc=0 0 0 ;
208: lb='D_grimshawi_NrdA' ft='Dialog-10' x=2.2258825 y=101.0 bg=153 0 0 fg=153 0 0 lc=153 0 0 ;
209:  x=2.1591554 y=102.5 bg=0 0 0 fg=0 0 0 lc=0 0 0 ;
210: lb='D_virilis_NrdA' ft='Dialog-10' x=2.2129784 y=102.0 bg=153 0 0 fg=153 0 0 lc=153 0 0 ;
211: lb='D_mojavensis_NrdA' ft='Dialog-10' x=2.2200794 y=103.0 bg=153 0 0 fg=153 0 0 lc=153 0 0 ;
212: lb='0.978' ft='Dialog-10' x=1.9710494 y=104.75 bg=0 0 0 fg=0 0 0 lc=0 0 0 ;
213: lb='A_gambiae_str_PEST_NrdA' ft='Dialog-10' x=2.0767114 y=104.0 bg=153 0 0 fg=153 0 0 lc=153 0 0 ;
214: lb='0.882' ft='Dialog-10' x=1.9966944 y=105.5 bg=0 0 0 fg=0 0 0 lc=0 0 0 ;
215: lb='A_aegypti_NrdA' ft='Dialog-10' x=2.0536485 y=105.0 bg=153 0 0 fg=153 0 0 lc=153 0 0 ;
216: lb='C_quinquefasciatus_NrdA' ft='Dialog-10' x=2.0628884 y=106.0 bg=153 0 0 fg=153 0 0 lc=153 0 0 ;
217:  x=1.5948404 y=107.75 bg=0 0 0 fg=0 0 0 lc=0 0 0 ;
218: lb='Hydra_magnipapillata_NrdA' ft='Dialog-10' x=1.9649794 y=107.0 bg=153 0 0 fg=153 0 0 lc=153 0 0 ;
219:  x=1.6281214 y=108.5 bg=0 0 0 fg=0 0 0 lc=0 0 0 ;
220: lb='N_vectensis_NrdA' ft='Dialog-10' x=1.8751024 y=108.0 bg=153 0 0 fg=153 0 0 lc=153 0 0 ;
221: lb='T_adhaerens_NrdA' ft='Dialog-10' x=1.8812464 y=109.0 bg=153 0 0 fg=153 0 0 lc=153 0 0 ;
222: lb='0.853' ft='Dialog-10' x=1.5974174 y=110.75 bg=0 0 0 fg=0 0 0 lc=0 0 0 ;
223: lb='C_herpesvirus3_NrdA' ft='Dialog-ITALIC-10' x=2.6744773 y=110.0 bg=0 0 0 fg=0 0 0 lc=0 0 0 ;
224: lb='0.999' ft='Dialog-10' x=1.9132884 y=111.5 bg=0 0 0 fg=0 0 0 lc=0 0 0 ;
225: lb='C_elegans_NrdA' ft='Dialog-10' x=1.9394904 y=111.0 bg=153 0 0 fg=153 0 0 lc=153 0 0 ;
226: lb='C_briggsaeAF16_NrdA' ft='Dialog-10' x=1.9669935 y=112.0 bg=153 0 0 fg=153 0 0 lc=153 0 0 ;
227:  x=1.4787424 y=134.31482 bg=0 0 0 fg=0 0 0 lc=0 0 0 ;
228: lb='M_brevicollis_MX1_NrdA' ft='Dialog-10' x=1.8318374 y=113.0 bg=0 0 0 fg=0 0 0 lc=0 0 0 ;
229: lb='0.998' ft='Dialog-10' x=1.5837524 y=155.62964 bg=0 0 0 fg=0 0 0 lc=0 0 0 ;
230:  x=1.6145234 y=147.63428 bg=0 0 0 fg=0 0 0 lc=0 0 0 ;
231:  x=1.6372315 y=135.51855 bg=0 0 0 fg=0 0 0 lc=0 0 0 ;
232: lb='1.000' ft='Dialog-10' x=1.7711374 y=127.06641 bg=0 0 0 fg=0 0 0 lc=0 0 0 ;
233: lb='0.952' ft='Dialog-10' x=1.8050175 y=121.85156 bg=0 0 0 fg=0 0 0 lc=0 0 0 ;
234: lb='0.979' ft='Dialog-10' x=1.8515004 y=116.578125 bg=0 0 0 fg=0 0 0 lc=0 0 0 ;
235: lb='0.992' ft='Dialog-10' x=1.9027894 y=114.5 bg=0 0 0 fg=0 0 0 lc=0 0 0 ;
236: lb='P_marneffei18224_NrdA' ft='Dialog-10' x=1.9131604 y=114.0 bg=0 0 153 fg=0 0 153 lc=0 0 153 ;
237: lb='Tstipitatus10500_NrdA' ft='Dialog-10' x=1.9161884 y=115.0 bg=0 0 153 fg=0 0 153 lc=0 0 153 ;
238: lb='0.953' ft='Dialog-10' x=1.8813155 y=118.65625 bg=0 0 0 fg=0 0 0 lc=0 0 0 ;
239:  x=1.8914454 y=116.75 bg=0 0 0 fg=0 0 0 lc=0 0 0 ;
240: lb='A_clavatus_NRRL_1_NrdA' ft='Dialog-10' x=1.9087224 y=116.0 bg=0 0 153 fg=0 0 153 lc=0 0 153 ;
241: lb='0.898' ft='Dialog-10' x=1.9022434 y=117.5 bg=0 0 0 fg=0 0 0 lc=0 0 0 ;
242: lb='A_fumigatus_Af293_NrdA' ft='Dialog-10' x=1.9056435 y=117.0 bg=0 0 153 fg=0 0 153 lc=0 0 153 ;
243: lb='N_fischeri_181_NrdA' ft='Dialog-10' x=1.9090184 y=118.0 bg=0 0 153 fg=0 0 153 lc=0 0 153 ;
244:  x=1.8899804 y=120.5625 bg=0 0 0 fg=0 0 0 lc=0 0 0 ;
245: lb='P_chrysogenum541255_NrdA' ft='Dialog-10' x=1.9396234 y=119.0 bg=0 0 153 fg=0 0 153 lc=0 0 153 ;
246:  x=1.9000764 y=122.125 bg=0 0 0 fg=0 0 0 lc=0 0 0 ;
247: lb='0.862' ft='Dialog-10' x=1.9140754 y=120.75 bg=0 0 0 fg=0 0 0 lc=0 0 0 ;
248: lb='A_nidulans_FGSC_A4_NrdA' ft='Dialog-10' x=1.9534634 y=120.0 bg=0 0 153 fg=0 0 153 lc=0 0 153 ;
249: lb='0.987' ft='Dialog-10' x=1.9500134 y=121.5 bg=0 0 0 fg=0 0 0 lc=0 0 0 ;
250: lb='A_oryzaeRIB40_NrdA' ft='Dialog-10' x=1.9500144 y=121.0 bg=0 0 153 fg=0 0 153 lc=0 0 153 ;
251: lb='A_flavusNRRL3357_NrdA' ft='Dialog-10' x=1.9500144 y=122.0 bg=0 0 153 fg=0 0 153 lc=0 0 153 ;
252: lb='0.909' ft='Dialog-10' x=1.9166204 y=123.5 bg=0 0 0 fg=0 0 0 lc=0 0 0 ;
253: lb='A_niger_CBS_51388_NrdA' ft='Dialog-10' x=1.9454284 y=123.0 bg=0 0 153 fg=0 0 153 lc=0 0 153 ;
254: lb='A_terreus_NIH2624_NrdA' ft='Dialog-10' x=1.9402014 y=124.0 bg=0 0 153 fg=0 0 153 lc=0 0 153 ;
255:  x=1.8263904 y=127.125 bg=0 0 0 fg=0 0 0 lc=0 0 0 ;
256: lb='0.995' ft='Dialog-10' x=1.8900185 y=125.75 bg=0 0 0 fg=0 0 0 lc=0 0 0 ;
257: lb='A_capsulatusG186AR_NrdA' ft='Dialog-10' x=1.9264994 y=125.0 bg=0 0 153 fg=0 0 153 lc=0 0 153 ;
258: lb='0.920' ft='Dialog-10' x=1.9118444 y=126.5 bg=0 0 0 fg=0 0 0 lc=0 0 0 ;
259: lb='P_brasiliensisPb03_NrdA' ft='Dialog-10' x=1.9118454 y=126.0 bg=0 0 153 fg=0 0 153 lc=0 0 153 ;
260: lb='P_brasiliensisPb18_NrdA' ft='Dialog-10' x=1.9118454 y=127.0 bg=0 0 153 fg=0 0 153 lc=0 0 153 ;
261: lb='0.929' ft='Dialog-10' x=1.8640695 y=128.5 bg=0 0 0 fg=0 0 0 lc=0 0 0 ;
262: lb='C_immitis_RS_NrdA' ft='Dialog-10' x=1.8843524 y=128.0 bg=0 0 153 fg=0 0 153 lc=0 0 153 ;
263: lb='U_reesii1704_NrdA' ft='Dialog-10' x=1.8820484 y=129.0 bg=0 0 153 fg=0 0 153 lc=0 0 153 ;
264:  x=1.7802525 y=132.28125 bg=0 0 0 fg=0 0 0 lc=0 0 0 ;
265: lb='1.000' ft='Dialog-10' x=1.8860774 y=130.5 bg=0 0 0 fg=0 0 0 lc=0 0 0 ;
266: lb='S_sclerotiorum_1980_NrdA' ft='Dialog-10' x=1.8993624 y=130.0 bg=0 0 153 fg=0 0 153 lc=0 0 153 ;
267: lb='B_fuckeliana_B0510_NrdA' ft='Dialog-10' x=1.8861254 y=131.0 bg=0 0 153 fg=0 0 153 lc=0 0 153 ;
268: lb='0.825' ft='Dialog-10' x=1.8040054 y=134.0625 bg=0 0 0 fg=0 0 0 lc=0 0 0 ;
269: lb='1.000' ft='Dialog-10' x=1.9629534 y=132.5 bg=0 0 0 fg=0 0 0 lc=0 0 0 ;
270: lb='P_nodorum_SN15_NrdA' ft='Dialog-10' x=2.0116215 y=132.0 bg=0 0 153 fg=0 0 153 lc=0 0 153 ;
271: lb='P_triticiPt1CBFP_NrdA' ft='Dialog-10' x=1.9790294 y=133.0 bg=0 0 153 fg=0 0 153 lc=0 0 153 ;
272: lb='0.992' ft='Dialog-10' x=1.8860564 y=135.625 bg=0 0 0 fg=0 0 0 lc=0 0 0 ;
273: lb='N_crassa_OR74A_NrdA' ft='Dialog-10' x=1.9949154 y=134.0 bg=0 0 153 fg=0 0 153 lc=0 0 153 ;
274: lb='0.901' ft='Dialog-10' x=1.9198574 y=137.25 bg=0 0 0 fg=0 0 0 lc=0 0 0 ;
275: lb='0.996' ft='Dialog-10' x=1.9938664 y=135.75 bg=0 0 0 fg=0 0 0 lc=0 0 0 ;
276: lb='G_zeae_PH1_NrdA' ft='Dialog-10' x=2.0478175 y=135.0 bg=0 0 153 fg=0 0 153 lc=0 0 153 ;
277: lb='0.952' ft='Dialog-10' x=2.0354764 y=136.5 bg=0 0 0 fg=0 0 0 lc=0 0 0 ;
278: lb='G_moniliformis_NrdA' ft='Dialog-10' x=2.0355024 y=136.0 bg=0 0 153 fg=0 0 153 lc=0 0 153 ;
279: lb='F_oxysporum_NrdA' ft='Dialog-10' x=2.0388675 y=137.0 bg=0 0 153 fg=0 0 153 lc=0 0 153 ;
280: lb='0.836' ft='Dialog-10' x=1.9314134 y=138.75 bg=0 0 0 fg=0 0 0 lc=0 0 0 ;
281: lb='M_grisea_7015_NrdA' ft='Dialog-10' x=2.0134225 y=138.0 bg=0 0 153 fg=0 0 153 lc=0 0 153 ;
282:  x=1.9431874 y=139.5 bg=0 0 0 fg=0 0 0 lc=0 0 0 ;
283: lb='C_globosum_14851_NrdA' ft='Dialog-10' x=1.9765404 y=139.0 bg=0 0 153 fg=0 0 153 lc=0 0 153 ;
284: lb='P_anserinaDSM980_NrdA' ft='Dialog-10' x=2.0037615 y=140.0 bg=0 0 153 fg=0 0 153 lc=0 0 153 ;
285: lb='0.877' ft='Dialog-10' x=1.6897904 y=143.9707 bg=0 0 0 fg=0 0 0 lc=0 0 0 ;
286: lb='Y_lipolytica_CLIB99_NrdA1' ft='Dialog-10' x=2.0032563 y=141.0 bg=0 0 153 fg=0 0 153 lc=0 0 153 ;
287: lb='0.998' ft='Dialog-10' x=1.8079554 y=146.9414 bg=0 0 0 fg=0 0 0 lc=0 0 0 ;
288: lb='0.994' ft='Dialog-10' x=1.8977025 y=144.25 bg=0 0 0 fg=0 0 0 lc=0 0 0 ;
289: lb='0.987' ft='Dialog-10' x=1.9560394 y=142.75 bg=0 0 0 fg=0 0 0 lc=0 0 0 ;
290: lb='L_elongisporusYB4239_NrdA2' ft='Dialog-10' x=2.0355854 y=142.0 bg=0 0 153 fg=0 0 153 lc=0 0 153 ;
291: lb='0.995' ft='Dialog-10' x=2.0243304 y=143.5 bg=0 0 0 fg=0 0 0 lc=0 0 0 ;
292: lb='C_albicans_SC5314_NrdA1' ft='Dialog-10' x=2.0313134 y=143.0 bg=0 0 153 fg=0 0 153 lc=0 0 153 ;
293: lb='C_dubliniensis_CD36_NrdA2' ft='Dialog-10' x=2.0307624 y=144.0 bg=0 0 153 fg=0 0 153 lc=0 0 153 ;
294: lb='0.913' ft='Dialog-10' x=1.9233174 y=145.75 bg=0 0 0 fg=0 0 0 lc=0 0 0 ;
295: lb='P_stipitis_CBS_6054_NrdA2' ft='Dialog-10' x=1.9979444 y=145.0 bg=0 0 153 fg=0 0 153 lc=0 0 153 ;
296:  x=1.9345614 y=146.5 bg=0 0 0 fg=0 0 0 lc=0 0 0 ;
297: lb='D_hansenii_CBS767_NrdA2' ft='Dialog-10' x=2.0289073 y=146.0 bg=0 0 153 fg=0 0 153 lc=0 0 153 ;
298: lb='P_guilliermondi_6260_NrdA2' ft='Dialog-10' x=1.9829104 y=147.0 bg=0 0 153 fg=0 0 153 lc=0 0 153 ;
299: lb='0.844' ft='Dialog-10' x=1.8479735 y=149.63281 bg=0 0 0 fg=0 0 0 lc=0 0 0 ;
300: lb='P_pastoris_GS115_NrdA1' ft='Dialog-10' x=1.9372364 y=148.0 bg=0 0 153 fg=0 0 153 lc=0 0 153 ;
301: lb='0.990' ft='Dialog-10' x=1.9340494 y=151.26562 bg=0 0 0 fg=0 0 0 lc=0 0 0 ;
302: lb='0.904' ft='Dialog-10' x=1.9643214 y=149.5 bg=0 0 0 fg=0 0 0 lc=0 0 0 ;
303: lb='E_gossypii_NrdA1' ft='Dialog-10' x=2.0819345 y=149.0 bg=0 0 153 fg=0 0 153 lc=0 0 153 ;
304: lb='K_lactis_NRRLY1140_NrdA1' ft='Dialog-10' x=2.0952435 y=150.0 bg=0 0 153 fg=0 0 153 lc=0 0 153 ;
305: lb='0.955' ft='Dialog-10' x=1.9929224 y=153.03125 bg=0 0 0 fg=0 0 0 lc=0 0 0 ;
306: lb='0.997' ft='Dialog-10' x=2.0893464 y=151.5 bg=0 0 0 fg=0 0 0 lc=0 0 0 ;
307: lb='V_polyspora_70294_NrdA1' ft='Dialog-10' x=2.1757874 y=151.0 bg=0 0 153 fg=0 0 153 lc=0 0 153 ;
308: lb='V_polyspora_70294_NrdA2' ft='Dialog-10' x=2.1725624 y=152.0 bg=0 0 153 fg=0 0 153 lc=0 0 153 ;
309: lb='0.995' ft='Dialog-10' x=2.0791054 y=154.5625 bg=0 0 0 fg=0 0 0 lc=0 0 0 ;
310: lb='C_glabrata_CBS138_NrdA' ft='Dialog-10' x=2.1758404 y=153.0 bg=0 0 153 fg=0 0 153 lc=0 0 153 ;
311:  x=2.1106405 y=156.125 bg=0 0 0 fg=0 0 0 lc=0 0 0 ;
312: lb='1.000' ft='Dialog-10' x=2.2846375 y=154.75 bg=0 0 0 fg=0 0 0 lc=0 0 0 ;
313: lb='S_cerevisiaeRM111a_NrdA2' ft='Dialog-10' x=2.2881174 y=154.0 bg=0 0 153 fg=0 0 153 lc=0 0 153 ;
314:  x=2.2846384 y=155.5 bg=0 0 0 fg=0 0 0 lc=0 0 0 ;
315: lb='S_cerevisiaeS288c_NrdA2' ft='Dialog-10' x=2.2846394 y=155.0 bg=0 0 153 fg=0 0 153 lc=0 0 153 ;
316: lb='S_cerevisiae_YJM789_NrdA2' ft='Dialog-10' x=2.2846394 y=156.0 bg=0 0 153 fg=0 0 153 lc=0 0 153 ;
317: lb='0.986' ft='Dialog-10' x=2.1671255 y=157.5 bg=0 0 0 fg=0 0 0 lc=0 0 0 ;
318: lb='S_cerevisiaeS288c_NrdA1' ft='Dialog-10' x=2.1671264 y=157.0 bg=0 0 153 fg=0 0 153 lc=0 0 153 ;
319: lb='S_cerevisiae_YJM789_NrdA1' ft='Dialog-10' x=2.1705384 y=158.0 bg=0 0 153 fg=0 0 153 lc=0 0 153 ;
320:  x=1.6832044 y=159.75 bg=0 0 0 fg=0 0 0 lc=0 0 0 ;
321: lb='Y_lipolytica_CLIB99_NrdA2' ft='Dialog-10' x=2.5494554 y=159.0 bg=0 0 153 fg=0 0 153 lc=0 0 153 ;
322: lb='0.996' ft='Dialog-10' x=1.8537724 y=160.5 bg=0 0 0 fg=0 0 0 lc=0 0 0 ;
323: lb='S_pombe_NrdA' ft='Dialog-10' x=1.9987204 y=160.0 bg=0 0 153 fg=0 0 153 lc=0 0 153 ;
324: lb='S_japonicus_yFS275_NrdA' ft='Dialog-10' x=1.9948545 y=161.0 bg=0 0 153 fg=0 0 153 lc=0 0 153 ;
325:  x=1.6304294 y=163.625 bg=0 0 0 fg=0 0 0 lc=0 0 0 ;
326: lb='0.998' ft='Dialog-10' x=1.7766964 y=162.5 bg=0 0 0 fg=0 0 0 lc=0 0 0 ;
327: lb='U_maydis_521_NrdA' ft='Dialog-10' x=1.9038254 y=162.0 bg=0 0 153 fg=0 0 153 lc=0 0 153 ;
328: lb='M_globosaCBS7966_NrdA' ft='Dialog-10' x=1.9238634 y=163.0 bg=0 0 153 fg=0 0 153 lc=0 0 153 ;
329: lb='0.972' ft='Dialog-10' x=1.7433324 y=164.75 bg=0 0 0 fg=0 0 0 lc=0 0 0 ;
330: lb='C_neofor_n_B3501A_NrdA' ft='Dialog-10' x=2.0426965 y=164.0 bg=0 0 153 fg=0 0 153 lc=0 0 153 ;
331: lb='0.996' ft='Dialog-10' x=1.8963414 y=165.5 bg=0 0 0 fg=0 0 0 lc=0 0 0 ;
332: lb='C_cinerea_okay_7_130_NrdA' ft='Dialog-10' x=1.9463234 y=165.0 bg=0 0 153 fg=0 0 153 lc=0 0 153 ;
333: lb='L_bicolorS238NH82_NrdA' ft='Dialog-10' x=2.0062785 y=166.0 bg=0 0 153 fg=0 0 153 lc=0 0 153 ;
334: lb='0.949' ft='Dialog-10' x=1.4515184 y=192.97937 bg=0 0 0 fg=0 0 0 lc=0 0 0 ;
335:  x=1.4853424 y=176.73828 bg=0 0 0 fg=0 0 0 lc=0 0 0 ;
336:  x=1.5477095 y=168.41406 bg=0 0 0 fg=0 0 0 lc=0 0 0 ;
337: lb='P_tetraurelia_NrdA1' ft='Dialog-10' x=2.3608515 y=167.0 bg=153 153 0 fg=153 153 0 lc=153 153 0 ;
338:  x=1.6029284 y=169.82812 bg=0 0 0 fg=0 0 0 lc=0 0 0 ;
339: lb='E_siliculosus_v_NrdA' ft='Dialog-ITALIC-10' x=2.9567523 y=168.0 bg=0 0 0 fg=0 0 0 lc=0 0 0 ;
340: lb='0.890' ft='Dialog-10' x=1.6696464 y=171.65625 bg=0 0 0 fg=0 0 0 lc=0 0 0 ;
341: lb='1.000' ft='Dialog-10' x=2.0923223 y=169.75 bg=0 0 0 fg=0 0 0 lc=0 0 0 ;
342: lb='Phyt_ramorum_NrdA' ft='Dialog-10' x=2.1264374 y=169.0 bg=255 153 0 fg=255 153 0 lc=255 153 0 ;
343:  x=2.1108603 y=170.5 bg=0 0 0 fg=0 0 0 lc=0 0 0 ;
344: lb='Phyt_sojae_NrdA' ft='Dialog-10' x=2.1389954 y=170.0 bg=255 153 0 fg=255 153 0 lc=255 153 0 ;
345: lb='P_infestans_NrdA' ft='Dialog-10' x=2.1605854 y=171.0 bg=255 153 0 fg=255 153 0 lc=255 153 0 ;
346:  x=1.7151455 y=173.5625 bg=0 0 0 fg=0 0 0 lc=0 0 0 ;
347: lb='TpseudonanaCCMP1335_NrdA1' ft='Dialog-10' x=2.1293364 y=172.0 bg=255 153 0 fg=255 153 0 lc=255 153 0 ;
348:  x=1.8200674 y=175.125 bg=0 0 0 fg=0 0 0 lc=0 0 0 ;
349: lb='1.000' ft='Dialog-10' x=2.2041254 y=173.75 bg=0 0 0 fg=0 0 0 lc=0 0 0 ;
350: lb='A_anophagefferens_NrdA1' ft='Dialog-10' x=2.2085235 y=173.0 bg=255 153 0 fg=255 153 0 lc=255 153 0 ;
351: lb='0.995' ft='Dialog-10' x=2.2574885 y=174.5 bg=0 0 0 fg=0 0 0 lc=0 0 0 ;
352: lb='A_anophagefferens_NrdA2' ft='Dialog-10' x=2.2643063 y=174.0 bg=255 153 0 fg=255 153 0 lc=255 153 0 ;
353: lb='A_anophagefferens_NrdA3' ft='Dialog-10' x=2.2574894 y=175.0 bg=255 153 0 fg=255 153 0 lc=255 153 0 ;
354: lb='1.000' ft='Dialog-10' x=2.4352703 y=176.5 bg=0 0 0 fg=0 0 0 lc=0 0 0 ;
355: lb='F_irregularis_v_a_NrdA' ft='Dialog-ITALIC-10' x=2.7442775 y=176.0 bg=0 0 0 fg=0 0 0 lc=0 0 0 ;
356: lb='Feldmanniavirus_NrdA' ft='Dialog-ITALIC-10' x=2.7575173 y=177.0 bg=0 0 0 fg=0 0 0 lc=0 0 0 ;
357: lb='0.997' ft='Dialog-10' x=1.6268954 y=185.0625 bg=0 0 0 fg=0 0 0 lc=0 0 0 ;
358: lb='0.952' ft='Dialog-10' x=1.7306165 y=182.375 bg=0 0 0 fg=0 0 0 lc=0 0 0 ;
359: lb='1.000' ft='Dialog-10' x=2.0039375 y=180.0 bg=0 0 0 fg=0 0 0 lc=0 0 0 ;
360:  x=2.0296805 y=178.5 bg=0 0 0 fg=0 0 0 lc=0 0 0 ;
361: lb='P_yoelii_17XNL_NrdA' ft='Dialog-10' x=2.0410345 y=178.0 bg=102 102 255 fg=102 102 255 lc=102 102 255 ;
362: lb='P_berghei_ANKA_NrdA' ft='Dialog-10' x=2.0324614 y=179.0 bg=102 102 255 fg=102 102 255 lc=102 102 255 ;
363:  x=2.0223055 y=181.5 bg=0 0 0 fg=0 0 0 lc=0 0 0 ;
364: lb='0.938' ft='Dialog-10' x=2.0440784 y=180.5 bg=0 0 0 fg=0 0 0 lc=0 0 0 ;
365: lb='P_falciparum_3D7_NrdA' ft='Dialog-10' x=2.0440793 y=180.0 bg=102 102 255 fg=102 102 255 lc=102 102 255 ;
366: lb='P_falcip_Gambia_NrdA' ft='Dialog-10' x=2.0979495 y=181.0 bg=102 102 255 fg=102 102 255 lc=102 102 255 ;
367: lb='0.968' ft='Dialog-10' x=2.0485103 y=182.5 bg=0 0 0 fg=0 0 0 lc=0 0 0 ;
368: lb='Plasmodium_vivax_NrdA' ft='Dialog-10' x=2.0571654 y=182.0 bg=102 102 255 fg=102 102 255 lc=102 102 255 ;
369: lb='P_knowlesiH_NrdA' ft='Dialog-10' x=2.0763783 y=183.0 bg=102 102 255 fg=102 102 255 lc=102 102 255 ;
370: lb='1.000' ft='Dialog-10' x=1.9651744 y=184.75 bg=0 0 0 fg=0 0 0 lc=0 0 0 ;
371: lb='Babesia_bovis_NrdA' ft='Dialog-10' x=2.1207135 y=184.0 bg=102 102 255 fg=102 102 255 lc=102 102 255 ;
372: lb='0.998' ft='Dialog-10' x=2.1738124 y=185.5 bg=0 0 0 fg=0 0 0 lc=0 0 0 ;
373: lb='Theileria_parva_NrdA' ft='Dialog-10' x=2.1925285 y=185.0 bg=102 102 255 fg=102 102 255 lc=102 102 255 ;
374: lb='T_annulata_Ankara_NrdA' ft='Dialog-10' x=2.1934984 y=186.0 bg=102 102 255 fg=102 102 255 lc=102 102 255 ;
375: lb='0.948' ft='Dialog-10' x=1.7377264 y=187.75 bg=0 0 0 fg=0 0 0 lc=0 0 0 ;
376: lb='T_gondiiME49_NrdA' ft='Dialog-10' x=2.1302285 y=187.0 bg=102 102 255 fg=102 102 255 lc=102 102 255 ;
377: lb='1.000' ft='Dialog-10' x=2.0380294 y=188.5 bg=0 0 0 fg=0 0 0 lc=0 0 0 ;
378: lb='C_parvum_Iowa_II_NrdA' ft='Dialog-10' x=2.2878025 y=188.0 bg=102 102 255 fg=102 102 255 lc=102 102 255 ;
379: lb='C_murisRN66_NrdA' ft='Dialog-10' x=2.2016284 y=189.0 bg=102 102 255 fg=102 102 255 lc=102 102 255 ;
380: lb='0.945' ft='Dialog-10' x=1.5053325 y=209.22046 bg=0 0 0 fg=0 0 0 lc=0 0 0 ;
381: lb='0.954' ft='Dialog-10' x=1.6046004 y=191.54834 bg=0 0 0 fg=0 0 0 lc=0 0 0 ;
382: lb='Cy_merolae_NrdA' ft='Dialog-10' x=2.1001995 y=190.0 bg=255 0 0 fg=255 0 0 lc=255 0 0 ;
383: lb='0.989' ft='Dialog-10' x=1.7470924 y=193.09668 bg=0 0 0 fg=0 0 0 lc=0 0 0 ;
384: lb='C_reinhardtii_NrdA' ft='Dialog-10' x=2.0478244 y=191.0 bg=0 153 0 fg=0 153 0 lc=0 153 0 ;
385: lb='0.847' ft='Dialog-10' x=1.8002354 y=195.19336 bg=0 0 0 fg=0 0 0 lc=0 0 0 ;
386: lb='1.000' ft='Dialog-10' x=2.0377223 y=192.75 bg=0 0 0 fg=0 0 0 lc=0 0 0 ;
387: lb='O_lucimarinusCCE9901_NrdA' ft='Dialog-10' x=2.0857265 y=192.0 bg=0 153 0 fg=0 153 0 lc=0 153 0 ;
388:  x=2.0753374 y=193.5 bg=0 0 0 fg=0 0 0 lc=0 0 0 ;
389: lb='M_pusilla_CCMP1545_NrdA' ft='Dialog-10' x=2.1545675 y=193.0 bg=0 153 0 fg=0 153 0 lc=0 153 0 ;
390: lb='Micromonas_RCC299_NrdA' ft='Dialog-10' x=2.1516933 y=194.0 bg=0 153 0 fg=0 153 0 lc=0 153 0 ;
391: lb='0.977' ft='Dialog-10' x=1.9097974 y=197.63672 bg=0 0 0 fg=0 0 0 lc=0 0 0 ;
392: lb='0.999' ft='Dialog-10' x=2.0464773 y=195.5 bg=0 0 0 fg=0 0 0 lc=0 0 0 ;
393: lb='P_patens_NrdA' ft='Dialog-10' x=2.1193924 y=195.0 bg=0 153 0 fg=0 153 0 lc=0 153 0 ;
394: lb='P_patens_NrdAiso' ft='Dialog-10' x=2.1037085 y=196.0 bg=0 153 0 fg=0 153 0 lc=0 153 0 ;
395: lb='0.997' ft='Dialog-10' x=2.0314584 y=199.77344 bg=0 0 0 fg=0 0 0 lc=0 0 0 ;
396: lb='0.989' ft='Dialog-10' x=2.1185803 y=197.5 bg=0 0 0 fg=0 0 0 lc=0 0 0 ;
397: lb='Populus_trichocarpa_NrdA2' ft='Dialog-10' x=2.2397804 y=197.0 bg=0 153 0 fg=0 153 0 lc=0 153 0 ;
398: lb='Ricinus_communis_NrdA' ft='Dialog-10' x=2.2524724 y=198.0 bg=0 153 0 fg=0 153 0 lc=0 153 0 ;
399:  x=2.0547774 y=202.04688 bg=0 0 0 fg=0 0 0 lc=0 0 0 ;
400: lb='A_thaliana_NrdA' ft='Dialog-10' x=2.2015865 y=199.0 bg=0 153 0 fg=0 153 0 lc=0 153 0 ;
401: lb='0.864' ft='Dialog-10' x=2.0745945 y=205.09375 bg=0 0 0 fg=0 0 0 lc=0 0 0 ;
402: lb='0.882' ft='Dialog-10' x=2.0922885 y=202.3125 bg=0 0 0 fg=0 0 0 lc=0 0 0 ;
403: lb='0.996' ft='Dialog-10' x=2.1418355 y=200.5 bg=0 0 0 fg=0 0 0 lc=0 0 0 ;
404: lb='Populus_trichocarpa_NrdA1' ft='Dialog-10' x=2.1734884 y=200.0 bg=0 153 0 fg=0 153 0 lc=0 153 0 ;
405: lb='Populus_trichocarpa_NrdA3' ft='Dialog-10' x=2.1761005 y=201.0 bg=0 153 0 fg=0 153 0 lc=0 153 0 ;
406: lb='0.820' ft='Dialog-10' x=2.1014943 y=204.125 bg=0 0 0 fg=0 0 0 lc=0 0 0 ;
407:  x=2.1071205 y=202.75 bg=0 0 0 fg=0 0 0 lc=0 0 0 ;
408: lb='V_vinifera_NrdA' ft='Dialog-10' x=2.1922333 y=202.0 bg=0 153 0 fg=0 153 0 lc=0 153 0 ;
409: lb='0.965' ft='Dialog-10' x=2.1392124 y=203.5 bg=0 0 0 fg=0 0 0 lc=0 0 0 ;
410: lb='N_tabacum_NrdA1' ft='Dialog-10' x=2.2169845 y=203.0 bg=0 153 0 fg=0 153 0 lc=0 153 0 ;
411: lb='N_tabacum_NrdA' ft='Dialog-10' x=2.1888645 y=204.0 bg=0 153 0 fg=0 153 0 lc=0 153 0 ;
412: lb='0.896' ft='Dialog-10' x=2.1184905 y=205.5 bg=0 0 0 fg=0 0 0 lc=0 0 0 ;
413: lb='G_max_NrdA' ft='Dialog-10' x=2.1501954 y=205.0 bg=0 153 0 fg=0 153 0 lc=0 153 0 ;
414: lb='G_max_NrdA1' ft='Dialog-10' x=2.2236073 y=206.0 bg=0 153 0 fg=0 153 0 lc=0 153 0 ;
415:  x=2.0812294 y=207.875 bg=0 0 0 fg=0 0 0 lc=0 0 0 ;
416: lb='M_acuminata_NrdA' ft='Dialog-10' x=2.1547284 y=207.0 bg=0 153 0 fg=0 153 0 lc=0 153 0 ;
417: lb='0.993' ft='Dialog-10' x=2.1571524 y=208.75 bg=0 0 0 fg=0 0 0 lc=0 0 0 ;
418: lb='O_sativa_jp_NrdA1' ft='Dialog-10' x=2.2893155 y=208.0 bg=0 153 0 fg=0 153 0 lc=0 153 0 ;
419: lb='0.987' ft='Dialog-10' x=2.2226875 y=209.5 bg=0 0 0 fg=0 0 0 lc=0 0 0 ;
420: lb='O_sativa_jp_NrdA2' ft='Dialog-10' x=2.2264004 y=209.0 bg=0 153 0 fg=0 153 0 lc=0 153 0 ;
421: lb='Oryza_sativa_indica_NrdA' ft='Dialog-10' x=2.2258425 y=210.0 bg=0 153 0 fg=0 153 0 lc=0 153 0 ;
422: lb='0.894' ft='Dialog-10' x=1.5561554 y=226.89258 bg=0 0 0 fg=0 0 0 lc=0 0 0 ;
423: lb='0.975' ft='Dialog-10' x=1.6613604 y=220.28516 bg=0 0 0 fg=0 0 0 lc=0 0 0 ;
424: lb='1.000' ft='Dialog-10' x=2.0213015 y=213.78906 bg=0 0 0 fg=0 0 0 lc=0 0 0 ;
425: lb='Tenacibaculum_MED152_NrdA' ft='Dialog-10' x=2.2067175 y=211.0 bg=0 153 153 fg=0 153 153 lc=0 153 153 ;
426: lb='0.807' ft='Dialog-10' x=2.0793383 y=216.57812 bg=0 0 0 fg=0 0 0 lc=0 0 0 ;
427: lb='0.803' ft='Dialog-10' x=2.1156635 y=213.28125 bg=0 0 0 fg=0 0 0 lc=0 0 0 ;
428: lb='Cellulophaga_MED134_NrdA' ft='Dialog-10' x=2.2780633 y=212.0 bg=0 153 153 fg=0 153 153 lc=0 153 153 ;
429: lb='0.932' ft='Dialog-10' x=2.1659904 y=214.5625 bg=0 0 0 fg=0 0 0 lc=0 0 0 ;
430: lb='C_atlanticus_2559_NrdA' ft='Dialog-10' x=2.2377234 y=213.0 bg=0 153 153 fg=0 153 153 lc=0 153 153 ;
431:  x=2.1917815 y=216.125 bg=0 0 0 fg=0 0 0 lc=0 0 0 ;
432: lb='0.969' ft='Dialog-10' x=2.2498953 y=214.75 bg=0 0 0 fg=0 0 0 lc=0 0 0 ;
433: lb='K_algicidaOT1_NrdA' ft='Dialog-10' x=2.2891054 y=214.0 bg=0 153 153 fg=0 153 153 lc=0 153 153 ;
434: lb='0.982' ft='Dialog-10' x=2.3073015 y=215.5 bg=0 0 0 fg=0 0 0 lc=0 0 0 ;
435: lb='F_bacterium_HTCC217_NrdA' ft='Dialog-10' x=2.3882895 y=215.0 bg=0 153 153 fg=0 153 153 lc=0 153 153 ;
436: lb='R_biformata_HTCC250_NrdA' ft='Dialog-10' x=2.4152894 y=216.0 bg=0 153 153 fg=0 153 153 lc=0 153 153 ;
437: lb='0.879' ft='Dialog-10' x=2.2249985 y=217.5 bg=0 0 0 fg=0 0 0 lc=0 0 0 ;
438: lb='P_torquis_700755_NrdA' ft='Dialog-10' x=2.3673434 y=217.0 bg=0 153 153 fg=0 153 153 lc=0 153 153 ;
439: lb='G_frosetii_KT0803_NrdA' ft='Dialog-10' x=2.3438044 y=218.0 bg=0 153 153 fg=0 153 153 lc=0 153 153 ;
440:  x=2.1088023 y=219.875 bg=0 0 0 fg=0 0 0 lc=0 0 0 ;
441: lb='F_bacterium_BBFL7_NrdA' ft='Dialog-10' x=2.2820954 y=219.0 bg=0 153 153 fg=0 153 153 lc=0 153 153 ;
442: lb='0.996' ft='Dialog-10' x=2.2171605 y=220.75 bg=0 0 0 fg=0 0 0 lc=0 0 0 ;
443: lb='F_bacterium_BAL38_NrdA' ft='Dialog-10' x=2.2999694 y=220.0 bg=0 153 153 fg=0 153 153 lc=0 153 153 ;
444:  x=2.2528024 y=221.5 bg=0 0 0 fg=0 0 0 lc=0 0 0 ;
445: lb='F_johnsoniae_UW101_NrdA2' ft='Dialog-10' x=2.3220124 y=221.0 bg=0 153 153 fg=0 153 153 lc=0 153 153 ;
446: lb='F_psychroph_JIP02_86_NrdA' ft='Dialog-10' x=2.3605795 y=222.0 bg=0 153 153 fg=0 153 153 lc=0 153 153 ;
447:  x=1.6825705 y=226.78125 bg=0 0 0 fg=0 0 0 lc=0 0 0 ;
448: lb='0.950' ft='Dialog-10' x=1.7450054 y=223.875 bg=0 0 0 fg=0 0 0 lc=0 0 0 ;
449: lb='M_marina_23134_NrdA' ft='Dialog-10' x=2.0152454 y=223.0 bg=0 153 153 fg=0 153 153 lc=0 153 153 ;
450: lb='0.839' ft='Dialog-10' x=1.7682184 y=224.75 bg=0 0 0 fg=0 0 0 lc=0 0 0 ;
451: lb='Algoriphagus_PR1_NrdA' ft='Dialog-10' x=2.0863514 y=224.0 bg=0 153 153 fg=0 153 153 lc=0 153 153 ;
452: lb='0.971' ft='Dialog-10' x=1.8394374 y=225.5 bg=0 0 0 fg=0 0 0 lc=0 0 0 ;
453: lb='D_fermentans18053_NrdA' ft='Dialog-10' x=2.0648925 y=225.0 bg=0 153 153 fg=0 153 153 lc=0 153 153 ;
454: lb='S_linguale_DSM_74_NrdA' ft='Dialog-10' x=1.9598944 y=226.0 bg=0 153 153 fg=0 153 153 lc=0 153 153 ;
455: lb='0.877' ft='Dialog-10' x=1.7205764 y=229.6875 bg=0 0 0 fg=0 0 0 lc=0 0 0 ;
456: lb='0.895' ft='Dialog-10' x=1.7681375 y=227.875 bg=0 0 0 fg=0 0 0 lc=0 0 0 ;
457: lb='C_hutchinsonii_33406_NrdA' ft='Dialog-10' x=1.9880724 y=227.0 bg=0 153 153 fg=0 153 153 lc=0 153 153 ;
458: lb='0.999' ft='Dialog-10' x=1.9263554 y=228.75 bg=0 0 0 fg=0 0 0 lc=0 0 0 ;
459: lb='C_pinensis2588_NrdA2' ft='Dialog-10' x=2.1122344 y=228.0 bg=0 153 153 fg=0 153 153 lc=0 153 153 ;
460: lb='1.000' ft='Dialog-10' x=2.1100304 y=229.5 bg=0 0 0 fg=0 0 0 lc=0 0 0 ;
461: lb='Pedobacter_BAL39_NrdA' ft='Dialog-10' x=2.1384084 y=229.0 bg=0 153 153 fg=0 153 153 lc=0 153 153 ;
462: lb='P_heparinus2366_NrdA' ft='Dialog-10' x=2.1307945 y=230.0 bg=0 153 153 fg=0 153 153 lc=0 153 153 ;
463: lb='0.880' ft='Dialog-10' x=1.7757624 y=231.5 bg=0 0 0 fg=0 0 0 lc=0 0 0 ;
464: lb='C_P_amoebophila_UWE25_NrdA' ft='Dialog-10' x=2.2780733 y=231.0 bg=0 0 0 fg=0 0 0 lc=0 0 0 ;
465: lb='A_asiaticus5a2_NrdA' ft='Dialog-10' x=2.0480595 y=232.0 bg=0 153 153 fg=0 153 153 lc=0 153 153 ;
466:  x=1.6039934 y=233.5 bg=0 0 0 fg=0 0 0 lc=0 0 0 ;
467: lb='D_discoideum_AX4_NrdA' ft='Dialog-10' x=2.1223955 y=233.0 bg=0 255 255 fg=0 255 255 lc=0 255 255 ;
468: lb='N_gruberi_NrdA' ft='Dialog-10' x=2.2012615 y=234.0 bg=0 255 0 fg=0 255 0 lc=0 255 0 ;
469: lb='0.827' ft='Dialog-10' x=1.3326864 y=240.9961 bg=0 0 0 fg=0 0 0 lc=0 0 0 ;
470: lb='0.999' ft='Dialog-10' x=1.5602754 y=236.36719 bg=0 0 0 fg=0 0 0 lc=0 0 0 ;
471: lb='P_pastoris_GS115_NrdA2' ft='Dialog-10' x=2.6525824 y=235.0 bg=0 0 153 fg=0 0 153 lc=0 0 153 ;
472:  x=1.6344234 y=237.73438 bg=0 0 0 fg=0 0 0 lc=0 0 0 ;
473: lb='1.000' ft='Dialog-10' x=1.9177175 y=236.5 bg=0 0 0 fg=0 0 0 lc=0 0 0 ;
474: lb='E_gossypii_NrdA2' ft='Dialog-10' x=2.3329093 y=236.0 bg=0 0 153 fg=0 0 153 lc=0 0 153 ;
475: lb='K_lactis_NRRLY1140_NrdA2' ft='Dialog-10' x=2.2664955 y=237.0 bg=0 0 153 fg=0 0 153 lc=0 0 153 ;
476: lb='0.999' ft='Dialog-10' x=1.8517224 y=238.96875 bg=0 0 0 fg=0 0 0 lc=0 0 0 ;
477: lb='P_guilliermondi_6260_NrdA1' ft='Dialog-10' x=2.4088395 y=238.0 bg=0 0 153 fg=0 0 153 lc=0 0 153 ;
478:  x=1.9346024 y=239.9375 bg=0 0 0 fg=0 0 0 lc=0 0 0 ;
479: lb='P_stipitis_CBS_6054_NrdA1' ft='Dialog-10' x=2.2401195 y=239.0 bg=0 0 153 fg=0 0 153 lc=0 0 153 ;
480:  x=1.9820474 y=240.875 bg=0 0 0 fg=0 0 0 lc=0 0 0 ;
481: lb='D_hansenii_CBS767_NrdA1' ft='Dialog-10' x=2.3143525 y=240.0 bg=0 0 153 fg=0 0 153 lc=0 0 153 ;
482: lb='0.960' ft='Dialog-10' x=2.0937173 y=241.75 bg=0 0 0 fg=0 0 0 lc=0 0 0 ;
483: lb='L_elongisporusYB4239_NrdA1' ft='Dialog-10' x=2.4318314 y=241.0 bg=0 0 153 fg=0 0 153 lc=0 0 153 ;
484: lb='1.000' ft='Dialog-10' x=2.3891084 y=242.5 bg=0 0 0 fg=0 0 0 lc=0 0 0 ;
485: lb='C_albicans_SC5314_NrdA2' ft='Dialog-10' x=2.4002733 y=242.0 bg=0 0 153 fg=0 0 153 lc=0 0 153 ;
486: lb='C_dubliniensis_CD36_NrdA1' ft='Dialog-10' x=2.4288745 y=243.0 bg=0 0 153 fg=0 0 153 lc=0 0 153 ;
487: lb='0.807' ft='Dialog-10' x=1.4282734 y=245.625 bg=0 0 0 fg=0 0 0 lc=0 0 0 ;
488: lb='TpseudonanaCCMP1335_NrdA2' ft='Dialog-10' x=2.3168204 y=244.0 bg=255 153 0 fg=255 153 0 lc=255 153 0 ;
489: lb='0.999' ft='Dialog-10' x=1.7143164 y=247.25 bg=0 0 0 fg=0 0 0 lc=0 0 0 ;
490: lb='1.000' ft='Dialog-10' x=1.9948105 y=245.75 bg=0 0 0 fg=0 0 0 lc=0 0 0 ;
491: lb='Leishm_braziliensis_NrdA' ft='Dialog-10' x=2.0281384 y=245.0 bg=153 0 153 fg=153 0 153 lc=153 0 153 ;
492: lb='0.941' ft='Dialog-10' x=2.0331974 y=246.5 bg=0 0 0 fg=0 0 0 lc=0 0 0 ;
493: lb='L_major_Friedlin_NrdA' ft='Dialog-10' x=2.0429924 y=246.0 bg=153 0 153 fg=153 0 153 lc=153 0 153 ;
494: lb='L_infantum_JPCM5_NrdA' ft='Dialog-10' x=2.0369914 y=247.0 bg=153 0 153 fg=153 0 153 lc=153 0 153 ;
495:  x=1.8059704 y=248.75 bg=0 0 0 fg=0 0 0 lc=0 0 0 ;
496: lb='Trypanosoma_cruzi_NrdA' ft='Dialog-10' x=2.0491705 y=248.0 bg=153 0 153 fg=153 0 153 lc=153 0 153 ;
497: lb='1.000' ft='Dialog-10' x=2.1264694 y=249.5 bg=0 0 0 fg=0 0 0 lc=0 0 0 ;
498: lb='T_brucei_TREU927_NrdA' ft='Dialog-10' x=2.1265044 y=249.0 bg=153 0 153 fg=153 0 153 lc=153 0 153 ;
499: lb='T_brucei_brucei_NrdA' ft='Dialog-10' x=2.1437864 y=250.0 bg=153 0 153 fg=153 0 153 lc=153 0 153 ;
1:  x=0.0 y=19.930492 bg=0 0 0 fg=0 0 0 lc=0 0 0 ll=3;
edges
54:  ip= < 2.0490336 27.0> fg=0 0 0 dr=1 lk=null ll=11 lv=1 lx=0 ly=0 sh=1 w=2;
55:  ip= < 2.0490336 28.0> fg=0 0 0 ;
52:  ip= < 2.0202916 26.0> fg=0 0 0 ;
49:  ip= < 1.7936226 24.0> fg=255 0 255 ;
50:  ip= < 1.7936226 25.0> fg=255 0 255 ;
48: lb='0.997' ip= < 1.6267616 24.5> fg=255 0 255 ;
45:  ip= < 1.6685026 22.0> fg=255 0 255 ;
46:  ip= < 1.6685026 23.0> fg=255 0 255 ;
44: lb='0.905' ip= < 1.5527166 22.5> fg=255 0 255 ;
11:  ip= < 2.0210016 4.0> fg=0 0 255 ;
13:  ip= < 2.0736907 5.0> fg=0 0 255 ;
14:  ip= < 2.0736907 6.0> fg=0 0 255 ;
12: lb='0.985' ip= < 2.0210016 5.5> fg=0 0 255 ;
10: lb='0.997' ip= < 1.8254086 4.75> fg=0 0 255 ;
16:  ip= < 1.8782716 7.0> fg=0 0 255 ;
18:  ip= < 1.9211096 8.0> fg=0 0 255 ;
19:  ip= < 1.9211096 9.0> fg=0 0 255 ;
17:  ip= < 1.8782716 8.5> fg=0 0 255 ;
15:  ip= < 1.8254086 7.75> fg=0 0 255 ;
9: lb='0.993' ip= < 1.6769416 6.25> fg=0 0 255 ;
24:  ip= < 2.2726495 10.0> fg=0 0 255 ;
25:  ip= < 2.2726495 11.0> fg=0 0 255 ;
23: lb='0.824' ip= < 2.2342665 10.5> fg=0 0 255 ;
27:  ip= < 2.2489486 12.0> fg=0 0 255 ;
29:  ip= < 2.2683876 13.0> fg=0 0 255 ;
31:  ip= < 2.3019457 14.0> fg=0 0 255 ;
32:  ip= < 2.3019457 15.0> fg=0 0 255 ;
30:  ip= < 2.2683876 14.5> fg=0 0 255 ;
28:  ip= < 2.2489486 13.75> fg=0 0 255 ;
26:  ip= < 2.2342665 12.875> fg=0 0 255 ;
22: lb='0.810' ip= < 2.2100625 11.6875> fg=0 0 255 ;
34:  ip= < 2.2374287 16.0> fg=0 0 255 ;
36:  ip= < 2.2659736 17.0> fg=0 0 255 ;
38:  ip= < 2.3055227 18.0> fg=0 0 255 ;
39:  ip= < 2.3055227 19.0> fg=0 0 255 ;
37: lb='0.906' ip= < 2.2659736 18.5> fg=0 0 255 ;
35: lb='0.877' ip= < 2.2374287 17.75> fg=0 0 255 ;
33: lb='0.850' ip= < 2.2100625 16.875> fg=0 0 255 ;
21: lb='1.000' ip= < 1.7853786 14.28125> fg=0 0 255 ;
41:  ip= < 1.9599756 20.0> fg=0 0 255 ;
42:  ip= < 1.9599756 21.0> fg=0 0 255 ;
40: lb='0.990' ip= < 1.7853786 20.5> fg=0 0 255 ;
20: lb='0.932' ip= < 1.6769416 17.390625> fg=0 0 255 ;
8: lb='1.000' ip= < 1.4270806 11.8203125> fg=0 0 255 ;
6:  ip= < 1.3708246 3.0> fg=0 0 0 ;
4:  ip= < 1.2955776 2.0> fg=255 0 255 ;
2:  ip= < 1.1890296 1.0> fg=0 0 0 ;
59:  ip= < 1.9067264 29.0> fg=0 0 0 ;
61:  ip= < 1.9474185 30.0> fg=0 0 0 ;
62:  ip= < 1.9474185 31.0> fg=0 0 0 ;
60: lb='0.960' ip= < 1.9067264 30.5> fg=0 0 0 ;
58: lb='0.993' ip= < 1.7367414 29.75> fg=0 0 0 ;
64:  ip= < 1.8675264 32.0> fg=0 0 0 ;
66:  ip= < 2.0007174 33.0> fg=0 0 0 ;
67:  ip= < 2.0007174 34.0> fg=0 0 0 ;
65: lb='1.000' ip= < 1.8675264 33.5> fg=0 0 0 ;
63: lb='0.977' ip= < 1.7367414 32.75> fg=0 0 0 ;
57: lb='1.000' ip= < 0.7425624 31.25> fg=0 0 0 ;
69:  ip= < 1.0215404 35.0> fg=0 0 0 ;
71:  ip= < 1.0806425 36.0> fg=0 0 0 ;
74:  ip= < 1.2494544 37.0> fg=0 0 0 ;
76:  ip= < 1.3641064 38.0> fg=0 0 153 ;
77:  ip= < 1.3641064 39.0> fg=0 0 0 ;
75:  ip= < 1.2494544 38.5> fg=0 0 0 ;
73: lb='0.885' ip= < 1.1512954 37.75> fg=0 0 0 ;
79:  ip= < 1.1975094 40.0> fg=0 0 0 ;
82:  ip= < 1.3731594 41.0> fg=0 0 0 ;
85:  ip= < 2.5790913 42.0> fg=0 0 0 ;
86:  ip= < 2.5790913 43.0> fg=0 0 0 ;
84: lb='1.000' ip= < 1.7325654 42.5> fg=0 0 0 ;
89:  ip= < 2.1229115 44.0> fg=0 0 0 ;
91:  ip= < 2.1709125 45.0> fg=0 0 0 ;
92:  ip= < 2.1709125 46.0> fg=0 0 0 ;
90:  ip= < 2.1229115 45.5> fg=0 0 0 ;
88: lb='1.000' ip= < 1.8644774 44.75> fg=0 0 0 ;
95:  ip= < 2.7288234 47.0> fg=0 0 0 ;
96:  ip= < 2.7288234 48.0> fg=0 0 0 ;
94: lb='1.000' ip= < 1.9622664 47.5> fg=0 0 0 ;
98:  ip= < 2.1755564 49.0> fg=0 0 0 ;
99:  ip= < 2.1755564 50.0> fg=0 0 0 ;
97: lb='0.997' ip= < 1.9622664 49.5> fg=0 0 0 ;
93:  ip= < 1.8644774 48.5> fg=0 0 0 ;
87: lb='0.843' ip= < 1.7325654 46.625> fg=0 0 0 ;
83: lb='0.996' ip= < 1.3731594 44.5625> fg=0 0 0 ;
81: lb='0.948' ip= < 1.2136364 42.78125> fg=0 0 0 ;
106:  ip= < 1.6057194 51.0> fg=153 0 0 ;
110:  ip= < 1.7327794 52.0> fg=153 0 0 ;
111:  ip= < 1.7327794 53.0> fg=153 0 0 ;
109: lb='0.952' ip= < 1.6656964 52.5> fg=153 0 0 ;
115:  ip= < 1.8709344 54.0> fg=153 0 0 ;
116:  ip= < 1.8709344 55.0> fg=153 0 0 ;
114: lb='0.969' ip= < 1.8137454 54.5> fg=153 0 0 ;
119:  ip= < 1.9359084 56.0> fg=153 0 0 ;
120:  ip= < 1.9359084 57.0> fg=153 0 0 ;
118: lb='1.000' ip= < 1.8337665 56.5> fg=153 0 0 ;
123:  ip= < 1.9268994 58.0> fg=153 0 0 ;
126:  ip= < 1.9546694 59.0> fg=153 0 0 ;
128:  ip= < 1.9581554 60.0> fg=153 0 0 ;
130:  ip= < 1.9581565 61.0> fg=153 0 0 ;
131:  ip= < 1.9581565 62.0> fg=153 0 0 ;
129:  ip= < 1.9581554 61.5> fg=153 0 0 ;
127:  ip= < 1.9546694 60.75> fg=153 0 0 ;
125: lb='0.947' ip= < 1.9407294 59.875> fg=153 0 0 ;
135:  ip= < 1.9513655 63.0> fg=153 0 0 ;
136:  ip= < 1.9513655 64.0> fg=153 0 0 ;
134: lb='0.923' ip= < 1.9443164 63.5> fg=153 0 0 ;
138:  ip= < 1.9498525 65.0> fg=153 0 0 ;
140:  ip= < 1.9598885 66.0> fg=153 0 0 ;
141:  ip= < 1.9598885 67.0> fg=153 0 0 ;
139: lb='0.893' ip= < 1.9498525 66.5> fg=153 0 0 ;
137:  ip= < 1.9443164 65.75> fg=153 0 0 ;
133:  ip= < 1.9443014 64.625> fg=153 0 0 ;
143:  ip= < 1.9729054 68.0> fg=153 0 0 ;
145:  ip= < 2.0208335 69.0> fg=153 0 0 ;
146:  ip= < 2.0208335 70.0> fg=153 0 0 ;
144:  ip= < 1.9729054 69.5> fg=153 0 0 ;
142: lb='0.879' ip= < 1.9443014 68.75> fg=153 0 0 ;
132:  ip= < 1.9407294 66.6875> fg=153 0 0 ;
124: lb='0.881' ip= < 1.9268994 63.28125> fg=153 0 0 ;
122: lb='0.963' ip= < 1.8929855 60.640625> fg=153 0 0 ;
148:  ip= < 1.9080935 71.0> fg=153 0 0 ;
149:  ip= < 1.9080935 72.0> fg=153 0 0 ;
147: lb='0.827' ip= < 1.8929855 71.5> fg=153 0 0 ;
121: lb='0.961' ip= < 1.8337665 66.07031> fg=153 0 0 ;
117:  ip= < 1.8137454 61.285156> fg=153 0 0 ;
113: lb='0.966' ip= < 1.7305154 57.89258> fg=153 0 0 ;
151:  ip= < 1.9929354 73.0> fg=0 0 0 ;
153:  ip= < 2.2322195 74.0> fg=0 0 0 ;
155:  ip= < 2.2641375 75.0> fg=0 0 0 ;
158:  ip= < 2.2743645 76.0> fg=0 0 0 ;
159:  ip= < 2.2743645 77.0> fg=0 0 0 ;
157: lb='0.928' ip= < 2.2674303 76.5> fg=0 0 0 ;
161:  ip= < 2.2674315 78.0> fg=0 0 0 ;
163:  ip= < 2.2708673 79.0> fg=0 0 0 ;
165:  ip= < 2.2777233 80.0> fg=0 0 0 ;
167:  ip= < 2.2777245 81.0> fg=0 0 0 ;
169:  ip= < 2.2777255 82.0> fg=0 0 0 ;
171:  ip= < 2.2777264 83.0> fg=0 0 0 ;
173:  ip= < 2.2777274 84.0> fg=0 0 0 ;
174:  ip= < 2.2777274 85.0> fg=0 0 0 ;
172:  ip= < 2.2777264 84.5> fg=0 0 0 ;
170:  ip= < 2.2777255 83.75> fg=0 0 0 ;
168:  ip= < 2.2777245 82.875> fg=0 0 0 ;
166:  ip= < 2.2777233 81.9375> fg=0 0 0 ;
164: lb='0.890' ip= < 2.2708673 80.96875> fg=0 0 0 ;
162:  ip= < 2.2674315 79.984375> fg=0 0 0 ;
160:  ip= < 2.2674303 78.99219> fg=0 0 0 ;
156:  ip= < 2.2641375 77.74609> fg=0 0 0 ;
154: lb='0.824' ip= < 2.2322195 76.37305> fg=0 0 0 ;
152: lb='0.997' ip= < 1.9929354 75.18652> fg=0 0 0 ;
150: lb='1.000' ip= < 1.7305154 74.09326> fg=0 0 0 ;
112: lb='0.941' ip= < 1.6656964 65.99292> fg=0 0 0 ;
108:  ip= < 1.6511765 59.24646> fg=0 0 0 ;
178:  ip= < 2.6937644 86.0> fg=153 0 0 ;
179:  ip= < 2.6937644 87.0> fg=153 0 0 ;
177: lb='1.000' ip= < 1.8075345 86.5> fg=153 0 0 ;
181:  ip= < 1.8552424 88.0> fg=153 0 0 ;
183:  ip= < 2.0545075 89.0> fg=153 0 0 ;
184:  ip= < 2.0545075 90.0> fg=153 0 0 ;
182: lb='0.998' ip= < 1.8552424 89.5> fg=153 0 0 ;
180:  ip= < 1.8075345 88.75> fg=153 0 0 ;
176:  ip= < 1.7443804 87.625> fg=153 0 0 ;
186:  ip= < 1.7736315 91.0> fg=153 0 0 ;
188:  ip= < 1.8370965 92.0> fg=0 0 0 ;
193:  ip= < 2.1921954 93.0> fg=153 0 0 ;
195:  ip= < 2.1988795 94.0> fg=153 0 0 ;
197:  ip= < 2.2056684 95.0> fg=153 0 0 ;
199:  ip= < 2.2123344 96.0> fg=153 0 0 ;
200:  ip= < 2.2123344 97.0> fg=153 0 0 ;
198: lb='0.883' ip= < 2.2056684 96.5> fg=153 0 0 ;
196: lb='0.868' ip= < 2.1988795 95.75> fg=153 0 0 ;
194: lb='0.893' ip= < 2.1921954 94.875> fg=153 0 0 ;
192: lb='0.993' ip= < 2.1519785 93.9375> fg=153 0 0 ;
202:  ip= < 2.1666484 98.0> fg=153 0 0 ;
204:  ip= < 2.1963835 99.0> fg=153 0 0 ;
205:  ip= < 2.1963835 100.0> fg=153 0 0 ;
203: lb='0.831' ip= < 2.1666484 99.5> fg=153 0 0 ;
201:  ip= < 2.1519785 98.75> fg=153 0 0 ;
191: lb='0.958' ip= < 2.1116683 96.34375> fg=153 0 0 ;
207:  ip= < 2.1464834 101.0> fg=153 0 0 ;
209:  ip= < 2.1591554 102.0> fg=153 0 0 ;
210:  ip= < 2.1591554 103.0> fg=153 0 0 ;
208:  ip= < 2.1464834 102.5> fg=153 0 0 ;
206: lb='0.869' ip= < 2.1116683 101.75> fg=153 0 0 ;
190: lb='1.000' ip= < 1.8998305 99.046875> fg=153 0 0 ;
212:  ip= < 1.9710494 104.0> fg=153 0 0 ;
214:  ip= < 1.9966944 105.0> fg=153 0 0 ;
215:  ip= < 1.9966944 106.0> fg=153 0 0 ;
213: lb='0.882' ip= < 1.9710494 105.5> fg=153 0 0 ;
211: lb='0.978' ip= < 1.8998305 104.75> fg=153 0 0 ;
189:  ip= < 1.8370965 101.89844> fg=153 0 0 ;
187: lb='0.936' ip= < 1.7736315 96.94922> fg=0 0 0 ;
185:  ip= < 1.7443804 93.97461> fg=0 0 0 ;
175: lb='0.983' ip= < 1.6511765 90.799805> fg=0 0 0 ;
107: lb='0.932' ip= < 1.6057194 75.02313> fg=0 0 0 ;
105:  ip= < 1.5634764 63.011566> fg=0 0 0 ;
217:  ip= < 1.5948404 107.0> fg=153 0 0 ;
219:  ip= < 1.6281214 108.0> fg=153 0 0 ;
220:  ip= < 1.6281214 109.0> fg=153 0 0 ;
218:  ip= < 1.5948404 108.5> fg=153 0 0 ;
216:  ip= < 1.5634764 107.75> fg=153 0 0 ;
104: lb='0.966' ip= < 1.5015854 85.38078> fg=0 0 0 ;
222:  ip= < 1.5974174 110.0> fg=0 0 0 ;
224:  ip= < 1.9132884 111.0> fg=153 0 0 ;
225:  ip= < 1.9132884 112.0> fg=153 0 0 ;
223: lb='0.999' ip= < 1.5974174 111.5> fg=153 0 0 ;
221: lb='0.853' ip= < 1.5015854 110.75> fg=0 0 0 ;
103: lb='0.939' ip= < 1.4272544 98.06539> fg=0 0 0 ;
227:  ip= < 1.4787424 113.0> fg=0 0 0 ;
235:  ip= < 1.9027894 114.0> fg=0 0 153 ;
236:  ip= < 1.9027894 115.0> fg=0 0 153 ;
234: lb='0.992' ip= < 1.8515004 114.5> fg=0 0 153 ;
239:  ip= < 1.8914454 116.0> fg=0 0 153 ;
241:  ip= < 1.9022434 117.0> fg=0 0 153 ;
242:  ip= < 1.9022434 118.0> fg=0 0 153 ;
240: lb='0.898' ip= < 1.8914454 117.5> fg=0 0 153 ;
238:  ip= < 1.8813155 116.75> fg=0 0 153 ;
244:  ip= < 1.8899804 119.0> fg=0 0 153 ;
247:  ip= < 1.9140754 120.0> fg=0 0 153 ;
249:  ip= < 1.9500134 121.0> fg=0 0 153 ;
250:  ip= < 1.9500134 122.0> fg=0 0 153 ;
248: lb='0.987' ip= < 1.9140754 121.5> fg=0 0 153 ;
246: lb='0.862' ip= < 1.9000764 120.75> fg=0 0 153 ;
252:  ip= < 1.9166204 123.0> fg=0 0 153 ;
253:  ip= < 1.9166204 124.0> fg=0 0 153 ;
251: lb='0.909' ip= < 1.9000764 123.5> fg=0 0 153 ;
245:  ip= < 1.8899804 122.125> fg=0 0 153 ;
243:  ip= < 1.8813155 120.5625> fg=0 0 153 ;
237: lb='0.953' ip= < 1.8515004 118.65625> fg=0 0 153 ;
233: lb='0.979' ip= < 1.8050175 116.578125> fg=0 0 153 ;
256:  ip= < 1.8900185 125.0> fg=0 0 153 ;
258:  ip= < 1.9118444 126.0> fg=0 0 153 ;
259:  ip= < 1.9118444 127.0> fg=0 0 153 ;
257: lb='0.920' ip= < 1.8900185 126.5> fg=0 0 153 ;
255: lb='0.995' ip= < 1.8263904 125.75> fg=0 0 153 ;
261:  ip= < 1.8640695 128.0> fg=0 0 153 ;
262:  ip= < 1.8640695 129.0> fg=0 0 153 ;
260: lb='0.929' ip= < 1.8263904 128.5> fg=0 0 153 ;
254:  ip= < 1.8050175 127.125> fg=0 0 153 ;
232: lb='0.952' ip= < 1.7711374 121.85156> fg=0 0 153 ;
265:  ip= < 1.8860774 130.0> fg=0 0 153 ;
266:  ip= < 1.8860774 131.0> fg=0 0 153 ;
264: lb='1.000' ip= < 1.7802525 130.5> fg=0 0 153 ;
269:  ip= < 1.9629534 132.0> fg=0 0 153 ;
270:  ip= < 1.9629534 133.0> fg=0 0 153 ;
268: lb='1.000' ip= < 1.8040054 132.5> fg=0 0 153 ;
272:  ip= < 1.8860564 134.0> fg=0 0 153 ;
275:  ip= < 1.9938664 135.0> fg=0 0 153 ;
277:  ip= < 2.0354764 136.0> fg=0 0 153 ;
278:  ip= < 2.0354764 137.0> fg=0 0 153 ;
276: lb='0.952' ip= < 1.9938664 136.5> fg=0 0 153 ;
274: lb='0.996' ip= < 1.9198574 135.75> fg=0 0 153 ;
280:  ip= < 1.9314134 138.0> fg=0 0 153 ;
282:  ip= < 1.9431874 139.0> fg=0 0 153 ;
283:  ip= < 1.9431874 140.0> fg=0 0 153 ;
281:  ip= < 1.9314134 139.5> fg=0 0 153 ;
279: lb='0.836' ip= < 1.9198574 138.75> fg=0 0 153 ;
273: lb='0.901' ip= < 1.8860564 137.25> fg=0 0 153 ;
271: lb='0.992' ip= < 1.8040054 135.625> fg=0 0 153 ;
267: lb='0.825' ip= < 1.7802525 134.0625> fg=0 0 153 ;
263:  ip= < 1.7711374 132.28125> fg=0 0 153 ;
231: lb='1.000' ip= < 1.6372315 127.06641> fg=0 0 153 ;
285:  ip= < 1.6897904 141.0> fg=0 0 153 ;
289:  ip= < 1.9560394 142.0> fg=0 0 153 ;
291:  ip= < 2.0243304 143.0> fg=0 0 153 ;
292:  ip= < 2.0243304 144.0> fg=0 0 153 ;
290: lb='0.995' ip= < 1.9560394 143.5> fg=0 0 153 ;
288: lb='0.987' ip= < 1.8977025 142.75> fg=0 0 153 ;
294:  ip= < 1.9233174 145.0> fg=0 0 153 ;
296:  ip= < 1.9345614 146.0> fg=0 0 153 ;
297:  ip= < 1.9345614 147.0> fg=0 0 153 ;
295:  ip= < 1.9233174 146.5> fg=0 0 153 ;
293: lb='0.913' ip= < 1.8977025 145.75> fg=0 0 153 ;
287: lb='0.994' ip= < 1.8079554 144.25> fg=0 0 153 ;
299:  ip= < 1.8479735 148.0> fg=0 0 153 ;
302:  ip= < 1.9643214 149.0> fg=0 0 153 ;
303:  ip= < 1.9643214 150.0> fg=0 0 153 ;
301: lb='0.904' ip= < 1.9340494 149.5> fg=0 0 153 ;
306:  ip= < 2.0893464 151.0> fg=0 0 153 ;
307:  ip= < 2.0893464 152.0> fg=0 0 153 ;
305: lb='0.997' ip= < 1.9929224 151.5> fg=0 0 153 ;
309:  ip= < 2.0791054 153.0> fg=0 0 153 ;
312:  ip= < 2.2846375 154.0> fg=0 0 153 ;
314:  ip= < 2.2846384 155.0> fg=0 0 153 ;
315:  ip= < 2.2846384 156.0> fg=0 0 153 ;
313:  ip= < 2.2846375 155.5> fg=0 0 153 ;
311: lb='1.000' ip= < 2.1106405 154.75> fg=0 0 153 ;
317:  ip= < 2.1671255 157.0> fg=0 0 153 ;
318:  ip= < 2.1671255 158.0> fg=0 0 153 ;
316: lb='0.986' ip= < 2.1106405 157.5> fg=0 0 153 ;
310:  ip= < 2.0791054 156.125> fg=0 0 153 ;
308: lb='0.995' ip= < 1.9929224 154.5625> fg=0 0 153 ;
304: lb='0.955' ip= < 1.9340494 153.03125> fg=0 0 153 ;
300: lb='0.990' ip= < 1.8479735 151.26562> fg=0 0 153 ;
298: lb='0.844' ip= < 1.8079554 149.63281> fg=0 0 153 ;
286: lb='0.998' ip= < 1.6897904 146.9414> fg=0 0 153 ;
284: lb='0.877' ip= < 1.6372315 143.9707> fg=0 0 153 ;
230:  ip= < 1.6145234 135.51855> fg=0 0 153 ;
320:  ip= < 1.6832044 159.0> fg=0 0 153 ;
322:  ip= < 1.8537724 160.0> fg=0 0 153 ;
323:  ip= < 1.8537724 161.0> fg=0 0 153 ;
321: lb='0.996' ip= < 1.6832044 160.5> fg=0 0 153 ;
319:  ip= < 1.6145234 159.75> fg=0 0 153 ;
229:  ip= < 1.5837524 147.63428> fg=0 0 153 ;
326:  ip= < 1.7766964 162.0> fg=0 0 153 ;
327:  ip= < 1.7766964 163.0> fg=0 0 153 ;
325: lb='0.998' ip= < 1.6304294 162.5> fg=0 0 153 ;
329:  ip= < 1.7433324 164.0> fg=0 0 153 ;
331:  ip= < 1.8963414 165.0> fg=0 0 153 ;
332:  ip= < 1.8963414 166.0> fg=0 0 153 ;
330: lb='0.996' ip= < 1.7433324 165.5> fg=0 0 153 ;
328: lb='0.972' ip= < 1.6304294 164.75> fg=0 0 153 ;
324:  ip= < 1.5837524 163.625> fg=0 0 153 ;
228: lb='0.998' ip= < 1.4787424 155.62964> fg=0 0 153 ;
226:  ip= < 1.4272544 134.31482> fg=0 0 0 ;
102: lb='0.876' ip= < 1.3859274 116.19011> fg=0 0 0 ;
336:  ip= < 1.5477095 167.0> fg=153 153 0 ;
338:  ip= < 1.6029284 168.0> fg=0 0 0 ;
341:  ip= < 2.0923223 169.0> fg=255 153 0 ;
343:  ip= < 2.1108603 170.0> fg=255 153 0 ;
344:  ip= < 2.1108603 171.0> fg=255 153 0 ;
342:  ip= < 2.0923223 170.5> fg=255 153 0 ;
340: lb='1.000' ip= < 1.6696464 169.75> fg=255 153 0 ;
346:  ip= < 1.7151455 172.0> fg=255 153 0 ;
349:  ip= < 2.2041254 173.0> fg=255 153 0 ;
351:  ip= < 2.2574885 174.0> fg=255 153 0 ;
352:  ip= < 2.2574885 175.0> fg=255 153 0 ;
350: lb='0.995' ip= < 2.2041254 174.5> fg=255 153 0 ;
348: lb='1.000' ip= < 1.8200674 173.75> fg=255 153 0 ;
354:  ip= < 2.4352703 176.0> fg=0 0 0 ;
355:  ip= < 2.4352703 177.0> fg=0 0 0 ;
353: lb='1.000' ip= < 1.8200674 176.5> fg=0 0 0 ;
347:  ip= < 1.7151455 175.125> fg=0 0 0 ;
345:  ip= < 1.6696464 173.5625> fg=0 0 0 ;
339: lb='0.890' ip= < 1.6029284 171.65625> fg=0 0 0 ;
337:  ip= < 1.5477095 169.82812> fg=0 0 0 ;
335:  ip= < 1.4853424 168.41406> fg=0 0 0 ;
360:  ip= < 2.0296805 178.0> fg=102 102 255 ;
361:  ip= < 2.0296805 179.0> fg=102 102 255 ;
359:  ip= < 2.0039375 178.5> fg=102 102 255 ;
364:  ip= < 2.0440784 180.0> fg=102 102 255 ;
365:  ip= < 2.0440784 181.0> fg=102 102 255 ;
363: lb='0.938' ip= < 2.0223055 180.5> fg=102 102 255 ;
367:  ip= < 2.0485103 182.0> fg=102 102 255 ;
368:  ip= < 2.0485103 183.0> fg=102 102 255 ;
366: lb='0.968' ip= < 2.0223055 182.5> fg=102 102 255 ;
362:  ip= < 2.0039375 181.5> fg=102 102 255 ;
358: lb='1.000' ip= < 1.7306165 180.0> fg=102 102 255 ;
370:  ip= < 1.9651744 184.0> fg=102 102 255 ;
372:  ip= < 2.1738124 185.0> fg=102 102 255 ;
373:  ip= < 2.1738124 186.0> fg=102 102 255 ;
371: lb='0.998' ip= < 1.9651744 185.5> fg=102 102 255 ;
369: lb='1.000' ip= < 1.7306165 184.75> fg=102 102 255 ;
357: lb='0.952' ip= < 1.6268954 182.375> fg=102 102 255 ;
375:  ip= < 1.7377264 187.0> fg=102 102 255 ;
377:  ip= < 2.0380294 188.0> fg=102 102 255 ;
378:  ip= < 2.0380294 189.0> fg=102 102 255 ;
376: lb='1.000' ip= < 1.7377264 188.5> fg=102 102 255 ;
374: lb='0.948' ip= < 1.6268954 187.75> fg=102 102 255 ;
356: lb='0.997' ip= < 1.4853424 185.0625> fg=102 102 255 ;
334:  ip= < 1.4515184 176.73828> fg=0 0 0 ;
381:  ip= < 1.6046004 190.0> fg=255 0 0 ;
383:  ip= < 1.7470924 191.0> fg=0 153 0 ;
386:  ip= < 2.0377223 192.0> fg=0 153 0 ;
388:  ip= < 2.0753374 193.0> fg=0 153 0 ;
389:  ip= < 2.0753374 194.0> fg=0 153 0 ;
387:  ip= < 2.0377223 193.5> fg=0 153 0 ;
385: lb='1.000' ip= < 1.8002354 192.75> fg=0 153 0 ;
392:  ip= < 2.0464773 195.0> fg=0 153 0 ;
393:  ip= < 2.0464773 196.0> fg=0 153 0 ;
391: lb='0.999' ip= < 1.9097974 195.5> fg=0 153 0 ;
396:  ip= < 2.1185803 197.0> fg=0 153 0 ;
397:  ip= < 2.1185803 198.0> fg=0 153 0 ;
395: lb='0.989' ip= < 2.0314584 197.5> fg=0 153 0 ;
399:  ip= < 2.0547774 199.0> fg=0 153 0 ;
403:  ip= < 2.1418355 200.0> fg=0 153 0 ;
404:  ip= < 2.1418355 201.0> fg=0 153 0 ;
402: lb='0.996' ip= < 2.0922885 200.5> fg=0 153 0 ;
407:  ip= < 2.1071205 202.0> fg=0 153 0 ;
409:  ip= < 2.1392124 203.0> fg=0 153 0 ;
410:  ip= < 2.1392124 204.0> fg=0 153 0 ;
408: lb='0.965' ip= < 2.1071205 203.5> fg=0 153 0 ;
406:  ip= < 2.1014943 202.75> fg=0 153 0 ;
412:  ip= < 2.1184905 205.0> fg=0 153 0 ;
413:  ip= < 2.1184905 206.0> fg=0 153 0 ;
411: lb='0.896' ip= < 2.1014943 205.5> fg=0 153 0 ;
405: lb='0.820' ip= < 2.0922885 204.125> fg=0 153 0 ;
401: lb='0.882' ip= < 2.0745945 202.3125> fg=0 153 0 ;
415:  ip= < 2.0812294 207.0> fg=0 153 0 ;
417:  ip= < 2.1571524 208.0> fg=0 153 0 ;
419:  ip= < 2.2226875 209.0> fg=0 153 0 ;
420:  ip= < 2.2226875 210.0> fg=0 153 0 ;
418: lb='0.987' ip= < 2.1571524 209.5> fg=0 153 0 ;
416: lb='0.993' ip= < 2.0812294 208.75> fg=0 153 0 ;
414:  ip= < 2.0745945 207.875> fg=0 153 0 ;
400: lb='0.864' ip= < 2.0547774 205.09375> fg=0 153 0 ;
398:  ip= < 2.0314584 202.04688> fg=0 153 0 ;
394: lb='0.997' ip= < 1.9097974 199.77344> fg=0 153 0 ;
390: lb='0.977' ip= < 1.8002354 197.63672> fg=0 153 0 ;
384: lb='0.847' ip= < 1.7470924 195.19336> fg=0 153 0 ;
382: lb='0.989' ip= < 1.6046004 193.09668> fg=0 153 0 ;
380: lb='0.954' ip= < 1.5053325 191.54834> fg=0 0 0 ;
424:  ip= < 2.0213015 211.0> fg=0 153 153 ;
427:  ip= < 2.1156635 212.0> fg=0 153 153 ;
429:  ip= < 2.1659904 213.0> fg=0 153 153 ;
432:  ip= < 2.2498953 214.0> fg=0 153 153 ;
434:  ip= < 2.3073015 215.0> fg=0 153 153 ;
435:  ip= < 2.3073015 216.0> fg=0 153 153 ;
433: lb='0.982' ip= < 2.2498953 215.5> fg=0 153 153 ;
431: lb='0.969' ip= < 2.1917815 214.75> fg=0 153 153 ;
437:  ip= < 2.2249985 217.0> fg=0 153 153 ;
438:  ip= < 2.2249985 218.0> fg=0 153 153 ;
436: lb='0.879' ip= < 2.1917815 217.5> fg=0 153 153 ;
430:  ip= < 2.1659904 216.125> fg=0 153 153 ;
428: lb='0.932' ip= < 2.1156635 214.5625> fg=0 153 153 ;
426: lb='0.803' ip= < 2.0793383 213.28125> fg=0 153 153 ;
440:  ip= < 2.1088023 219.0> fg=0 153 153 ;
442:  ip= < 2.2171605 220.0> fg=0 153 153 ;
444:  ip= < 2.2528024 221.0> fg=0 153 153 ;
445:  ip= < 2.2528024 222.0> fg=0 153 153 ;
443:  ip= < 2.2171605 221.5> fg=0 153 153 ;
441: lb='0.996' ip= < 2.1088023 220.75> fg=0 153 153 ;
439:  ip= < 2.0793383 219.875> fg=0 153 153 ;
425: lb='0.807' ip= < 2.0213015 216.57812> fg=0 153 153 ;
423: lb='1.000' ip= < 1.6613604 213.78906> fg=0 153 153 ;
448:  ip= < 1.7450054 223.0> fg=0 153 153 ;
450:  ip= < 1.7682184 224.0> fg=0 153 153 ;
452:  ip= < 1.8394374 225.0> fg=0 153 153 ;
453:  ip= < 1.8394374 226.0> fg=0 153 153 ;
451: lb='0.971' ip= < 1.7682184 225.5> fg=0 153 153 ;
449: lb='0.839' ip= < 1.7450054 224.75> fg=0 153 153 ;
447: lb='0.950' ip= < 1.6825705 223.875> fg=0 153 153 ;
456:  ip= < 1.7681375 227.0> fg=0 153 153 ;
458:  ip= < 1.9263554 228.0> fg=0 153 153 ;
460:  ip= < 2.1100304 229.0> fg=0 153 153 ;
461:  ip= < 2.1100304 230.0> fg=0 153 153 ;
459: lb='1.000' ip= < 1.9263554 229.5> fg=0 153 153 ;
457: lb='0.999' ip= < 1.7681375 228.75> fg=0 153 153 ;
455: lb='0.895' ip= < 1.7205764 227.875> fg=0 153 153 ;
463:  ip= < 1.7757624 231.0> fg=0 0 0 ;
464:  ip= < 1.7757624 232.0> fg=0 153 153 ;
462: lb='0.880' ip= < 1.7205764 231.5> fg=0 0 0 ;
454: lb='0.877' ip= < 1.6825705 229.6875> fg=0 0 0 ;
446:  ip= < 1.6613604 226.78125> fg=0 0 0 ;
422: lb='0.975' ip= < 1.5561554 220.28516> fg=0 0 0 ;
466:  ip= < 1.6039934 233.0> fg=0 255 255 ;
467:  ip= < 1.6039934 234.0> fg=0 255 0 ;
465:  ip= < 1.5561554 233.5> fg=0 0 0 ;
421: lb='0.894' ip= < 1.5053325 226.89258> fg=0 0 0 ;
379: lb='0.945' ip= < 1.4515184 209.22046> fg=0 0 0 ;
333: lb='0.949' ip= < 1.3859274 192.97937> fg=0 0 0 ;
101: lb='0.968' ip= < 1.2896774 154.58473> fg=0 0 0 ;
470:  ip= < 1.5602754 235.0> fg=0 0 153 ;
473:  ip= < 1.9177175 236.0> fg=0 0 153 ;
474:  ip= < 1.9177175 237.0> fg=0 0 153 ;
472: lb='1.000' ip= < 1.6344234 236.5> fg=0 0 153 ;
476:  ip= < 1.8517224 238.0> fg=0 0 153 ;
478:  ip= < 1.9346024 239.0> fg=0 0 153 ;
480:  ip= < 1.9820474 240.0> fg=0 0 153 ;
482:  ip= < 2.0937173 241.0> fg=0 0 153 ;
484:  ip= < 2.3891084 242.0> fg=0 0 153 ;
485:  ip= < 2.3891084 243.0> fg=0 0 153 ;
483: lb='1.000' ip= < 2.0937173 242.5> fg=0 0 153 ;
481: lb='0.960' ip= < 1.9820474 241.75> fg=0 0 153 ;
479:  ip= < 1.9346024 240.875> fg=0 0 153 ;
477:  ip= < 1.8517224 239.9375> fg=0 0 153 ;
475: lb='0.999' ip= < 1.6344234 238.96875> fg=0 0 153 ;
471:  ip= < 1.5602754 237.73438> fg=0 0 153 ;
469: lb='0.999' ip= < 1.3326864 236.36719> fg=0 0 153 ;
487:  ip= < 1.4282734 244.0> fg=255 153 0 ;
490:  ip= < 1.9948105 245.0> fg=153 0 153 ;
492:  ip= < 2.0331974 246.0> fg=153 0 153 ;
493:  ip= < 2.0331974 247.0> fg=153 0 153 ;
491: lb='0.941' ip= < 1.9948105 246.5> fg=153 0 153 ;
489: lb='1.000' ip= < 1.7143164 245.75> fg=153 0 153 ;
495:  ip= < 1.8059704 248.0> fg=153 0 153 ;
497:  ip= < 2.1264694 249.0> fg=153 0 153 ;
498:  ip= < 2.1264694 250.0> fg=153 0 153 ;
496: lb='1.000' ip= < 1.8059704 249.5> fg=153 0 153 ;
494:  ip= < 1.7143164 248.75> fg=153 0 153 ;
488: lb='0.999' ip= < 1.4282734 247.25> fg=153 0 153 ;
486: lb='0.807' ip= < 1.3326864 245.625> fg=0 0 0 ;
468: lb='0.827' ip= < 1.2896774 240.9961> fg=0 0 0 ;
100: lb='0.961' ip= < 1.2136364 197.79042> fg=0 0 0 ;
80:  ip= < 1.1975094 120.285835> fg=0 0 0 ;
78: lb='0.854' ip= < 1.1512954 80.142914> fg=0 0 0 ;
72: lb='0.873' ip= < 1.0806425 58.946457> fg=0 0 0 ;
70:  ip= < 1.0215404 47.47323> fg=0 0 0 ;
68:  ip= < 0.7425624 41.236614> fg=0 0 0 ;
3:  ip= < 1.1890296 6.2353516> fg=0 0 0 ;
5: lb='0.808' ip= < 1.2955776 10.470703> fg=0 0 0 ;
7: lb='0.979' ip= < 1.3708246 17.941406> fg=0 0 0 ;
43:  ip= < 1.4270806 24.0625> fg=0 0 0 ;
47: lb='1.000' ip= < 1.5527166 25.625> fg=0 0 0 ;
51: lb='0.867' ip= < 1.6267616 26.75> fg=0 0 0 ;
53:  ip= < 2.0202916 27.5> fg=0 0 0 ;
1: lb='0.841' ip= < 0.0 3.6176758> fg=0 0 0 ;
56: lb='1.000' ip= < 0.0 36.24331> fg=0 0 0 ;
}
{DENDRO
root=1
drawer=RectangularPhylogram
toscale=true
radiallabels=false
collapsed=0
trans=angle:0.0 scaleX:248.49994 scaleY:11.8697815 flipH:0 flipV:0 leftMargin:794 rightMargin:794 topMargin:537 bottomMargin:537;
}
