# Supplementary material for: Ribonucleotide reduction - horizontal transfer of a required function spans all three domains
Source: BMC Evol Biol. 2010 Dec 10;10:383. doi: 10.1186/1471-2148-10-383 (PMC3019208; doi:10.1186/1471-2148-10-383)
Supplement: Additional file 1 — All PhyML trees in Dendroscope format. This file is a gzipped tar archive containing all maximum likelihood trees presented here plus three additional trees from the class I radical-generating subunit (NrdB/F), in Dendroscope format. Individual files can be opened and read using dendroscope [76], which is available for download from: http://www.dendroscope.org/. Files have long informative names in which individual parts are separated by periods. First comes the name of the protein, second the name of the sequence selection, third the name of the alignment program (probcons in all cases), fourth the name of the site selection (wa00 in all cases) and fifth the PhyML parameters. See additional file 2 for descriptions of trees. [file 1471-2148-10-383-S1.GZ › NrdB.eukaryotes_and_sisters02.probcons.wa00.UL3MIXGAMMA8SPR.noaccno.cdendro]

#DENDROSCOPE
{TREE 'Tree1'
((((S_avermit_MA4680_NrdB:0.005723,((S_coelicolor_A3_2_NrdB:0.047169,S_sviceus29083_NrdB:0.042278)0.661000:0.033227,(S_pristinaespir25486_NrdB:0.037547,(S_clavuligerus27064_NrdB:0.034751,(StreptomycesMg1_NrdB:0.05117,S_griseusNBRC13350_NrdB:0.034654)0.923000:0.047375)0.209000:0.020161)0.940000:0.056501)0.572000:0.025009)0.994000:0.247098,(S_nassauensis44728_NrdB:0.346332,S_roseum_DSM_43021_NrdB:0.187683)0.901000:0.138889)0.786000:0.10068,((K_sedentarius20547_NrdB:0.190894,(C_acidiphila44928_NrdB:0.126231,(Acellulolyticus_11B_NrdB:0.214334,(Micromonospora_39149_NrdB:0.031041,(S_tropica_CNB440_NrdB:0.033455,S_arenicola_CNS205_NrdB:0.035961)0.985000:0.092126)0.866000:0.044399)0.876000:0.07579)0.609000:0.096629)0.952000:0.17566,(B_bacteriovorusHD100_NrdB:0.495214,(((P_pacifica_SIR1_NrdB:0.365643,S_cellulosumSoce56_NrdB:0.36858)0.932000:0.15693,(A_capsulatum51196_NrdB:0.32357,(M_xanthus_DK_1622_NrdB:0.222621,G_obscuriglobus2246_NrdB:0.392375)0.462000:0.10432)0.682000:0.049141)0.785000:0.056015,(S_maltophilia_R5513_NrdB1:0.058067,(S_maltophiliaK279a_NrdB1:0.0231,StenotrophomonaSKA14_NrdB1:3.1E-5):0.055801)0.894000:0.456972)1.000000:0.034273)0.404000:0.205974)0.981000:0.135755)0.854000:2.9593294,(V_campbelliiAND4_NrdB1:1.367966,(((C_pinensis2588_NrdB2:0.197048,(Pedobacter_BAL39_NrdB:0.023245,P_heparinus2366_NrdB:0.015916)0.941000:0.101392)0.998000:0.250315,((C_P_amoebophila_UWE25_NrdB:0.427602,M_marina_23134_NrdB:0.305365)0.632000:0.085172,((C_hutchinsonii_33406_NrdB:0.322637,(D_fermentans18053_NrdB:0.255999,S_linguale_DSM_74_NrdB:0.333259)0.624000:0.067053)0.757000:0.041657,(((F_johnsoniae_UW101_NrdB2:0.116586,F_psychroph_JIP02_86_NrdB:0.11455)0.826000:0.049142,(((Cellulophaga_MED134_NrdB:1.0E-6,DdonghaensisMED134_NrdB:1.0E-6)0.998000:0.099496,(P_torquis_700755_NrdB:0.208163,K_algicidaOT1_NrdB:0.062453)0.856000:0.033546)0.868000:0.023012,(C_atlanticus_2559_NrdB:0.046153,(G_frosetii_KT0803_NrdB:0.142923,(Tenacibaculum_MED152_NrdB:0.166104,(F_bacterium_BBFL7_NrdB:0.178396,(F_bacterium_BAL38_NrdB:0.155804,(R_biformata_HTCC250_NrdB:0.098015,F_bacterium_HTCC217_NrdB:0.044735)0.259000:0.029772)0.258000:0.028556)0.725000:0.031635)0.876000:0.030128)0.853000:0.032627)0.932000:0.043186)0.293000:0.012646)1.000000:0.389242,(Algoriphagus_PR1_NrdB:0.153647,A_asiaticus5a2_NrdB:0.116744)0.808000:0.083044)0.923000:0.097465)0.729000:0.029172)0.822000:0.045121)0.757000:0.021092,((((((U_maydis_521_NrdB:0.206575,M_globosaCBS7966_NrdB:0.163484)0.973000:0.123061,(C_neofor_n_B3501A_NrdB1:0.253302,(C_cinerea_okay_7_130_NrdB1:0.019434,L_bicolorS238NH82_NrdB:0.147258)0.969000:0.085465)0.000000:2.32E-4)0.849000:0.064643,(C_cinerea_okay_7_130_NrdB2:0.521908,C_neofor_n_B3501A_NrdB2:0.758499)0.745000:0.223673)0.634000:0.02388,((Y_lipolytica_CLIB99_NrdB:0.160055,((((C_immitis_RS_NrdB:0.022933,U_reesii1704_NrdB:0.054898)0.926000:0.044129,(A_capsulatusG186AR_NrdB:0.032447,(P_brasiliensisPb03_NrdB:1.0E-6,P_brasiliensisPb18_NrdB:0.023203)0.833000:0.014297)0.795000:0.015671)0.594000:0.025969,((P_chrysogenum541255_NrdB:0.070257,(A_niger_CBS_51388_NrdB:0.015796,(A_terreus_NIH2624_NrdB:0.058997,(N_fischeri_181_NrdB:0.007867,(A_fumigatus_Af293_NrdB:0.021718,A_clavatus_NRRL_1_NrdB:0.021255)0.759000:0.011944)0.955000:0.052346)0.000000:0.01164)0.868000:0.027761)0.812000:0.019889,(P_marneffei18224_NrdB:0.060751,(A_nidulans_FGSC_A4_NrdB:0.041766,(A_oryzaeRIB40_NrdB:1.0E-6,A_flavusNRRL3357_NrdB:1.0E-6)0.992000:0.078531)0.941000:0.035533)0.663000:0.009914)0.836000:0.025802)0.373000:0.016572,((P_nodorum_SN15_NrdB:7.95E-4,P_triticiPt1CBFP_NrdB:0.099784)0.997000:0.152784,((S_sclerotiorum_1980_NrdB:0.008044,B_fuckeliana_B0510_NrdB:0.029792)0.988000:0.085464,((G_zeae_PH1_NrdB:0.027449,(G_moniliformis_NrdB:0.015045,F_oxysporum_NrdB:0.007093)0.937000:0.03823)0.940000:0.049309,(M_grisea_7015_NrdB:0.140627,(C_globosum_14851_NrdB:0.041055,(N_crassa_OR74A_NrdB:0.032989,P_anserinaDSM980_NrdB:0.053911)0.787000:0.027308)0.000000:6.5E-5)0.840000:0.04083)0.944000:0.059321)0.864000:0.035648)0.836000:0.043057)0.935000:0.072081)0.857000:0.045645,((S_pombe_NrdB:0.052229,S_japonicus_yFS275_NrdB:0.118257)1.000000:0.390959,((P_pastoris_GS115_NrdB:0.076919,((E_gossypii_NrdB:0.088642,(C_glabrata_CBS138_NrdB2:0.716899,(S_cerevisiaeS288c_NrdB2:1.0E-6,(S_cerevisiae_YJM789_NrdB2:1.0E-6,S_cerevisiaeRM111a_NrdB2:1.0E-6)0.806000:0.007687)0.997000:0.447874)1.000000:1.400933)0.371000:0.022574,(K_lactis_NRRLY1140_NrdB:0.06297,((C_glabrata_CBS138_NrdB1:0.103,(S_cerevisiae_YJM789_NrdB1:1.0E-6,(S_cerevisiaeS288c_NrdB1:1.0E-6,S_cerevisiaeRM111a_NrdB1:1.0E-6)0.000000:1.0E-6)0.912000:0.034866)0.795000:0.047164,(V_polyspora_70294_NrdB1:0.072377,V_polyspora_70294_NrdB2:0.153844)0.950000:0.074078)0.962000:0.1)0.753000:0.029944)0.978000:0.096808)0.928000:0.070768,(((C_albicans_SC5314_NrdB2:0.008923,C_dubliniensis_CD36_NrdB1:0.049363)1.000000:0.265107,(C_albicans_SC5314_NrdB1:0.007243,C_dubliniensis_CD36_NrdB2:0.007887)0.972000:0.099249)0.921000:0.07113,(L_elongisporusYB4239_NrdB:0.100903,(P_guilliermondi_6260_NrdB:0.040436,(D_hansenii_CBS767_NrdB:0.057293,P_stipitis_CBS_6054_NrdB:0.101608)0.772000:0.028118)0.527000:0.015285)0.746000:0.046461)0.819000:0.024083)0.924000:0.071759)0.940000:0.077324)0.945000:0.066696)0.979000:0.132102,(A_pisum_NrdB:0.481097,(((H_zea_virus_1_NrdB:0.688051,S_litura_nphv_NrdB:0.396766)0.896000:0.194124,((A_gambiae_str_PEST_NrdB:0.078848,(A_aegypti_NrdB:0.049859,C_quinquefasciatus_NrdB:0.050082)0.882000:0.048147)0.975000:0.138325,(M_domesticaSGHV_NrdB:0.425732,((D_willistoni_NrdB:0.040999,(D_mojavensis_NrdB:0.007266,(D_virilis_NrdB:0.021892,D_grimshawi_NrdB:0.014681)0.838000:0.022318)0.847000:0.035481)0.000000:4.31E-4,(D_persimilis_NrdB:0.083975,(D_ananassae_NrdB:0.038552,(D_yakuba_NrdB:1.0E-6,(D_melanogaster_NrdB:1.0E-6,(D_sechellia_NrdB:6.2E-5,D_erecta_NrdB:0.022632)0.845000:0.00746)0.000000:1.0E-6)0.000000:3.4E-5)0.953000:0.040372)0.632000:0.014609)0.778000:0.059002)0.963000:0.118321)0.447000:0.050766)0.890000:0.077831,(((A_polyph_mimivirus_NrdB:1.452519,Hydra_magnipapillata_NrdB1:2.974126)0.937000:0.75485,((M_conf_nphv_A_NrdB:0.025097,M_conf_nphv_B_NrdB:0.078757)1.000000:0.483058,((E_pseudoc_nphvir_NrdB:0.259333,(E_obliqua_nphv_NrdB:0.367998,(O_leucostigma_NPV_NrdB:1.0E-6,Orgyia_leucostigmaNP_NrdB:1.0E-6)0.974000:0.161421)0.807000:0.114138)0.996000:0.361648,((C_chalcites_virus_NrdB:0.10693,Trichoplusia_ni_SNPV_NrdB:0.037654)1.000000:0.622099,(A_segetum_NPHV_NrdB:0.125185,Agrotis_ipsilonNPHV_NrdB:0.105378)0.914000:0.123905)0.750000:0.077053)0.953000:0.203262)0.999000:0.836968)0.926000:0.281061,((E_cuniculi_GBM1_NrdB:0.777407,(C_herpesvirus3_NrdB:1.012309,(C_elegans_NrdB:0.058275,C_briggsaeAF16_NrdB:0.092015)0.999000:0.425098)0.535000:0.088304)0.000000:4.33E-4,(((N_vectensis_NrdB1:1.0E-6,(N_vectensis_NrdB2:0.020978,N_vectensis_NrdB3:0.006914)0.551000:0.006914)1.000000:0.359695,(T_castaneum_NrdB:0.213925,Nasonia_vitripennis_NrdB:0.223644)0.894000:0.074764)0.810000:0.039653,((I_scapularis_NrdB:0.213425,((S_purpuratus_NrdB1:0.262689,((X_SiluranaTropicalis_NrdB3:0.12201,((M_domestica_NrdB2:0.066405,O_anatinus_NrdB2:0.057148)0.821000:0.026869,((Bos_taurus_NrdB2:0.016121,(((M_musculus_NrdB2:0.023334,R_norvegicus_NrdB2:0.023968)0.747000:0.008389,(Macaca_mulatta_NrdB2:4.8E-5,(P_pygmaeus_NrdB2:1.0E-6,(P_troglodytes_NrdB2:1.0E-6,(H_sapiens_NrdB2:1.0E-6,P_troglodytes_NrdB3:1.0E-6)0.000000:1.0E-6)0.000000:1.0E-6)0.912000:0.023725)0.860000:0.015719)0.906000:0.023619,(Equus_caballus_NrdB2:0.031976,(Fido_NrdB2:1.0E-6,Fido_NrdB2iso:1.0E-6)0.815000:0.00786)0.000000:1.0E-6)0.754000:0.007512)0.886000:0.026943,(D_rerio_NrdB2:0.447578,(G_gallus_NrdB2:0.017365,Taeniopygia_guttata_NrdB1:0.022841)0.825000:0.047191)0.724000:0.035918)0.000000:1.91E-4)0.906000:0.057102)0.995000:0.141325,((X_SiluranaTropicalis_NrdB2:0.024462,X_laevis_NrdB1:0.041068)0.990000:0.11632,((O_anatinus_NrdB1:0.008617,((G_gallus_NrdB1:0.018425,Taeniopygia_guttata_NrdB2:0.024895)0.967000:0.051366,(M_domestica_NrdB1:0.030195,(H_sapiens_NrdB1:0.007265,((Fido_NrdB1iso:1.0E-6,((Equus_caballus_NrdB1:0.00914,(D_rerio_NrdB1:2.0E-4,Salmo_salar_NrdB:0.137898)0.995000:0.123841)0.792000:0.014828,(M_musculus_NrdB1:0.022683,R_norvegicus_NrdB1:0.015642)0.980000:0.054006)0.000000:0.006835)0.000000:1.5E-5,(Fido_NrdB1:1.0E-6,(Bos_taurus_NrdB1:5.6E-5,Bos_taurus_NrdB1iso:5.8E-5)0.941000:0.014742)0.000000:1.0E-6)0.876000:0.0157)0.899000:0.023918)0.743000:0.007879)0.176000:0.007657)0.900000:0.053578,(X_laevis_NrdB:0.034972,(X_SiluranaTropicalis_NrdB1:0.008899,X_laevis_NrdB2:0.046645)0.793000:0.035347)0.976000:0.083071)0.691000:0.024896)0.682000:0.052278)0.879000:0.084064)0.021000:0.051665,Hydra_magnipapillata_NrdB2:0.645252)0.000000:0.001181)0.887000:0.042387,(M_brevicollis_MX1_NrdB:0.462684,((Shrimp_w_sp_sy_v_NrdB:1.676718,Swinepox_virus_NrdB:0.221809)0.747000:0.161771,(Camelpox_virus_M96_NrdB:0.021493,(Ectromelia_virus_NrdB:0.013869,((Taterapox_virus_NrdB:1.0E-6,(Vaccinia_v_TianTan_NrdB:0.020902,(Horsepox_virus_NrdB:1.0E-6,(Rabbitpox_virus_NrdB:1.0E-6,(Vaccinia_V_Ankara_NrdB:1.0E-6,(Cowpox_virus_NrdB:0.006912,(Vac_virus_WR_NrdB:1.0E-6,(Vaccinia_V_Copenhage_NrdB:1.0E-6,(Vaccinia_virus_3737_NrdB:1.0E-6,Vaccinia_Acambis_NrdB:1.0E-6)0.944000:0.007256)0.000000:1.0E-6)0.848000:0.006931)0.000000:1.0E-6)0.000000:1.0E-6)0.000000:1.0E-6)0.000000:1.0E-6)0.812000:0.006912)0.000000:1.0E-6,(Monkeypox_virus_Z96I_NrdB:0.014046,(Variola_virus_NrdB:0.020857,Variola_minor_virus_NrdB:2.9E-5)0.837000:0.006919)0.000000:1.0E-6)0.000000:1.0E-6)0.000000:1.0E-6)0.977000:0.167126)0.952000:0.160879)0.864000:0.081921)0.814000:0.028519)0.861000:0.036509)0.784000:0.017602)0.729000:0.014492)0.846000:0.036823)0.945000:0.102666)0.990000:0.129924,((((L_major_Friedlin_NrdB2:0.01775,(L_major_Friedlin_NrdB1:0.007549,L_infantum_JPCM5_NrdB:6.6E-5)0.726000:0.006334)0.736000:0.008779,(Leishm_braziliensis_NrdB1:1.0E-6,Leishm_braziliensis_NrdB2:1.0E-6)0.741000:0.012949)0.996000:0.225005,((Trypanosoma_cruzi_NrdB:0.008759,T_cruzi_Brener_NrdB:0.013726)1.000000:0.246792,(T_brucei_brucei_NrdB:0.009316,T_brucei_TREU927_NrdB:0.006169)0.992000:0.212045)0.398000:0.054244)1.000000:0.328382,(((Cy_merolae_NrdB2:0.703004,(((C_reinhardtii_NrdB2:0.755716,((E_siliculosus_v_NrdB:0.680687,(F_irregularis_v_a_NrdB:0.270022,Feldmanniavirus_NrdB:0.124388)0.977000:0.57294)1.000000:1.740575,(OstreococcusVOsV5_NrdB:1.027639,((Chlorella_virus_NY2A_NrdB:0.164874,(P_bursaria_Chv_1_NrdB:0.002511,Chlorella_virus_AR15_NrdB:0.011849)0.837000:0.05318)0.432000:0.148141,(Chlorella_virus_ATCV_NrdB:0.235321,(Chlorella_virus_FR48_NrdB:1.0E-6,Chlorella_virusMT325_NrdB:1.0E-6)0.972000:0.13437)0.958000:0.277464)1.000000:0.67014)0.744000:0.14119)0.867000:0.213695)0.825000:0.080516,((O_lucimarinusCCE9901_NrdB1:0.192658,(M_pusilla_CCMP1545_NrdB1:0.120394,Micromonas_RCC299_NrdB1:0.136671)0.959000:0.138179)0.992000:0.18648,((A_thaliana_NrdB2:0.181031,(O_lucimarinusCCE9901_NrdB2:0.240038,(M_pusilla_CCMP1545_NrdB2:0.267636,Micromonas_RCC299_NrdB2:0.136284)0.881000:0.220256)0.998000:0.347716)0.703000:0.055799,((V_vinifera_NrdB1:0.11983,((Populus_trichocarpa_NrdB2:0.018724,Populus_trichocarpa_NrdB3:0.05705)0.940000:0.065842,(N_tabacum_NrdB:0.166983,(O_sativa_jp_NrdB2:7.5E-5,(O_sativa_jp_NrdB1:0.01516,Oryza_sativa_indica_NrdB:2.7E-5)0.946000:0.030719)1.000000:0.250774)0.755000:0.024714)0.928000:0.063688)0.955000:0.113541,(((P_patens_NrdB:0.047857,(P_patens_NrdBiso1:0.058397,P_patens_NrdBiso2:0.047119)0.858000:0.045323)0.994000:0.203473,(A_thaliana_NrdB1:0.142307,(Ricinus_communis_NrdB:0.023795,(G_max_NrdB:0.153789,(V_vinifera_NrdB2:0.079066,Populus_trichocarpa_NrdB1:0.114095)0.877000:0.045734)0.577000:0.03718)0.961000:0.140369)0.999000:0.267864)0.719000:0.031339,(A_anophagefferens_NrdB2:1.162305,C_reinhardtii_NrdB1:0.249)0.937000:0.175805)0.776000:0.042123)0.335000:0.036746)0.478000:0.047675)0.861000:0.06626)0.795000:0.082038,((T_gondiiME49_NrdB:0.465443,(C_parvum_Iowa_II_NrdB:0.236516,C_murisRN66_NrdB:0.167473)1.000000:0.475581)0.891000:0.171142,(Babesia_bovis_NrdB1:0.552295,((Plasmodium_vivax_NrdB:0.029974,P_knowlesiH_NrdB:1.53E-4)0.865000:0.044307,(P_falciparum_3D7_NrdB1:0.008129,P_yoelii_17XNL_NrdB1:0.069413)0.000000:2.02E-4)0.998000:0.402738)0.572000:0.176859)0.971000:0.246967)0.725000:0.028344)0.683000:0.050318,(Cy_merolae_NrdB1:0.765255,(D_discoideum_AX4_NrdB:0.365489,N_gruberi_NrdB1:0.577566)0.782000:0.171017)0.000000:0.017192)0.779000:0.023717,((T_thermophila_SB210_NrdB:0.277176,P_tetraurelia_NrdB:0.216255)0.996000:0.288492,((P_infestans_NrdB:0.042236,(Phyt_sojae_NrdB:0.009435,Phyt_ramorum_NrdB:0.060535)0.348000:0.007912)0.987000:0.223528,(A_anophagefferens_NrdB1:0.057925,A_anophagefferens_NrdB3:0.30876)0.999000:0.380405)0.932000:0.150456)0.882000:0.092503)0.324000:0.045172)0.714000:0.034097)0.000000:4.22E-4)0.942000:0.854978)1.000000:1.8213536);
}
{GRAPHVIEW
nnodes=525 nedges=524
nodes
46:  x=3.8481045 y=23.5 bg=0 0 0 fg=0 0 0 lc=0 0 0 fx=1 lk=null ll=7 lv=1 lx=0 ly=0 nh=2 nw=2 sh=0 w=1;
47: lb='S_maltophiliaK279a_NrdB1' ft='Dialog-10' x=3.8712044 y=23.0 bg=0 0 0 fg=0 0 0 lc=0 0 0 ;
48: lb='StenotrophomonaSKA14_NrdB1' ft='Dialog-10' x=3.8481355 y=24.0 bg=0 0 0 fg=0 0 0 lc=0 0 0 ;
44: lb='0.894' ft='Dialog-10' x=3.7923036 y=22.75 bg=0 0 0 fg=0 0 0 lc=0 0 0 ;
45: lb='S_maltophilia_R5513_NrdB1' ft='Dialog-10' x=3.8503704 y=22.0 bg=0 0 0 fg=0 0 0 lc=0 0 0 ;
34: lb='1.000' ft='Dialog-10' x=3.3353314 y=20.6875 bg=0 0 0 fg=0 0 0 lc=0 0 0 ;
35:  x=3.3913465 y=18.625 bg=0 0 0 fg=0 0 0 lc=0 0 0 ;
36: lb='0.932' ft='Dialog-10' x=3.5482764 y=17.5 bg=0 0 0 fg=0 0 0 lc=0 0 0 ;
37: lb='P_pacifica_SIR1_NrdB' ft='Dialog-10' x=3.9139194 y=17.0 bg=255 0 255 fg=255 0 255 lc=255 0 255 ;
38: lb='S_cellulosumSoce56_NrdB' ft='Dialog-10' x=3.9168565 y=18.0 bg=255 0 255 fg=255 0 255 lc=255 0 255 ;
39:  x=3.4404874 y=19.75 bg=0 0 0 fg=0 0 0 lc=0 0 0 ;
40: lb='A_capsulatum51196_NrdB' ft='Dialog-10' x=3.7640574 y=19.0 bg=0 0 0 fg=0 0 0 lc=0 0 0 ;
41:  x=3.5448074 y=20.5 bg=0 0 0 fg=0 0 0 lc=0 0 0 ;
42: lb='M_xanthus_DK_1622_NrdB' ft='Dialog-10' x=3.7674284 y=20.0 bg=255 0 255 fg=255 0 255 lc=255 0 255 ;
43: lb='G_obscuriglobus2246_NrdB' ft='Dialog-10' x=3.9371824 y=21.0 bg=0 0 0 fg=0 0 0 lc=0 0 0 ;
32:  x=3.3010585 y=18.34375 bg=0 0 0 fg=0 0 0 lc=0 0 0 ;
33: lb='B_bacteriovorusHD100_NrdB' ft='Dialog-10' x=3.7962725 y=16.0 bg=255 0 255 fg=255 0 255 lc=255 0 255 ;
20: lb='0.981' ft='Dialog-10' x=3.0950844 y=14.65625 bg=0 0 0 fg=0 0 0 lc=0 0 0 ;
21: lb='0.952' ft='Dialog-10' x=3.2707446 y=10.96875 bg=0 0 0 fg=0 0 0 lc=0 0 0 ;
22: lb='K_sedentarius20547_NrdB' ft='Dialog-10' x=3.4616385 y=10.0 bg=0 0 255 fg=0 0 255 lc=0 0 255 ;
23:  x=3.3673735 y=11.9375 bg=0 0 0 fg=0 0 0 lc=0 0 0 ;
24: lb='C_acidiphila44928_NrdB' ft='Dialog-10' x=3.4936044 y=11.0 bg=0 0 255 fg=0 0 255 lc=0 0 255 ;
25: lb='0.876' ft='Dialog-10' x=3.4431634 y=12.875 bg=0 0 0 fg=0 0 0 lc=0 0 0 ;
26: lb='Acellulolyticus_11B_NrdB' ft='Dialog-10' x=3.6574974 y=12.0 bg=0 0 255 fg=0 0 255 lc=0 0 255 ;
27: lb='0.866' ft='Dialog-10' x=3.4875624 y=13.75 bg=0 0 0 fg=0 0 0 lc=0 0 0 ;
28: lb='Micromonospora_39149_NrdB' ft='Dialog-10' x=3.5186036 y=13.0 bg=0 0 255 fg=0 0 255 lc=0 0 255 ;
29: lb='0.985' ft='Dialog-10' x=3.5796885 y=14.5 bg=0 0 0 fg=0 0 0 lc=0 0 0 ;
30: lb='S_tropica_CNB440_NrdB' ft='Dialog-10' x=3.6131434 y=14.0 bg=0 0 255 fg=0 0 255 lc=0 0 255 ;
31: lb='S_arenicola_CNS205_NrdB' ft='Dialog-10' x=3.6156495 y=15.0 bg=0 0 255 fg=0 0 255 lc=0 0 255 ;
2: lb='0.854' ft='Dialog-10' x=2.9593294 y=10.0390625 bg=0 0 0 fg=0 0 0 lc=0 0 0 ;
3:  x=3.0600095 y=5.421875 bg=0 0 0 fg=0 0 0 lc=0 0 0 ;
4: lb='0.994' ft='Dialog-10' x=3.3071074 y=2.34375 bg=0 0 0 fg=0 0 0 lc=0 0 0 ;
5: lb='S_avermit_MA4680_NrdB' ft='Dialog-10' x=3.3128304 y=1.0 bg=0 0 255 fg=0 0 255 lc=0 0 255 ;
6:  x=3.3321164 y=3.6875 bg=0 0 0 fg=0 0 0 lc=0 0 0 ;
7:  x=3.3653433 y=2.5 bg=0 0 0 fg=0 0 0 lc=0 0 0 ;
8: lb='S_coelicolor_A3_2_NrdB' ft='Dialog-10' x=3.4125125 y=2.0 bg=0 0 255 fg=0 0 255 lc=0 0 255 ;
9: lb='S_sviceus29083_NrdB' ft='Dialog-10' x=3.4076214 y=3.0 bg=0 0 255 fg=0 0 255 lc=0 0 255 ;
10: lb='0.940' ft='Dialog-10' x=3.3886175 y=4.875 bg=0 0 0 fg=0 0 0 lc=0 0 0 ;
11: lb='S_pristinaespir25486_NrdB' ft='Dialog-10' x=3.4261644 y=4.0 bg=0 0 255 fg=0 0 255 lc=0 0 255 ;
12:  x=3.4087784 y=5.75 bg=0 0 0 fg=0 0 0 lc=0 0 0 ;
13: lb='S_clavuligerus27064_NrdB' ft='Dialog-10' x=3.4435294 y=5.0 bg=0 0 255 fg=0 0 255 lc=0 0 255 ;
14: lb='0.923' ft='Dialog-10' x=3.4561534 y=6.5 bg=0 0 0 fg=0 0 0 lc=0 0 0 ;
15: lb='StreptomycesMg1_NrdB' ft='Dialog-10' x=3.5073235 y=6.0 bg=0 0 255 fg=0 0 255 lc=0 0 255 ;
16: lb='S_griseusNBRC13350_NrdB' ft='Dialog-10' x=3.4908075 y=7.0 bg=0 0 255 fg=0 0 255 lc=0 0 255 ;
17: lb='0.901' ft='Dialog-10' x=3.1988986 y=8.5 bg=0 0 0 fg=0 0 0 lc=0 0 0 ;
18: lb='S_nassauensis44728_NrdB' ft='Dialog-10' x=3.5452304 y=8.0 bg=0 0 255 fg=0 0 255 lc=0 0 255 ;
19: lb='S_roseum_DSM_43021_NrdB' ft='Dialog-10' x=3.3865814 y=9.0 bg=0 0 255 fg=0 0 255 lc=0 0 255 ;
49: lb='1.000' ft='Dialog-10' x=1.8213536 y=59.53398 bg=0 0 0 fg=0 0 0 lc=0 0 0 ;
50: lb='V_campbelliiAND4_NrdB1' ft='Dialog-10' x=3.1893196 y=25.0 bg=0 0 0 fg=0 0 0 lc=0 0 0 ;
51: lb='0.942' ft='Dialog-10' x=2.6763315 y=94.06796 bg=0 0 0 fg=0 0 0 lc=0 0 0 ;
52:  x=2.6974235 y=29.991943 bg=0 0 0 fg=0 0 0 lc=0 0 0 ;
53: lb='0.998' ft='Dialog-10' x=2.9477386 y=26.75 bg=0 0 0 fg=0 0 0 lc=0 0 0 ;
54: lb='C_pinensis2588_NrdB2' ft='Dialog-10' x=3.1447866 y=26.0 bg=0 153 153 fg=0 153 153 lc=0 153 153 ;
55: lb='0.941' ft='Dialog-10' x=3.0491304 y=27.5 bg=0 0 0 fg=0 0 0 lc=0 0 0 ;
56: lb='Pedobacter_BAL39_NrdB' ft='Dialog-10' x=3.0723755 y=27.0 bg=0 153 153 fg=0 153 153 lc=0 153 153 ;
57: lb='P_heparinus2366_NrdB' ft='Dialog-10' x=3.0650465 y=28.0 bg=0 153 153 fg=0 153 153 lc=0 153 153 ;
58: lb='0.822' ft='Dialog-10' x=2.7425447 y=33.233887 bg=0 0 0 fg=0 0 0 lc=0 0 0 ;
59:  x=2.8277166 y=29.5 bg=0 0 0 fg=0 0 0 lc=0 0 0 ;
60: lb='C_P_amoebophila_UWE25_NrdB' ft='Dialog-10' x=3.2553186 y=29.0 bg=0 0 0 fg=0 0 0 lc=0 0 0 ;
61: lb='M_marina_23134_NrdB' ft='Dialog-10' x=3.1330817 y=30.0 bg=0 153 153 fg=0 153 153 lc=0 153 153 ;
62:  x=2.7717166 y=36.967773 bg=0 0 0 fg=0 0 0 lc=0 0 0 ;
63:  x=2.8133736 y=31.75 bg=0 0 0 fg=0 0 0 lc=0 0 0 ;
64: lb='C_hutchinsonii_33406_NrdB' ft='Dialog-10' x=3.1360106 y=31.0 bg=0 153 153 fg=0 153 153 lc=0 153 153 ;
65:  x=2.8804266 y=32.5 bg=0 0 0 fg=0 0 0 lc=0 0 0 ;
66: lb='D_fermentans18053_NrdB' ft='Dialog-10' x=3.1364255 y=32.0 bg=0 153 153 fg=0 153 153 lc=0 153 153 ;
67: lb='S_linguale_DSM_74_NrdB' ft='Dialog-10' x=3.2136855 y=33.0 bg=0 153 153 fg=0 153 153 lc=0 153 153 ;
68: lb='0.923' ft='Dialog-10' x=2.8691816 y=42.185547 bg=0 0 0 fg=0 0 0 lc=0 0 0 ;
69: lb='1.000' ft='Dialog-10' x=3.2584236 y=36.871094 bg=0 0 0 fg=0 0 0 lc=0 0 0 ;
70: lb='0.826' ft='Dialog-10' x=3.3075655 y=34.5 bg=0 0 0 fg=0 0 0 lc=0 0 0 ;
71: lb='F_johnsoniae_UW101_NrdB2' ft='Dialog-10' x=3.4241517 y=34.0 bg=0 153 153 fg=0 153 153 lc=0 153 153 ;
72: lb='F_psychroph_JIP02_86_NrdB' ft='Dialog-10' x=3.4221156 y=35.0 bg=0 153 153 fg=0 153 153 lc=0 153 153 ;
73:  x=3.2710695 y=39.242188 bg=0 0 0 fg=0 0 0 lc=0 0 0 ;
74: lb='0.868' ft='Dialog-10' x=3.2940814 y=37.5 bg=0 0 0 fg=0 0 0 lc=0 0 0 ;
75: lb='0.998' ft='Dialog-10' x=3.3935776 y=36.5 bg=0 0 0 fg=0 0 0 lc=0 0 0 ;
76: lb='Cellulophaga_MED134_NrdB' ft='Dialog-10' x=3.3935785 y=36.0 bg=0 153 153 fg=0 153 153 lc=0 153 153 ;
77: lb='DdonghaensisMED134_NrdB' ft='Dialog-10' x=3.3935785 y=37.0 bg=0 153 153 fg=0 153 153 lc=0 153 153 ;
78: lb='0.856' ft='Dialog-10' x=3.3276277 y=38.5 bg=0 0 0 fg=0 0 0 lc=0 0 0 ;
79: lb='P_torquis_700755_NrdB' ft='Dialog-10' x=3.5357904 y=38.0 bg=0 153 153 fg=0 153 153 lc=0 153 153 ;
80: lb='K_algicidaOT1_NrdB' ft='Dialog-10' x=3.3900805 y=39.0 bg=0 153 153 fg=0 153 153 lc=0 153 153 ;
81: lb='0.932' ft='Dialog-10' x=3.3142555 y=40.984375 bg=0 0 0 fg=0 0 0 lc=0 0 0 ;
82: lb='C_atlanticus_2559_NrdB' ft='Dialog-10' x=3.3604085 y=40.0 bg=0 153 153 fg=0 153 153 lc=0 153 153 ;
83: lb='0.853' ft='Dialog-10' x=3.3468826 y=41.96875 bg=0 0 0 fg=0 0 0 lc=0 0 0 ;
84: lb='G_frosetii_KT0803_NrdB' ft='Dialog-10' x=3.4898055 y=41.0 bg=0 153 153 fg=0 153 153 lc=0 153 153 ;
85: lb='0.876' ft='Dialog-10' x=3.3770106 y=42.9375 bg=0 0 0 fg=0 0 0 lc=0 0 0 ;
86: lb='Tenacibaculum_MED152_NrdB' ft='Dialog-10' x=3.5431147 y=42.0 bg=0 153 153 fg=0 153 153 lc=0 153 153 ;
87:  x=3.4086456 y=43.875 bg=0 0 0 fg=0 0 0 lc=0 0 0 ;
88: lb='F_bacterium_BBFL7_NrdB' ft='Dialog-10' x=3.5870416 y=43.0 bg=0 153 153 fg=0 153 153 lc=0 153 153 ;
89:  x=3.4372015 y=44.75 bg=0 0 0 fg=0 0 0 lc=0 0 0 ;
90: lb='F_bacterium_BAL38_NrdB' ft='Dialog-10' x=3.5930057 y=44.0 bg=0 153 153 fg=0 153 153 lc=0 153 153 ;
91:  x=3.4669735 y=45.5 bg=0 0 0 fg=0 0 0 lc=0 0 0 ;
92: lb='R_biformata_HTCC250_NrdB' ft='Dialog-10' x=3.5649886 y=45.0 bg=0 153 153 fg=0 153 153 lc=0 153 153 ;
93: lb='F_bacterium_HTCC217_NrdB' ft='Dialog-10' x=3.5117085 y=46.0 bg=0 153 153 fg=0 153 153 lc=0 153 153 ;
94: lb='0.808' ft='Dialog-10' x=2.9522254 y=47.5 bg=0 0 0 fg=0 0 0 lc=0 0 0 ;
95: lb='Algoriphagus_PR1_NrdB' ft='Dialog-10' x=3.1058726 y=47.0 bg=0 153 153 fg=0 153 153 lc=0 153 153 ;
96: lb='A_asiaticus5a2_NrdB' ft='Dialog-10' x=3.0689695 y=48.0 bg=0 153 153 fg=0 153 153 lc=0 153 153 ;
97:  x=2.6767535 y=158.14398 bg=0 0 0 fg=0 0 0 lc=0 0 0 ;
98: lb='0.990' ft='Dialog-10' x=2.8066776 y=89.19954 bg=0 0 0 fg=0 0 0 lc=0 0 0 ;
99: lb='0.979' ft='Dialog-10' x=2.9387796 y=64.05371 bg=0 0 0 fg=0 0 0 lc=0 0 0 ;
100:  x=2.9626596 y=52.5625 bg=0 0 0 fg=0 0 0 lc=0 0 0 ;
101: lb='0.849' ft='Dialog-10' x=3.0273025 y=50.625 bg=0 0 0 fg=0 0 0 lc=0 0 0 ;
102: lb='0.973' ft='Dialog-10' x=3.1503634 y=49.5 bg=0 0 0 fg=0 0 0 lc=0 0 0 ;
103: lb='U_maydis_521_NrdB' ft='Dialog-10' x=3.3569386 y=49.0 bg=0 0 153 fg=0 0 153 lc=0 0 153 ;
104: lb='M_globosaCBS7966_NrdB' ft='Dialog-10' x=3.3138475 y=50.0 bg=0 0 153 fg=0 0 153 lc=0 0 153 ;
105:  x=3.0275345 y=51.75 bg=0 0 0 fg=0 0 0 lc=0 0 0 ;
106: lb='C_neofor_n_B3501A_NrdB1' ft='Dialog-10' x=3.2808366 y=51.0 bg=0 0 153 fg=0 0 153 lc=0 0 153 ;
107: lb='0.969' ft='Dialog-10' x=3.1129994 y=52.5 bg=0 0 0 fg=0 0 0 lc=0 0 0 ;
108: lb='C_cinerea_okay_7_130_NrdB1' ft='Dialog-10' x=3.1324337 y=52.0 bg=0 0 153 fg=0 0 153 lc=0 0 153 ;
109: lb='L_bicolorS238NH82_NrdB' ft='Dialog-10' x=3.2602575 y=53.0 bg=0 0 153 fg=0 0 153 lc=0 0 153 ;
110:  x=3.1863325 y=54.5 bg=0 0 0 fg=0 0 0 lc=0 0 0 ;
111: lb='C_cinerea_okay_7_130_NrdB2' ft='Dialog-10' x=3.7082405 y=54.0 bg=0 0 153 fg=0 0 153 lc=0 0 153 ;
112: lb='C_neofor_n_B3501A_NrdB2' ft='Dialog-10' x=3.9448316 y=55.0 bg=0 0 153 fg=0 0 153 lc=0 0 153 ;
113: lb='0.945' ft='Dialog-10' x=3.0054755 y=75.54492 bg=0 0 0 fg=0 0 0 lc=0 0 0 ;
114: lb='0.857' ft='Dialog-10' x=3.0511205 y=62.18164 bg=0 0 0 fg=0 0 0 lc=0 0 0 ;
115: lb='Y_lipolytica_CLIB99_NrdB' ft='Dialog-10' x=3.2111754 y=56.0 bg=0 0 153 fg=0 0 153 lc=0 0 153 ;
116: lb='0.935' ft='Dialog-10' x=3.1232016 y=68.36328 bg=0 0 0 fg=0 0 0 lc=0 0 0 ;
117:  x=3.1397736 y=62.273438 bg=0 0 0 fg=0 0 0 lc=0 0 0 ;
118:  x=3.1657426 y=58.625 bg=0 0 0 fg=0 0 0 lc=0 0 0 ;
119: lb='0.926' ft='Dialog-10' x=3.2098715 y=57.5 bg=0 0 0 fg=0 0 0 lc=0 0 0 ;
120: lb='C_immitis_RS_NrdB' ft='Dialog-10' x=3.2328045 y=57.0 bg=0 0 153 fg=0 0 153 lc=0 0 153 ;
121: lb='U_reesii1704_NrdB' ft='Dialog-10' x=3.2647696 y=58.0 bg=0 0 153 fg=0 0 153 lc=0 0 153 ;
122:  x=3.1814137 y=59.75 bg=0 0 0 fg=0 0 0 lc=0 0 0 ;
123: lb='A_capsulatusG186AR_NrdB' ft='Dialog-10' x=3.2138605 y=59.0 bg=0 0 153 fg=0 0 153 lc=0 0 153 ;
124: lb='0.833' ft='Dialog-10' x=3.1957107 y=60.5 bg=0 0 0 fg=0 0 0 lc=0 0 0 ;
125: lb='P_brasiliensisPb03_NrdB' ft='Dialog-10' x=3.1957116 y=60.0 bg=0 0 153 fg=0 0 153 lc=0 0 153 ;
126: lb='P_brasiliensisPb18_NrdB' ft='Dialog-10' x=3.2189136 y=61.0 bg=0 0 153 fg=0 0 153 lc=0 0 153 ;
127: lb='0.836' ft='Dialog-10' x=3.1655755 y=65.921875 bg=0 0 0 fg=0 0 0 lc=0 0 0 ;
128: lb='0.812' ft='Dialog-10' x=3.1854646 y=62.96875 bg=0 0 0 fg=0 0 0 lc=0 0 0 ;
129: lb='P_chrysogenum541255_NrdB' ft='Dialog-10' x=3.2557216 y=62.0 bg=0 0 153 fg=0 0 153 lc=0 0 153 ;
130: lb='0.868' ft='Dialog-10' x=3.2132256 y=63.9375 bg=0 0 0 fg=0 0 0 lc=0 0 0 ;
131: lb='A_niger_CBS_51388_NrdB' ft='Dialog-10' x=3.2290215 y=63.0 bg=0 0 153 fg=0 0 153 lc=0 0 153 ;
132:  x=3.2248654 y=64.875 bg=0 0 0 fg=0 0 0 lc=0 0 0 ;
133: lb='A_terreus_NIH2624_NrdB' ft='Dialog-10' x=3.2838626 y=64.0 bg=0 0 153 fg=0 0 153 lc=0 0 153 ;
134: lb='0.955' ft='Dialog-10' x=3.2772117 y=65.75 bg=0 0 0 fg=0 0 0 lc=0 0 0 ;
135: lb='N_fischeri_181_NrdB' ft='Dialog-10' x=3.2850785 y=65.0 bg=0 0 153 fg=0 0 153 lc=0 0 153 ;
136:  x=3.2891555 y=66.5 bg=0 0 0 fg=0 0 0 lc=0 0 0 ;
137: lb='A_fumigatus_Af293_NrdB' ft='Dialog-10' x=3.3108735 y=66.0 bg=0 0 153 fg=0 0 153 lc=0 0 153 ;
138: lb='A_clavatus_NRRL_1_NrdB' ft='Dialog-10' x=3.3104105 y=67.0 bg=0 0 153 fg=0 0 153 lc=0 0 153 ;
139:  x=3.1754897 y=68.875 bg=0 0 0 fg=0 0 0 lc=0 0 0 ;
140: lb='P_marneffei18224_NrdB' ft='Dialog-10' x=3.2362406 y=68.0 bg=0 0 153 fg=0 0 153 lc=0 0 153 ;
141: lb='0.941' ft='Dialog-10' x=3.2110226 y=69.75 bg=0 0 0 fg=0 0 0 lc=0 0 0 ;
142: lb='A_nidulans_FGSC_A4_NrdB' ft='Dialog-10' x=3.2527885 y=69.0 bg=0 0 153 fg=0 0 153 lc=0 0 153 ;
143: lb='0.992' ft='Dialog-10' x=3.2895536 y=70.5 bg=0 0 0 fg=0 0 0 lc=0 0 0 ;
144: lb='A_oryzaeRIB40_NrdB' ft='Dialog-10' x=3.2895546 y=70.0 bg=0 0 153 fg=0 0 153 lc=0 0 153 ;
145: lb='A_flavusNRRL3357_NrdB' ft='Dialog-10' x=3.2895546 y=71.0 bg=0 0 153 fg=0 0 153 lc=0 0 153 ;
146: lb='0.836' ft='Dialog-10' x=3.1662586 y=74.453125 bg=0 0 0 fg=0 0 0 lc=0 0 0 ;
147: lb='0.997' ft='Dialog-10' x=3.3190424 y=72.5 bg=0 0 0 fg=0 0 0 lc=0 0 0 ;
148: lb='P_nodorum_SN15_NrdB' ft='Dialog-10' x=3.3198376 y=72.0 bg=0 0 153 fg=0 0 153 lc=0 0 153 ;
149: lb='P_triticiPt1CBFP_NrdB' ft='Dialog-10' x=3.4188266 y=73.0 bg=0 0 153 fg=0 0 153 lc=0 0 153 ;
150: lb='0.864' ft='Dialog-10' x=3.2019064 y=76.40625 bg=0 0 0 fg=0 0 0 lc=0 0 0 ;
151: lb='0.988' ft='Dialog-10' x=3.2873704 y=74.5 bg=0 0 0 fg=0 0 0 lc=0 0 0 ;
152: lb='S_sclerotiorum_1980_NrdB' ft='Dialog-10' x=3.2954144 y=74.0 bg=0 0 153 fg=0 0 153 lc=0 0 153 ;
153: lb='B_fuckeliana_B0510_NrdB' ft='Dialog-10' x=3.3171625 y=75.0 bg=0 0 153 fg=0 0 153 lc=0 0 153 ;
154: lb='0.944' ft='Dialog-10' x=3.2612276 y=78.3125 bg=0 0 0 fg=0 0 0 lc=0 0 0 ;
155: lb='0.940' ft='Dialog-10' x=3.3105366 y=76.75 bg=0 0 0 fg=0 0 0 lc=0 0 0 ;
156: lb='G_zeae_PH1_NrdB' ft='Dialog-10' x=3.3379855 y=76.0 bg=0 0 153 fg=0 0 153 lc=0 0 153 ;
157: lb='0.937' ft='Dialog-10' x=3.3487666 y=77.5 bg=0 0 0 fg=0 0 0 lc=0 0 0 ;
158: lb='G_moniliformis_NrdB' ft='Dialog-10' x=3.3638115 y=77.0 bg=0 0 153 fg=0 0 153 lc=0 0 153 ;
159: lb='F_oxysporum_NrdB' ft='Dialog-10' x=3.3558595 y=78.0 bg=0 0 153 fg=0 0 153 lc=0 0 153 ;
160: lb='0.840' ft='Dialog-10' x=3.3020575 y=79.875 bg=0 0 0 fg=0 0 0 lc=0 0 0 ;
161: lb='M_grisea_7015_NrdB' ft='Dialog-10' x=3.4426847 y=79.0 bg=0 0 153 fg=0 0 153 lc=0 0 153 ;
162:  x=3.3021226 y=80.75 bg=0 0 0 fg=0 0 0 lc=0 0 0 ;
163: lb='C_globosum_14851_NrdB' ft='Dialog-10' x=3.3431776 y=80.0 bg=0 0 153 fg=0 0 153 lc=0 0 153 ;
164:  x=3.3294306 y=81.5 bg=0 0 0 fg=0 0 0 lc=0 0 0 ;
165: lb='N_crassa_OR74A_NrdB' ft='Dialog-10' x=3.3624196 y=81.0 bg=0 0 153 fg=0 0 153 lc=0 0 153 ;
166: lb='P_anserinaDSM980_NrdB' ft='Dialog-10' x=3.3833416 y=82.0 bg=0 0 153 fg=0 0 153 lc=0 0 153 ;
167: lb='0.940' ft='Dialog-10' x=3.0827997 y=88.9082 bg=0 0 0 fg=0 0 0 lc=0 0 0 ;
168: lb='1.000' ft='Dialog-10' x=3.4737585 y=83.5 bg=0 0 0 fg=0 0 0 lc=0 0 0 ;
169: lb='S_pombe_NrdB' ft='Dialog-10' x=3.5259876 y=83.0 bg=0 0 153 fg=0 0 153 lc=0 0 153 ;
170: lb='S_japonicus_yFS275_NrdB' ft='Dialog-10' x=3.5920155 y=84.0 bg=0 0 153 fg=0 0 153 lc=0 0 153 ;
171: lb='0.924' ft='Dialog-10' x=3.1545587 y=94.31641 bg=0 0 0 fg=0 0 0 lc=0 0 0 ;
172: lb='0.928' ft='Dialog-10' x=3.2253265 y=87.44531 bg=0 0 0 fg=0 0 0 lc=0 0 0 ;
173: lb='P_pastoris_GS115_NrdB' ft='Dialog-10' x=3.3022456 y=85.0 bg=0 0 153 fg=0 0 153 lc=0 0 153 ;
174: lb='0.978' ft='Dialog-10' x=3.3221345 y=89.890625 bg=0 0 0 fg=0 0 0 lc=0 0 0 ;
175:  x=3.3447084 y=86.9375 bg=0 0 0 fg=0 0 0 lc=0 0 0 ;
176: lb='E_gossypii_NrdB' ft='Dialog-10' x=3.4333506 y=86.0 bg=0 0 153 fg=0 0 153 lc=0 0 153 ;
177: lb='1.000' ft='Dialog-10' x=4.7456417 y=87.875 bg=0 0 0 fg=0 0 0 lc=0 0 0 ;
178: lb='C_glabrata_CBS138_NrdB2' ft='Dialog-10' x=5.4625406 y=87.0 bg=0 0 153 fg=0 0 153 lc=0 0 153 ;
179: lb='0.997' ft='Dialog-10' x=5.193516 y=88.75 bg=0 0 0 fg=0 0 0 lc=0 0 0 ;
180: lb='S_cerevisiaeS288c_NrdB2' ft='Dialog-10' x=5.1935167 y=88.0 bg=0 0 153 fg=0 0 153 lc=0 0 153 ;
181: lb='0.806' ft='Dialog-10' x=5.2012024 y=89.5 bg=0 0 0 fg=0 0 0 lc=0 0 0 ;
182: lb='S_cerevisiae_YJM789_NrdB2' ft='Dialog-10' x=5.2012033 y=89.0 bg=0 0 153 fg=0 0 153 lc=0 0 153 ;
183: lb='S_cerevisiaeRM111a_NrdB2' ft='Dialog-10' x=5.2012033 y=90.0 bg=0 0 153 fg=0 0 153 lc=0 0 153 ;
184:  x=3.3520784 y=92.84375 bg=0 0 0 fg=0 0 0 lc=0 0 0 ;
185: lb='K_lactis_NRRLY1140_NrdB' ft='Dialog-10' x=3.4150486 y=91.0 bg=0 0 153 fg=0 0 153 lc=0 0 153 ;
186: lb='0.962' ft='Dialog-10' x=3.4520786 y=94.6875 bg=0 0 0 fg=0 0 0 lc=0 0 0 ;
187:  x=3.4992425 y=92.875 bg=0 0 0 fg=0 0 0 lc=0 0 0 ;
188: lb='C_glabrata_CBS138_NrdB1' ft='Dialog-10' x=3.6022425 y=92.0 bg=0 0 153 fg=0 0 153 lc=0 0 153 ;
189: lb='0.912' ft='Dialog-10' x=3.5341086 y=93.75 bg=0 0 0 fg=0 0 0 lc=0 0 0 ;
190: lb='S_cerevisiae_YJM789_NrdB1' ft='Dialog-10' x=3.5341096 y=93.0 bg=0 0 153 fg=0 0 153 lc=0 0 153 ;
191:  x=3.5341096 y=94.5 bg=0 0 0 fg=0 0 0 lc=0 0 0 ;
192: lb='S_cerevisiaeS288c_NrdB1' ft='Dialog-10' x=3.5341105 y=94.0 bg=0 0 153 fg=0 0 153 lc=0 0 153 ;
193: lb='S_cerevisiaeRM111a_NrdB1' ft='Dialog-10' x=3.5341105 y=95.0 bg=0 0 153 fg=0 0 153 lc=0 0 153 ;
194: lb='0.950' ft='Dialog-10' x=3.5261567 y=96.5 bg=0 0 0 fg=0 0 0 lc=0 0 0 ;
195: lb='V_polyspora_70294_NrdB1' ft='Dialog-10' x=3.5985336 y=96.0 bg=0 0 153 fg=0 0 153 lc=0 0 153 ;
196: lb='V_polyspora_70294_NrdB2' ft='Dialog-10' x=3.6800005 y=97.0 bg=0 0 153 fg=0 0 153 lc=0 0 153 ;
197: lb='0.819' ft='Dialog-10' x=3.1786416 y=101.1875 bg=0 0 0 fg=0 0 0 lc=0 0 0 ;
198: lb='0.921' ft='Dialog-10' x=3.2497716 y=99.5 bg=0 0 0 fg=0 0 0 lc=0 0 0 ;
199: lb='1.000' ft='Dialog-10' x=3.5148785 y=98.5 bg=0 0 0 fg=0 0 0 lc=0 0 0 ;
200: lb='C_albicans_SC5314_NrdB2' ft='Dialog-10' x=3.5238016 y=98.0 bg=0 0 153 fg=0 0 153 lc=0 0 153 ;
201: lb='C_dubliniensis_CD36_NrdB1' ft='Dialog-10' x=3.5642416 y=99.0 bg=0 0 153 fg=0 0 153 lc=0 0 153 ;
202: lb='0.972' ft='Dialog-10' x=3.3490205 y=100.5 bg=0 0 0 fg=0 0 0 lc=0 0 0 ;
203: lb='C_albicans_SC5314_NrdB1' ft='Dialog-10' x=3.3562636 y=100.0 bg=0 0 153 fg=0 0 153 lc=0 0 153 ;
204: lb='C_dubliniensis_CD36_NrdB2' ft='Dialog-10' x=3.3569076 y=101.0 bg=0 0 153 fg=0 0 153 lc=0 0 153 ;
205:  x=3.2251027 y=102.875 bg=0 0 0 fg=0 0 0 lc=0 0 0 ;
206: lb='L_elongisporusYB4239_NrdB' ft='Dialog-10' x=3.3260055 y=102.0 bg=0 0 153 fg=0 0 153 lc=0 0 153 ;
207:  x=3.2403874 y=103.75 bg=0 0 0 fg=0 0 0 lc=0 0 0 ;
208: lb='P_guilliermondi_6260_NrdB' ft='Dialog-10' x=3.2808235 y=103.0 bg=0 0 153 fg=0 0 153 lc=0 0 153 ;
209:  x=3.2685056 y=104.5 bg=0 0 0 fg=0 0 0 lc=0 0 0 ;
210: lb='D_hansenii_CBS767_NrdB' ft='Dialog-10' x=3.3257985 y=104.0 bg=0 0 153 fg=0 0 153 lc=0 0 153 ;
211: lb='P_stipitis_CBS_6054_NrdB' ft='Dialog-10' x=3.3701136 y=105.0 bg=0 0 153 fg=0 0 153 lc=0 0 153 ;
212: lb='0.945' ft='Dialog-10' x=2.9093435 y=114.34537 bg=0 0 0 fg=0 0 0 lc=0 0 0 ;
213: lb='A_pisum_NrdB' ft='Dialog-10' x=3.3904405 y=106.0 bg=153 0 0 fg=153 0 0 lc=153 0 0 ;
214: lb='0.846' ft='Dialog-10' x=2.9461665 y=122.690735 bg=0 0 0 fg=0 0 0 lc=0 0 0 ;
215: lb='0.890' ft='Dialog-10' x=3.0239975 y=109.677734 bg=0 0 0 fg=0 0 0 lc=0 0 0 ;
216: lb='0.896' ft='Dialog-10' x=3.2181215 y=107.5 bg=0 0 0 fg=0 0 0 lc=0 0 0 ;
217: lb='H_zea_virus_1_NrdB' ft='Dialog-ITALIC-10' x=3.9061725 y=107.0 bg=0 0 0 fg=0 0 0 lc=0 0 0 ;
218: lb='S_litura_nphv_NrdB' ft='Dialog-ITALIC-10' x=3.6148875 y=108.0 bg=0 0 0 fg=0 0 0 lc=0 0 0 ;
219:  x=3.0747635 y=111.85547 bg=0 0 0 fg=0 0 0 lc=0 0 0 ;
220: lb='0.975' ft='Dialog-10' x=3.2130885 y=109.75 bg=0 0 0 fg=0 0 0 lc=0 0 0 ;
221: lb='A_gambiae_str_PEST_NrdB' ft='Dialog-10' x=3.2919366 y=109.0 bg=153 0 0 fg=153 0 0 lc=153 0 0 ;
222: lb='0.882' ft='Dialog-10' x=3.2612355 y=110.5 bg=0 0 0 fg=0 0 0 lc=0 0 0 ;
223: lb='A_aegypti_NrdB' ft='Dialog-10' x=3.3110945 y=110.0 bg=153 0 0 fg=153 0 0 lc=153 0 0 ;
224: lb='C_quinquefasciatus_NrdB' ft='Dialog-10' x=3.3113174 y=111.0 bg=153 0 0 fg=153 0 0 lc=153 0 0 ;
225: lb='0.963' ft='Dialog-10' x=3.1930845 y=113.96094 bg=0 0 0 fg=0 0 0 lc=0 0 0 ;
226: lb='M_domesticaSGHV_NrdB' ft='Dialog-ITALIC-10' x=3.6188166 y=112.0 bg=0 0 0 fg=0 0 0 lc=0 0 0 ;
227:  x=3.2520866 y=115.921875 bg=0 0 0 fg=0 0 0 lc=0 0 0 ;
228:  x=3.2525175 y=113.875 bg=0 0 0 fg=0 0 0 lc=0 0 0 ;
229: lb='D_willistoni_NrdB' ft='Dialog-10' x=3.2935166 y=113.0 bg=153 0 0 fg=153 0 0 lc=153 0 0 ;
230: lb='0.847' ft='Dialog-10' x=3.2879984 y=114.75 bg=0 0 0 fg=0 0 0 lc=0 0 0 ;
231: lb='D_mojavensis_NrdB' ft='Dialog-10' x=3.2952645 y=114.0 bg=153 0 0 fg=153 0 0 lc=153 0 0 ;
232: lb='0.838' ft='Dialog-10' x=3.3103166 y=115.5 bg=0 0 0 fg=0 0 0 lc=0 0 0 ;
233: lb='D_virilis_NrdB' ft='Dialog-10' x=3.3322086 y=115.0 bg=153 0 0 fg=153 0 0 lc=153 0 0 ;
234: lb='D_grimshawi_NrdB' ft='Dialog-10' x=3.3249977 y=116.0 bg=153 0 0 fg=153 0 0 lc=153 0 0 ;
235:  x=3.2666955 y=117.96875 bg=0 0 0 fg=0 0 0 lc=0 0 0 ;
236: lb='D_persimilis_NrdB' ft='Dialog-10' x=3.3506706 y=117.0 bg=153 0 0 fg=153 0 0 lc=153 0 0 ;
237: lb='0.953' ft='Dialog-10' x=3.3070676 y=118.9375 bg=0 0 0 fg=0 0 0 lc=0 0 0 ;
238: lb='D_ananassae_NrdB' ft='Dialog-10' x=3.3456194 y=118.0 bg=153 0 0 fg=153 0 0 lc=153 0 0 ;
239:  x=3.3071015 y=119.875 bg=0 0 0 fg=0 0 0 lc=0 0 0 ;
240: lb='D_yakuba_NrdB' ft='Dialog-10' x=3.3071024 y=119.0 bg=153 0 0 fg=153 0 0 lc=153 0 0 ;
241:  x=3.3071024 y=120.75 bg=0 0 0 fg=0 0 0 lc=0 0 0 ;
242: lb='D_melanogaster_NrdB' ft='Dialog-10' x=3.3071036 y=120.0 bg=153 0 0 fg=153 0 0 lc=153 0 0 ;
243: lb='0.845' ft='Dialog-10' x=3.3145626 y=121.5 bg=0 0 0 fg=0 0 0 lc=0 0 0 ;
244: lb='D_sechellia_NrdB' ft='Dialog-10' x=3.3146245 y=121.0 bg=153 0 0 fg=153 0 0 lc=153 0 0 ;
245: lb='D_erecta_NrdB' ft='Dialog-10' x=3.3371944 y=122.0 bg=153 0 0 fg=153 0 0 lc=153 0 0 ;
246:  x=2.9606586 y=135.70374 bg=0 0 0 fg=0 0 0 lc=0 0 0 ;
247: lb='0.926' ft='Dialog-10' x=3.2417195 y=125.671875 bg=0 0 0 fg=0 0 0 lc=0 0 0 ;
248: lb='0.937' ft='Dialog-10' x=3.9965696 y=123.5 bg=0 0 0 fg=0 0 0 lc=0 0 0 ;
249: lb='A_polyph_mimivirus_NrdB' ft='Dialog-ITALIC-10' x=5.4490886 y=123.0 bg=0 0 0 fg=0 0 0 lc=0 0 0 ;
250: lb='Hydra_magnipapillata_NrdB1' ft='Dialog-10' x=6.9706955 y=124.0 bg=153 0 0 fg=153 0 0 lc=153 0 0 ;
251: lb='0.999' ft='Dialog-10' x=4.0786877 y=127.84375 bg=0 0 0 fg=0 0 0 lc=0 0 0 ;
252: lb='1.000' ft='Dialog-10' x=4.5617456 y=125.5 bg=0 0 0 fg=0 0 0 lc=0 0 0 ;
253: lb='M_conf_nphv_A_NrdB' ft='Dialog-ITALIC-10' x=4.5868425 y=125.0 bg=0 0 0 fg=0 0 0 lc=0 0 0 ;
254: lb='M_conf_nphv_B_NrdB' ft='Dialog-ITALIC-10' x=4.6405025 y=126.0 bg=0 0 0 fg=0 0 0 lc=0 0 0 ;
255: lb='0.953' ft='Dialog-10' x=4.2819495 y=130.1875 bg=0 0 0 fg=0 0 0 lc=0 0 0 ;
256: lb='0.996' ft='Dialog-10' x=4.6435976 y=127.875 bg=0 0 0 fg=0 0 0 lc=0 0 0 ;
257: lb='E_pseudoc_nphvir_NrdB' ft='Dialog-ITALIC-10' x=4.9029307 y=127.0 bg=0 0 0 fg=0 0 0 lc=0 0 0 ;
258: lb='0.807' ft='Dialog-10' x=4.7577357 y=128.75 bg=0 0 0 fg=0 0 0 lc=0 0 0 ;
259: lb='E_obliqua_nphv_NrdB' ft='Dialog-ITALIC-10' x=5.1257334 y=128.0 bg=0 0 0 fg=0 0 0 lc=0 0 0 ;
260: lb='0.974' ft='Dialog-10' x=4.9191566 y=129.5 bg=0 0 0 fg=0 0 0 lc=0 0 0 ;
261: lb='O_leucostigma_NPV_NrdB' ft='Dialog-ITALIC-10' x=4.9191575 y=129.0 bg=0 0 0 fg=0 0 0 lc=0 0 0 ;
262: lb='Orgyia_leucostigmaNP_NrdB' ft='Dialog-ITALIC-10' x=4.9191575 y=130.0 bg=0 0 0 fg=0 0 0 lc=0 0 0 ;
263:  x=4.3590026 y=132.5 bg=0 0 0 fg=0 0 0 lc=0 0 0 ;
264: lb='1.000' ft='Dialog-10' x=4.9811015 y=131.5 bg=0 0 0 fg=0 0 0 lc=0 0 0 ;
265: lb='C_chalcites_virus_NrdB' ft='Dialog-ITALIC-10' x=5.088032 y=131.0 bg=0 0 0 fg=0 0 0 lc=0 0 0 ;
266: lb='Trichoplusia_ni_SNPV_NrdB' ft='Dialog-ITALIC-10' x=5.0187554 y=132.0 bg=0 0 0 fg=0 0 0 lc=0 0 0 ;
267: lb='0.914' ft='Dialog-10' x=4.482908 y=133.5 bg=0 0 0 fg=0 0 0 lc=0 0 0 ;
268: lb='A_segetum_NPHV_NrdB' ft='Dialog-ITALIC-10' x=4.608093 y=133.0 bg=0 0 0 fg=0 0 0 lc=0 0 0 ;
269: lb='Agrotis_ipsilonNPHV_NrdB' ft='Dialog-ITALIC-10' x=4.5882854 y=134.0 bg=0 0 0 fg=0 0 0 lc=0 0 0 ;
270:  x=2.9782605 y=145.7356 bg=0 0 0 fg=0 0 0 lc=0 0 0 ;
271:  x=2.9786935 y=135.875 bg=0 0 0 fg=0 0 0 lc=0 0 0 ;
272: lb='E_cuniculi_GBM1_NrdB' ft='Dialog-10' x=3.7561007 y=135.0 bg=0 0 153 fg=0 0 153 lc=0 0 153 ;
273:  x=3.0669975 y=136.75 bg=0 0 0 fg=0 0 0 lc=0 0 0 ;
274: lb='C_herpesvirus3_NrdB' ft='Dialog-ITALIC-10' x=4.0793066 y=136.0 bg=0 0 0 fg=0 0 0 lc=0 0 0 ;
275: lb='0.999' ft='Dialog-10' x=3.4920955 y=137.5 bg=0 0 0 fg=0 0 0 lc=0 0 0 ;
276: lb='C_elegans_NrdB' ft='Dialog-10' x=3.5503705 y=137.0 bg=153 0 0 fg=153 0 0 lc=153 0 0 ;
277: lb='C_briggsaeAF16_NrdB' ft='Dialog-10' x=3.5841105 y=138.0 bg=153 0 0 fg=153 0 0 lc=153 0 0 ;
278: lb='0.861' ft='Dialog-10' x=3.0147696 y=155.59619 bg=0 0 0 fg=0 0 0 lc=0 0 0 ;
279: lb='0.810' ft='Dialog-10' x=3.0544226 y=141.125 bg=0 0 0 fg=0 0 0 lc=0 0 0 ;
280: lb='1.000' ft='Dialog-10' x=3.4141176 y=139.75 bg=0 0 0 fg=0 0 0 lc=0 0 0 ;
281: lb='N_vectensis_NrdB1' ft='Dialog-10' x=3.4141185 y=139.0 bg=153 0 0 fg=153 0 0 lc=153 0 0 ;
282:  x=3.4210315 y=140.5 bg=0 0 0 fg=0 0 0 lc=0 0 0 ;
283: lb='N_vectensis_NrdB2' ft='Dialog-10' x=3.4420094 y=140.0 bg=153 0 0 fg=153 0 0 lc=153 0 0 ;
284: lb='N_vectensis_NrdB3' ft='Dialog-10' x=3.4279456 y=141.0 bg=153 0 0 fg=153 0 0 lc=153 0 0 ;
285: lb='0.894' ft='Dialog-10' x=3.1291866 y=142.5 bg=0 0 0 fg=0 0 0 lc=0 0 0 ;
286: lb='T_castaneum_NrdB' ft='Dialog-10' x=3.3431115 y=142.0 bg=153 0 0 fg=153 0 0 lc=153 0 0 ;
287: lb='Nasonia_vitripennis_NrdB' ft='Dialog-10' x=3.3528306 y=143.0 bg=153 0 0 fg=153 0 0 lc=153 0 0 ;
288: lb='0.814' ft='Dialog-10' x=3.0432885 y=170.0674 bg=0 0 0 fg=0 0 0 lc=0 0 0 ;
289: lb='0.887' ft='Dialog-10' x=3.0856755 y=155.45517 bg=0 0 0 fg=0 0 0 lc=0 0 0 ;
290: lb='I_scapularis_NrdB' ft='Dialog-10' x=3.2991006 y=144.0 bg=153 0 0 fg=153 0 0 lc=153 0 0 ;
291:  x=3.0868566 y=166.91034 bg=0 0 0 fg=0 0 0 lc=0 0 0 ;
292:  x=3.1385217 y=151.82068 bg=0 0 0 fg=0 0 0 lc=0 0 0 ;
293: lb='S_purpuratus_NrdB1' ft='Dialog-10' x=3.4012105 y=145.0 bg=153 0 0 fg=153 0 0 lc=153 0 0 ;
294: lb='0.879' ft='Dialog-10' x=3.2225854 y=158.64136 bg=0 0 0 fg=0 0 0 lc=0 0 0 ;
295: lb='0.995' ft='Dialog-10' x=3.3639104 y=148.95215 bg=0 0 0 fg=0 0 0 lc=0 0 0 ;
296: lb='X_SiluranaTropicalis_NrdB3' ft='Dialog-10' x=3.4859207 y=146.0 bg=153 0 0 fg=153 0 0 lc=153 0 0 ;
297: lb='0.906' ft='Dialog-10' x=3.4210126 y=151.9043 bg=0 0 0 fg=0 0 0 lc=0 0 0 ;
298: lb='0.821' ft='Dialog-10' x=3.4478815 y=147.5 bg=0 0 0 fg=0 0 0 lc=0 0 0 ;
299: lb='M_domestica_NrdB2' ft='Dialog-10' x=3.5142865 y=147.0 bg=153 0 0 fg=153 0 0 lc=153 0 0 ;
300: lb='O_anatinus_NrdB2' ft='Dialog-10' x=3.5050294 y=148.0 bg=153 0 0 fg=153 0 0 lc=153 0 0 ;
301:  x=3.4212036 y=156.3086 bg=0 0 0 fg=0 0 0 lc=0 0 0 ;
302: lb='0.886' ft='Dialog-10' x=3.4481466 y=151.86719 bg=0 0 0 fg=0 0 0 lc=0 0 0 ;
303: lb='Bos_taurus_NrdB2' ft='Dialog-10' x=3.4642675 y=149.0 bg=153 0 0 fg=153 0 0 lc=153 0 0 ;
304:  x=3.4556587 y=154.73438 bg=0 0 0 fg=0 0 0 lc=0 0 0 ;
305: lb='0.906' ft='Dialog-10' x=3.4792776 y=151.71875 bg=0 0 0 fg=0 0 0 lc=0 0 0 ;
306:  x=3.4876666 y=150.5 bg=0 0 0 fg=0 0 0 lc=0 0 0 ;
307: lb='M_musculus_NrdB2' ft='Dialog-10' x=3.5110006 y=150.0 bg=153 0 0 fg=153 0 0 lc=153 0 0 ;
308: lb='R_norvegicus_NrdB2' ft='Dialog-10' x=3.5116346 y=151.0 bg=153 0 0 fg=153 0 0 lc=153 0 0 ;
309: lb='0.860' ft='Dialog-10' x=3.4949965 y=152.9375 bg=0 0 0 fg=0 0 0 lc=0 0 0 ;
310: lb='Macaca_mulatta_NrdB2' ft='Dialog-10' x=3.4950445 y=152.0 bg=153 0 0 fg=153 0 0 lc=153 0 0 ;
311: lb='0.912' ft='Dialog-10' x=3.5187216 y=153.875 bg=0 0 0 fg=0 0 0 lc=0 0 0 ;
312: lb='P_pygmaeus_NrdB2' ft='Dialog-10' x=3.5187225 y=153.0 bg=153 0 0 fg=153 0 0 lc=153 0 0 ;
313:  x=3.5187225 y=154.75 bg=0 0 0 fg=0 0 0 lc=0 0 0 ;
314: lb='P_troglodytes_NrdB2' ft='Dialog-10' x=3.5187235 y=154.0 bg=153 0 0 fg=153 0 0 lc=153 0 0 ;
315:  x=3.5187235 y=155.5 bg=0 0 0 fg=0 0 0 lc=0 0 0 ;
316: lb='H_sapiens_NrdB2' ft='Dialog-10' x=3.5187244 y=155.0 bg=153 0 0 fg=153 0 0 lc=153 0 0 ;
317: lb='P_troglodytes_NrdB3' ft='Dialog-10' x=3.5187244 y=156.0 bg=153 0 0 fg=153 0 0 lc=153 0 0 ;
318:  x=3.4556596 y=157.75 bg=0 0 0 fg=0 0 0 lc=0 0 0 ;
319: lb='Equus_caballus_NrdB2' ft='Dialog-10' x=3.4876356 y=157.0 bg=153 0 0 fg=153 0 0 lc=153 0 0 ;
320: lb='0.815' ft='Dialog-10' x=3.4635196 y=158.5 bg=0 0 0 fg=0 0 0 lc=0 0 0 ;
321: lb='Fido_NrdB2' ft='Dialog-10' x=3.4635205 y=158.0 bg=153 0 0 fg=153 0 0 lc=153 0 0 ;
322: lb='Fido_NrdB2iso' ft='Dialog-10' x=3.4635205 y=159.0 bg=153 0 0 fg=153 0 0 lc=153 0 0 ;
323:  x=3.4571216 y=160.75 bg=0 0 0 fg=0 0 0 lc=0 0 0 ;
324: lb='D_rerio_NrdB2' ft='Dialog-10' x=3.9046996 y=160.0 bg=153 0 0 fg=153 0 0 lc=153 0 0 ;
325: lb='0.825' ft='Dialog-10' x=3.5043125 y=161.5 bg=0 0 0 fg=0 0 0 lc=0 0 0 ;
326: lb='G_gallus_NrdB2' ft='Dialog-10' x=3.5216775 y=161.0 bg=153 0 0 fg=153 0 0 lc=153 0 0 ;
327: lb='Taeniopygia_guttata_NrdB1' ft='Dialog-10' x=3.5271535 y=162.0 bg=153 0 0 fg=153 0 0 lc=153 0 0 ;
328:  x=3.2748635 y=168.33057 bg=0 0 0 fg=0 0 0 lc=0 0 0 ;
329: lb='0.990' ft='Dialog-10' x=3.3911836 y=163.5 bg=0 0 0 fg=0 0 0 lc=0 0 0 ;
330: lb='X_SiluranaTropicalis_NrdB2' ft='Dialog-10' x=3.4156456 y=163.0 bg=153 0 0 fg=153 0 0 lc=153 0 0 ;
331: lb='X_laevis_NrdB1' ft='Dialog-10' x=3.4322515 y=164.0 bg=153 0 0 fg=153 0 0 lc=153 0 0 ;
332:  x=3.2997596 y=173.16113 bg=0 0 0 fg=0 0 0 lc=0 0 0 ;
333: lb='0.900' ft='Dialog-10' x=3.3533375 y=166.57227 bg=0 0 0 fg=0 0 0 lc=0 0 0 ;
334: lb='O_anatinus_NrdB1' ft='Dialog-10' x=3.3619545 y=165.0 bg=153 0 0 fg=153 0 0 lc=153 0 0 ;
335:  x=3.3609946 y=168.14453 bg=0 0 0 fg=0 0 0 lc=0 0 0 ;
336: lb='0.967' ft='Dialog-10' x=3.4123607 y=166.5 bg=0 0 0 fg=0 0 0 lc=0 0 0 ;
337: lb='G_gallus_NrdB1' ft='Dialog-10' x=3.4307857 y=166.0 bg=153 0 0 fg=153 0 0 lc=153 0 0 ;
338: lb='Taeniopygia_guttata_NrdB2' ft='Dialog-10' x=3.4372556 y=167.0 bg=153 0 0 fg=153 0 0 lc=153 0 0 ;
339:  x=3.3688736 y=169.78906 bg=0 0 0 fg=0 0 0 lc=0 0 0 ;
340: lb='M_domestica_NrdB1' ft='Dialog-10' x=3.3990686 y=168.0 bg=153 0 0 fg=153 0 0 lc=153 0 0 ;
341: lb='0.899' ft='Dialog-10' x=3.3927915 y=171.57812 bg=0 0 0 fg=0 0 0 lc=0 0 0 ;
342: lb='H_sapiens_NrdB1' ft='Dialog-10' x=3.4000566 y=169.0 bg=153 0 0 fg=153 0 0 lc=153 0 0 ;
343: lb='0.876' ft='Dialog-10' x=3.4084916 y=174.15625 bg=0 0 0 fg=0 0 0 lc=0 0 0 ;
344:  x=3.4085066 y=171.5625 bg=0 0 0 fg=0 0 0 lc=0 0 0 ;
345: lb='Fido_NrdB1iso' ft='Dialog-10' x=3.4085076 y=170.0 bg=153 0 0 fg=153 0 0 lc=153 0 0 ;
346:  x=3.4153416 y=173.125 bg=0 0 0 fg=0 0 0 lc=0 0 0 ;
347:  x=3.4301696 y=171.75 bg=0 0 0 fg=0 0 0 lc=0 0 0 ;
348: lb='Equus_caballus_NrdB1' ft='Dialog-10' x=3.4393096 y=171.0 bg=153 0 0 fg=153 0 0 lc=153 0 0 ;
349: lb='0.995' ft='Dialog-10' x=3.5540106 y=172.5 bg=0 0 0 fg=0 0 0 lc=0 0 0 ;
350: lb='D_rerio_NrdB1' ft='Dialog-10' x=3.5542107 y=172.0 bg=153 0 0 fg=153 0 0 lc=153 0 0 ;
351: lb='Salmo_salar_NrdB' ft='Dialog-10' x=3.6919086 y=173.0 bg=153 0 0 fg=153 0 0 lc=153 0 0 ;
352: lb='0.980' ft='Dialog-10' x=3.4693475 y=174.5 bg=0 0 0 fg=0 0 0 lc=0 0 0 ;
353: lb='M_musculus_NrdB1' ft='Dialog-10' x=3.4920306 y=174.0 bg=153 0 0 fg=153 0 0 lc=153 0 0 ;
354: lb='R_norvegicus_NrdB1' ft='Dialog-10' x=3.4849896 y=175.0 bg=153 0 0 fg=153 0 0 lc=153 0 0 ;
355:  x=3.4084926 y=176.75 bg=0 0 0 fg=0 0 0 lc=0 0 0 ;
356: lb='Fido_NrdB1' ft='Dialog-10' x=3.4084935 y=176.0 bg=153 0 0 fg=153 0 0 lc=153 0 0 ;
357: lb='0.941' ft='Dialog-10' x=3.4232345 y=177.5 bg=0 0 0 fg=0 0 0 lc=0 0 0 ;
358: lb='Bos_taurus_NrdB1' ft='Dialog-10' x=3.4232905 y=177.0 bg=153 0 0 fg=153 0 0 lc=153 0 0 ;
359: lb='Bos_taurus_NrdB1iso' ft='Dialog-10' x=3.4232926 y=178.0 bg=153 0 0 fg=153 0 0 lc=153 0 0 ;
360: lb='0.976' ft='Dialog-10' x=3.3828306 y=179.75 bg=0 0 0 fg=0 0 0 lc=0 0 0 ;
361: lb='X_laevis_NrdB' ft='Dialog-10' x=3.4178026 y=179.0 bg=153 0 0 fg=153 0 0 lc=153 0 0 ;
362:  x=3.4181776 y=180.5 bg=0 0 0 fg=0 0 0 lc=0 0 0 ;
363: lb='X_SiluranaTropicalis_NrdB1' ft='Dialog-10' x=3.4270766 y=180.0 bg=153 0 0 fg=153 0 0 lc=153 0 0 ;
364: lb='X_laevis_NrdB2' ft='Dialog-10' x=3.4648225 y=181.0 bg=153 0 0 fg=153 0 0 lc=153 0 0 ;
365: lb='Hydra_magnipapillata_NrdB2' ft='Dialog-10' x=3.7321086 y=182.0 bg=153 0 0 fg=153 0 0 lc=153 0 0 ;
366: lb='0.864' ft='Dialog-10' x=3.1252096 y=184.67963 bg=0 0 0 fg=0 0 0 lc=0 0 0 ;
367: lb='M_brevicollis_MX1_NrdB' ft='Dialog-10' x=3.5878935 y=183.0 bg=0 0 0 fg=0 0 0 lc=0 0 0 ;
368: lb='0.952' ft='Dialog-10' x=3.2860885 y=186.35925 bg=0 0 0 fg=0 0 0 lc=0 0 0 ;
369:  x=3.4478595 y=184.5 bg=0 0 0 fg=0 0 0 lc=0 0 0 ;
370: lb='Shrimp_w_sp_sy_v_NrdB' ft='Dialog-ITALIC-10' x=5.1245775 y=184.0 bg=0 0 0 fg=0 0 0 lc=0 0 0 ;
371: lb='Swinepox_virus_NrdB' ft='Dialog-ITALIC-10' x=3.6696687 y=185.0 bg=0 0 0 fg=0 0 0 lc=0 0 0 ;
372: lb='0.977' ft='Dialog-10' x=3.4532146 y=188.2185 bg=0 0 0 fg=0 0 0 lc=0 0 0 ;
373: lb='Camelpox_virus_M96_NrdB' ft='Dialog-ITALIC-10' x=3.4747076 y=186.0 bg=0 0 0 fg=0 0 0 lc=0 0 0 ;
374:  x=3.4532156 y=190.43701 bg=0 0 0 fg=0 0 0 lc=0 0 0 ;
375: lb='Ectromelia_virus_NrdB' ft='Dialog-ITALIC-10' x=3.4670846 y=187.0 bg=0 0 0 fg=0 0 0 lc=0 0 0 ;
376:  x=3.4532166 y=193.87402 bg=0 0 0 fg=0 0 0 lc=0 0 0 ;
377:  x=3.4532175 y=188.99805 bg=0 0 0 fg=0 0 0 lc=0 0 0 ;
378: lb='Taterapox_virus_NrdB' ft='Dialog-ITALIC-10' x=3.4532185 y=188.0 bg=0 0 0 fg=0 0 0 lc=0 0 0 ;
379: lb='0.812' ft='Dialog-10' x=3.4601295 y=189.9961 bg=0 0 0 fg=0 0 0 lc=0 0 0 ;
380: lb='Vaccinia_v_TianTan_NrdB' ft='Dialog-ITALIC-10' x=3.4810317 y=189.0 bg=0 0 0 fg=0 0 0 lc=0 0 0 ;
381:  x=3.4601305 y=190.99219 bg=0 0 0 fg=0 0 0 lc=0 0 0 ;
382: lb='Horsepox_virus_NrdB' ft='Dialog-ITALIC-10' x=3.4601316 y=190.0 bg=0 0 0 fg=0 0 0 lc=0 0 0 ;
383:  x=3.4601316 y=191.98438 bg=0 0 0 fg=0 0 0 lc=0 0 0 ;
384: lb='Rabbitpox_virus_NrdB' ft='Dialog-ITALIC-10' x=3.4601326 y=191.0 bg=0 0 0 fg=0 0 0 lc=0 0 0 ;
385:  x=3.4601326 y=192.96875 bg=0 0 0 fg=0 0 0 lc=0 0 0 ;
386: lb='Vaccinia_V_Ankara_NrdB' ft='Dialog-ITALIC-10' x=3.4601336 y=192.0 bg=0 0 0 fg=0 0 0 lc=0 0 0 ;
387:  x=3.4601336 y=193.9375 bg=0 0 0 fg=0 0 0 lc=0 0 0 ;
388: lb='Cowpox_virus_NrdB' ft='Dialog-ITALIC-10' x=3.4670455 y=193.0 bg=0 0 0 fg=0 0 0 lc=0 0 0 ;
389: lb='0.848' ft='Dialog-10' x=3.4670646 y=194.875 bg=0 0 0 fg=0 0 0 lc=0 0 0 ;
390: lb='Vac_virus_WR_NrdB' ft='Dialog-ITALIC-10' x=3.4670656 y=194.0 bg=0 0 0 fg=0 0 0 lc=0 0 0 ;
391:  x=3.4670656 y=195.75 bg=0 0 0 fg=0 0 0 lc=0 0 0 ;
392: lb='Vaccinia_V_Copenhage_NrdB' ft='Dialog-ITALIC-10' x=3.4670665 y=195.0 bg=0 0 0 fg=0 0 0 lc=0 0 0 ;
393: lb='0.944' ft='Dialog-10' x=3.4743216 y=196.5 bg=0 0 0 fg=0 0 0 lc=0 0 0 ;
394: lb='Vaccinia_virus_3737_NrdB' ft='Dialog-ITALIC-10' x=3.4743226 y=196.0 bg=0 0 0 fg=0 0 0 lc=0 0 0 ;
395: lb='Vaccinia_Acambis_NrdB' ft='Dialog-ITALIC-10' x=3.4743226 y=197.0 bg=0 0 0 fg=0 0 0 lc=0 0 0 ;
396:  x=3.4532175 y=198.75 bg=0 0 0 fg=0 0 0 lc=0 0 0 ;
397: lb='Monkeypox_virus_Z96I_NrdB' ft='Dialog-ITALIC-10' x=3.4672635 y=198.0 bg=0 0 0 fg=0 0 0 lc=0 0 0 ;
398: lb='0.837' ft='Dialog-10' x=3.4601367 y=199.5 bg=0 0 0 fg=0 0 0 lc=0 0 0 ;
399: lb='Variola_virus_NrdB' ft='Dialog-ITALIC-10' x=3.4809935 y=199.0 bg=0 0 0 fg=0 0 0 lc=0 0 0 ;
400: lb='Variola_minor_virus_NrdB' ft='Dialog-ITALIC-10' x=3.4601655 y=200.0 bg=0 0 0 fg=0 0 0 lc=0 0 0 ;
401:  x=2.7108505 y=227.08841 bg=0 0 0 fg=0 0 0 lc=0 0 0 ;
402: lb='1.000' ft='Dialog-10' x=3.0392325 y=205.3125 bg=0 0 0 fg=0 0 0 lc=0 0 0 ;
403: lb='0.996' ft='Dialog-10' x=3.2642376 y=203.125 bg=0 0 0 fg=0 0 0 lc=0 0 0 ;
404:  x=3.2730165 y=201.75 bg=0 0 0 fg=0 0 0 lc=0 0 0 ;
405: lb='L_major_Friedlin_NrdB2' ft='Dialog-10' x=3.2907665 y=201.0 bg=153 0 153 fg=153 0 153 lc=153 0 153 ;
406:  x=3.2793505 y=202.5 bg=0 0 0 fg=0 0 0 lc=0 0 0 ;
407: lb='L_major_Friedlin_NrdB1' ft='Dialog-10' x=3.2868996 y=202.0 bg=153 0 153 fg=153 0 153 lc=153 0 153 ;
408: lb='L_infantum_JPCM5_NrdB' ft='Dialog-10' x=3.2794166 y=203.0 bg=153 0 153 fg=153 0 153 lc=153 0 153 ;
409:  x=3.2771866 y=204.5 bg=0 0 0 fg=0 0 0 lc=0 0 0 ;
410: lb='Leishm_braziliensis_NrdB1' ft='Dialog-10' x=3.2771876 y=204.0 bg=153 0 153 fg=153 0 153 lc=153 0 153 ;
411: lb='Leishm_braziliensis_NrdB2' ft='Dialog-10' x=3.2771876 y=205.0 bg=153 0 153 fg=153 0 153 lc=153 0 153 ;
412:  x=3.0934765 y=207.5 bg=0 0 0 fg=0 0 0 lc=0 0 0 ;
413: lb='1.000' ft='Dialog-10' x=3.3402686 y=206.5 bg=0 0 0 fg=0 0 0 lc=0 0 0 ;
414: lb='Trypanosoma_cruzi_NrdB' ft='Dialog-10' x=3.3490276 y=206.0 bg=153 0 153 fg=153 0 153 lc=153 0 153 ;
415: lb='T_cruzi_Brener_NrdB' ft='Dialog-10' x=3.3539946 y=207.0 bg=153 0 153 fg=153 0 153 lc=153 0 153 ;
416: lb='0.992' ft='Dialog-10' x=3.3055215 y=208.5 bg=0 0 0 fg=0 0 0 lc=0 0 0 ;
417: lb='T_brucei_brucei_NrdB' ft='Dialog-10' x=3.3148375 y=208.0 bg=153 0 153 fg=153 0 153 lc=153 0 153 ;
418: lb='T_brucei_TREU927_NrdB' ft='Dialog-10' x=3.3116906 y=209.0 bg=153 0 153 fg=153 0 153 lc=153 0 153 ;
419:  x=2.7560225 y=248.86432 bg=0 0 0 fg=0 0 0 lc=0 0 0 ;
420:  x=2.7797396 y=238.41614 bg=0 0 0 fg=0 0 0 lc=0 0 0 ;
421:  x=2.8300576 y=222.08228 bg=0 0 0 fg=0 0 0 lc=0 0 0 ;
422: lb='Cy_merolae_NrdB2' ft='Dialog-10' x=3.5330615 y=210.0 bg=255 0 0 fg=255 0 0 lc=255 0 0 ;
423:  x=2.8584015 y=234.16455 bg=0 0 0 fg=0 0 0 lc=0 0 0 ;
424:  x=2.9404395 y=219.8291 bg=0 0 0 fg=0 0 0 lc=0 0 0 ;
425: lb='0.825' ft='Dialog-10' x=3.0209556 y=212.84375 bg=0 0 0 fg=0 0 0 lc=0 0 0 ;
426: lb='C_reinhardtii_NrdB2' ft='Dialog-10' x=3.7766716 y=211.0 bg=0 153 0 fg=0 153 0 lc=0 153 0 ;
427: lb='0.867' ft='Dialog-10' x=3.2346506 y=214.6875 bg=0 0 0 fg=0 0 0 lc=0 0 0 ;
428: lb='1.000' ft='Dialog-10' x=4.9752254 y=212.75 bg=0 0 0 fg=0 0 0 lc=0 0 0 ;
429: lb='E_siliculosus_v_NrdB' ft='Dialog-ITALIC-10' x=5.6559124 y=212.0 bg=0 0 0 fg=0 0 0 lc=0 0 0 ;
430: lb='0.977' ft='Dialog-10' x=5.5481653 y=213.5 bg=0 0 0 fg=0 0 0 lc=0 0 0 ;
431: lb='F_irregularis_v_a_NrdB' ft='Dialog-ITALIC-10' x=5.8181877 y=213.0 bg=0 0 0 fg=0 0 0 lc=0 0 0 ;
432: lb='Feldmanniavirus_NrdB' ft='Dialog-ITALIC-10' x=5.6725535 y=214.0 bg=0 0 0 fg=0 0 0 lc=0 0 0 ;
433:  x=3.3758407 y=216.625 bg=0 0 0 fg=0 0 0 lc=0 0 0 ;
434: lb='OstreococcusVOsV5_NrdB' ft='Dialog-ITALIC-10' x=4.4034796 y=215.0 bg=0 0 0 fg=0 0 0 lc=0 0 0 ;
435: lb='1.000' ft='Dialog-10' x=4.0459805 y=218.25 bg=0 0 0 fg=0 0 0 lc=0 0 0 ;
436:  x=4.1941214 y=216.75 bg=0 0 0 fg=0 0 0 lc=0 0 0 ;
437: lb='Chlorella_virus_NY2A_NrdB' ft='Dialog-ITALIC-10' x=4.3589954 y=216.0 bg=0 0 0 fg=0 0 0 lc=0 0 0 ;
438: lb='0.837' ft='Dialog-10' x=4.2473016 y=217.5 bg=0 0 0 fg=0 0 0 lc=0 0 0 ;
439: lb='P_bursaria_Chv_1_NrdB' ft='Dialog-ITALIC-10' x=4.2498126 y=217.0 bg=0 0 0 fg=0 0 0 lc=0 0 0 ;
440: lb='Chlorella_virus_AR15_NrdB' ft='Dialog-ITALIC-10' x=4.2591505 y=218.0 bg=0 0 0 fg=0 0 0 lc=0 0 0 ;
441: lb='0.958' ft='Dialog-10' x=4.3234444 y=219.75 bg=0 0 0 fg=0 0 0 lc=0 0 0 ;
442: lb='Chlorella_virus_ATCV_NrdB' ft='Dialog-ITALIC-10' x=4.5587654 y=219.0 bg=0 0 0 fg=0 0 0 lc=0 0 0 ;
443: lb='0.972' ft='Dialog-10' x=4.4578147 y=220.5 bg=0 0 0 fg=0 0 0 lc=0 0 0 ;
444: lb='Chlorella_virus_FR48_NrdB' ft='Dialog-ITALIC-10' x=4.4578156 y=220.0 bg=0 0 0 fg=0 0 0 lc=0 0 0 ;
445: lb='Chlorella_virusMT325_NrdB' ft='Dialog-ITALIC-10' x=4.4578156 y=221.0 bg=0 0 0 fg=0 0 0 lc=0 0 0 ;
446: lb='0.861' ft='Dialog-10' x=3.0066996 y=226.81445 bg=0 0 0 fg=0 0 0 lc=0 0 0 ;
447: lb='0.992' ft='Dialog-10' x=3.1931796 y=222.75 bg=0 0 0 fg=0 0 0 lc=0 0 0 ;
448: lb='O_lucimarinusCCE9901_NrdB1' ft='Dialog-10' x=3.3858376 y=222.0 bg=0 153 0 fg=0 153 0 lc=0 153 0 ;
449: lb='0.959' ft='Dialog-10' x=3.3313587 y=223.5 bg=0 0 0 fg=0 0 0 lc=0 0 0 ;
450: lb='M_pusilla_CCMP1545_NrdB1' ft='Dialog-10' x=3.4517527 y=223.0 bg=0 153 0 fg=0 153 0 lc=0 153 0 ;
451: lb='Micromonas_RCC299_NrdB1' ft='Dialog-10' x=3.4680295 y=224.0 bg=0 153 0 fg=0 153 0 lc=0 153 0 ;
452:  x=3.0543745 y=230.8789 bg=0 0 0 fg=0 0 0 lc=0 0 0 ;
453:  x=3.1101735 y=225.875 bg=0 0 0 fg=0 0 0 lc=0 0 0 ;
454: lb='A_thaliana_NrdB2' ft='Dialog-10' x=3.2912045 y=225.0 bg=0 153 0 fg=0 153 0 lc=0 153 0 ;
455: lb='0.998' ft='Dialog-10' x=3.4578896 y=226.75 bg=0 0 0 fg=0 0 0 lc=0 0 0 ;
456: lb='O_lucimarinusCCE9901_NrdB2' ft='Dialog-10' x=3.6979275 y=226.0 bg=0 153 0 fg=0 153 0 lc=0 153 0 ;
457: lb='0.881' ft='Dialog-10' x=3.6781456 y=227.5 bg=0 0 0 fg=0 0 0 lc=0 0 0 ;
458: lb='M_pusilla_CCMP1545_NrdB2' ft='Dialog-10' x=3.9457815 y=227.0 bg=0 153 0 fg=0 153 0 lc=0 153 0 ;
459: lb='Micromonas_RCC299_NrdB2' ft='Dialog-10' x=3.8144295 y=228.0 bg=0 153 0 fg=0 153 0 lc=0 153 0 ;
460:  x=3.0911205 y=235.88281 bg=0 0 0 fg=0 0 0 lc=0 0 0 ;
461: lb='0.955' ft='Dialog-10' x=3.2046616 y=230.34375 bg=0 0 0 fg=0 0 0 lc=0 0 0 ;
462: lb='V_vinifera_NrdB1' ft='Dialog-10' x=3.3244915 y=229.0 bg=0 153 0 fg=0 153 0 lc=0 153 0 ;
463: lb='0.928' ft='Dialog-10' x=3.2683496 y=231.6875 bg=0 0 0 fg=0 0 0 lc=0 0 0 ;
464: lb='0.940' ft='Dialog-10' x=3.3341916 y=230.5 bg=0 0 0 fg=0 0 0 lc=0 0 0 ;
465: lb='Populus_trichocarpa_NrdB2' ft='Dialog-10' x=3.3529155 y=230.0 bg=0 153 0 fg=0 153 0 lc=0 153 0 ;
466: lb='Populus_trichocarpa_NrdB3' ft='Dialog-10' x=3.3912416 y=231.0 bg=0 153 0 fg=0 153 0 lc=0 153 0 ;
467:  x=3.2930636 y=232.875 bg=0 0 0 fg=0 0 0 lc=0 0 0 ;
468: lb='N_tabacum_NrdB' ft='Dialog-10' x=3.4600465 y=232.0 bg=0 153 0 fg=0 153 0 lc=0 153 0 ;
469: lb='1.000' ft='Dialog-10' x=3.5438375 y=233.75 bg=0 0 0 fg=0 0 0 lc=0 0 0 ;
470: lb='O_sativa_jp_NrdB2' ft='Dialog-10' x=3.5439126 y=233.0 bg=0 153 0 fg=0 153 0 lc=0 153 0 ;
471: lb='0.946' ft='Dialog-10' x=3.5745566 y=234.5 bg=0 0 0 fg=0 0 0 lc=0 0 0 ;
472: lb='O_sativa_jp_NrdB1' ft='Dialog-10' x=3.5897167 y=234.0 bg=0 153 0 fg=0 153 0 lc=0 153 0 ;
473: lb='Oryza_sativa_indica_NrdB' ft='Dialog-10' x=3.5745835 y=235.0 bg=0 153 0 fg=0 153 0 lc=0 153 0 ;
474:  x=3.1332436 y=241.42188 bg=0 0 0 fg=0 0 0 lc=0 0 0 ;
475:  x=3.1645825 y=238.34375 bg=0 0 0 fg=0 0 0 lc=0 0 0 ;
476: lb='0.994' ft='Dialog-10' x=3.3680556 y=236.75 bg=0 0 0 fg=0 0 0 lc=0 0 0 ;
477: lb='P_patens_NrdB' ft='Dialog-10' x=3.4159126 y=236.0 bg=0 153 0 fg=0 153 0 lc=0 153 0 ;
478: lb='0.858' ft='Dialog-10' x=3.4133785 y=237.5 bg=0 0 0 fg=0 0 0 lc=0 0 0 ;
479: lb='P_patens_NrdBiso1' ft='Dialog-10' x=3.4717755 y=237.0 bg=0 153 0 fg=0 153 0 lc=0 153 0 ;
480: lb='P_patens_NrdBiso2' ft='Dialog-10' x=3.4604976 y=238.0 bg=0 153 0 fg=0 153 0 lc=0 153 0 ;
481: lb='0.999' ft='Dialog-10' x=3.4324465 y=239.9375 bg=0 0 0 fg=0 0 0 lc=0 0 0 ;
482: lb='A_thaliana_NrdB1' ft='Dialog-10' x=3.5747535 y=239.0 bg=0 153 0 fg=0 153 0 lc=0 153 0 ;
483: lb='0.961' ft='Dialog-10' x=3.5728157 y=240.875 bg=0 0 0 fg=0 0 0 lc=0 0 0 ;
484: lb='Ricinus_communis_NrdB' ft='Dialog-10' x=3.5966105 y=240.0 bg=0 153 0 fg=0 153 0 lc=0 153 0 ;
485:  x=3.6099956 y=241.75 bg=0 0 0 fg=0 0 0 lc=0 0 0 ;
486: lb='G_max_NrdB' ft='Dialog-10' x=3.7637846 y=241.0 bg=0 153 0 fg=0 153 0 lc=0 153 0 ;
487: lb='0.877' ft='Dialog-10' x=3.6557295 y=242.5 bg=0 0 0 fg=0 0 0 lc=0 0 0 ;
488: lb='V_vinifera_NrdB2' ft='Dialog-10' x=3.7347956 y=242.0 bg=0 153 0 fg=0 153 0 lc=0 153 0 ;
489: lb='Populus_trichocarpa_NrdB1' ft='Dialog-10' x=3.7698245 y=243.0 bg=0 153 0 fg=0 153 0 lc=0 153 0 ;
490: lb='0.937' ft='Dialog-10' x=3.3090487 y=244.5 bg=0 0 0 fg=0 0 0 lc=0 0 0 ;
491: lb='A_anophagefferens_NrdB2' ft='Dialog-10' x=4.4713535 y=244.0 bg=255 153 0 fg=255 153 0 lc=255 153 0 ;
492: lb='C_reinhardtii_NrdB1' ft='Dialog-10' x=3.5580485 y=245.0 bg=0 153 0 fg=0 153 0 lc=0 153 0 ;
493: lb='0.971' ft='Dialog-10' x=3.1053686 y=248.5 bg=0 0 0 fg=0 0 0 lc=0 0 0 ;
494: lb='0.891' ft='Dialog-10' x=3.2765105 y=246.75 bg=0 0 0 fg=0 0 0 lc=0 0 0 ;
495: lb='T_gondiiME49_NrdB' ft='Dialog-10' x=3.7419536 y=246.0 bg=102 102 255 fg=102 102 255 lc=102 102 255 ;
496: lb='1.000' ft='Dialog-10' x=3.7520916 y=247.5 bg=0 0 0 fg=0 0 0 lc=0 0 0 ;
497: lb='C_parvum_Iowa_II_NrdB' ft='Dialog-10' x=3.9886076 y=247.0 bg=102 102 255 fg=102 102 255 lc=102 102 255 ;
498: lb='C_murisRN66_NrdB' ft='Dialog-10' x=3.9195645 y=248.0 bg=102 102 255 fg=102 102 255 lc=102 102 255 ;
499:  x=3.2822275 y=250.25 bg=0 0 0 fg=0 0 0 lc=0 0 0 ;
500: lb='Babesia_bovis_NrdB1' ft='Dialog-10' x=3.8345225 y=249.0 bg=102 102 255 fg=102 102 255 lc=102 102 255 ;
501: lb='0.998' ft='Dialog-10' x=3.6849656 y=251.5 bg=0 0 0 fg=0 0 0 lc=0 0 0 ;
502: lb='0.865' ft='Dialog-10' x=3.7292726 y=250.5 bg=0 0 0 fg=0 0 0 lc=0 0 0 ;
503: lb='Plasmodium_vivax_NrdB' ft='Dialog-10' x=3.7592466 y=250.0 bg=102 102 255 fg=102 102 255 lc=102 102 255 ;
504: lb='P_knowlesiH_NrdB' ft='Dialog-10' x=3.7294257 y=251.0 bg=102 102 255 fg=102 102 255 lc=102 102 255 ;
505:  x=3.6851676 y=252.5 bg=0 0 0 fg=0 0 0 lc=0 0 0 ;
506: lb='P_falciparum_3D7_NrdB1' ft='Dialog-10' x=3.6932967 y=252.0 bg=102 102 255 fg=102 102 255 lc=102 102 255 ;
507: lb='P_yoelii_17XNL_NrdB1' ft='Dialog-10' x=3.7545805 y=253.0 bg=102 102 255 fg=102 102 255 lc=102 102 255 ;
508:  x=2.7969315 y=254.75 bg=0 0 0 fg=0 0 0 lc=0 0 0 ;
509: lb='Cy_merolae_NrdB1' ft='Dialog-10' x=3.5621865 y=254.0 bg=255 0 0 fg=255 0 0 lc=255 0 0 ;
510:  x=2.9679484 y=255.5 bg=0 0 0 fg=0 0 0 lc=0 0 0 ;
511: lb='D_discoideum_AX4_NrdB' ft='Dialog-10' x=3.3334374 y=255.0 bg=0 255 255 fg=0 255 255 lc=0 255 255 ;
512: lb='N_gruberi_NrdB1' ft='Dialog-10' x=3.5455146 y=256.0 bg=0 255 0 fg=0 255 0 lc=0 255 0 ;
513: lb='0.882' ft='Dialog-10' x=2.8485255 y=259.3125 bg=0 0 0 fg=0 0 0 lc=0 0 0 ;
514: lb='0.996' ft='Dialog-10' x=3.1370175 y=257.5 bg=0 0 0 fg=0 0 0 lc=0 0 0 ;
515: lb='T_thermophila_SB210_NrdB' ft='Dialog-10' x=3.4141936 y=257.0 bg=153 153 0 fg=153 153 0 lc=153 153 0 ;
516: lb='P_tetraurelia_NrdB' ft='Dialog-10' x=3.3532724 y=258.0 bg=153 153 0 fg=153 153 0 lc=153 153 0 ;
517: lb='0.932' ft='Dialog-10' x=2.9989815 y=261.125 bg=0 0 0 fg=0 0 0 lc=0 0 0 ;
518: lb='0.987' ft='Dialog-10' x=3.2225096 y=259.75 bg=0 0 0 fg=0 0 0 lc=0 0 0 ;
519: lb='P_infestans_NrdB' ft='Dialog-10' x=3.2647455 y=259.0 bg=255 153 0 fg=255 153 0 lc=255 153 0 ;
520:  x=3.2304215 y=260.5 bg=0 0 0 fg=0 0 0 lc=0 0 0 ;
521: lb='Phyt_sojae_NrdB' ft='Dialog-10' x=3.2398565 y=260.0 bg=255 153 0 fg=255 153 0 lc=255 153 0 ;
522: lb='Phyt_ramorum_NrdB' ft='Dialog-10' x=3.2909565 y=261.0 bg=255 153 0 fg=255 153 0 lc=255 153 0 ;
523: lb='0.999' ft='Dialog-10' x=3.3793867 y=262.5 bg=0 0 0 fg=0 0 0 lc=0 0 0 ;
524: lb='A_anophagefferens_NrdB1' ft='Dialog-10' x=3.4373116 y=262.0 bg=255 153 0 fg=255 153 0 lc=255 153 0 ;
525: lb='A_anophagefferens_NrdB3' ft='Dialog-10' x=3.6881466 y=263.0 bg=255 153 0 fg=255 153 0 lc=255 153 0 ;
1:  x=0.0 y=34.786522 bg=0 0 0 fg=0 0 0 lc=0 0 0 ll=3;
edges
46:  ip= < 3.8481045 23.0> fg=0 0 0 dr=1 lk=null ll=11 lv=0 lx=0 ly=0 sh=1 w=2;
47:  ip= < 3.8481045 24.0> fg=0 0 0 ;
44:  ip= < 3.7923036 22.0> fg=0 0 0 ;
36:  ip= < 3.5482764 17.0> fg=255 0 255 ;
37:  ip= < 3.5482764 18.0> fg=255 0 255 ;
35: lb='0.932' ip= < 3.3913465 17.5> fg=255 0 255 ;
39:  ip= < 3.4404874 19.0> fg=0 0 0 ;
41:  ip= < 3.5448074 20.0> fg=255 0 255 ;
42:  ip= < 3.5448074 21.0> fg=0 0 0 ;
40:  ip= < 3.4404874 20.5> fg=0 0 0 ;
38:  ip= < 3.3913465 19.75> fg=0 0 0 ;
34:  ip= < 3.3353314 18.625> fg=0 0 0 ;
32:  ip= < 3.3010585 16.0> fg=255 0 255 ;
21:  ip= < 3.2707446 10.0> fg=0 0 255 ;
23:  ip= < 3.3673735 11.0> fg=0 0 255 ;
25:  ip= < 3.4431634 12.0> fg=0 0 255 ;
27:  ip= < 3.4875624 13.0> fg=0 0 255 ;
29:  ip= < 3.5796885 14.0> fg=0 0 255 ;
30:  ip= < 3.5796885 15.0> fg=0 0 255 ;
28: lb='0.985' ip= < 3.4875624 14.5> fg=0 0 255 ;
26: lb='0.866' ip= < 3.4431634 13.75> fg=0 0 255 ;
24: lb='0.876' ip= < 3.3673735 12.875> fg=0 0 255 ;
22:  ip= < 3.2707446 11.9375> fg=0 0 255 ;
20: lb='0.952' ip= < 3.0950844 10.96875> fg=0 0 255 ;
4:  ip= < 3.3071074 1.0> fg=0 0 255 ;
7:  ip= < 3.3653433 2.0> fg=0 0 255 ;
8:  ip= < 3.3653433 3.0> fg=0 0 255 ;
6:  ip= < 3.3321164 2.5> fg=0 0 255 ;
10:  ip= < 3.3886175 4.0> fg=0 0 255 ;
12:  ip= < 3.4087784 5.0> fg=0 0 255 ;
14:  ip= < 3.4561534 6.0> fg=0 0 255 ;
15:  ip= < 3.4561534 7.0> fg=0 0 255 ;
13: lb='0.923' ip= < 3.4087784 6.5> fg=0 0 255 ;
11:  ip= < 3.3886175 5.75> fg=0 0 255 ;
9: lb='0.940' ip= < 3.3321164 4.875> fg=0 0 255 ;
5:  ip= < 3.3071074 3.6875> fg=0 0 255 ;
3: lb='0.994' ip= < 3.0600095 2.34375> fg=0 0 255 ;
17:  ip= < 3.1988986 8.0> fg=0 0 255 ;
18:  ip= < 3.1988986 9.0> fg=0 0 255 ;
16: lb='0.901' ip= < 3.0600095 8.5> fg=0 0 255 ;
2:  ip= < 2.9593294 5.421875> fg=0 0 255 ;
49:  ip= < 1.8213536 25.0> fg=0 0 0 ;
53:  ip= < 2.9477386 26.0> fg=0 153 153 ;
55:  ip= < 3.0491304 27.0> fg=0 153 153 ;
56:  ip= < 3.0491304 28.0> fg=0 153 153 ;
54: lb='0.941' ip= < 2.9477386 27.5> fg=0 153 153 ;
52: lb='0.998' ip= < 2.6974235 26.75> fg=0 153 153 ;
59:  ip= < 2.8277166 29.0> fg=0 0 0 ;
60:  ip= < 2.8277166 30.0> fg=0 153 153 ;
58:  ip= < 2.7425447 29.5> fg=0 0 0 ;
63:  ip= < 2.8133736 31.0> fg=0 153 153 ;
65:  ip= < 2.8804266 32.0> fg=0 153 153 ;
66:  ip= < 2.8804266 33.0> fg=0 153 153 ;
64:  ip= < 2.8133736 32.5> fg=0 153 153 ;
62:  ip= < 2.7717166 31.75> fg=0 153 153 ;
70:  ip= < 3.3075655 34.0> fg=0 153 153 ;
71:  ip= < 3.3075655 35.0> fg=0 153 153 ;
69: lb='0.826' ip= < 3.2584236 34.5> fg=0 153 153 ;
75:  ip= < 3.3935776 36.0> fg=0 153 153 ;
76:  ip= < 3.3935776 37.0> fg=0 153 153 ;
74: lb='0.998' ip= < 3.2940814 36.5> fg=0 153 153 ;
78:  ip= < 3.3276277 38.0> fg=0 153 153 ;
79:  ip= < 3.3276277 39.0> fg=0 153 153 ;
77: lb='0.856' ip= < 3.2940814 38.5> fg=0 153 153 ;
73: lb='0.868' ip= < 3.2710695 37.5> fg=0 153 153 ;
81:  ip= < 3.3142555 40.0> fg=0 153 153 ;
83:  ip= < 3.3468826 41.0> fg=0 153 153 ;
85:  ip= < 3.3770106 42.0> fg=0 153 153 ;
87:  ip= < 3.4086456 43.0> fg=0 153 153 ;
89:  ip= < 3.4372015 44.0> fg=0 153 153 ;
91:  ip= < 3.4669735 45.0> fg=0 153 153 ;
92:  ip= < 3.4669735 46.0> fg=0 153 153 ;
90:  ip= < 3.4372015 45.5> fg=0 153 153 ;
88:  ip= < 3.4086456 44.75> fg=0 153 153 ;
86:  ip= < 3.3770106 43.875> fg=0 153 153 ;
84: lb='0.876' ip= < 3.3468826 42.9375> fg=0 153 153 ;
82: lb='0.853' ip= < 3.3142555 41.96875> fg=0 153 153 ;
80: lb='0.932' ip= < 3.2710695 40.984375> fg=0 153 153 ;
72:  ip= < 3.2584236 39.242188> fg=0 153 153 ;
68: lb='1.000' ip= < 2.8691816 36.871094> fg=0 153 153 ;
94:  ip= < 2.9522254 47.0> fg=0 153 153 ;
95:  ip= < 2.9522254 48.0> fg=0 153 153 ;
93: lb='0.808' ip= < 2.8691816 47.5> fg=0 153 153 ;
67: lb='0.923' ip= < 2.7717166 42.185547> fg=0 153 153 ;
61:  ip= < 2.7425447 36.967773> fg=0 153 153 ;
57: lb='0.822' ip= < 2.6974235 33.233887> fg=0 0 0 ;
51:  ip= < 2.6763315 29.991943> fg=0 0 0 ;
102:  ip= < 3.1503634 49.0> fg=0 0 153 ;
103:  ip= < 3.1503634 50.0> fg=0 0 153 ;
101: lb='0.973' ip= < 3.0273025 49.5> fg=0 0 153 ;
105:  ip= < 3.0275345 51.0> fg=0 0 153 ;
107:  ip= < 3.1129994 52.0> fg=0 0 153 ;
108:  ip= < 3.1129994 53.0> fg=0 0 153 ;
106: lb='0.969' ip= < 3.0275345 52.5> fg=0 0 153 ;
104:  ip= < 3.0273025 51.75> fg=0 0 153 ;
100: lb='0.849' ip= < 2.9626596 50.625> fg=0 0 153 ;
110:  ip= < 3.1863325 54.0> fg=0 0 153 ;
111:  ip= < 3.1863325 55.0> fg=0 0 153 ;
109:  ip= < 2.9626596 54.5> fg=0 0 153 ;
99:  ip= < 2.9387796 52.5625> fg=0 0 153 ;
114:  ip= < 3.0511205 56.0> fg=0 0 153 ;
119:  ip= < 3.2098715 57.0> fg=0 0 153 ;
120:  ip= < 3.2098715 58.0> fg=0 0 153 ;
118: lb='0.926' ip= < 3.1657426 57.5> fg=0 0 153 ;
122:  ip= < 3.1814137 59.0> fg=0 0 153 ;
124:  ip= < 3.1957107 60.0> fg=0 0 153 ;
125:  ip= < 3.1957107 61.0> fg=0 0 153 ;
123: lb='0.833' ip= < 3.1814137 60.5> fg=0 0 153 ;
121:  ip= < 3.1657426 59.75> fg=0 0 153 ;
117:  ip= < 3.1397736 58.625> fg=0 0 153 ;
128:  ip= < 3.1854646 62.0> fg=0 0 153 ;
130:  ip= < 3.2132256 63.0> fg=0 0 153 ;
132:  ip= < 3.2248654 64.0> fg=0 0 153 ;
134:  ip= < 3.2772117 65.0> fg=0 0 153 ;
136:  ip= < 3.2891555 66.0> fg=0 0 153 ;
137:  ip= < 3.2891555 67.0> fg=0 0 153 ;
135:  ip= < 3.2772117 66.5> fg=0 0 153 ;
133: lb='0.955' ip= < 3.2248654 65.75> fg=0 0 153 ;
131:  ip= < 3.2132256 64.875> fg=0 0 153 ;
129: lb='0.868' ip= < 3.1854646 63.9375> fg=0 0 153 ;
127: lb='0.812' ip= < 3.1655755 62.96875> fg=0 0 153 ;
139:  ip= < 3.1754897 68.0> fg=0 0 153 ;
141:  ip= < 3.2110226 69.0> fg=0 0 153 ;
143:  ip= < 3.2895536 70.0> fg=0 0 153 ;
144:  ip= < 3.2895536 71.0> fg=0 0 153 ;
142: lb='0.992' ip= < 3.2110226 70.5> fg=0 0 153 ;
140: lb='0.941' ip= < 3.1754897 69.75> fg=0 0 153 ;
138:  ip= < 3.1655755 68.875> fg=0 0 153 ;
126: lb='0.836' ip= < 3.1397736 65.921875> fg=0 0 153 ;
116:  ip= < 3.1232016 62.273438> fg=0 0 153 ;
147:  ip= < 3.3190424 72.0> fg=0 0 153 ;
148:  ip= < 3.3190424 73.0> fg=0 0 153 ;
146: lb='0.997' ip= < 3.1662586 72.5> fg=0 0 153 ;
151:  ip= < 3.2873704 74.0> fg=0 0 153 ;
152:  ip= < 3.2873704 75.0> fg=0 0 153 ;
150: lb='0.988' ip= < 3.2019064 74.5> fg=0 0 153 ;
155:  ip= < 3.3105366 76.0> fg=0 0 153 ;
157:  ip= < 3.3487666 77.0> fg=0 0 153 ;
158:  ip= < 3.3487666 78.0> fg=0 0 153 ;
156: lb='0.937' ip= < 3.3105366 77.5> fg=0 0 153 ;
154: lb='0.940' ip= < 3.2612276 76.75> fg=0 0 153 ;
160:  ip= < 3.3020575 79.0> fg=0 0 153 ;
162:  ip= < 3.3021226 80.0> fg=0 0 153 ;
164:  ip= < 3.3294306 81.0> fg=0 0 153 ;
165:  ip= < 3.3294306 82.0> fg=0 0 153 ;
163:  ip= < 3.3021226 81.5> fg=0 0 153 ;
161:  ip= < 3.3020575 80.75> fg=0 0 153 ;
159: lb='0.840' ip= < 3.2612276 79.875> fg=0 0 153 ;
153: lb='0.944' ip= < 3.2019064 78.3125> fg=0 0 153 ;
149: lb='0.864' ip= < 3.1662586 76.40625> fg=0 0 153 ;
145: lb='0.836' ip= < 3.1232016 74.453125> fg=0 0 153 ;
115: lb='0.935' ip= < 3.0511205 68.36328> fg=0 0 153 ;
113: lb='0.857' ip= < 3.0054755 62.18164> fg=0 0 153 ;
168:  ip= < 3.4737585 83.0> fg=0 0 153 ;
169:  ip= < 3.4737585 84.0> fg=0 0 153 ;
167: lb='1.000' ip= < 3.0827997 83.5> fg=0 0 153 ;
172:  ip= < 3.2253265 85.0> fg=0 0 153 ;
175:  ip= < 3.3447084 86.0> fg=0 0 153 ;
177:  ip= < 4.7456417 87.0> fg=0 0 153 ;
179:  ip= < 5.193516 88.0> fg=0 0 153 ;
181:  ip= < 5.2012024 89.0> fg=0 0 153 ;
182:  ip= < 5.2012024 90.0> fg=0 0 153 ;
180: lb='0.806' ip= < 5.193516 89.5> fg=0 0 153 ;
178: lb='0.997' ip= < 4.7456417 88.75> fg=0 0 153 ;
176: lb='1.000' ip= < 3.3447084 87.875> fg=0 0 153 ;
174:  ip= < 3.3221345 86.9375> fg=0 0 153 ;
184:  ip= < 3.3520784 91.0> fg=0 0 153 ;
187:  ip= < 3.4992425 92.0> fg=0 0 153 ;
189:  ip= < 3.5341086 93.0> fg=0 0 153 ;
191:  ip= < 3.5341096 94.0> fg=0 0 153 ;
192:  ip= < 3.5341096 95.0> fg=0 0 153 ;
190:  ip= < 3.5341086 94.5> fg=0 0 153 ;
188: lb='0.912' ip= < 3.4992425 93.75> fg=0 0 153 ;
186:  ip= < 3.4520786 92.875> fg=0 0 153 ;
194:  ip= < 3.5261567 96.0> fg=0 0 153 ;
195:  ip= < 3.5261567 97.0> fg=0 0 153 ;
193: lb='0.950' ip= < 3.4520786 96.5> fg=0 0 153 ;
185: lb='0.962' ip= < 3.3520784 94.6875> fg=0 0 153 ;
183:  ip= < 3.3221345 92.84375> fg=0 0 153 ;
173: lb='0.978' ip= < 3.2253265 89.890625> fg=0 0 153 ;
171: lb='0.928' ip= < 3.1545587 87.44531> fg=0 0 153 ;
199:  ip= < 3.5148785 98.0> fg=0 0 153 ;
200:  ip= < 3.5148785 99.0> fg=0 0 153 ;
198: lb='1.000' ip= < 3.2497716 98.5> fg=0 0 153 ;
202:  ip= < 3.3490205 100.0> fg=0 0 153 ;
203:  ip= < 3.3490205 101.0> fg=0 0 153 ;
201: lb='0.972' ip= < 3.2497716 100.5> fg=0 0 153 ;
197: lb='0.921' ip= < 3.1786416 99.5> fg=0 0 153 ;
205:  ip= < 3.2251027 102.0> fg=0 0 153 ;
207:  ip= < 3.2403874 103.0> fg=0 0 153 ;
209:  ip= < 3.2685056 104.0> fg=0 0 153 ;
210:  ip= < 3.2685056 105.0> fg=0 0 153 ;
208:  ip= < 3.2403874 104.5> fg=0 0 153 ;
206:  ip= < 3.2251027 103.75> fg=0 0 153 ;
204:  ip= < 3.1786416 102.875> fg=0 0 153 ;
196: lb='0.819' ip= < 3.1545587 101.1875> fg=0 0 153 ;
170: lb='0.924' ip= < 3.0827997 94.31641> fg=0 0 153 ;
166: lb='0.940' ip= < 3.0054755 88.9082> fg=0 0 153 ;
112: lb='0.945' ip= < 2.9387796 75.54492> fg=0 0 153 ;
98: lb='0.979' ip= < 2.8066776 64.05371> fg=0 0 153 ;
212:  ip= < 2.9093435 106.0> fg=153 0 0 ;
216:  ip= < 3.2181215 107.0> fg=0 0 0 ;
217:  ip= < 3.2181215 108.0> fg=0 0 0 ;
215: lb='0.896' ip= < 3.0239975 107.5> fg=0 0 0 ;
220:  ip= < 3.2130885 109.0> fg=153 0 0 ;
222:  ip= < 3.2612355 110.0> fg=153 0 0 ;
223:  ip= < 3.2612355 111.0> fg=153 0 0 ;
221: lb='0.882' ip= < 3.2130885 110.5> fg=153 0 0 ;
219: lb='0.975' ip= < 3.0747635 109.75> fg=153 0 0 ;
225:  ip= < 3.1930845 112.0> fg=0 0 0 ;
228:  ip= < 3.2525175 113.0> fg=153 0 0 ;
230:  ip= < 3.2879984 114.0> fg=153 0 0 ;
232:  ip= < 3.3103166 115.0> fg=153 0 0 ;
233:  ip= < 3.3103166 116.0> fg=153 0 0 ;
231: lb='0.838' ip= < 3.2879984 115.5> fg=153 0 0 ;
229: lb='0.847' ip= < 3.2525175 114.75> fg=153 0 0 ;
227:  ip= < 3.2520866 113.875> fg=153 0 0 ;
235:  ip= < 3.2666955 117.0> fg=153 0 0 ;
237:  ip= < 3.3070676 118.0> fg=153 0 0 ;
239:  ip= < 3.3071015 119.0> fg=153 0 0 ;
241:  ip= < 3.3071024 120.0> fg=153 0 0 ;
243:  ip= < 3.3145626 121.0> fg=153 0 0 ;
244:  ip= < 3.3145626 122.0> fg=153 0 0 ;
242: lb='0.845' ip= < 3.3071024 121.5> fg=153 0 0 ;
240:  ip= < 3.3071015 120.75> fg=153 0 0 ;
238:  ip= < 3.3070676 119.875> fg=153 0 0 ;
236: lb='0.953' ip= < 3.2666955 118.9375> fg=153 0 0 ;
234:  ip= < 3.2520866 117.96875> fg=153 0 0 ;
226:  ip= < 3.1930845 115.921875> fg=153 0 0 ;
224: lb='0.963' ip= < 3.0747635 113.96094> fg=0 0 0 ;
218:  ip= < 3.0239975 111.85547> fg=0 0 0 ;
214: lb='0.890' ip= < 2.9461665 109.677734> fg=0 0 0 ;
248:  ip= < 3.9965696 123.0> fg=0 0 0 ;
249:  ip= < 3.9965696 124.0> fg=153 0 0 ;
247: lb='0.937' ip= < 3.2417195 123.5> fg=0 0 0 ;
252:  ip= < 4.5617456 125.0> fg=0 0 0 ;
253:  ip= < 4.5617456 126.0> fg=0 0 0 ;
251: lb='1.000' ip= < 4.0786877 125.5> fg=0 0 0 ;
256:  ip= < 4.6435976 127.0> fg=0 0 0 ;
258:  ip= < 4.7577357 128.0> fg=0 0 0 ;
260:  ip= < 4.9191566 129.0> fg=0 0 0 ;
261:  ip= < 4.9191566 130.0> fg=0 0 0 ;
259: lb='0.974' ip= < 4.7577357 129.5> fg=0 0 0 ;
257: lb='0.807' ip= < 4.6435976 128.75> fg=0 0 0 ;
255: lb='0.996' ip= < 4.2819495 127.875> fg=0 0 0 ;
264:  ip= < 4.9811015 131.0> fg=0 0 0 ;
265:  ip= < 4.9811015 132.0> fg=0 0 0 ;
263: lb='1.000' ip= < 4.3590026 131.5> fg=0 0 0 ;
267:  ip= < 4.482908 133.0> fg=0 0 0 ;
268:  ip= < 4.482908 134.0> fg=0 0 0 ;
266: lb='0.914' ip= < 4.3590026 133.5> fg=0 0 0 ;
262:  ip= < 4.2819495 132.5> fg=0 0 0 ;
254: lb='0.953' ip= < 4.0786877 130.1875> fg=0 0 0 ;
250: lb='0.999' ip= < 3.2417195 127.84375> fg=0 0 0 ;
246: lb='0.926' ip= < 2.9606586 125.671875> fg=0 0 0 ;
271:  ip= < 2.9786935 135.0> fg=0 0 153 ;
273:  ip= < 3.0669975 136.0> fg=0 0 0 ;
275:  ip= < 3.4920955 137.0> fg=153 0 0 ;
276:  ip= < 3.4920955 138.0> fg=153 0 0 ;
274: lb='0.999' ip= < 3.0669975 137.5> fg=153 0 0 ;
272:  ip= < 2.9786935 136.75> fg=0 0 0 ;
270:  ip= < 2.9782605 135.875> fg=0 0 0 ;
280:  ip= < 3.4141176 139.0> fg=153 0 0 ;
282:  ip= < 3.4210315 140.0> fg=153 0 0 ;
283:  ip= < 3.4210315 141.0> fg=153 0 0 ;
281:  ip= < 3.4141176 140.5> fg=153 0 0 ;
279: lb='1.000' ip= < 3.0544226 139.75> fg=153 0 0 ;
285:  ip= < 3.1291866 142.0> fg=153 0 0 ;
286:  ip= < 3.1291866 143.0> fg=153 0 0 ;
284: lb='0.894' ip= < 3.0544226 142.5> fg=153 0 0 ;
278: lb='0.810' ip= < 3.0147696 141.125> fg=153 0 0 ;
289:  ip= < 3.0856755 144.0> fg=153 0 0 ;
292:  ip= < 3.1385217 145.0> fg=153 0 0 ;
295:  ip= < 3.3639104 146.0> fg=153 0 0 ;
298:  ip= < 3.4478815 147.0> fg=153 0 0 ;
299:  ip= < 3.4478815 148.0> fg=153 0 0 ;
297: lb='0.821' ip= < 3.4210126 147.5> fg=153 0 0 ;
302:  ip= < 3.4481466 149.0> fg=153 0 0 ;
306:  ip= < 3.4876666 150.0> fg=153 0 0 ;
307:  ip= < 3.4876666 151.0> fg=153 0 0 ;
305:  ip= < 3.4792776 150.5> fg=153 0 0 ;
309:  ip= < 3.4949965 152.0> fg=153 0 0 ;
311:  ip= < 3.5187216 153.0> fg=153 0 0 ;
313:  ip= < 3.5187225 154.0> fg=153 0 0 ;
315:  ip= < 3.5187235 155.0> fg=153 0 0 ;
316:  ip= < 3.5187235 156.0> fg=153 0 0 ;
314:  ip= < 3.5187225 155.5> fg=153 0 0 ;
312:  ip= < 3.5187216 154.75> fg=153 0 0 ;
310: lb='0.912' ip= < 3.4949965 153.875> fg=153 0 0 ;
308: lb='0.860' ip= < 3.4792776 152.9375> fg=153 0 0 ;
304: lb='0.906' ip= < 3.4556587 151.71875> fg=153 0 0 ;
318:  ip= < 3.4556596 157.0> fg=153 0 0 ;
320:  ip= < 3.4635196 158.0> fg=153 0 0 ;
321:  ip= < 3.4635196 159.0> fg=153 0 0 ;
319: lb='0.815' ip= < 3.4556596 158.5> fg=153 0 0 ;
317:  ip= < 3.4556587 157.75> fg=153 0 0 ;
303:  ip= < 3.4481466 154.73438> fg=153 0 0 ;
301: lb='0.886' ip= < 3.4212036 151.86719> fg=153 0 0 ;
323:  ip= < 3.4571216 160.0> fg=153 0 0 ;
325:  ip= < 3.5043125 161.0> fg=153 0 0 ;
326:  ip= < 3.5043125 162.0> fg=153 0 0 ;
324: lb='0.825' ip= < 3.4571216 161.5> fg=153 0 0 ;
322:  ip= < 3.4212036 160.75> fg=153 0 0 ;
300:  ip= < 3.4210126 156.3086> fg=153 0 0 ;
296: lb='0.906' ip= < 3.3639104 151.9043> fg=153 0 0 ;
294: lb='0.995' ip= < 3.2225854 148.95215> fg=153 0 0 ;
329:  ip= < 3.3911836 163.0> fg=153 0 0 ;
330:  ip= < 3.3911836 164.0> fg=153 0 0 ;
328: lb='0.990' ip= < 3.2748635 163.5> fg=153 0 0 ;
333:  ip= < 3.3533375 165.0> fg=153 0 0 ;
336:  ip= < 3.4123607 166.0> fg=153 0 0 ;
337:  ip= < 3.4123607 167.0> fg=153 0 0 ;
335: lb='0.967' ip= < 3.3609946 166.5> fg=153 0 0 ;
339:  ip= < 3.3688736 168.0> fg=153 0 0 ;
341:  ip= < 3.3927915 169.0> fg=153 0 0 ;
344:  ip= < 3.4085066 170.0> fg=153 0 0 ;
347:  ip= < 3.4301696 171.0> fg=153 0 0 ;
349:  ip= < 3.5540106 172.0> fg=153 0 0 ;
350:  ip= < 3.5540106 173.0> fg=153 0 0 ;
348: lb='0.995' ip= < 3.4301696 172.5> fg=153 0 0 ;
346:  ip= < 3.4153416 171.75> fg=153 0 0 ;
352:  ip= < 3.4693475 174.0> fg=153 0 0 ;
353:  ip= < 3.4693475 175.0> fg=153 0 0 ;
351: lb='0.980' ip= < 3.4153416 174.5> fg=153 0 0 ;
345:  ip= < 3.4085066 173.125> fg=153 0 0 ;
343:  ip= < 3.4084916 171.5625> fg=153 0 0 ;
355:  ip= < 3.4084926 176.0> fg=153 0 0 ;
357:  ip= < 3.4232345 177.0> fg=153 0 0 ;
358:  ip= < 3.4232345 178.0> fg=153 0 0 ;
356: lb='0.941' ip= < 3.4084926 177.5> fg=153 0 0 ;
354:  ip= < 3.4084916 176.75> fg=153 0 0 ;
342: lb='0.876' ip= < 3.3927915 174.15625> fg=153 0 0 ;
340: lb='0.899' ip= < 3.3688736 171.57812> fg=153 0 0 ;
338:  ip= < 3.3609946 169.78906> fg=153 0 0 ;
334:  ip= < 3.3533375 168.14453> fg=153 0 0 ;
332: lb='0.900' ip= < 3.2997596 166.57227> fg=153 0 0 ;
360:  ip= < 3.3828306 179.0> fg=153 0 0 ;
362:  ip= < 3.4181776 180.0> fg=153 0 0 ;
363:  ip= < 3.4181776 181.0> fg=153 0 0 ;
361:  ip= < 3.3828306 180.5> fg=153 0 0 ;
359: lb='0.976' ip= < 3.2997596 179.75> fg=153 0 0 ;
331:  ip= < 3.2748635 173.16113> fg=153 0 0 ;
327:  ip= < 3.2225854 168.33057> fg=153 0 0 ;
293: lb='0.879' ip= < 3.1385217 158.64136> fg=153 0 0 ;
291:  ip= < 3.0868566 151.82068> fg=153 0 0 ;
364:  ip= < 3.0868566 182.0> fg=153 0 0 ;
290:  ip= < 3.0856755 166.91034> fg=153 0 0 ;
288: lb='0.887' ip= < 3.0432885 155.45517> fg=153 0 0 ;
366:  ip= < 3.1252096 183.0> fg=0 0 0 ;
369:  ip= < 3.4478595 184.0> fg=0 0 0 ;
370:  ip= < 3.4478595 185.0> fg=0 0 0 ;
368:  ip= < 3.2860885 184.5> fg=0 0 0 ;
372:  ip= < 3.4532146 186.0> fg=0 0 0 ;
374:  ip= < 3.4532156 187.0> fg=0 0 0 ;
377:  ip= < 3.4532175 188.0> fg=0 0 0 ;
379:  ip= < 3.4601295 189.0> fg=0 0 0 ;
381:  ip= < 3.4601305 190.0> fg=0 0 0 ;
383:  ip= < 3.4601316 191.0> fg=0 0 0 ;
385:  ip= < 3.4601326 192.0> fg=0 0 0 ;
387:  ip= < 3.4601336 193.0> fg=0 0 0 ;
389:  ip= < 3.4670646 194.0> fg=0 0 0 ;
391:  ip= < 3.4670656 195.0> fg=0 0 0 ;
393:  ip= < 3.4743216 196.0> fg=0 0 0 ;
394:  ip= < 3.4743216 197.0> fg=0 0 0 ;
392: lb='0.944' ip= < 3.4670656 196.5> fg=0 0 0 ;
390:  ip= < 3.4670646 195.75> fg=0 0 0 ;
388: lb='0.848' ip= < 3.4601336 194.875> fg=0 0 0 ;
386:  ip= < 3.4601326 193.9375> fg=0 0 0 ;
384:  ip= < 3.4601316 192.96875> fg=0 0 0 ;
382:  ip= < 3.4601305 191.98438> fg=0 0 0 ;
380:  ip= < 3.4601295 190.99219> fg=0 0 0 ;
378: lb='0.812' ip= < 3.4532175 189.9961> fg=0 0 0 ;
376:  ip= < 3.4532166 188.99805> fg=0 0 0 ;
396:  ip= < 3.4532175 198.0> fg=0 0 0 ;
398:  ip= < 3.4601367 199.0> fg=0 0 0 ;
399:  ip= < 3.4601367 200.0> fg=0 0 0 ;
397: lb='0.837' ip= < 3.4532175 199.5> fg=0 0 0 ;
395:  ip= < 3.4532166 198.75> fg=0 0 0 ;
375:  ip= < 3.4532156 193.87402> fg=0 0 0 ;
373:  ip= < 3.4532146 190.43701> fg=0 0 0 ;
371: lb='0.977' ip= < 3.2860885 188.2185> fg=0 0 0 ;
367: lb='0.952' ip= < 3.1252096 186.35925> fg=0 0 0 ;
365: lb='0.864' ip= < 3.0432885 184.67963> fg=0 0 0 ;
287: lb='0.814' ip= < 3.0147696 170.0674> fg=0 0 0 ;
277: lb='0.861' ip= < 2.9782605 155.59619> fg=0 0 0 ;
269:  ip= < 2.9606586 145.7356> fg=0 0 0 ;
245:  ip= < 2.9461665 135.70374> fg=0 0 0 ;
213: lb='0.846' ip= < 2.9093435 122.690735> fg=0 0 0 ;
211: lb='0.945' ip= < 2.8066776 114.34537> fg=0 0 0 ;
97: lb='0.990' ip= < 2.6767535 89.19954> fg=0 0 0 ;
404:  ip= < 3.2730165 201.0> fg=153 0 153 ;
406:  ip= < 3.2793505 202.0> fg=153 0 153 ;
407:  ip= < 3.2793505 203.0> fg=153 0 153 ;
405:  ip= < 3.2730165 202.5> fg=153 0 153 ;
403:  ip= < 3.2642376 201.75> fg=153 0 153 ;
409:  ip= < 3.2771866 204.0> fg=153 0 153 ;
410:  ip= < 3.2771866 205.0> fg=153 0 153 ;
408:  ip= < 3.2642376 204.5> fg=153 0 153 ;
402: lb='0.996' ip= < 3.0392325 203.125> fg=153 0 153 ;
413:  ip= < 3.3402686 206.0> fg=153 0 153 ;
414:  ip= < 3.3402686 207.0> fg=153 0 153 ;
412: lb='1.000' ip= < 3.0934765 206.5> fg=153 0 153 ;
416:  ip= < 3.3055215 208.0> fg=153 0 153 ;
417:  ip= < 3.3055215 209.0> fg=153 0 153 ;
415: lb='0.992' ip= < 3.0934765 208.5> fg=153 0 153 ;
411:  ip= < 3.0392325 207.5> fg=153 0 153 ;
401: lb='1.000' ip= < 2.7108505 205.3125> fg=153 0 153 ;
421:  ip= < 2.8300576 210.0> fg=255 0 0 ;
425:  ip= < 3.0209556 211.0> fg=0 153 0 ;
428:  ip= < 4.9752254 212.0> fg=0 0 0 ;
430:  ip= < 5.5481653 213.0> fg=0 0 0 ;
431:  ip= < 5.5481653 214.0> fg=0 0 0 ;
429: lb='0.977' ip= < 4.9752254 213.5> fg=0 0 0 ;
427: lb='1.000' ip= < 3.2346506 212.75> fg=0 0 0 ;
433:  ip= < 3.3758407 215.0> fg=0 0 0 ;
436:  ip= < 4.1941214 216.0> fg=0 0 0 ;
438:  ip= < 4.2473016 217.0> fg=0 0 0 ;
439:  ip= < 4.2473016 218.0> fg=0 0 0 ;
437: lb='0.837' ip= < 4.1941214 217.5> fg=0 0 0 ;
435:  ip= < 4.0459805 216.75> fg=0 0 0 ;
441:  ip= < 4.3234444 219.0> fg=0 0 0 ;
443:  ip= < 4.4578147 220.0> fg=0 0 0 ;
444:  ip= < 4.4578147 221.0> fg=0 0 0 ;
442: lb='0.972' ip= < 4.3234444 220.5> fg=0 0 0 ;
440: lb='0.958' ip= < 4.0459805 219.75> fg=0 0 0 ;
434: lb='1.000' ip= < 3.3758407 218.25> fg=0 0 0 ;
432:  ip= < 3.2346506 216.625> fg=0 0 0 ;
426: lb='0.867' ip= < 3.0209556 214.6875> fg=0 0 0 ;
424: lb='0.825' ip= < 2.9404395 212.84375> fg=0 0 0 ;
447:  ip= < 3.1931796 222.0> fg=0 153 0 ;
449:  ip= < 3.3313587 223.0> fg=0 153 0 ;
450:  ip= < 3.3313587 224.0> fg=0 153 0 ;
448: lb='0.959' ip= < 3.1931796 223.5> fg=0 153 0 ;
446: lb='0.992' ip= < 3.0066996 222.75> fg=0 153 0 ;
453:  ip= < 3.1101735 225.0> fg=0 153 0 ;
455:  ip= < 3.4578896 226.0> fg=0 153 0 ;
457:  ip= < 3.6781456 227.0> fg=0 153 0 ;
458:  ip= < 3.6781456 228.0> fg=0 153 0 ;
456: lb='0.881' ip= < 3.4578896 227.5> fg=0 153 0 ;
454: lb='0.998' ip= < 3.1101735 226.75> fg=0 153 0 ;
452:  ip= < 3.0543745 225.875> fg=0 153 0 ;
461:  ip= < 3.2046616 229.0> fg=0 153 0 ;
464:  ip= < 3.3341916 230.0> fg=0 153 0 ;
465:  ip= < 3.3341916 231.0> fg=0 153 0 ;
463: lb='0.940' ip= < 3.2683496 230.5> fg=0 153 0 ;
467:  ip= < 3.2930636 232.0> fg=0 153 0 ;
469:  ip= < 3.5438375 233.0> fg=0 153 0 ;
471:  ip= < 3.5745566 234.0> fg=0 153 0 ;
472:  ip= < 3.5745566 235.0> fg=0 153 0 ;
470: lb='0.946' ip= < 3.5438375 234.5> fg=0 153 0 ;
468: lb='1.000' ip= < 3.2930636 233.75> fg=0 153 0 ;
466:  ip= < 3.2683496 232.875> fg=0 153 0 ;
462: lb='0.928' ip= < 3.2046616 231.6875> fg=0 153 0 ;
460: lb='0.955' ip= < 3.0911205 230.34375> fg=0 153 0 ;
476:  ip= < 3.3680556 236.0> fg=0 153 0 ;
478:  ip= < 3.4133785 237.0> fg=0 153 0 ;
479:  ip= < 3.4133785 238.0> fg=0 153 0 ;
477: lb='0.858' ip= < 3.3680556 237.5> fg=0 153 0 ;
475: lb='0.994' ip= < 3.1645825 236.75> fg=0 153 0 ;
481:  ip= < 3.4324465 239.0> fg=0 153 0 ;
483:  ip= < 3.5728157 240.0> fg=0 153 0 ;
485:  ip= < 3.6099956 241.0> fg=0 153 0 ;
487:  ip= < 3.6557295 242.0> fg=0 153 0 ;
488:  ip= < 3.6557295 243.0> fg=0 153 0 ;
486: lb='0.877' ip= < 3.6099956 242.5> fg=0 153 0 ;
484:  ip= < 3.5728157 241.75> fg=0 153 0 ;
482: lb='0.961' ip= < 3.4324465 240.875> fg=0 153 0 ;
480: lb='0.999' ip= < 3.1645825 239.9375> fg=0 153 0 ;
474:  ip= < 3.1332436 238.34375> fg=0 153 0 ;
490:  ip= < 3.3090487 244.0> fg=255 153 0 ;
491:  ip= < 3.3090487 245.0> fg=0 153 0 ;
489: lb='0.937' ip= < 3.1332436 244.5> fg=0 0 0 ;
473:  ip= < 3.0911205 241.42188> fg=0 0 0 ;
459:  ip= < 3.0543745 235.88281> fg=0 0 0 ;
451:  ip= < 3.0066996 230.8789> fg=0 0 0 ;
445: lb='0.861' ip= < 2.9404395 226.81445> fg=0 0 0 ;
423:  ip= < 2.8584015 219.8291> fg=0 0 0 ;
494:  ip= < 3.2765105 246.0> fg=102 102 255 ;
496:  ip= < 3.7520916 247.0> fg=102 102 255 ;
497:  ip= < 3.7520916 248.0> fg=102 102 255 ;
495: lb='1.000' ip= < 3.2765105 247.5> fg=102 102 255 ;
493: lb='0.891' ip= < 3.1053686 246.75> fg=102 102 255 ;
499:  ip= < 3.2822275 249.0> fg=102 102 255 ;
502:  ip= < 3.7292726 250.0> fg=102 102 255 ;
503:  ip= < 3.7292726 251.0> fg=102 102 255 ;
501: lb='0.865' ip= < 3.6849656 250.5> fg=102 102 255 ;
505:  ip= < 3.6851676 252.0> fg=102 102 255 ;
506:  ip= < 3.6851676 253.0> fg=102 102 255 ;
504:  ip= < 3.6849656 252.5> fg=102 102 255 ;
500: lb='0.998' ip= < 3.2822275 251.5> fg=102 102 255 ;
498:  ip= < 3.1053686 250.25> fg=102 102 255 ;
492: lb='0.971' ip= < 2.8584015 248.5> fg=102 102 255 ;
422:  ip= < 2.8300576 234.16455> fg=0 0 0 ;
420:  ip= < 2.7797396 222.08228> fg=0 0 0 ;
508:  ip= < 2.7969315 254.0> fg=255 0 0 ;
510:  ip= < 2.9679484 255.0> fg=0 255 255 ;
511:  ip= < 2.9679484 256.0> fg=0 255 0 ;
509:  ip= < 2.7969315 255.5> fg=0 0 0 ;
507:  ip= < 2.7797396 254.75> fg=0 0 0 ;
419:  ip= < 2.7560225 238.41614> fg=0 0 0 ;
514:  ip= < 3.1370175 257.0> fg=153 153 0 ;
515:  ip= < 3.1370175 258.0> fg=153 153 0 ;
513: lb='0.996' ip= < 2.8485255 257.5> fg=153 153 0 ;
518:  ip= < 3.2225096 259.0> fg=255 153 0 ;
520:  ip= < 3.2304215 260.0> fg=255 153 0 ;
521:  ip= < 3.2304215 261.0> fg=255 153 0 ;
519:  ip= < 3.2225096 260.5> fg=255 153 0 ;
517: lb='0.987' ip= < 2.9989815 259.75> fg=255 153 0 ;
523:  ip= < 3.3793867 262.0> fg=255 153 0 ;
524:  ip= < 3.3793867 263.0> fg=255 153 0 ;
522: lb='0.999' ip= < 2.9989815 262.5> fg=255 153 0 ;
516: lb='0.932' ip= < 2.8485255 261.125> fg=255 153 0 ;
512: lb='0.882' ip= < 2.7560225 259.3125> fg=0 0 0 ;
418:  ip= < 2.7108505 248.86432> fg=0 0 0 ;
400:  ip= < 2.6767535 227.08841> fg=0 0 0 ;
96:  ip= < 2.6763315 158.14398> fg=0 0 0 ;
50: lb='0.942' ip= < 1.8213536 94.06796> fg=0 0 0 ;
19: lb='0.981' ip= < 2.9593294 14.65625> fg=0 0 0 ;
31:  ip= < 3.0950844 18.34375> fg=0 0 0 ;
33: lb='1.000' ip= < 3.3010585 20.6875> fg=0 0 0 ;
43: lb='0.894' ip= < 3.3353314 22.75> fg=0 0 0 ;
45:  ip= < 3.7923036 23.5> fg=0 0 0 ;
1: lb='0.854' ip= < 0.0 10.0390625> fg=0 0 0 lv=1;
48: lb='1.000' ip= < 0.0 59.53398> fg=0 0 0 ;
}
{DENDRO
root=1
drawer=RectangularPhylogram
toscale=true
radiallabels=false
collapsed=0
trans=angle:0.0 scaleX:89.47388 scaleY:19.29263 flipH:0 flipV:0 leftMargin:634 rightMargin:634 topMargin:449 bottomMargin:449;
}
