# Supplementary material for: Ribonucleotide reduction - horizontal transfer of a required function spans all three domains
Source: BMC Evol Biol. 2010 Dec 10;10:383. doi: 10.1186/1471-2148-10-383 (PMC3019208; doi:10.1186/1471-2148-10-383)
Supplement: Additional file 1 — All PhyML trees in Dendroscope format. This file is a gzipped tar archive containing all maximum likelihood trees presented here plus three additional trees from the class I radical-generating subunit (NrdB/F), in Dendroscope format. Individual files can be opened and read using dendroscope [76], which is available for download from: http://www.dendroscope.org/. Files have long informative names in which individual parts are separated by periods. First comes the name of the protein, second the name of the sequence selection, third the name of the alignment program (probcons in all cases), fourth the name of the site selection (wa00 in all cases) and fifth the PhyML parameters. See additional file 2 for descriptions of trees. [file 1471-2148-10-383-S1.GZ › NrdD.euk01.gblocks_gaps.UL3MIXGAMMA4SPR.fullnames.cdendro]

#DENDROSCOPE
{TREE 'Tree1'
((Candidatus_Desulforudis_audaxviator_MP104C_NrdD:0.991561,((Halorhabdus_utahensis_DSM_12940_NrdD:0.852076,(Desulfuromonas_acetoxidans_DSM_684_NrdD2:0.631661,(((((Methylacidiphilum_infernorum_V4_NrdD:0.835719,Persephonella_marina_EX-H1_NrdD:0.397764)0.853:0.12337,(Chloroherpeton_thalassium_ATCC_35110_NrdD:0.420707,(Desulfotalea_psychrophila_LSv54_NrdD:0.629949,Candidatus_Cloacamonas_acidaminovorans_NrdD:0.27733)0.837:0.069057):0.042198)0.887:0.077621,((Coprothermobacter_proteolyticus_DSM_5265_NrdD:0.262005,(Syntrophus_aciditrophicus_SB_NrdD:0.313861,(uncultured_archaeon_GZfos11H11_NrdD:0.119579,uncultured_archaeon_GZfos13E1_NrdD:0.253403)0.900:0.087776)0.985:0.138989):0.038973,(Opitutaceae_bacterium_TAV2_NrdD:0.535452,(Elusimicrobium_minutum_Pei191_NrdD1:0.187665,uncultured_Termite_group_1_bacterium_phylotype_Rs-D17_NrdD:0.306593)1.000:0.289695):0.027007)0.857:0.036197)0.968:0.094039,((Candidatus_Desulfococcus_oleovorans_Hxd3_NrdD:0.256342,Desulfatibacillum_alkenivorans_AK-01_NrdD:0.399378)0.997:0.202375,(Syntrophomonas_wolfei_str._Goettingen_NrdD:0.409978,((Prosthecochloris_vibrioformis_DSM_265_NrdD:0.145669,Chlorobium_limicola_DSM_245_NrdD:0.174737)1.000:0.206729,(Prosthecochloris_aestuarii_DSM_271_NrdD:0.16711,Chlorobium_phaeobacteroides_BS1_NrdD:0.211272)0.982:0.142995)1.000:0.320055)0.883:0.063778):0.041261)0.883:0.048514,((Halothermothrix_orenii_H_168_NrdD:0.206994,Dethiosulfovibrio_peptidovorans_DSM_11002_NrdD:0.437073)0.996:0.204154,(((Clostridium_thermocellum_ATCC_27405_NrdD:0.654493,Thermodesulfovibrio_yellowstonii_DSM_11347_NrdD:0.428326)0.990:0.192569,((Clostridium_sp._OhILAs_NrdD1:0.0881,Alkaliphilus_metalliredigenes_QYMF_NrdD:0.116069)1.000:0.699147,(Moorella_thermoacetica_ATCC_39073_NrdD:0.451269,Thermotoga_lettingae_TMO_NrdD:0.540523)0.966:0.154195):0.066391)0.860:0.039619,((Thermoanaerobacter_tengcongensis_MB4_NrdD:0.057108,Thermoanaerobacter_ethanolicus_X514_NrdD:0.042161)0.999:0.147122,(Caldicellulosiruptor_saccharolyticus_DSM_8903_NrdD:0.240649,Denitrovibrio_acetiphilus_DSM_12809_NrdD:0.71728):0.044449)0.989:0.132375)0.853:0.077324):0.039373):0.077562):0.021615):0.071278,(Dictyoglomus_thermophilum_H-6-12_NrdD:0.532038,(((Gibberella_zeae_PH-1_NrdDG:0.06868,(Gibberella_moniliformis_NrdDG:0.022075,Fusarium_oxysporum_NrdDG:0.022923):0.013285)0.999:0.24717,(Schizosaccharomyces_japonicus_yFS275_NrdDG:0.13933,Schizosaccharomyces_japonicus_yFS275_NrdD:0.112013)0.989:0.170853)0.973:0.19079,(Phytophthora_sojae_NrdDG:0.037338,Phytophthora_ramorum_NrdDG:0.014689):0.373561)0.999:0.980472)1.000:0.044514):0.071352)0.882:0.18868062,((Catenibacterium_mitsuokai_DSM_15897_NrdD1:0.13771,(Anaerostipes_caccae_DSM_14662_NrdD1:0.129805,(Clostridium_phytofermentans_ISDg_NrdD2:0.168496,(Clostridium_hylemonae_DSM_15053_NrdD2:0.141118,(Eggerthella_lenta_DSM_2243_NrdD2:0.20549,(Blautia_hydrogenotrophica_DSM_10507_NrdD2:0.123683,Clostridium_sp._M62/1_NrdD2:0.137263)0.828:0.053199):0.028705)0.849:0.020572):0.032544)0.880:0.088293)1.000:0.839056,((((Desulfovibrio_vulgaris_subsp._vulgaris_str._Hildenborough_NrdD2:0.272133,Desulfovibrio_salexigens_DSM_2638_NrdD2:0.190542)0.944:0.089155,(Desulfonatronospira_thiodismutans_ASO3-1_NrdD:0.235013,(Desulfovibrio_vulgaris_subsp._vulgaris_str._Hildenborough_NrdD1:0.198577,Desulfovibrio_salexigens_DSM_2638_NrdD1:0.216721)0.964:0.09565):0.083297)1.000:0.748975,(Aciduliprofundum_boonei_T469_NrdD:0.806803,(Petrotoga_mobilis_SJ95_NrdD:0.349741,Hydrogenobaculum_sp._Y04AAS1_NrdD:0.435387)0.999:0.404493):0.189318)0.948:0.149669,((Sulfurihydrogenibium_sp._YO3AOP1_NrdD1:0.249259,((Wolinella_succinogenes_DSM_1740_NrdD:0.197649,Nitratiruptor_sp._SB155-2_NrdD:0.131163):0.041237,(((Thiomicrospira_denitrificans_ATCC_33889_NrdD:0.144188,Sulfurovum_sp._NBC37-1_NrdD:0.208378):0.038217,(Arcobacter_butzleri_RM4018_NrdD:0.216462,(Sulfurospirillum_deleyianum_DSM_6946_NrdD:0.12727,((Caminibacter_mediatlanticus_TB-2_NrdD:0.079995,Nautilia_profundicola_AmH_NrdD:0.105388)1.000:0.192625,(Campylobacter_rectus_RM3267_NrdD:0.108029,(Campylobacter_fetus_subsp._fetus_82-40_NrdD:0.169502,Campylobacter_hominis_ATCC_BAA-381_NrdD:0.327896)0.891:0.094618)0.991:0.14661)0.941:0.07028):0.04417):0.023715)0.966:0.066068,(Akkermansia_muciniphila_ATCC_BAA-835_NrdD:0.36139,(Flavobacterium_johnsoniae_UW101_NrdD:0.15579,Pedobacter_sp._BAL39_NrdD:0.144848)0.969:0.084155):0.051009):0.011292)0.975:0.096173)1.000:0.399407,(Kangiella_koreensis_DSM_16069_NrdD:0.194248,((Pseudomonas_aeruginosa_PAO1_NrdD:0.138929,Pseudomonas_stutzeri_A1501_NrdD:0.051306)1.000:0.182416,(((Acidiphilium_cryptum_JF-5_NrdD:0.305771,Acidithiobacillus_ferrooxidans_ATCC_53993_NrdD:0.176253)0.951:0.080392,((Desulfuromonas_acetoxidans_DSM_684_NrdD1:0.238204,Geobacter_lovleyi_SZ_NrdD:0.174859)0.985:0.104009,((Cellulomonas_flavigena_DSM_20109_NrdD:0.219572,(Jonesia_denitrificans_DSM_20603_NrdD:0.259062,(Actinomyces_urogenitalis_DSM_15434_NrdD:0.189801,(Actinomyces_odontolyticus_ATCC_17982_NrdD:0.269565,(Corynebacterium_urealyticum_DSM_7109_NrdD:0.263896,(Corynebacterium_diphtheriae_NCTC_13129_NrdD:0.158311,Corynebacterium_striatum_ATCC_6940_NrdD:0.249662):0.082971)1.000:0.343035)0.825:0.086356)0.967:0.081432)0.939:0.063098)0.996:0.125709,(((Brevundimonas_sp._BAL3_NrdD:0.238073,(Methylibium_petroleiphilum_PM1_NrdD:0.20444,(Lutiella_nitroferrum_2002_NrdD:0.332047,(Ralstonia_solanacearum_GMI1000_NrdD:0.091007,Bordetella_petrii_DSM_12804_NrdD:0.12088)0.973:0.095359)0.908:0.084659)0.948:0.05138):0.020106,(Ralstonia_metallidurans_CH34_NrdD:0.176878,(Ralstonia_eutropha_H16_NrdD:0.113811,Acidovorax_sp._JS42_NrdD:0.101161)0.956:0.069185):0.030594)0.801:0.035426,((Thiobacillus_denitrificans_ATCC_25259_NrdD:0.189839,(Burkholderia_mallei_ATCC_23344_NrdD:0.121903,(Rhodoferax_ferrireducens_DSM_15236_NrdD:0.107542,Herminiimonas_arsenicoxydans_NrdD:0.109744)0.982:0.07088)0.983:0.073267):0.04228,(Paracoccus_denitrificans_PD1222_NrdD:0.177629,((Rhodospirillum_rubrum_ATCC_11170_NrdD:0.109556,Rhodospirillum_centenum_SW_NrdD:0.12077):0.034007,(Zymomonas_mobilis_subsp._mobilis_ZM4_NrdD:0.18522,Rhodopseudomonas_palustris_TIE-1_NrdD:0.158504):0.034467):0.032016)0.952:0.048522):0.009096)0.955:0.0468):0.007976)0.948:0.042203):0.019271,(Maricaulis_maris_MCS10_NrdD:0.380881,Oxalobacter_formigenes_HOxBLS_NrdD:0.224111)0.919:0.077957):0.029529)0.969:0.099985)0.957:0.127261)1.000:0.394075):0.02727)0.999:0.07333638);
}
{GRAPHVIEW
nnodes=209 nedges=208
nodes
1: nh=2 nw=2 fg=0 0 0 bg=0 0 0 w=1 sh=0 x=0.0 y=32.146057 fx=1 lc=0 0 0 lk=null ft='Dialog-PLAIN-10' lx=0 ly=0 ll=3 lv=1;
2: x=0.18868062 y=11.536621 ll=7 lb='0.882';
3: fg=153 0 153 bg=153 0 153 x=1.1802416 y=1.0 lc=153 0 153 ft='Dialog-BOLD-12' lb='Candidatus_Desulforudis_audaxviator_MP104C_NrdD';
4: fg=0 0 0 bg=0 0 0 x=0.26003262 y=22.073242 lc=0 0 0 ft='Dialog-PLAIN-10';
5: x=0.33131063 y=6.7402344;
6: fg=255 153 0 bg=255 153 0 x=1.1833866 y=2.0 lc=255 153 0 ft='Dialog-BOLD-12' lb='Halorhabdus_utahensis_DSM_12940_NrdD';
7: fg=0 0 0 bg=0 0 0 x=0.35292563 y=11.480469 lc=0 0 0 ft='Dialog-PLAIN-10';
8: fg=255 0 255 bg=255 0 255 x=0.9845866 y=3.0 lc=255 0 255 ft='Dialog-BOLD-12' lb='Desulfuromonas_acetoxidans_DSM_684_NrdD2';
9: fg=0 0 0 bg=0 0 0 x=0.43048763 y=19.960938 lc=0 0 0 ft='Dialog-PLAIN-10';
10: x=0.4790016 y=13.296875 lb='0.883';
11: x=0.5730406 y=8.71875 lb='0.968';
12: x=0.65066165 y=5.625 lb='0.887';
13: x=0.77403164 y=4.5 lb='0.853';
14: x=1.6097506 y=4.0 ft='Dialog-BOLD-12' lb='Methylacidiphilum_infernorum_V4_NrdD';
15: fg=0 255 255 bg=0 255 255 x=1.1717956 y=5.0 lc=0 255 255 lb='Persephonella_marina_EX-H1_NrdD';
16: fg=0 0 0 bg=0 0 0 x=0.69285965 y=6.75 lc=0 0 0 ft='Dialog-PLAIN-10';
17: fg=0 153 153 bg=0 153 153 x=1.1135666 y=6.0 lc=0 153 153 ft='Dialog-BOLD-12' lb='Chloroherpeton_thalassium_ATCC_35110_NrdD';
18: fg=0 0 0 bg=0 0 0 x=0.76191664 y=7.5 lc=0 0 0 ft='Dialog-PLAIN-10' lb='0.837';
19: fg=255 0 255 bg=255 0 255 x=1.3918656 y=7.0 lc=255 0 255 ft='Dialog-BOLD-12' lb='Desulfotalea_psychrophila_LSv54_NrdD';
20: fg=0 0 0 bg=0 0 0 x=1.0392467 y=8.0 lc=0 0 0 lb='Candidatus_Cloacamonas_acidaminovorans_NrdD';
21: x=0.6092376 y=11.8125 ft='Dialog-PLAIN-10' lb='0.857';
22: x=0.64821064 y=9.875;
23: fg=153 0 153 bg=153 0 153 x=0.9102156 y=9.0 lc=153 0 153 ft='Dialog-BOLD-12' lb='Coprothermobacter_proteolyticus_DSM_5265_NrdD';
24: fg=0 0 0 bg=0 0 0 x=0.7871996 y=10.75 lc=0 0 0 ft='Dialog-PLAIN-10' lb='0.985';
25: fg=255 0 255 bg=255 0 255 x=1.1010606 y=10.0 lc=255 0 255 ft='Dialog-BOLD-12' lb='Syntrophus_aciditrophicus_SB_NrdD';
26: fg=0 0 0 bg=0 0 0 x=0.8749756 y=11.5 lc=0 0 0 ft='Dialog-PLAIN-10' lb='0.900';
27: fg=255 153 0 bg=255 153 0 x=0.99455464 y=11.0 lc=255 153 0 ft='Dialog-BOLD-12' lb='uncultured_archaeon_GZfos11H11_NrdD';
28: x=1.1283786 y=12.0 lb='uncultured_archaeon_GZfos13E1_NrdD';
29: fg=0 0 0 bg=0 0 0 x=0.6362446 y=13.75 lc=0 0 0 ft='Dialog-PLAIN-10';
30: x=1.1716967 y=13.0 ft='Dialog-BOLD-12' lb='Opitutaceae_bacterium_TAV2_NrdD';
31: x=0.9259396 y=14.5 ft='Dialog-PLAIN-10' lb='1.000';
32: x=1.1136047 y=14.0 ft='Dialog-BOLD-12' lb='Elusimicrobium_minutum_Pei191_NrdD1';
33: x=1.2325326 y=15.0 lb='uncultured_Termite_group_1_bacterium_phylotype_Rs-D17_NrdD';
34: x=0.5202626 y=17.875 ft='Dialog-PLAIN-10';
35: x=0.7226376 y=16.5 lb='0.997';
36: fg=255 0 255 bg=255 0 255 x=0.97897965 y=16.0 lc=255 0 255 ft='Dialog-BOLD-12' lb='Candidatus_Desulfococcus_oleovorans_Hxd3_NrdD';
37: x=1.1220156 y=17.0 lb='Desulfatibacillum_alkenivorans_AK-01_NrdD';
38: fg=0 0 0 bg=0 0 0 x=0.58404064 y=19.25 lc=0 0 0 ft='Dialog-PLAIN-10' lb='0.883';
39: fg=153 0 153 bg=153 0 153 x=0.9940186 y=18.0 lc=153 0 153 ft='Dialog-BOLD-12' lb='Syntrophomonas_wolfei_str._Goettingen_NrdD';
40: fg=0 0 0 bg=0 0 0 x=0.90409565 y=20.5 lc=0 0 0 ft='Dialog-PLAIN-10' lb='1.000';
41: x=1.1108246 y=19.5 lb='1.000';
42: fg=0 153 153 bg=0 153 153 x=1.2564936 y=19.0 lc=0 153 153 ft='Dialog-BOLD-12' lb='Prosthecochloris_vibrioformis_DSM_265_NrdD';
43: x=1.2855617 y=20.0 lb='Chlorobium_limicola_DSM_245_NrdD';
44: fg=0 0 0 bg=0 0 0 x=1.0470906 y=21.5 lc=0 0 0 ft='Dialog-PLAIN-10' lb='0.982';
45: fg=0 153 153 bg=0 153 153 x=1.2142006 y=21.0 lc=0 153 153 ft='Dialog-BOLD-12' lb='Prosthecochloris_aestuarii_DSM_271_NrdD';
46: x=1.2583627 y=22.0 lb='Chlorobium_phaeobacteroides_BS1_NrdD';
47: fg=0 0 0 bg=0 0 0 x=0.4698606 y=26.625 lc=0 0 0 ft='Dialog-PLAIN-10';
48: x=0.6740146 y=23.5 lb='0.996';
49: fg=153 0 153 bg=153 0 153 x=0.8810086 y=23.0 lc=153 0 153 ft='Dialog-BOLD-12' lb='Halothermothrix_orenii_H_168_NrdD';
50: fg=0 0 0 bg=0 0 0 x=1.1110877 y=24.0 lc=0 0 0 lb='Dethiosulfovibrio_peptidovorans_DSM_11002_NrdD';
51: x=0.54718465 y=29.75 ft='Dialog-PLAIN-10' lb='0.853';
52: x=0.5868036 y=27.0 lb='0.860';
53: x=0.77937263 y=25.5 lb='0.990';
54: fg=153 0 153 bg=153 0 153 x=1.4338657 y=25.0 lc=153 0 153 ft='Dialog-BOLD-12' lb='Clostridium_thermocellum_ATCC_27405_NrdD';
55: fg=0 0 0 bg=0 0 0 x=1.2076986 y=26.0 lc=0 0 0 lb='Thermodesulfovibrio_yellowstonii_DSM_11347_NrdD';
56: x=0.6531946 y=28.5 ft='Dialog-PLAIN-10';
57: x=1.3523417 y=27.5 lb='1.000';
58: fg=153 0 153 bg=153 0 153 x=1.4404416 y=27.0 lc=153 0 153 ft='Dialog-BOLD-12' lb='Clostridium_sp._OhILAs_NrdD1';
59: x=1.4684106 y=28.0 lb='Alkaliphilus_metalliredigenes_QYMF_NrdD';
60: fg=0 0 0 bg=0 0 0 x=0.8073896 y=29.5 lc=0 0 0 ft='Dialog-PLAIN-10' lb='0.966';
61: fg=153 0 153 bg=153 0 153 x=1.2586586 y=29.0 lc=153 0 153 ft='Dialog-BOLD-12' lb='Moorella_thermoacetica_ATCC_39073_NrdD';
62: fg=102 102 255 bg=102 102 255 x=1.3479127 y=30.0 lc=102 102 255 lb='Thermotoga_lettingae_TMO_NrdD';
63: fg=0 0 0 bg=0 0 0 x=0.67955965 y=32.5 lc=0 0 0 ft='Dialog-PLAIN-10' lb='0.989';
64: x=0.8266816 y=31.5 lb='0.999';
65: fg=153 0 153 bg=153 0 153 x=0.8837896 y=31.0 lc=153 0 153 ft='Dialog-BOLD-12' lb='Thermoanaerobacter_tengcongensis_MB4_NrdD';
66: x=0.8688426 y=32.0 lb='Thermoanaerobacter_ethanolicus_X514_NrdD';
67: fg=0 0 0 bg=0 0 0 x=0.7240086 y=33.5 lc=0 0 0 ft='Dialog-PLAIN-10';
68: fg=153 0 153 bg=153 0 153 x=0.9646576 y=33.0 lc=153 0 153 ft='Dialog-BOLD-12' lb='Caldicellulosiruptor_saccharolyticus_DSM_8903_NrdD';
69: fg=0 0 0 bg=0 0 0 x=1.4412886 y=34.0 lc=0 0 0 lb='Denitrovibrio_acetiphilus_DSM_12809_NrdD';
70: x=0.30454662 y=37.40625 ft='Dialog-PLAIN-10' lb='1.000';
71: x=0.8365846 y=35.0 ft='Dialog-BOLD-12' lb='Dictyoglomus_thermophilum_H-6-12_NrdD';
72: x=1.2850187 y=39.8125 ft='Dialog-PLAIN-10' lb='0.999';
73: x=1.4758086 y=38.125 lb='0.973';
74: x=1.7229786 y=36.75 lb='0.999';
75: fg=0 153 0 bg=0 153 0 x=1.7916586 y=36.0 lc=0 153 0 ft='Dialog-BOLD-12' lb='Gibberella_zeae_PH-1_NrdDG';
76: fg=0 0 0 bg=0 0 0 x=1.7362636 y=37.5 lc=0 0 0 ft='Dialog-PLAIN-10';
77: fg=0 153 0 bg=0 153 0 x=1.7583386 y=37.0 lc=0 153 0 ft='Dialog-BOLD-12' lb='Gibberella_moniliformis_NrdDG';
78: x=1.7591866 y=38.0 lb='Fusarium_oxysporum_NrdDG';
79: fg=0 0 0 bg=0 0 0 x=1.6466616 y=39.5 lc=0 0 0 ft='Dialog-PLAIN-10' lb='0.989';
80: fg=0 153 0 bg=0 153 0 x=1.7859917 y=39.0 lc=0 153 0 ft='Dialog-BOLD-12' lb='Schizosaccharomyces_japonicus_yFS275_NrdDG';
81: x=1.7586746 y=40.0 lb='Schizosaccharomyces_japonicus_yFS275_NrdD';
82: fg=0 0 0 bg=0 0 0 x=1.6585796 y=41.5 lc=0 0 0;
83: fg=0 153 0 bg=0 153 0 x=1.6959176 y=41.0 lc=0 153 0 ft='Dialog-BOLD-12' lb='Phytophthora_sojae_NrdDG';
84: x=1.6732687 y=42.0 lb='Phytophthora_ramorum_NrdDG';
85: fg=0 0 0 bg=0 0 0 x=0.07333638 y=52.755493 lc=0 0 0 ft='Dialog-PLAIN-10' lb='0.999';
86: x=0.9123924 y=43.984375 lb='1.000';
87: fg=153 0 153 bg=153 0 153 x=1.0501024 y=43.0 lc=153 0 153 ft='Dialog-BOLD-12' lb='Catenibacterium_mitsuokai_DSM_15897_NrdD1';
88: fg=0 0 0 bg=0 0 0 x=1.0006853 y=44.96875 lc=0 0 0 ft='Dialog-PLAIN-10' lb='0.880';
89: fg=153 0 153 bg=153 0 153 x=1.1304904 y=44.0 lc=153 0 153 ft='Dialog-BOLD-12' lb='Anaerostipes_caccae_DSM_14662_NrdD1';
90: fg=0 0 0 bg=0 0 0 x=1.0332294 y=45.9375 lc=0 0 0 ft='Dialog-PLAIN-10';
91: fg=153 0 153 bg=153 0 153 x=1.2017254 y=45.0 lc=153 0 153 ft='Dialog-BOLD-12' lb='Clostridium_phytofermentans_ISDg_NrdD2';
92: fg=0 0 0 bg=0 0 0 x=1.0538014 y=46.875 lc=0 0 0 ft='Dialog-PLAIN-10' lb='0.849';
93: fg=153 0 153 bg=153 0 153 x=1.1949193 y=46.0 lc=153 0 153 ft='Dialog-BOLD-12' lb='Clostridium_hylemonae_DSM_15053_NrdD2';
94: fg=0 0 0 bg=0 0 0 x=1.0825064 y=47.75 lc=0 0 0 ft='Dialog-PLAIN-10';
95: fg=0 0 255 bg=0 0 255 x=1.2879964 y=47.0 lc=0 0 255 ft='Dialog-BOLD-12' lb='Eggerthella_lenta_DSM_2243_NrdD2';
96: fg=0 0 0 bg=0 0 0 x=1.1357054 y=48.5 lc=0 0 0 ft='Dialog-PLAIN-10' lb='0.828';
97: fg=153 0 153 bg=153 0 153 x=1.2593883 y=48.0 lc=153 0 153 ft='Dialog-BOLD-12' lb='Blautia_hydrogenotrophica_DSM_10507_NrdD2';
98: x=1.2729684 y=49.0 lb='Clostridium_sp._M62/1_NrdD2';
99: fg=0 0 0 bg=0 0 0 x=0.100606374 y=61.52661 lc=0 0 0 ft='Dialog-PLAIN-10';
100: x=0.25027537 y=53.6875 lb='0.948';
101: x=0.99925035 y=51.625 lb='1.000';
102: x=1.0884054 y=50.5 lb='0.944';
103: fg=255 0 255 bg=255 0 255 x=1.3605384 y=50.0 lc=255 0 255 ft='Dialog-BOLD-12' lb='Desulfovibrio_vulgaris_subsp._vulgaris_str._Hildenborough_NrdD2';
104: x=1.2789474 y=51.0 lb='Desulfovibrio_salexigens_DSM_2638_NrdD2';
105: fg=0 0 0 bg=0 0 0 x=1.0825474 y=52.75 lc=0 0 0 ft='Dialog-PLAIN-10';
106: fg=255 0 255 bg=255 0 255 x=1.3175604 y=52.0 lc=255 0 255 ft='Dialog-BOLD-12' lb='Desulfonatronospira_thiodismutans_ASO3-1_NrdD';
107: fg=0 0 0 bg=0 0 0 x=1.1781974 y=53.5 lc=0 0 0 ft='Dialog-PLAIN-10' lb='0.964';
108: fg=255 0 255 bg=255 0 255 x=1.3767744 y=53.0 lc=255 0 255 ft='Dialog-BOLD-12' lb='Desulfovibrio_vulgaris_subsp._vulgaris_str._Hildenborough_NrdD1';
109: x=1.3949183 y=54.0 lb='Desulfovibrio_salexigens_DSM_2638_NrdD1';
110: fg=0 0 0 bg=0 0 0 x=0.43959337 y=55.75 lc=0 0 0 ft='Dialog-PLAIN-10';
111: fg=255 153 0 bg=255 153 0 x=1.2463964 y=55.0 lc=255 153 0 ft='Dialog-BOLD-12' lb='Aciduliprofundum_boonei_T469_NrdD';
112: fg=0 0 0 bg=0 0 0 x=0.84408635 y=56.5 lc=0 0 0 ft='Dialog-PLAIN-10' lb='0.999';
113: fg=102 102 255 bg=102 102 255 x=1.1938274 y=56.0 lc=102 102 255 ft='Dialog-BOLD-12' lb='Petrotoga_mobilis_SJ95_NrdD';
114: fg=0 255 255 bg=0 255 255 x=1.2794734 y=57.0 lc=0 255 255 lb='Hydrogenobaculum_sp._Y04AAS1_NrdD';
115: fg=0 0 0 bg=0 0 0 x=0.4946814 y=69.36572 lc=0 0 0 ft='Dialog-PLAIN-10' lb='1.000';
116: x=0.8940884 y=60.572266 lb='1.000';
117: fg=0 255 255 bg=0 255 255 x=1.1433474 y=58.0 lc=0 255 255 ft='Dialog-BOLD-12' lb='Sulfurihydrogenibium_sp._YO3AOP1_NrdD1';
118: fg=0 0 0 bg=0 0 0 x=0.9902614 y=63.14453 lc=0 0 0 ft='Dialog-PLAIN-10' lb='0.975';
119: x=1.0314984 y=59.5;
120: fg=0 0 153 bg=0 0 153 x=1.2291474 y=59.0 lc=0 0 153 ft='Dialog-BOLD-12' lb='Wolinella_succinogenes_DSM_1740_NrdD';
121: x=1.1626614 y=60.0 lb='Nitratiruptor_sp._SB155-2_NrdD';
122: fg=0 0 0 bg=0 0 0 x=1.0015534 y=66.78906 lc=0 0 0 ft='Dialog-PLAIN-10';
123: x=1.0676214 y=62.828125 lb='0.966';
124: x=1.1058384 y=61.5;
125: fg=0 0 153 bg=0 0 153 x=1.2500263 y=61.0 lc=0 0 153 ft='Dialog-BOLD-12' lb='Thiomicrospira_denitrificans_ATCC_33889_NrdD';
126: x=1.3142164 y=62.0 lb='Sulfurovum_sp._NBC37-1_NrdD';
127: fg=0 0 0 bg=0 0 0 x=1.0913364 y=64.15625 lc=0 0 0 ft='Dialog-PLAIN-10';
128: fg=0 0 153 bg=0 0 153 x=1.3077984 y=63.0 lc=0 0 153 ft='Dialog-BOLD-12' lb='Arcobacter_butzleri_RM4018_NrdD';
129: fg=0 0 0 bg=0 0 0 x=1.1355064 y=65.3125 lc=0 0 0 ft='Dialog-PLAIN-10';
130: fg=0 0 153 bg=0 0 153 x=1.2627764 y=64.0 lc=0 0 153 ft='Dialog-BOLD-12' lb='Sulfurospirillum_deleyianum_DSM_6946_NrdD';
131: fg=0 0 0 bg=0 0 0 x=1.2057863 y=66.625 lc=0 0 0 ft='Dialog-PLAIN-10' lb='0.941';
132: x=1.3984114 y=65.5 lb='1.000';
133: fg=0 0 153 bg=0 0 153 x=1.4784064 y=65.0 lc=0 0 153 ft='Dialog-BOLD-12' lb='Caminibacter_mediatlanticus_TB-2_NrdD';
134: x=1.5037993 y=66.0 lb='Nautilia_profundicola_AmH_NrdD';
135: fg=0 0 0 bg=0 0 0 x=1.3523964 y=67.75 lc=0 0 0 ft='Dialog-PLAIN-10' lb='0.991';
136: fg=0 0 153 bg=0 0 153 x=1.4604254 y=67.0 lc=0 0 153 ft='Dialog-BOLD-12' lb='Campylobacter_rectus_RM3267_NrdD';
137: fg=0 0 0 bg=0 0 0 x=1.4470143 y=68.5 lc=0 0 0 ft='Dialog-PLAIN-10' lb='0.891';
138: fg=0 0 153 bg=0 0 153 x=1.6165164 y=68.0 lc=0 0 153 ft='Dialog-BOLD-12' lb='Campylobacter_fetus_subsp._fetus_82-40_NrdD';
139: x=1.7749103 y=69.0 lb='Campylobacter_hominis_ATCC_BAA-381_NrdD';
140: fg=0 0 0 bg=0 0 0 x=1.0525624 y=70.75 lc=0 0 0 ft='Dialog-PLAIN-10';
141: x=1.4139524 y=70.0 ft='Dialog-BOLD-12' lb='Akkermansia_muciniphila_ATCC_BAA-835_NrdD';
142: x=1.1367173 y=71.5 ft='Dialog-PLAIN-10' lb='0.969';
143: fg=0 153 153 bg=0 153 153 x=1.2925074 y=71.0 lc=0 153 153 ft='Dialog-BOLD-12' lb='Flavobacterium_johnsoniae_UW101_NrdD';
144: x=1.2815654 y=72.0 lb='Pedobacter_sp._BAL39_NrdD';
145: fg=0 0 0 bg=0 0 0 x=0.6219424 y=78.15918 lc=0 0 0 ft='Dialog-PLAIN-10' lb='0.957';
146: fg=255 0 0 bg=255 0 0 x=0.81619036 y=73.0 lc=255 0 0 ft='Dialog-BOLD-12' lb='Kangiella_koreensis_DSM_16069_NrdD';
147: fg=0 0 0 bg=0 0 0 x=0.7219274 y=83.31836 lc=0 0 0 ft='Dialog-PLAIN-10' lb='0.969';
148: x=0.90434337 y=74.5 lb='1.000';
149: fg=255 0 0 bg=255 0 0 x=1.0432724 y=74.0 lc=255 0 0 ft='Dialog-BOLD-12' lb='Pseudomonas_aeruginosa_PAO1_NrdD';
150: x=0.9556494 y=75.0 lb='Pseudomonas_stutzeri_A1501_NrdD';
151: fg=0 0 0 bg=0 0 0 x=0.7514564 y=92.13672 lc=0 0 0 ft='Dialog-PLAIN-10';
152: x=0.7707274 y=79.77344;
153: x=0.8511194 y=76.5 lb='0.951';
154: fg=153 153 0 bg=153 153 0 x=1.1568904 y=76.0 lc=153 153 0 ft='Dialog-BOLD-12' lb='Acidiphilium_cryptum_JF-5_NrdD';
155: fg=255 0 0 bg=255 0 0 x=1.0273724 y=77.0 lc=255 0 0 lb='Acidithiobacillus_ferrooxidans_ATCC_53993_NrdD';
156: fg=0 0 0 bg=0 0 0 x=0.8129304 y=83.046875 lc=0 0 0 ft='Dialog-PLAIN-10' lb='0.948';
157: x=0.9169394 y=78.5 lb='0.985';
158: fg=255 0 255 bg=255 0 255 x=1.1551434 y=78.0 lc=255 0 255 ft='Dialog-BOLD-12' lb='Desulfuromonas_acetoxidans_DSM_684_NrdD1';
159: x=1.0917984 y=79.0 lb='Geobacter_lovleyi_SZ_NrdD';
160: fg=0 0 0 bg=0 0 0 x=0.8209064 y=87.59375 lc=0 0 0 ft='Dialog-PLAIN-10';
161: x=0.9466154 y=80.984375 lb='0.996';
162: fg=0 0 255 bg=0 0 255 x=1.1661874 y=80.0 lc=0 0 255 ft='Dialog-BOLD-12' lb='Cellulomonas_flavigena_DSM_20109_NrdD';
163: fg=0 0 0 bg=0 0 0 x=1.0097134 y=81.96875 lc=0 0 0 ft='Dialog-PLAIN-10' lb='0.939';
164: fg=0 0 255 bg=0 0 255 x=1.2687753 y=81.0 lc=0 0 255 ft='Dialog-BOLD-12' lb='Jonesia_denitrificans_DSM_20603_NrdD';
165: fg=0 0 0 bg=0 0 0 x=1.0911454 y=82.9375 lc=0 0 0 ft='Dialog-PLAIN-10' lb='0.967';
166: fg=0 0 255 bg=0 0 255 x=1.2809464 y=82.0 lc=0 0 255 ft='Dialog-BOLD-12' lb='Actinomyces_urogenitalis_DSM_15434_NrdD';
167: fg=0 0 0 bg=0 0 0 x=1.1775013 y=83.875 lc=0 0 0 ft='Dialog-PLAIN-10' lb='0.825';
168: fg=0 0 255 bg=0 0 255 x=1.4470664 y=83.0 lc=0 0 255 ft='Dialog-BOLD-12' lb='Actinomyces_odontolyticus_ATCC_17982_NrdD';
169: fg=0 0 0 bg=0 0 0 x=1.5205364 y=84.75 lc=0 0 0 ft='Dialog-PLAIN-10' lb='1.000';
170: fg=0 0 255 bg=0 0 255 x=1.7844324 y=84.0 lc=0 0 255 ft='Dialog-BOLD-12' lb='Corynebacterium_urealyticum_DSM_7109_NrdD';
171: fg=0 0 0 bg=0 0 0 x=1.6035074 y=85.5 lc=0 0 0 ft='Dialog-PLAIN-10';
172: fg=0 0 255 bg=0 0 255 x=1.7618184 y=85.0 lc=0 0 255 ft='Dialog-BOLD-12' lb='Corynebacterium_diphtheriae_NCTC_13129_NrdD';
173: x=1.8531693 y=86.0 lb='Corynebacterium_striatum_ATCC_6940_NrdD';
174: fg=0 0 0 bg=0 0 0 x=0.86770636 y=94.203125 lc=0 0 0 ft='Dialog-PLAIN-10' lb='0.955';
175: x=0.9031324 y=90.34375 lb='0.801';
176: x=0.9232384 y=87.9375;
177: fg=153 153 0 bg=153 153 0 x=1.1613114 y=87.0 lc=153 153 0 ft='Dialog-BOLD-12' lb='Brevundimonas_sp._BAL3_NrdD';
178: fg=0 0 0 bg=0 0 0 x=0.9746184 y=88.875 lc=0 0 0 ft='Dialog-PLAIN-10' lb='0.948';
179: fg=153 0 0 bg=153 0 0 x=1.1790584 y=88.0 lc=153 0 0 ft='Dialog-BOLD-12' lb='Methylibium_petroleiphilum_PM1_NrdD';
180: fg=0 0 0 bg=0 0 0 x=1.0592774 y=89.75 lc=0 0 0 ft='Dialog-PLAIN-10' lb='0.908';
181: fg=153 0 0 bg=153 0 0 x=1.3913244 y=89.0 lc=153 0 0 ft='Dialog-BOLD-12' lb='Lutiella_nitroferrum_2002_NrdD';
182: fg=0 0 0 bg=0 0 0 x=1.1546364 y=90.5 lc=0 0 0 ft='Dialog-PLAIN-10' lb='0.973';
183: fg=153 0 0 bg=153 0 0 x=1.2456434 y=90.0 lc=153 0 0 ft='Dialog-BOLD-12' lb='Ralstonia_solanacearum_GMI1000_NrdD';
184: x=1.2755164 y=91.0 lb='Bordetella_petrii_DSM_12804_NrdD';
185: fg=0 0 0 bg=0 0 0 x=0.9337264 y=92.75 lc=0 0 0 ft='Dialog-PLAIN-10';
186: fg=153 0 0 bg=153 0 0 x=1.1106044 y=92.0 lc=153 0 0 ft='Dialog-BOLD-12' lb='Ralstonia_metallidurans_CH34_NrdD';
187: fg=0 0 0 bg=0 0 0 x=1.0029113 y=93.5 lc=0 0 0 ft='Dialog-PLAIN-10' lb='0.956';
188: fg=153 0 0 bg=153 0 0 x=1.1167223 y=93.0 lc=153 0 0 ft='Dialog-BOLD-12' lb='Ralstonia_eutropha_H16_NrdD';
189: x=1.1040723 y=94.0 lb='Acidovorax_sp._JS42_NrdD';
190: fg=0 0 0 bg=0 0 0 x=0.8768024 y=98.0625 lc=0 0 0 ft='Dialog-PLAIN-10';
191: x=0.9190824 y=95.875;
192: fg=153 0 0 bg=153 0 0 x=1.1089214 y=95.0 lc=153 0 0 ft='Dialog-BOLD-12' lb='Thiobacillus_denitrificans_ATCC_25259_NrdD';
193: fg=0 0 0 bg=0 0 0 x=0.9923494 y=96.75 lc=0 0 0 ft='Dialog-PLAIN-10' lb='0.983';
194: fg=153 0 0 bg=153 0 0 x=1.1142523 y=96.0 lc=153 0 0 ft='Dialog-BOLD-12' lb='Burkholderia_mallei_ATCC_23344_NrdD';
195: fg=0 0 0 bg=0 0 0 x=1.0632293 y=97.5 lc=0 0 0 ft='Dialog-PLAIN-10' lb='0.982';
196: fg=153 0 0 bg=153 0 0 x=1.1707714 y=97.0 lc=153 0 0 ft='Dialog-BOLD-12' lb='Rhodoferax_ferrireducens_DSM_15236_NrdD';
197: x=1.1729734 y=98.0 lb='Herminiimonas_arsenicoxydans_NrdD';
198: fg=0 0 0 bg=0 0 0 x=0.9253244 y=100.25 lc=0 0 0 ft='Dialog-PLAIN-10' lb='0.952';
199: fg=153 153 0 bg=153 153 0 x=1.1029534 y=99.0 lc=153 153 0 ft='Dialog-BOLD-12' lb='Paracoccus_denitrificans_PD1222_NrdD';
200: fg=0 0 0 bg=0 0 0 x=0.95734036 y=101.5 lc=0 0 0 ft='Dialog-PLAIN-10';
201: x=0.9913474 y=100.5;
202: fg=153 153 0 bg=153 153 0 x=1.1009034 y=100.0 lc=153 153 0 ft='Dialog-BOLD-12' lb='Rhodospirillum_rubrum_ATCC_11170_NrdD';
203: x=1.1121174 y=101.0 lb='Rhodospirillum_centenum_SW_NrdD';
204: fg=0 0 0 bg=0 0 0 x=0.9918074 y=102.5 lc=0 0 0 ft='Dialog-PLAIN-10';
205: fg=153 153 0 bg=153 153 0 x=1.1770273 y=102.0 lc=153 153 0 ft='Dialog-BOLD-12' lb='Zymomonas_mobilis_subsp._mobilis_ZM4_NrdD';
206: x=1.1503114 y=103.0 lb='Rhodopseudomonas_palustris_TIE-1_NrdD';
207: fg=0 0 0 bg=0 0 0 x=0.82941335 y=104.5 lc=0 0 0 ft='Dialog-PLAIN-10' lb='0.919';
208: fg=153 153 0 bg=153 153 0 x=1.2102944 y=104.0 lc=153 153 0 ft='Dialog-BOLD-12' lb='Maricaulis_maris_MCS10_NrdD';
209: fg=153 0 0 bg=153 0 0 x=1.0535244 y=105.0 lc=153 0 0 lb='Oxalobacter_formigenes_HOxBLS_NrdD';
edges
2: fg=153 0 153 w=2 sh=1 ip= < 0.18868062 1.0> dr=1 lc=0 0 0 lk=null lx=0 ly=0 ll=11 lv=0;
5: fg=255 153 0 ip= < 0.33131063 2.0>;
7: fg=255 0 255 ip= < 0.35292563 3.0>;
13: fg=0 0 0 ip= < 0.77403164 4.0>;
14: fg=0 255 255 ip= < 0.77403164 5.0>;
12: fg=0 0 0 ip= < 0.65066165 4.5> lb='0.853';
16: fg=0 153 153 ip= < 0.69285965 6.0>;
18: fg=255 0 255 ip= < 0.76191664 7.0>;
19: fg=0 0 0 ip= < 0.76191664 8.0>;
17: ip= < 0.69285965 7.5> lb='0.837';
15: ip= < 0.65066165 6.75>;
11: ip= < 0.5730406 5.625> lb='0.887';
22: fg=153 0 153 ip= < 0.64821064 9.0>;
24: fg=255 0 255 ip= < 0.7871996 10.0>;
26: fg=255 153 0 ip= < 0.8749756 11.0>;
27: ip= < 0.8749756 12.0>;
25: ip= < 0.7871996 11.5> lb='0.900';
23: fg=0 0 0 ip= < 0.64821064 10.75> lb='0.985';
21: ip= < 0.6092376 9.875>;
29: ip= < 0.6362446 13.0>;
31: ip= < 0.9259396 14.0>;
32: ip= < 0.9259396 15.0>;
30: ip= < 0.6362446 14.5> lb='1.000';
28: ip= < 0.6092376 13.75>;
20: ip= < 0.5730406 11.8125> lb='0.857';
10: ip= < 0.4790016 8.71875> lb='0.968';
35: fg=255 0 255 ip= < 0.7226376 16.0>;
36: ip= < 0.7226376 17.0>;
34: ip= < 0.5202626 16.5> lb='0.997';
38: fg=153 0 153 ip= < 0.58404064 18.0>;
41: fg=0 153 153 ip= < 1.1108246 19.0>;
42: ip= < 1.1108246 20.0>;
40: ip= < 0.90409565 19.5> lb='1.000';
44: ip= < 1.0470906 21.0>;
45: ip= < 1.0470906 22.0>;
43: ip= < 0.90409565 21.5> lb='0.982';
39: ip= < 0.58404064 20.5> lb='1.000';
37: fg=0 0 0 ip= < 0.5202626 19.25> lb='0.883';
33: ip= < 0.4790016 17.875>;
9: ip= < 0.43048763 13.296875> lb='0.883';
48: fg=153 0 153 ip= < 0.6740146 23.0>;
49: fg=0 0 0 ip= < 0.6740146 24.0>;
47: ip= < 0.4698606 23.5> lb='0.996';
53: fg=153 0 153 ip= < 0.77937263 25.0>;
54: fg=0 0 0 ip= < 0.77937263 26.0>;
52: ip= < 0.5868036 25.5> lb='0.990';
57: fg=153 0 153 ip= < 1.3523417 27.0>;
58: ip= < 1.3523417 28.0>;
56: ip= < 0.6531946 27.5> lb='1.000';
60: ip= < 0.8073896 29.0>;
61: fg=102 102 255 ip= < 0.8073896 30.0>;
59: fg=0 0 0 ip= < 0.6531946 29.5> lb='0.966';
55: ip= < 0.5868036 28.5>;
51: ip= < 0.54718465 27.0> lb='0.860';
64: fg=153 0 153 ip= < 0.8266816 31.0>;
65: ip= < 0.8266816 32.0>;
63: ip= < 0.67955965 31.5> lb='0.999';
67: ip= < 0.7240086 33.0>;
68: fg=0 0 0 ip= < 0.7240086 34.0>;
66: ip= < 0.67955965 33.5>;
62: ip= < 0.54718465 32.5> lb='0.989';
50: ip= < 0.4698606 29.75> lb='0.853';
46: ip= < 0.43048763 26.625>;
8: ip= < 0.35292563 19.960938>;
6: ip= < 0.33131063 11.480469>;
4: ip= < 0.26003262 6.7402344>;
70: ip= < 0.30454662 35.0>;
74: fg=0 153 0 ip= < 1.7229786 36.0>;
76: ip= < 1.7362636 37.0>;
77: ip= < 1.7362636 38.0>;
75: ip= < 1.7229786 37.5>;
73: ip= < 1.4758086 36.75> lb='0.999';
79: ip= < 1.6466616 39.0>;
80: ip= < 1.6466616 40.0>;
78: ip= < 1.4758086 39.5> lb='0.989';
72: ip= < 1.2850187 38.125> lb='0.973';
82: ip= < 1.6585796 41.0>;
83: ip= < 1.6585796 42.0>;
81: ip= < 1.2850187 41.5>;
71: ip= < 0.30454662 39.8125> lb='0.999';
69: fg=0 0 0 ip= < 0.26003262 37.40625> lb='1.000';
3: ip= < 0.18868062 22.073242>;
1: ip= < 0.0 11.536621> lb='0.882';
86: fg=153 0 153 ip= < 0.9123924 43.0>;
88: ip= < 1.0006853 44.0>;
90: ip= < 1.0332294 45.0>;
92: ip= < 1.0538014 46.0>;
94: fg=0 0 255 ip= < 1.0825064 47.0>;
96: fg=153 0 153 ip= < 1.1357054 48.0>;
97: ip= < 1.1357054 49.0>;
95: ip= < 1.0825064 48.5> lb='0.828';
93: fg=0 0 0 ip= < 1.0538014 47.75>;
91: ip= < 1.0332294 46.875> lb='0.849';
89: ip= < 1.0006853 45.9375>;
87: ip= < 0.9123924 44.96875> lb='0.880';
85: ip= < 0.07333638 43.984375> lb='1.000';
102: fg=255 0 255 ip= < 1.0884054 50.0>;
103: ip= < 1.0884054 51.0>;
101: ip= < 0.99925035 50.5> lb='0.944';
105: ip= < 1.0825474 52.0>;
107: ip= < 1.1781974 53.0>;
108: ip= < 1.1781974 54.0>;
106: ip= < 1.0825474 53.5> lb='0.964';
104: ip= < 0.99925035 52.75>;
100: ip= < 0.25027537 51.625> lb='1.000';
110: fg=255 153 0 ip= < 0.43959337 55.0>;
112: fg=102 102 255 ip= < 0.84408635 56.0>;
113: fg=0 255 255 ip= < 0.84408635 57.0>;
111: fg=0 0 0 ip= < 0.43959337 56.5> lb='0.999';
109: ip= < 0.25027537 55.75>;
99: ip= < 0.100606374 53.6875> lb='0.948';
116: fg=0 255 255 ip= < 0.8940884 58.0>;
119: fg=0 0 153 ip= < 1.0314984 59.0>;
120: ip= < 1.0314984 60.0>;
118: ip= < 0.9902614 59.5>;
124: ip= < 1.1058384 61.0>;
125: ip= < 1.1058384 62.0>;
123: ip= < 1.0676214 61.5>;
127: ip= < 1.0913364 63.0>;
129: ip= < 1.1355064 64.0>;
132: ip= < 1.3984114 65.0>;
133: ip= < 1.3984114 66.0>;
131: ip= < 1.2057863 65.5> lb='1.000';
135: ip= < 1.3523964 67.0>;
137: ip= < 1.4470143 68.0>;
138: ip= < 1.4470143 69.0>;
136: ip= < 1.3523964 68.5> lb='0.891';
134: ip= < 1.2057863 67.75> lb='0.991';
130: ip= < 1.1355064 66.625> lb='0.941';
128: ip= < 1.0913364 65.3125>;
126: ip= < 1.0676214 64.15625>;
122: ip= < 1.0015534 62.828125> lb='0.966';
140: fg=0 0 0 ip= < 1.0525624 70.0>;
142: fg=0 153 153 ip= < 1.1367173 71.0>;
143: ip= < 1.1367173 72.0>;
141: ip= < 1.0525624 71.5> lb='0.969';
139: fg=0 0 0 ip= < 1.0015534 70.75>;
121: ip= < 0.9902614 66.78906>;
117: ip= < 0.8940884 63.14453> lb='0.975';
115: ip= < 0.4946814 60.572266> lb='1.000';
145: fg=255 0 0 ip= < 0.6219424 73.0>;
148: ip= < 0.90434337 74.0>;
149: ip= < 0.90434337 75.0>;
147: ip= < 0.7219274 74.5> lb='1.000';
153: fg=153 153 0 ip= < 0.8511194 76.0>;
154: fg=255 0 0 ip= < 0.8511194 77.0>;
152: fg=0 0 0 ip= < 0.7707274 76.5> lb='0.951';
157: fg=255 0 255 ip= < 0.9169394 78.0>;
158: ip= < 0.9169394 79.0>;
156: ip= < 0.8129304 78.5> lb='0.985';
161: fg=0 0 255 ip= < 0.9466154 80.0>;
163: ip= < 1.0097134 81.0>;
165: ip= < 1.0911454 82.0>;
167: ip= < 1.1775013 83.0>;
169: ip= < 1.5205364 84.0>;
171: ip= < 1.6035074 85.0>;
172: ip= < 1.6035074 86.0>;
170: ip= < 1.5205364 85.5>;
168: ip= < 1.1775013 84.75> lb='1.000';
166: ip= < 1.0911454 83.875> lb='0.825';
164: ip= < 1.0097134 82.9375> lb='0.967';
162: ip= < 0.9466154 81.96875> lb='0.939';
160: ip= < 0.8209064 80.984375> lb='0.996';
176: fg=153 153 0 ip= < 0.9232384 87.0>;
178: fg=153 0 0 ip= < 0.9746184 88.0>;
180: ip= < 1.0592774 89.0>;
182: ip= < 1.1546364 90.0>;
183: ip= < 1.1546364 91.0>;
181: ip= < 1.0592774 90.5> lb='0.973';
179: ip= < 0.9746184 89.75> lb='0.908';
177: ip= < 0.9232384 88.875> lb='0.948';
175: fg=0 0 0 ip= < 0.9031324 87.9375>;
185: fg=153 0 0 ip= < 0.9337264 92.0>;
187: ip= < 1.0029113 93.0>;
188: ip= < 1.0029113 94.0>;
186: ip= < 0.9337264 93.5> lb='0.956';
184: ip= < 0.9031324 92.75>;
174: fg=0 0 0 ip= < 0.86770636 90.34375> lb='0.801';
191: fg=153 0 0 ip= < 0.9190824 95.0>;
193: ip= < 0.9923494 96.0>;
195: ip= < 1.0632293 97.0>;
196: ip= < 1.0632293 98.0>;
194: ip= < 0.9923494 97.5> lb='0.982';
192: ip= < 0.9190824 96.75> lb='0.983';
190: ip= < 0.8768024 95.875>;
198: fg=153 153 0 ip= < 0.9253244 99.0>;
201: ip= < 0.9913474 100.0>;
202: ip= < 0.9913474 101.0>;
200: ip= < 0.95734036 100.5>;
204: ip= < 0.9918074 102.0>;
205: ip= < 0.9918074 103.0>;
203: ip= < 0.95734036 102.5>;
199: ip= < 0.9253244 101.5>;
197: ip= < 0.8768024 100.25> lb='0.952';
189: fg=0 0 0 ip= < 0.86770636 98.0625>;
173: ip= < 0.8209064 94.203125> lb='0.955';
159: ip= < 0.8129304 87.59375>;
155: ip= < 0.7707274 83.046875> lb='0.948';
151: ip= < 0.7514564 79.77344>;
207: fg=153 153 0 ip= < 0.82941335 104.0>;
208: fg=153 0 0 ip= < 0.82941335 105.0>;
206: fg=0 0 0 ip= < 0.7514564 104.5> lb='0.919';
150: ip= < 0.7219274 92.13672>;
146: ip= < 0.6219424 83.31836> lb='0.969';
144: ip= < 0.4946814 78.15918> lb='0.957';
114: ip= < 0.100606374 69.36572> lb='1.000';
98: ip= < 0.07333638 61.52661>;
84: ip= < 0.0 52.755493> lb='0.999';
}
{DENDRO
root=1
drawer=RectangularPhylogram
toscale=true
radiallabels=false
collapsed=0
trans=angle:0.0 scaleX:522.3484 scaleY:20.0 flipH:0 flipV:0 leftMargin:634 rightMargin:634 topMargin:447 bottomMargin:447;
}
