# Supplementary material for: Ribonucleotide reduction - horizontal transfer of a required function spans all three domains
Source: BMC Evol Biol. 2010 Dec 10;10:383. doi: 10.1186/1471-2148-10-383 (PMC3019208; doi:10.1186/1471-2148-10-383)
Supplement: Additional file 1 — All PhyML trees in Dendroscope format. This file is a gzipped tar archive containing all maximum likelihood trees presented here plus three additional trees from the class I radical-generating subunit (NrdB/F), in Dendroscope format. Individual files can be opened and read using dendroscope [76], which is available for download from: http://www.dendroscope.org/. Files have long informative names in which individual parts are separated by periods. First comes the name of the protein, second the name of the sequence selection, third the name of the alignment program (probcons in all cases), fourth the name of the site selection (wa00 in all cases) and fifth the PhyML parameters. See additional file 2 for descriptions of trees. [file 1471-2148-10-383-S1.GZ › NrdJ.monomer_euk_sister_full00.promals3d.wa00.UL3MIXGAMMA8SPR.fullnames.cdendro]

#DENDROSCOPE
{TREE 'Tree1'
(((Parachlamydia_sp._UWE25_NrdJ:0.648069,(Roseophage_SIO1_NrdJ:0.590873,Azorhizobium_caulinodans_ORS_571_NrdJ1:0.385877):0.309055)1.000:2.380182,((Thermus_phage_P23-45_NrdJ:1.499345,((Clostridium_beijerinckii_NCIMB_8052_NrdJ:0.766195,Clostridium_difficile_QCD-76w55_NrdJ:0.50763)0.988:0.384908,(Brevibacillus_brevis_NrdJ:1.097079,(Alkaliphilus_metalliredigenes_QYMF_NrdJ:0.120173,Clostridium_sp._OhILAs_NrdJ:0.18114)0.999:0.546639)0.932:0.330439)0.976:0.429199)0.958:0.383298,(((Bacteriophage_RM_378_NrdJ:3.178048,Monosiga_brevicollis_MX1_NrdJ:1.511311)0.966:0.712898,(Acanthocystis_turfacea_Chlorella_virus_1_NrdJ:1.464258,(Herpetosiphon_aurantiacus_ATCC_23779_NrdJ:0.231169,Roseiflexus_sp._RS-1_NrdJ:0.19013)1.000:1.32185)0.956:0.530486)0.996:1.012315,((((Lactobacillus_casei_ATCC_334_NrdJ:0.059971,Lactobacillus_rhamnosus_HN001_NrdJ:0.027447)0.954:0.122389,(Lactobacillus_brevis_ATCC_367_NrdJ:0.268572,((Lactobacillus_acidophilus_NCFM_NrdJ:0.057425,Lactobacillus_helveticus_DPC_4571_NrdJ:0.056985)0.966:0.053933,(Lactobacillus_gasseri_JV-V03_NrdJ:0.088691,(Lactobacillus_leichmannii_NrdJ:0.229062,Lactobacillus_reuteri_CF48-3A_NrdJ:0.239532)0.857:0.071115)0.875:0.044101)0.980:0.126655):0.055971)1.000:1.174974,(Mycobacterium_phage_L5_NrdJ:0.125653,(Mycobacteriophage_Che12_NrdJ:0.052947,(Mycobacterium_phage_Pukovnik_NrdJ:0.257768,(Mycobacteriophage_Bxz2_NrdJ:0.356175,Mycobacteriophage_D29_NrdJ:0.131135)0.943:0.112396)0.931:0.082178):0.027144)1.000:2.769945):0.57048,(Nitratiruptor_sp._SB155-2_NrdJ:1.765501,(Euglena_gracilis_NrdJ:0.624376,(Dictyostelium_discoideum_AX4_NrdJ:0.599301,(Phytophthora_sojae_NrdJ:0.052165,Phytophthora_ramorum_NrdJ:0.031684):0.506465)0.998:0.232508):0.911888)0.997:1.038506)0.995:0.951142)0.999:0.32563):0.085814):0.3857997,(Trichodesmium_erythraeum_IMS101_NrdJ:0.188558,(Microcoleus_chthonoplastes_PCC_7420_NrdJ:0.194306,((Nostoc_sp._PCC_7120_NrdJ:0.138031,(Nostoc_punctiforme_PCC_73102_NrdJ:0.077321,Nodularia_spumigena_CCY9414_NrdJ:0.118787)0.938:0.054045)0.996:0.114225,((Synechococcus_sp._JA-2-3Ba_2-13__NrdJ:1.0)1.000:0.068455,Synechococcus_sp._JA-3-3Ab_NrdJ:0.105311)0.918:0.200931,(Synechococcus_sp._PCC_7335_NrdJ:0.267729,(Thermosynechococcus_elongatus_BP-1_NrdJ:0.263285,(Synechococcus_elongatus_PCC_6301_NrdJ:0.191767,(Cyanophage_P60_NrdJab:0.936917,(((Prochlorococcus_marinus_subsp._marinus_str._CCMP1375_NrdJ:0.085705,Prochlorococcus_marinus_str._MIT_9211_NrdJ:0.11832):0.038291,(Prochlorococcus_marinus_str._NATL1A_NrdJ:0.131922,(Prochlorococcus_marinus_str._MIT_9515_NrdJ:0.051768,Prochlorococcus_marinus_str._MIT_9215_NrdJ:0.030307)1.000:0.289486)0.956:0.086137):0.023951,(Prochlorococcus_marinus_str._MIT_9313_NrdJ:0.077399,((Synechococcus_sp._RS9916_NrdJ:0.062106,Synechococcus_sp._BL107_NrdJ:0.082497):0.011119,(Synechococcus_sp._WH_8102_NrdJ:0.074583,((Paulinella_chromatophora_NrdJ:0.281968,(Synechococcus_sp._WH_5701_NrdJ:0.122307,Synechococcus_sp._RCC307_NrdJ:0.083183):0.027169)0.968:0.061133,(Synechococcus_sp._WH_7805_NrdJ:0.064143,Synechococcus_sp._CC9311_NrdJ:0.124406):0.008537)0.894:0.023989):0.021493)0.940:0.0399)0.955:0.058686)0.988:0.160144):0.045003)0.970:0.07861):0.056417)0.819:0.098747):0.066904)0.891:0.039718)1.000:0.201394);
}
{GRAPHVIEW
nnodes=113 nedges=112
nodes
1: nh=2 nw=2 fg=0 0 0 bg=0 0 0 w=1 sh=0 x=0.0 y=20.679474 fx=1 lc=0 0 0 lk=null ft='Dialog-PLAIN-10' lx=0 ly=0 ll=3 lv=1;
2: x=0.3857997 y=6.741211 ll=7;
3: x=2.7659817 y=1.75 lb='1.000';
4: fg=0 0 255 bg=0 0 255 x=3.4140508 y=1.0 lc=0 0 255 ft='Dialog-BOLD-12' lb='Parachlamydia_sp._UWE25_NrdJ';
5: fg=0 0 0 bg=0 0 0 x=3.0750368 y=2.5 lc=0 0 0 ft='Dialog-PLAIN-10';
6: x=3.6659098 y=2.0 ft='Dialog-BOLDITALIC-12' lb='Roseophage_SIO1_NrdJ';
7: fg=153 153 0 bg=153 153 0 x=3.4609137 y=3.0 lc=153 153 0 ft='Dialog-BOLD-12' lb='Azorhizobium_caulinodans_ORS_571_NrdJ1';
8: fg=0 0 0 bg=0 0 0 x=0.4716137 y=11.732422 lc=0 0 0 ft='Dialog-PLAIN-10';
9: x=0.8549117 y=5.3125 lb='0.958';
10: x=2.3542566 y=4.0 ft='Dialog-BOLDITALIC-12' lb='Thermus_phage_P23-45_NrdJ';
11: x=1.2841107 y=6.625 ft='Dialog-PLAIN-10' lb='0.976';
12: x=1.6690187 y=5.5 lb='0.988';
13: fg=153 0 153 bg=153 0 153 x=2.4352138 y=5.0 lc=153 0 153 ft='Dialog-BOLD-12' lb='Clostridium_beijerinckii_NCIMB_8052_NrdJ';
14: x=2.1766486 y=6.0 lb='Clostridium_difficile_QCD-76w55_NrdJ';
15: fg=0 0 0 bg=0 0 0 x=1.6145498 y=7.75 lc=0 0 0 ft='Dialog-PLAIN-10' lb='0.932';
16: fg=153 0 153 bg=153 0 153 x=2.7116287 y=7.0 lc=153 0 153 ft='Dialog-BOLD-12' lb='Brevibacillus_brevis_NrdJ';
17: fg=0 0 0 bg=0 0 0 x=2.1611886 y=8.5 lc=0 0 0 ft='Dialog-PLAIN-10' lb='0.999';
18: fg=153 0 153 bg=153 0 153 x=2.2813618 y=8.0 lc=153 0 153 ft='Dialog-BOLD-12' lb='Alkaliphilus_metalliredigenes_QYMF_NrdJ';
19: x=2.3423288 y=9.0 lb='Clostridium_sp._OhILAs_NrdJ';
20: fg=0 0 0 bg=0 0 0 x=0.7972437 y=18.152344 lc=0 0 0 ft='Dialog-PLAIN-10' lb='0.999';
21: x=1.8095587 y=11.625 lb='0.996';
22: x=2.5224566 y=10.5 lb='0.966';
23: x=5.700505 y=10.0 ft='Dialog-BOLDITALIC-12' lb='Bacteriophage_RM_378_NrdJ';
24: fg=255 0 0 bg=255 0 0 x=4.0337677 y=11.0 lc=255 0 0 ft='Dialog-BOLD-12' lb='Monosiga_brevicollis_MX1_NrdJ';
25: fg=0 0 0 bg=0 0 0 x=2.3400447 y=12.75 lc=0 0 0 ft='Dialog-PLAIN-10' lb='0.956';
26: x=3.8043027 y=12.0 ft='Dialog-BOLDITALIC-12' lb='Acanthocystis_turfacea_Chlorella_virus_1_NrdJ';
27: x=3.6618948 y=13.5 ft='Dialog-PLAIN-10' lb='1.000';
28: fg=0 255 255 bg=0 255 255 x=3.8930638 y=13.0 lc=0 255 255 ft='Dialog-BOLD-12' lb='Herpetosiphon_aurantiacus_ATCC_23779_NrdJ';
29: x=3.8520248 y=14.0 lb='Roseiflexus_sp._RS-1_NrdJ';
30: fg=0 0 0 bg=0 0 0 x=1.7483857 y=24.679688 lc=0 0 0 ft='Dialog-PLAIN-10' lb='0.995';
31: x=2.3188658 y=20.421875;
32: x=3.4938397 y=16.90625 lb='1.000';
33: x=3.6162288 y=15.5 lb='0.954';
34: fg=153 0 153 bg=153 0 153 x=3.6761997 y=15.0 lc=153 0 153 ft='Dialog-BOLD-12' lb='Lactobacillus_casei_ATCC_334_NrdJ';
35: x=3.6436758 y=16.0 lb='Lactobacillus_rhamnosus_HN001_NrdJ';
36: fg=0 0 0 bg=0 0 0 x=3.5498106 y=18.3125 lc=0 0 0 ft='Dialog-PLAIN-10';
37: fg=153 0 153 bg=153 0 153 x=3.8183827 y=17.0 lc=153 0 153 ft='Dialog-BOLD-12' lb='Lactobacillus_brevis_ATCC_367_NrdJ';
38: fg=0 0 0 bg=0 0 0 x=3.6764657 y=19.625 lc=0 0 0 ft='Dialog-PLAIN-10' lb='0.980';
39: x=3.7303987 y=18.5 lb='0.966';
40: fg=153 0 153 bg=153 0 153 x=3.7878237 y=18.0 lc=153 0 153 ft='Dialog-BOLD-12' lb='Lactobacillus_acidophilus_NCFM_NrdJ';
41: x=3.7873838 y=19.0 lb='Lactobacillus_helveticus_DPC_4571_NrdJ';
42: fg=0 0 0 bg=0 0 0 x=3.7205667 y=20.75 lc=0 0 0 ft='Dialog-PLAIN-10' lb='0.875';
43: fg=153 0 153 bg=153 0 153 x=3.8092577 y=20.0 lc=153 0 153 ft='Dialog-BOLD-12' lb='Lactobacillus_gasseri_JV-V03_NrdJ';
44: fg=0 0 0 bg=0 0 0 x=3.7916818 y=21.5 lc=0 0 0 ft='Dialog-PLAIN-10' lb='0.857';
45: fg=153 0 153 bg=153 0 153 x=4.020744 y=21.0 lc=153 0 153 ft='Dialog-BOLD-12' lb='Lactobacillus_leichmannii_NrdJ';
46: x=4.0312138 y=22.0 lb='Lactobacillus_reuteri_CF48-3A_NrdJ';
47: fg=0 0 0 bg=0 0 0 x=5.088811 y=23.9375 lc=0 0 0 ft='Dialog-PLAIN-10' lb='1.000';
48: x=5.2144637 y=23.0 ft='Dialog-BOLDITALIC-12' lb='Mycobacterium_phage_L5_NrdJ';
49: x=5.115955 y=24.875 ft='Dialog-ITALIC-10';
50: x=5.168902 y=24.0 ft='Dialog-BOLDITALIC-12' lb='Mycobacteriophage_Che12_NrdJ';
51: x=5.1981325 y=25.75 ft='Dialog-PLAIN-10' lb='0.931';
52: x=5.4559007 y=25.0 ft='Dialog-BOLDITALIC-12' lb='Mycobacterium_phage_Pukovnik_NrdJ';
53: x=5.3105288 y=26.5 ft='Dialog-PLAIN-10' lb='0.943';
54: x=5.6667037 y=26.0 ft='Dialog-BOLDITALIC-12' lb='Mycobacteriophage_Bxz2_NrdJ';
55: x=5.4416637 y=27.0 lb='Mycobacteriophage_D29_NrdJ';
56: x=2.7868917 y=28.9375 ft='Dialog-PLAIN-10' lb='0.997';
57: fg=0 0 153 bg=0 0 153 x=4.5523925 y=28.0 lc=0 0 153 ft='Dialog-BOLD-12' lb='Nitratiruptor_sp._SB155-2_NrdJ';
58: fg=0 0 0 bg=0 0 0 x=3.6987796 y=29.875 lc=0 0 0 ft='Dialog-PLAIN-10';
59: fg=0 153 153 bg=0 153 153 x=4.323156 y=29.0 lc=0 153 153 ft='Dialog-BOLD-12' lb='Euglena_gracilis_NrdJ';
60: fg=0 0 0 bg=0 0 0 x=3.9312878 y=30.75 lc=0 0 0 ft='Dialog-PLAIN-10' lb='0.998';
61: fg=255 153 153 bg=255 153 153 x=4.5305886 y=30.0 lc=255 153 153 ft='Dialog-BOLD-12' lb='Dictyostelium_discoideum_AX4_NrdJ';
62: fg=0 0 0 bg=0 0 0 x=4.4377527 y=31.5 lc=0 0 0 ft='Dialog-PLAIN-10';
63: fg=0 153 0 bg=0 153 0 x=4.4899178 y=31.0 lc=0 153 0 ft='Dialog-BOLD-12' lb='Phytophthora_sojae_NrdJ';
64: x=4.4694366 y=32.0 lb='Phytophthora_ramorum_NrdJ';
65: fg=0 255 51 bg=0 0 0 x=0.201394 y=34.617737 lc=0 0 0 ft='Dialog-PLAIN-10' lb='1.000';
66: bg=0 255 0 x=0.389952 y=33.0 lc=0 255 0 ft='Dialog-BOLD-12' lb='Trichodesmium_erythraeum_IMS101_NrdJ';
67: bg=0 0 0 x=0.241112 y=36.235474 lc=0 0 0 ft='Dialog-PLAIN-10' lb='0.891';
68: bg=0 255 0 x=0.435418 y=34.0 lc=0 255 0 ft='Dialog-BOLD-12' lb='Microcoleus_chthonoplastes_PCC_7420_NrdJ';
69: bg=0 0 0 x=0.308016 y=38.470947 lc=0 0 0 ft='Dialog-PLAIN-10';
70: x=0.422241 y=35.75 lb='0.996';
71: bg=0 255 0 x=0.560272 y=35.0 lc=0 255 0 ft='Dialog-BOLD-12' lb='Nostoc_sp._PCC_7120_NrdJ';
72: bg=0 0 0 x=0.476286 y=36.5 lc=0 0 0 ft='Dialog-PLAIN-10' lb='0.938';
73: bg=0 255 0 x=0.553607 y=36.0 lc=0 255 0 ft='Dialog-BOLD-12' lb='Nostoc_punctiforme_PCC_73102_NrdJ';
74: x=0.595073 y=37.0 lb='Nodularia_spumigena_CCY9414_NrdJ';
75: bg=0 0 0 x=0.508947 y=38.5 lc=0 0 0 ft='Dialog-PLAIN-10' lb='0.918';
76: x=0.577402 y=38.0 lb='1.000';
77: bg=0 255 0 x=1.577402 y=38.0 lc=0 255 0 ft='Dialog-BOLD-12' lb='Synechococcus_sp._JA-2-3Ba(2-13)_NrdJ';
78: x=0.614258 y=39.0 lb='Synechococcus_sp._JA-3-3Ab_NrdJ';
79: bg=0 0 0 x=0.406763 y=41.191895 lc=0 0 0 ft='Dialog-PLAIN-10' lb='0.819';
80: bg=0 255 0 x=0.674492 y=40.0 lc=0 255 0 ft='Dialog-BOLD-12' lb='Synechococcus_sp._PCC_7335_NrdJ';
81: bg=0 0 0 x=0.46318 y=42.38379 lc=0 0 0 ft='Dialog-PLAIN-10';
82: bg=0 255 0 x=0.726465 y=41.0 lc=0 255 0 ft='Dialog-BOLD-12' lb='Thermosynechococcus_elongatus_BP-1_NrdJ';
83: bg=0 0 0 x=0.54179 y=43.76758 lc=0 0 0 ft='Dialog-PLAIN-10' lb='0.970';
84: bg=0 255 0 x=0.733557 y=42.0 lc=0 255 0 ft='Dialog-BOLD-12' lb='Synechococcus_elongatus_PCC_6301_NrdJ';
85: bg=0 0 0 x=0.586793 y=45.535156 lc=0 0 0 ft='Dialog-PLAIN-10';
86: x=1.52371 y=43.0 ft='Dialog-BOLDITALIC-12' lb='Cyanophage_P60_NrdJab';
87: x=0.746937 y=48.070312 ft='Dialog-PLAIN-10' lb='0.988';
88: x=0.770888 y=45.625;
89: x=0.809179 y=44.5;
90: bg=0 255 0 x=0.894884 y=44.0 lc=0 255 0 ft='Dialog-BOLD-12' lb='Prochlorococcus_marinus_subsp._marinus_str._CCMP1375_NrdJ';
91: x=0.927499 y=45.0 lb='Prochlorococcus_marinus_str._MIT_9211_NrdJ';
92: bg=0 0 0 x=0.857025 y=46.75 lc=0 0 0 ft='Dialog-PLAIN-10' lb='0.956';
93: bg=0 255 0 x=0.988947 y=46.0 lc=0 255 0 ft='Dialog-BOLD-12' lb='Prochlorococcus_marinus_str._NATL1A_NrdJ';
94: bg=0 0 0 x=1.146511 y=47.5 lc=0 0 0 ft='Dialog-PLAIN-10' lb='1.000';
95: bg=0 255 0 x=1.198279 y=47.0 lc=0 255 0 ft='Dialog-BOLD-12' lb='Prochlorococcus_marinus_str._MIT_9515_NrdJ';
96: x=1.176818 y=48.0 lb='Prochlorococcus_marinus_str._MIT_9215_NrdJ';
97: bg=0 0 0 x=0.805623 y=50.515625 lc=0 0 0 ft='Dialog-PLAIN-10' lb='0.955';
98: bg=0 255 0 x=0.883022 y=49.0 lc=0 255 0 ft='Dialog-BOLD-12' lb='Prochlorococcus_marinus_str._MIT_9313_NrdJ';
99: bg=0 0 0 x=0.845523 y=52.03125 lc=0 0 0 ft='Dialog-PLAIN-10' lb='0.940';
100: x=0.856642 y=50.5;
101: bg=0 255 0 x=0.918748 y=50.0 lc=0 255 0 ft='Dialog-BOLD-12' lb='Synechococcus_sp._RS9916_NrdJ';
102: x=0.939139 y=51.0 lb='Synechococcus_sp._BL107_NrdJ';
103: bg=0 0 0 x=0.867016 y=53.5625 lc=0 0 0 ft='Dialog-PLAIN-10';
104: bg=0 255 0 x=0.941599 y=52.0 lc=0 255 0 ft='Dialog-BOLD-12' lb='Synechococcus_sp._WH_8102_NrdJ';
105: bg=0 0 0 x=0.891005 y=55.125 lc=0 0 0 ft='Dialog-PLAIN-10' lb='0.894';
106: x=0.952138 y=53.75 lb='0.968';
107: bg=0 255 0 x=1.234106 y=53.0 lc=0 255 0 ft='Dialog-BOLD-12' lb='Paulinella_chromatophora_NrdJ';
108: bg=0 0 0 x=0.979307 y=54.5 lc=0 0 0 ft='Dialog-PLAIN-10';
109: bg=0 255 0 x=1.101614 y=54.0 lc=0 255 0 ft='Dialog-BOLD-12' lb='Synechococcus_sp._WH_5701_NrdJ';
110: x=1.06249 y=55.0 lb='Synechococcus_sp._RCC307_NrdJ';
111: bg=0 0 0 x=0.899542 y=56.5 lc=0 0 0 ft='Dialog-PLAIN-10';
112: bg=0 255 0 x=0.963685 y=56.0 lc=0 255 0 ft='Dialog-BOLD-12' lb='Synechococcus_sp._WH_7805_NrdJ';
113: x=1.023948 y=57.0 lb='Synechococcus_sp._CC9311_NrdJ';
edges
3: fg=0 0 255 w=2 sh=1 ip= < 2.7659817 1.0> dr=1 lc=0 0 0 lk=null lx=0 ly=0 ll=11 lv=0;
5: fg=0 0 0 ip= < 3.0750368 2.0>;
6: fg=153 153 0 ip= < 3.0750368 3.0>;
4: fg=0 0 0 ip= < 2.7659817 2.5>;
2: ip= < 0.3857997 1.75> lb='1.000';
9: ip= < 0.8549117 4.0>;
12: fg=153 0 153 ip= < 1.6690187 5.0>;
13: ip= < 1.6690187 6.0>;
11: ip= < 1.2841107 5.5> lb='0.988';
15: ip= < 1.6145498 7.0>;
17: ip= < 2.1611886 8.0>;
18: ip= < 2.1611886 9.0>;
16: ip= < 1.6145498 8.5> lb='0.999';
14: ip= < 1.2841107 7.75> lb='0.932';
10: ip= < 0.8549117 6.625> lb='0.976';
8: fg=0 0 0 ip= < 0.4716137 5.3125> lb='0.958';
22: ip= < 2.5224566 10.0>;
23: fg=255 0 0 ip= < 2.5224566 11.0>;
21: fg=0 0 0 ip= < 1.8095587 10.5> lb='0.966';
25: ip= < 2.3400447 12.0>;
27: fg=0 255 255 ip= < 3.6618948 13.0>;
28: ip= < 3.6618948 14.0>;
26: ip= < 2.3400447 13.5> lb='1.000';
24: fg=0 0 0 ip= < 1.8095587 12.75> lb='0.956';
20: ip= < 0.7972437 11.625> lb='0.996';
33: fg=153 0 153 ip= < 3.6162288 15.0>;
34: ip= < 3.6162288 16.0>;
32: ip= < 3.4938397 15.5> lb='0.954';
36: ip= < 3.5498106 17.0>;
39: ip= < 3.7303987 18.0>;
40: ip= < 3.7303987 19.0>;
38: ip= < 3.6764657 18.5> lb='0.966';
42: ip= < 3.7205667 20.0>;
44: ip= < 3.7916818 21.0>;
45: ip= < 3.7916818 22.0>;
43: ip= < 3.7205667 21.5> lb='0.857';
41: ip= < 3.6764657 20.75> lb='0.875';
37: ip= < 3.5498106 19.625> lb='0.980';
35: ip= < 3.4938397 18.3125>;
31: ip= < 2.3188658 16.90625> lb='1.000';
47: fg=0 0 0 ip= < 5.088811 23.0>;
49: ip= < 5.115955 24.0>;
51: ip= < 5.1981325 25.0>;
53: ip= < 5.3105288 26.0>;
54: ip= < 5.3105288 27.0>;
52: ip= < 5.1981325 26.5> lb='0.943';
50: ip= < 5.115955 25.75> lb='0.931';
48: ip= < 5.088811 24.875>;
46: ip= < 2.3188658 23.9375> lb='1.000';
30: ip= < 1.7483857 20.421875>;
56: fg=0 0 153 ip= < 2.7868917 28.0>;
58: fg=0 153 153 ip= < 3.6987796 29.0>;
60: fg=255 153 153 ip= < 3.9312878 30.0>;
62: fg=0 153 0 ip= < 4.4377527 31.0>;
63: ip= < 4.4377527 32.0>;
61: ip= < 3.9312878 31.5>;
59: fg=0 0 0 ip= < 3.6987796 30.75> lb='0.998';
57: ip= < 2.7868917 29.875>;
55: ip= < 1.7483857 28.9375> lb='0.997';
29: ip= < 0.7972437 24.679688> lb='0.995';
19: ip= < 0.4716137 18.152344> lb='0.999';
7: ip= < 0.3857997 11.732422>;
1: ip= < 0.0 6.741211>;
65: fg=0 255 51 ip= < 0.201394 33.0>;
67: ip= < 0.241112 34.0>;
70: ip= < 0.422241 35.0>;
72: ip= < 0.476286 36.0>;
73: ip= < 0.476286 37.0>;
71: ip= < 0.422241 36.5> lb='0.938';
69: ip= < 0.308016 35.75> lb='0.996';
76: ip= < 0.577402 38.0>;
75: ip= < 0.508947 38.0> lb='1.000';
77: ip= < 0.508947 39.0>;
74: ip= < 0.308016 38.5> lb='0.918';
79: ip= < 0.406763 40.0>;
81: ip= < 0.46318 41.0>;
83: ip= < 0.54179 42.0>;
85: fg=0 0 0 ip= < 0.586793 43.0>;
89: fg=0 255 51 ip= < 0.809179 44.0>;
90: ip= < 0.809179 45.0>;
88: ip= < 0.770888 44.5>;
92: ip= < 0.857025 46.0>;
94: ip= < 1.146511 47.0>;
95: ip= < 1.146511 48.0>;
93: ip= < 0.857025 47.5> lb='1.000';
91: ip= < 0.770888 46.75> lb='0.956';
87: ip= < 0.746937 45.625>;
97: ip= < 0.805623 49.0>;
100: ip= < 0.856642 50.0>;
101: ip= < 0.856642 51.0>;
99: ip= < 0.845523 50.5>;
103: ip= < 0.867016 52.0>;
106: ip= < 0.952138 53.0>;
108: ip= < 0.979307 54.0>;
109: ip= < 0.979307 55.0>;
107: ip= < 0.952138 54.5>;
105: ip= < 0.891005 53.75> lb='0.968';
111: ip= < 0.899542 56.0>;
112: ip= < 0.899542 57.0>;
110: ip= < 0.891005 56.5>;
104: ip= < 0.867016 55.125> lb='0.894';
102: ip= < 0.845523 53.5625>;
98: ip= < 0.805623 52.03125> lb='0.940';
96: ip= < 0.746937 50.515625> lb='0.955';
86: ip= < 0.586793 48.070312> lb='0.988';
84: ip= < 0.54179 45.535156>;
82: ip= < 0.46318 43.76758> lb='0.970';
80: ip= < 0.406763 42.38379>;
78: ip= < 0.308016 41.191895> lb='0.819';
68: ip= < 0.241112 38.470947>;
66: ip= < 0.201394 36.235474> lb='0.891';
64: ip= < 0.0 34.617737> lb='1.000';
}
{DENDRO
root=1
drawer=RectangularPhylogram
toscale=true
radiallabels=false
collapsed=0
trans=angle:0.0 scaleX:169.80952 scaleY:20.0 flipH:0 flipV:0 leftMargin:583 rightMargin:583 topMargin:448 bottomMargin:448;
}
