# Supplementary material for: Ribonucleotide reduction - horizontal transfer of a required function spans all three domains
Source: BMC Evol Biol. 2010 Dec 10;10:383. doi: 10.1186/1471-2148-10-383 (PMC3019208; doi:10.1186/1471-2148-10-383)
Supplement: Additional file 1 — All PhyML trees in Dendroscope format. This file is a gzipped tar archive containing all maximum likelihood trees presented here plus three additional trees from the class I radical-generating subunit (NrdB/F), in Dendroscope format. Individual files can be opened and read using dendroscope [76], which is available for download from: http://www.dendroscope.org/. Files have long informative names in which individual parts are separated by periods. First comes the name of the protein, second the name of the sequence selection, third the name of the alignment program (probcons in all cases), fourth the name of the site selection (wa00 in all cases) and fifth the PhyML parameters. See additional file 2 for descriptions of trees. [file 1471-2148-10-383-S1.GZ › NrdJ.dimer_half_full00.wa00.UL3MIXGAMMA4SPR.fullnames.cdendro]

#DENDROSCOPE
{TREE 'Tree1'
((((Blautia_hansenii_DSM_20583_NrdJ2:0.28341,(Acidaminococcus_sp._D21_NrdJ:0.215092,(Blautia_hansenii_DSM_20583_NrdJ1:0.085285,Bryantella_formatexigens_DSM_14469_NrdJ:0.126743)0.953:0.098238):0.060835)0.982:0.195624,(Clostridium_difficile_QCD-32g58_NrdJ:0.297859,Fusobacterium_mortiferum_ATCC_9817_NrdJ:0.463225):0.044496)1.000:0.592313,(Desulfovibrio_salexigens_DSM_2638_NrdJ:1.070168,(Alistipes_putredinis_DSM_17216_NrdJ:0.195356,(Porphyromonas_uenonis_60-3_NrdJ:0.069998,(Porphyromonas_gingivalis_ATCC_33277_NrdJ:0.021061,(Parabacteroides_johnsonii_DSM_18315_NrdJ:0.05708,(Candidatus_Azobacteroides_pseudotrichonymphae_genomovar._CFP2_NrdJ:0.222424,(Bacteroides_coprocola_DSM_17136_NrdJ:0.053457,(Bacteroides_intestinalis_DSM_17393_NrdJ:0.025059,(Bacteroides_fragilis_YCH46_NrdJ:0.014323,(Leeuwenhoekiella_blandensis_MED217_NrdJ:0.086919,Dyadobacter_fermentans_DSM_18053_NrdJ:0.073503)1.000:0.131358):0.017373):0.006842):0.022654)0.827:0.021493):0.068746)0.984:0.052394)0.849:0.083788)0.875:0.976859)1.000:0.365849):0.21107389,(((Rhodospirillum_rubrum_ATCC_11170_NrdJ1:0.52381,((Roseophage_EE36P1_NrdJ:0.517952,((Rhodospirillum_centenum_SW_NrdJ1:0.208078,(Magnetospirillum_magnetotacticum_MS-1_NrdJ1:0.155427,((Roseovarius_sp._217_NrdJ2:0.031835,(Paracoccus_denitrificans_PD1222_NrdJ1:0.067519,(((Silicibacter_pomeroyi_DSS-3_NrdJ1:0.04812,Roseobacter_sp._MED193_NrdJ2:0.057535):0.029552,(Roseobacter_litoralis_Och_149_NrdJ1:0.033882,(Sulfitobacter_sp._NAS-14.1_NrdJ1:0.056385,(Loktanella_vestfoldensis_SKA53_NrdJ1:0.02001,Octadecabacter_antarcticus_238_NrdJ2:0.162261)0.913:0.04331):0.01235):0.010424)0.882:0.028037,(Rhodobacterales_bacterium_HTCC2654_NrdJ2:0.057784,(Oceanicola_batsensis_HTCC2597_NrdJ1:0.036294,(Jannaschia_sp._CCS1_NrdJ1:0.103449,Oceanicola_granulosus_HTCC2516_NrdJ1:0.096047)0.934:0.041512)0.861:0.017675)0.846:0.018101)0.839:0.022283):0.048929)0.993:0.135506,(Parvibaculum_lavamentivorans_DS-1_NrdJ1:0.234441,alpha_proteobacterium_BAL199_NrdJ1:0.168773):0.024731):0.042032):0.027442):0.022687,(Acidiphilium_cryptum_JF-5_NrdJ:0.238758,(Hyphomonas_neptunium_ATCC_15444_NrdJ:0.159106,Brevundimonas_sp._BAL3_NrdJ:0.067624)1.000:0.272247):0.017177)0.974:0.155492)0.896:0.125945,((Thioalkalivibrio_sp._HL-EbGR7_NrdJ:0.289933,((Congregibacter_litoralis_KT71_NrdJab:0.216528,((Marinobacter_aquaeolei_VT8_NrdJab:0.10106,Hahella_chejuensis_KCTC_2396_NrdJab:0.034253)0.996:0.100112,((Aeromonas_salmonicida_subsp._salmonicida_A449_NrdJab:0.15785,Mariprofundus_ferrooxydans_PV-1_NrdJab:0.104606):0.024352,(((Alkalilimnicola_ehrlichei_MLHE-1_NrdJab:0.066085,Halorhodospira_halophila_SL1_NrdJab:0.117468):0.036577,(gamma_proteobacterium_HTCC2207_NrdJab:0.127627,(Magnetococcus_sp._MC-1_NrdJab:0.174234,(Methylobacillus_flagellatus_KT_NrdJab:0.044663,(Methylophilales_bacterium_HTCC2181_NrdJab:0.067801,Betaproteobacteria_NrdJab:0.071124)0.870:0.031219)0.940:0.054382):0.036881)0.940:0.066473)0.811:0.019179,(Reinekea_sp._MED297_NrdJab:0.092304,(Pseudomonas_aeruginosa_PAO1_NrdJab:0.023364,Azotobacter_vinelandii_AvOP_NrdJab:0.162656)0.988:0.069848)0.866:0.021451)0.851:0.024853):0.017404)0.977:0.109951)0.952:0.109093,(Thioalkalivibrio_sp._K90mix_NrdJ1ab:0.386254,Thioalkalivibrio_sp._K90mix_NrdJ2ab:0.200356)0.981:0.188605)0.893:0.112273)1.000:0.594263,(Bacteriophage_phi_JL001_NrdJ:1.093141,((Methylococcus_capsulatus_str._Bath_NrdJ:0.292899,((Ralstonia_eutropha_JMP134_NrdJ:0.114562,Burkholderia_cepacia_R1808_NrdJ1:0.181338)0.979:0.088456,(((Rhodoferax_ferrireducens_DSM_15236_NrdJ2:0.118818,Leptothrix_cholodnii_SP-6_NrdJ:0.090725)0.990:0.114997,(Dechloromonas_aromatica_RCB_NrdJ:0.076228,(Azoarcus_sp._EbN1_NrdJ:0.053145,Thauera_sp._MZ1T_NrdJ:0.024446)0.996:0.113071)0.921:0.051127)0.916:0.053874,(Oxalobacter_formigenes_HOxBLS_NrdJ:0.339775,(Chromobacterium_violaceum_ATCC_12472_NrdJ:0.062378,Laribacter_hongkongensis_HLHK9_NrdJ:0.060219)0.978:0.157823)0.956:0.077324)0.891:0.025561):0.018623):0.014725,((Burkholderia_ambifaria_MC40-6_NrdJ:0.074824,Burkholderia_dolosa_AUO158_NrdJ:0.180763)1.000:1.04556,((Burkholderia_fungorum_LB400_NrdJ:0.05621,Burkholderia_pseudomallei_7894_NrdJ:0.101216)1.000:0.208191,((Methylibium_petroleiphilum_PM1_NrdJ:0.179604,Polaromonas_sp._JS666_NrdJ1:0.252407)0.943:0.087104,(Comamonas_testosteroni_KF-1_NrdJ:0.220098,(Acidovorax_sp._JS42_NrdJ:0.070804,(Polaromonas_sp._JS666_NrdJ2:0.078144,Verminephrobacter_eiseniae_EF01-2_NrdJ:0.166748)0.880:0.033625)0.985:0.105291):0.013469)0.917:0.102119):0.029286)0.841:0.136903)0.988:0.289608)0.882:0.138264)0.859:0.090221)0.923:0.125551)1.000:0.426583,((Thermus_thermophilus_HB27_NrdJ:0.078585,((Deinococcus_radiodurans_R1_NrdJ:0.078124,Deinococcus_geothermalis_DSM_11300_NrdJ:0.026979)0.985:0.09512,(Meiothermus_ruber_DSM_1279_NrdJ:0.049,Meiothermus_silvanus_DSM_9946_NrdJ:0.061786)0.912:0.047217):0.079526)1.000:0.834634,(Trichomonas_vaginalis_G3_NrdJ:1.235549,((Candidatus_Desulforudis_audaxviator_MP104C_NrdJ:1.029242,((((Aeropyrum_pernix_K1_NrdJ:0.328712,Hyperthermus_butylicus_DSM_5456_NrdJ:0.124589)1.000:0.831095,(Caldivirga_maquilingensis_IC-167_NrdJ:0.478955,(Pyrobaculum_calidifontis_JCM_11548_NrdJ:0.096073,(Pyrobaculum_aerophilum_str._IM2_NrdJ:0.057224,Pyrobaculum_islandicum_DSM_4184_NrdJ:0.048205)0.974:0.15493)1.000:0.536939)0.952:0.219549)0.918:0.163056,((uncultured_crenarchaeote_NrdJ:0.15062,(Cenarchaeum_symbiosum_NrdJ:0.042925,uncultured_marine_crenarchaeote_HF4000_ANIW137N13_NrdJ:0.075795)0.981:0.121579)0.998:0.335865,(Korarchaeum_cryptofilum_OPF8_NrdJ:0.529391,((Pyrococcus_abyssi_GE5_NrdJ:0.088707,Thermococcus_kodakaraensis_KOD1_NrdJ:0.019304)1.000:0.423599,(Persephonella_marina_EX-H1_NrdJ:0.136527,Sulfurihydrogenibium_azorense_Az-Fu1_NrdJ:0.218795)1.000:0.634736)0.862:0.084378):0.080725)0.968:0.168768)0.945:0.140313,((Archaeoglobus_fulgidus_DSM_4304_NrdJ:0.236459,(Methanocorpusculum_labreanum_Z_NrdJ:0.236405,Candidatus_Methanoregula_boonei_6A8_NrdJ:0.221019)1.000:0.491533)0.911:0.104805,((Thermoplasma_acidophilum_NrdJ:0.291995,(Aciduliprofundum_boonei_T469_NrdJ2:0.298073,(Sulfolobus_solfataricus_P2_NrdJ:0.088423,Metallosphaera_sedula_DSM_5348_NrdJ:0.113271)1.000:0.569605):0.036972)0.959:0.105141,((Methanothermobacter_thermautotrophicus_str._Delta_H_NrdJ:0.506734,((Mycobacterium_vanbaalenii_PYR-1_NrdJ:0.126705,(Mycobacterium_sp._KMS_NrdJ:0.27939,Mycobacterium_tuberculosis_94_M4241A_NrdJ:0.111223):0.070897)1.000:0.651936,(Methanosaeta_thermophila_PT_NrdJ:0.263377,uncultured_archaeon_GZfos9C4_NrdJ:0.266644):0.050971):0.034889)0.846:0.058577,((Dehalococcoides_ethenogenes_195_NrdJ2:0.216186,Dehalococcoides_sp._BAV1_NrdJ3:0.447638)0.990:0.221965,((Carboxydothermus_hydrogenoformans_Z-2901_NrdJ:0.306092,(((Anaeromyxobacter_sp._Fw109-5_NrdJ1:0.058904,Anaeromyxobacter_dehalogenans_2CP-1_NrdJ1:0.110101)1.000:0.510653,((Chloroflexus_aurantiacus_J-10-fl_NrdJ:0.148038,Gemmatimonas_aurantiaca_T-27_NrdJ:0.355144)0.988:0.170799,((Halovirus_HF2_NrdJ:0.353972,((Halobacterium_sp._NRC-1_NrdJ:0.068142,Haloquadratum_walsbyi_DSM_16790_NrdJ:0.06444)0.919:0.089629,(Halophage_AAJ-2005_NrdJ:0.311515,Natronomonas_pharaonis_DSM_2160_NrdJ:0.03151):0.074678)1.000:0.515737)1.000:0.525746,(Desulfotalea_psychrophila_LSv54_NrdJ:0.673567,Leptospirillum_sp._Group_II_UBA_NrdJ:0.321329):0.044945)0.875:0.052923)0.936:0.076097):0.038308,(Rubrobacter_xylanophilus_DSM_9941_NrdJ:0.266475,Symbiobacterium_thermophilum_IAM_14863_NrdJ:0.365045):0.06231)0.852:0.042322):0.024935,((Thermoanaerobacter_ethanolicus_X514_NrdJ:0.181413,(Halothermothrix_orenii_H_168_NrdJ:0.278883,Dictyoglomus_thermophilum_H-6-12_NrdJ:0.268404):0.058517)0.904:0.050516,(Natranaerobius_thermophilus_JW/NM-WN-LF_NrdJ:0.218395,((Thermodesulfovibrio_yellowstonii_DSM_11347_NrdJ1:0.255022,((uncultured_Termite_group_1_bacterium_phylotype_Rs-D17_NrdJ:0.250875,Denitrovibrio_acetiphilus_DSM_12809_NrdJ:0.328149)0.930:0.093497,((Desulfuromonas_acetoxidans_DSM_684_NrdJ:0.2201,(Geobacter_sulfurreducens_PCA_NrdJ:0.084886,Geobacter_lovleyi_SZ_NrdJ:0.12437)0.957:0.082155):0.052513,(delta_proteobacterium_MLMS-1_NrdJ:0.398484,(Syntrophobacter_fumaroxidans_MPOB_NrdJ:0.24785,Desulfatibacillum_alkenivorans_AK-01_NrdJ:0.268):0.080109):0.074594)0.837:0.038624):0.033316)0.827:0.035562,((Clostridium_cellulolyticum_H10_NrdJ:0.271396,(Anaerotruncus_colihominis_DSM_17241_NrdJ:0.175802,(Bacteroides_capillosus_ATCC_29799_NrdJ:0.111316,Clostridium_leptum_DSM_753_NrdJ:0.22224):0.049978):0.050625)0.967:0.141898,(((Desulfovibrio_vulgaris_subsp._vulgaris_str._Hildenborough_NrdJ:0.071548,Desulfovibrio_piger_ATCC_29098_NrdJ:0.19057)0.919:0.052381,(Desulfohalobium_retbaense_DSM_5692_NrdJ:0.152243,Desulfomicrobium_baculatum_DSM_4028_NrdJ:0.094826):0.026462)1.000:0.296514,(Candidatus_Cloacamonas_acidaminovorans_NrdJ:0.274118,(Desulfitobacterium_hafniense_DCB-2_NrdJ:0.266039,Moorella_thermoacetica_ATCC_39073_NrdJ:0.178191)0.843:0.065092)0.908:0.063662):0.049627):0.019032):0.034788):0.02852)0.861:0.040295):0.028355)0.844:0.039571)0.894:0.068951):0.038882)0.913:0.07824):0.026975):0.077711,(Coprothermobacter_proteolyticus_DSM_5265_NrdJ:0.429939,(Petrotoga_mobilis_SJ95_NrdJ:0.522079,(Thermosipho_melanesiensis_BI429_NrdJ:0.078404,(Fervidobacterium_nodosum_Rt17-B1_NrdJ:0.074181,(Thermotoga_maritima_MSB8_NrdJ:0.222705,Thermotoga_lettingae_TMO_NrdJ:0.217293)0.830:0.053056):0.057198)1.000:0.399342)0.983:0.231866):0.058662)0.950:0.163407)0.882:0.108173)0.912:0.107675):0.06329,(((Paenibacillus_larvae_subsp._larvae_BRL-230010_NrdJ:0.098185,Geobacillus_sp._Y412MC10_NrdJ:0.068675)1.000:0.409965,(Thermoanaerobacter_tengcongensis_MB4_NrdJ:0.441609,Thermobaculum_terrenum_ATCC_BAA-798_NrdJ:0.608443)0.813:0.103025):0.077164,(Alicyclobacillus_acidocaldarius_LAA1_NrdJ:0.569212,(Mycoplasma_mobile_163K_NrdJ:0.220954,(Holdemania_filiformis_DSM_12042_NrdJ:0.174225,(Carnobacterium_sp._AT7_NrdJ:0.081367,(Geobacillus_sp._G11MC16_NrdJ:0.078636,(Bacillus_coagulans_36D1_NrdJ:0.07252,(Bacillus_coahuilensis_m4-4_NrdJ:0.061203,(Bacillus_sp._NRRL_B-14911_NrdJ:0.042195,(Bacillus_halodurans_C-125_NrdJ:0.040358,Bacillus_selenitireducens_MLS10_NrdJ:0.074154)0.873:0.023696)0.941:0.038798):0.008474):0.019873)0.861:0.042817)0.954:0.102693)0.830:0.108996)1.000:0.442215)0.960:0.158347)0.972:0.241162)0.992:0.1789581);
}
{GRAPHVIEW
nnodes=343 nedges=342
nodes
1: nh=2 nw=2 fg=0 0 0 bg=0 0 0 w=1 sh=0 x=0.0 y=58.488983 fx=1 lc=0 0 0 lk=null ft='Dialog-PLAIN-10' lx=0 ly=0 ll=3 lv=1;
2: x=0.21107389 y=5.8432617 ll=7;
3: x=0.80338687 y=3.6875 lb='1.000';
4: x=0.9990109 y=1.875 lb='0.982';
5: fg=153 0 153 bg=153 0 153 x=1.2824209 y=1.0 lc=153 0 153 ft='Dialog-BOLD-12' lb='Blautia_hansenii_DSM_20583_NrdJ2';
6: fg=0 0 0 bg=0 0 0 x=1.0598459 y=2.75 lc=0 0 0 ft='Dialog-PLAIN-10';
7: fg=153 0 153 bg=153 0 153 x=1.2749379 y=2.0 lc=153 0 153 ft='Dialog-BOLD-12' lb='Acidaminococcus_sp._D21_NrdJ';
8: fg=0 0 0 bg=0 0 0 x=1.1580839 y=3.5 lc=0 0 0 ft='Dialog-PLAIN-10' lb='0.953';
9: fg=153 0 153 bg=153 0 153 x=1.2433689 y=3.0 lc=153 0 153 ft='Dialog-BOLD-12' lb='Blautia_hansenii_DSM_20583_NrdJ1';
10: x=1.2848269 y=4.0 lb='Bryantella_formatexigens_DSM_14469_NrdJ';
11: fg=0 0 0 bg=0 0 0 x=0.84788287 y=5.5 lc=0 0 0 ft='Dialog-PLAIN-10';
12: fg=153 0 153 bg=153 0 153 x=1.1457419 y=5.0 lc=153 0 153 ft='Dialog-BOLD-12' lb='Clostridium_difficile_QCD-32g58_NrdJ';
13: fg=0 0 0 bg=0 0 0 x=1.3111079 y=6.0 lc=0 0 0 lb='Fusobacterium_mortiferum_ATCC_9817_NrdJ';
14: x=0.5769229 y=7.9990234 ft='Dialog-PLAIN-10' lb='1.000';
15: fg=255 0 255 bg=255 0 255 x=1.6470909 y=7.0 lc=255 0 255 ft='Dialog-BOLD-12' lb='Desulfovibrio_salexigens_DSM_2638_NrdJ';
16: fg=0 0 0 bg=0 0 0 x=1.5537819 y=8.998047 lc=0 0 0 ft='Dialog-PLAIN-10' lb='0.875';
17: fg=0 153 153 bg=0 153 153 x=1.7491379 y=8.0 lc=0 153 153 ft='Dialog-BOLD-12' lb='Alistipes_putredinis_DSM_17216_NrdJ';
18: fg=0 0 0 bg=0 0 0 x=1.6375699 y=9.996094 lc=0 0 0 ft='Dialog-PLAIN-10' lb='0.849';
19: fg=0 153 153 bg=0 153 153 x=1.7075679 y=9.0 lc=0 153 153 ft='Dialog-BOLD-12' lb='Porphyromonas_uenonis_60-3_NrdJ';
20: fg=0 0 0 bg=0 0 0 x=1.6899639 y=10.9921875 lc=0 0 0 ft='Dialog-PLAIN-10' lb='0.984';
21: fg=0 153 153 bg=0 153 153 x=1.7110249 y=10.0 lc=0 153 153 ft='Dialog-BOLD-12' lb='Porphyromonas_gingivalis_ATCC_33277_NrdJ';
22: fg=0 0 0 bg=0 0 0 x=1.7587099 y=11.984375 lc=0 0 0 ft='Dialog-PLAIN-10';
23: fg=0 153 153 bg=0 153 153 x=1.8157899 y=11.0 lc=0 153 153 ft='Dialog-BOLD-12' lb='Parabacteroides_johnsonii_DSM_18315_NrdJ';
24: fg=0 0 0 bg=0 0 0 x=1.7802029 y=12.96875 lc=0 0 0 ft='Dialog-PLAIN-10' lb='0.827';
25: fg=0 153 153 bg=0 153 153 x=2.002627 y=12.0 lc=0 153 153 ft='Dialog-BOLD-12' lb='Candidatus_Azobacteroides_pseudotrichonymphae_genomovar._CFP2_NrdJ';
26: fg=0 0 0 bg=0 0 0 x=1.8028569 y=13.9375 lc=0 0 0 ft='Dialog-PLAIN-10';
27: fg=0 153 153 bg=0 153 153 x=1.856314 y=13.0 lc=0 153 153 ft='Dialog-BOLD-12' lb='Bacteroides_coprocola_DSM_17136_NrdJ';
28: fg=0 0 0 bg=0 0 0 x=1.8096989 y=14.875 lc=0 0 0;
29: fg=0 153 153 bg=0 153 153 x=1.8347579 y=14.0 lc=0 153 153 lb='Bacteroides_intestinalis_DSM_17393_NrdJ';
30: fg=0 0 0 bg=0 0 0 x=1.8270719 y=15.75 lc=0 0 0 ft='Dialog-PLAIN-10';
31: fg=0 153 153 bg=0 153 153 x=1.8413949 y=15.0 lc=0 153 153 ft='Dialog-BOLD-12' lb='Bacteroides_fragilis_YCH46_NrdJ';
32: fg=0 0 0 bg=0 0 0 x=1.9584299 y=16.5 lc=0 0 0 ft='Dialog-PLAIN-10' lb='1.000';
33: fg=0 153 153 bg=0 153 153 x=2.045349 y=16.0 lc=0 153 153 ft='Dialog-BOLD-12' lb='Leeuwenhoekiella_blandensis_MED217_NrdJ';
34: x=2.0319328 y=17.0 lb='Dyadobacter_fermentans_DSM_18053_NrdJ';
35: fg=0 0 0 bg=0 0 0 x=0.1789581 y=111.134705 lc=0 0 0 ft='Dialog-PLAIN-10' lb='0.992';
36: x=0.2422481 y=60.020393;
37: x=0.6688311 y=28.23291 lb='1.000';
38: fg=153 153 0 bg=153 153 0 x=1.1926411 y=18.0 lc=153 153 0 ft='Dialog-BOLD-12' lb='Rhodospirillum_rubrum_ATCC_11170_NrdJ1';
39: fg=0 0 0 bg=0 0 0 x=0.7943821 y=38.46582 lc=0 0 0 ft='Dialog-PLAIN-10' lb='0.923';
40: x=0.9203271 y=24.32251 lb='0.896';
41: x=1.4382792 y=19.0 ft='Dialog-BOLDITALIC-12' lb='Roseophage_EE36P1_NrdJ';
42: x=1.0758191 y=29.64502 ft='Dialog-PLAIN-10' lb='0.974';
43: x=1.0985061 y=22.54004;
44: fg=153 153 0 bg=153 153 0 x=1.3065841 y=20.0 lc=153 153 0 ft='Dialog-BOLD-12' lb='Rhodospirillum_centenum_SW_NrdJ1';
45: fg=0 0 0 bg=0 0 0 x=1.1259481 y=25.080078 lc=0 0 0 ft='Dialog-PLAIN-10';
46: fg=153 153 0 bg=153 153 0 x=1.281375 y=21.0 lc=153 153 0 ft='Dialog-BOLD-12' lb='Magnetospirillum_magnetotacticum_MS-1_NrdJ1';
47: fg=0 0 0 bg=0 0 0 x=1.1679801 y=29.160156 lc=0 0 0 ft='Dialog-PLAIN-10';
48: x=1.3034861 y=23.820312 lb='0.993';
49: fg=153 153 0 bg=153 153 0 x=1.3353211 y=22.0 lc=153 153 0 ft='Dialog-BOLD-12' lb='Roseovarius_sp._217_NrdJ2';
50: fg=0 0 0 bg=0 0 0 x=1.3524151 y=25.640625 lc=0 0 0 ft='Dialog-PLAIN-10';
51: fg=153 153 0 bg=153 153 0 x=1.4199342 y=23.0 lc=153 153 0 ft='Dialog-BOLD-12' lb='Paracoccus_denitrificans_PD1222_NrdJ1';
52: fg=0 0 0 bg=0 0 0 x=1.3746982 y=28.28125 lc=0 0 0 ft='Dialog-PLAIN-10' lb='0.839';
53: x=1.4027351 y=25.6875 lb='0.882';
54: x=1.4322871 y=24.5;
55: fg=153 153 0 bg=153 153 0 x=1.4804071 y=24.0 lc=153 153 0 ft='Dialog-BOLD-12' lb='Silicibacter_pomeroyi_DSS-3_NrdJ1';
56: x=1.4898221 y=25.0 lb='Roseobacter_sp._MED193_NrdJ2';
57: fg=0 0 0 bg=0 0 0 x=1.4131591 y=26.875 lc=0 0 0 ft='Dialog-PLAIN-10';
58: fg=153 153 0 bg=153 153 0 x=1.4470412 y=26.0 lc=153 153 0 ft='Dialog-BOLD-12' lb='Roseobacter_litoralis_Och_149_NrdJ1';
59: fg=0 0 0 bg=0 0 0 x=1.4255091 y=27.75 lc=0 0 0 ft='Dialog-PLAIN-10';
60: fg=153 153 0 bg=153 153 0 x=1.4818941 y=27.0 lc=153 153 0 ft='Dialog-BOLD-12' lb='Sulfitobacter_sp._NAS-14.1_NrdJ1';
61: fg=0 0 0 bg=0 0 0 x=1.4688191 y=28.5 lc=0 0 0 ft='Dialog-PLAIN-10' lb='0.913';
62: fg=153 153 0 bg=153 153 0 x=1.4888291 y=28.0 lc=153 153 0 ft='Dialog-BOLD-12' lb='Loktanella_vestfoldensis_SKA53_NrdJ1';
63: x=1.6310802 y=29.0 lb='Octadecabacter_antarcticus_238_NrdJ2';
64: fg=0 0 0 bg=0 0 0 x=1.3927991 y=30.875 lc=0 0 0 ft='Dialog-PLAIN-10' lb='0.846';
65: fg=153 153 0 bg=153 153 0 x=1.4505831 y=30.0 lc=153 153 0 ft='Dialog-BOLD-12' lb='Rhodobacterales_bacterium_HTCC2654_NrdJ2';
66: fg=0 0 0 bg=0 0 0 x=1.4104741 y=31.75 lc=0 0 0 ft='Dialog-PLAIN-10' lb='0.861';
67: fg=153 153 0 bg=153 153 0 x=1.4467682 y=31.0 lc=153 153 0 ft='Dialog-BOLD-12' lb='Oceanicola_batsensis_HTCC2597_NrdJ1';
68: fg=0 0 0 bg=0 0 0 x=1.4519861 y=32.5 lc=0 0 0 ft='Dialog-PLAIN-10' lb='0.934';
69: fg=153 153 0 bg=153 153 0 x=1.5554351 y=32.0 lc=153 153 0 ft='Dialog-BOLD-12' lb='Jannaschia_sp._CCS1_NrdJ1';
70: x=1.5480331 y=33.0 lb='Oceanicola_granulosus_HTCC2516_NrdJ1';
71: fg=0 0 0 bg=0 0 0 x=1.1927111 y=34.5 lc=0 0 0 ft='Dialog-PLAIN-10';
72: fg=153 153 0 bg=153 153 0 x=1.4271522 y=34.0 lc=153 153 0 ft='Dialog-BOLD-12' lb='Parvibaculum_lavamentivorans_DS-1_NrdJ1';
73: x=1.361484 y=35.0 lb='alpha_proteobacterium_BAL199_NrdJ1';
74: fg=0 0 0 bg=0 0 0 x=1.0929961 y=36.75 lc=0 0 0 ft='Dialog-PLAIN-10';
75: fg=153 153 0 bg=153 153 0 x=1.3317541 y=36.0 lc=153 153 0 ft='Dialog-BOLD-12' lb='Acidiphilium_cryptum_JF-5_NrdJ';
76: fg=0 0 0 bg=0 0 0 x=1.3652431 y=37.5 lc=0 0 0 ft='Dialog-PLAIN-10' lb='1.000';
77: fg=153 153 0 bg=153 153 0 x=1.5243491 y=37.0 lc=153 153 0 ft='Dialog-BOLD-12' lb='Hyphomonas_neptunium_ATCC_15444_NrdJ';
78: x=1.432867 y=38.0 lb='Brevundimonas_sp._BAL3_NrdJ';
79: fg=0 0 0 bg=0 0 0 x=0.8846031 y=52.60913 lc=0 0 0 ft='Dialog-PLAIN-10' lb='0.859';
80: x=1.4788661 y=43.882324 lb='1.000';
81: fg=255 0 0 bg=255 0 0 x=1.7687991 y=39.0 lc=255 0 0 ft='Dialog-BOLD-12' lb='Thioalkalivibrio_sp._HL-EbGR7_NrdJ';
82: fg=0 0 0 bg=0 0 0 x=1.5911391 y=48.76465 lc=0 0 0 ft='Dialog-PLAIN-10' lb='0.893';
83: x=1.7002321 y=42.029297 lb='0.952';
84: fg=255 0 0 bg=255 0 0 x=1.9167601 y=40.0 lc=255 0 0 ft='Dialog-BOLD-12' lb='Congregibacter_litoralis_KT71_NrdJab';
85: fg=0 0 0 bg=0 0 0 x=1.8101832 y=44.058594 lc=0 0 0 ft='Dialog-PLAIN-10' lb='0.977';
86: x=1.9102951 y=41.5 lb='0.996';
87: fg=255 0 0 bg=255 0 0 x=2.0113552 y=41.0 lc=255 0 0 ft='Dialog-BOLD-12' lb='Marinobacter_aquaeolei_VT8_NrdJab';
88: x=1.9445481 y=42.0 lb='Hahella_chejuensis_KCTC_2396_NrdJab';
89: fg=0 0 0 bg=0 0 0 x=1.8275871 y=46.617188 lc=0 0 0 ft='Dialog-PLAIN-10';
90: x=1.8519391 y=43.5;
91: fg=255 0 0 bg=255 0 0 x=2.009789 y=43.0 lc=255 0 0 ft='Dialog-BOLD-12' lb='Aeromonas_salmonicida_subsp._salmonicida_A449_NrdJab';
92: fg=0 0 0 bg=0 0 0 x=1.9565451 y=44.0 lc=0 0 0 lb='Mariprofundus_ferrooxydans_PV-1_NrdJab';
93: x=1.8524401 y=49.734375 ft='Dialog-PLAIN-10' lb='0.851';
94: x=1.8716191 y=46.71875 lb='0.811';
95: x=1.9081961 y=45.5;
96: fg=255 0 0 bg=255 0 0 x=1.9742811 y=45.0 lc=255 0 0 ft='Dialog-BOLD-12' lb='Alkalilimnicola_ehrlichei_MLHE-1_NrdJab';
97: x=2.025664 y=46.0 lb='Halorhodospira_halophila_SL1_NrdJab';
98: fg=0 0 0 bg=0 0 0 x=1.9380921 y=47.9375 lc=0 0 0 ft='Dialog-PLAIN-10' lb='0.940';
99: fg=255 0 0 bg=255 0 0 x=2.0657191 y=47.0 lc=255 0 0 ft='Dialog-BOLD-12' lb='gamma_proteobacterium_HTCC2207_NrdJab';
100: fg=0 0 0 bg=0 0 0 x=1.9749731 y=48.875 lc=0 0 0 ft='Dialog-PLAIN-10';
101: x=2.149207 y=48.0 ft='Dialog-BOLD-12' lb='Magnetococcus_sp._MC-1_NrdJab';
102: x=2.029355 y=49.75 ft='Dialog-PLAIN-10' lb='0.940';
103: fg=153 0 0 bg=153 0 0 x=2.074018 y=49.0 lc=153 0 0 ft='Dialog-BOLD-12' lb='Methylobacillus_flagellatus_KT_NrdJab';
104: fg=0 0 0 bg=0 0 0 x=2.060574 y=50.5 lc=0 0 0 ft='Dialog-PLAIN-10' lb='0.870';
105: fg=153 0 0 bg=153 0 0 x=2.128375 y=50.0 lc=153 0 0 ft='Dialog-BOLD-12' lb='Methylophilales_bacterium_HTCC2181_NrdJab';
106: x=2.1316981 y=51.0 lb='Betaproteobacteria_NrdJab';
107: fg=0 0 0 bg=0 0 0 x=1.8738911 y=52.75 lc=0 0 0 ft='Dialog-PLAIN-10' lb='0.866';
108: fg=255 0 0 bg=255 0 0 x=1.9661951 y=52.0 lc=255 0 0 ft='Dialog-BOLD-12' lb='Reinekea_sp._MED297_NrdJab';
109: fg=0 0 0 bg=0 0 0 x=1.943739 y=53.5 lc=0 0 0 ft='Dialog-PLAIN-10' lb='0.988';
110: fg=255 0 0 bg=255 0 0 x=1.9671031 y=53.0 lc=255 0 0 ft='Dialog-BOLD-12' lb='Pseudomonas_aeruginosa_PAO1_NrdJab';
111: x=2.106395 y=54.0 lb='Azotobacter_vinelandii_AvOP_NrdJab';
112: fg=0 0 0 bg=0 0 0 x=1.7797441 y=55.5 lc=0 0 0 ft='Dialog-PLAIN-10' lb='0.981';
113: fg=255 0 0 bg=255 0 0 x=2.1659982 y=55.0 lc=255 0 0 ft='Dialog-BOLD-12' lb='Thioalkalivibrio_sp._K90mix_NrdJ1ab';
114: x=1.9801002 y=56.0 lb='Thioalkalivibrio_sp._K90mix_NrdJ2ab';
115: fg=0 0 0 bg=0 0 0 x=1.0228671 y=61.335938 lc=0 0 0 ft='Dialog-PLAIN-10' lb='0.882';
116: x=2.116008 y=57.0 ft='Dialog-BOLDITALIC-12' lb='Bacteriophage_phi_JL001_NrdJ';
117: x=1.3124751 y=65.671875 ft='Dialog-PLAIN-10' lb='0.988';
118: x=1.3272 y=60.046875;
119: fg=255 0 0 bg=255 0 0 x=1.6200991 y=58.0 lc=255 0 0 ft='Dialog-BOLD-12' lb='Methylococcus_capsulatus_str._Bath_NrdJ';
120: fg=0 0 0 bg=0 0 0 x=1.345823 y=62.09375 lc=0 0 0 ft='Dialog-PLAIN-10';
121: x=1.4342791 y=59.5 lb='0.979';
122: fg=153 0 0 bg=153 0 0 x=1.5488411 y=59.0 lc=153 0 0 ft='Dialog-BOLD-12' lb='Ralstonia_eutropha_JMP134_NrdJ';
123: x=1.6156172 y=60.0 lb='Burkholderia_cepacia_R1808_NrdJ1';
124: fg=0 0 0 bg=0 0 0 x=1.3713841 y=64.6875 lc=0 0 0 ft='Dialog-PLAIN-10' lb='0.891';
125: x=1.4252582 y=62.625 lb='0.916';
126: x=1.5402551 y=61.5 lb='0.990';
127: fg=153 0 0 bg=153 0 0 x=1.6590731 y=61.0 lc=153 0 0 ft='Dialog-BOLD-12' lb='Rhodoferax_ferrireducens_DSM_15236_NrdJ2';
128: x=1.6309801 y=62.0 lb='Leptothrix_cholodnii_SP-6_NrdJ';
129: fg=0 0 0 bg=0 0 0 x=1.4763851 y=63.75 lc=0 0 0 ft='Dialog-PLAIN-10' lb='0.921';
130: fg=153 0 0 bg=153 0 0 x=1.5526131 y=63.0 lc=153 0 0 ft='Dialog-BOLD-12' lb='Dechloromonas_aromatica_RCB_NrdJ';
131: fg=0 0 0 bg=0 0 0 x=1.5894561 y=64.5 lc=0 0 0 ft='Dialog-PLAIN-10' lb='0.996';
132: fg=153 0 0 bg=153 0 0 x=1.6426011 y=64.0 lc=153 0 0 ft='Dialog-BOLD-12' lb='Azoarcus_sp._EbN1_NrdJ';
133: x=1.6139021 y=65.0 lb='Thauera_sp._MZ1T_NrdJ';
134: fg=0 0 0 bg=0 0 0 x=1.448708 y=66.75 lc=0 0 0 ft='Dialog-PLAIN-10' lb='0.956';
135: fg=153 0 0 bg=153 0 0 x=1.7884831 y=66.0 lc=153 0 0 ft='Dialog-BOLD-12' lb='Oxalobacter_formigenes_HOxBLS_NrdJ';
136: fg=0 0 0 bg=0 0 0 x=1.6065311 y=67.5 lc=0 0 0 ft='Dialog-PLAIN-10' lb='0.978';
137: fg=153 0 0 bg=153 0 0 x=1.6689091 y=67.0 lc=153 0 0 ft='Dialog-BOLD-12' lb='Chromobacterium_violaceum_ATCC_12472_NrdJ';
138: x=1.6667501 y=68.0 lb='Laribacter_hongkongensis_HLHK9_NrdJ';
139: fg=0 0 0 bg=0 0 0 x=1.4493781 y=71.296875 lc=0 0 0 ft='Dialog-PLAIN-10' lb='0.841';
140: x=2.4949381 y=69.5 lb='1.000';
141: fg=153 0 0 bg=153 0 0 x=2.569762 y=69.0 lc=153 0 0 ft='Dialog-BOLD-12' lb='Burkholderia_ambifaria_MC40-6_NrdJ';
142: x=2.6757011 y=70.0 lb='Burkholderia_dolosa_AUO158_NrdJ';
143: fg=0 0 0 bg=0 0 0 x=1.4786642 y=73.09375 lc=0 0 0 ft='Dialog-PLAIN-10';
144: x=1.6868551 y=71.5 lb='1.000';
145: fg=153 0 0 bg=153 0 0 x=1.7430651 y=71.0 lc=153 0 0 ft='Dialog-BOLD-12' lb='Burkholderia_fungorum_LB400_NrdJ';
146: x=1.7880712 y=72.0 lb='Burkholderia_pseudomallei_7894_NrdJ';
147: fg=0 0 0 bg=0 0 0 x=1.5807831 y=74.6875 lc=0 0 0 ft='Dialog-PLAIN-10' lb='0.917';
148: x=1.6678871 y=73.5 lb='0.943';
149: fg=153 0 0 bg=153 0 0 x=1.8474911 y=73.0 lc=153 0 0 ft='Dialog-BOLD-12' lb='Methylibium_petroleiphilum_PM1_NrdJ';
150: x=1.9202942 y=74.0 lb='Polaromonas_sp._JS666_NrdJ1';
151: fg=0 0 0 bg=0 0 0 x=1.5942521 y=75.875 lc=0 0 0 ft='Dialog-PLAIN-10';
152: fg=153 0 0 bg=153 0 0 x=1.8143501 y=75.0 lc=153 0 0 ft='Dialog-BOLD-12' lb='Comamonas_testosteroni_KF-1_NrdJ';
153: fg=0 0 0 bg=0 0 0 x=1.6995431 y=76.75 lc=0 0 0 ft='Dialog-PLAIN-10' lb='0.985';
154: fg=153 0 0 bg=153 0 0 x=1.7703471 y=76.0 lc=153 0 0 ft='Dialog-BOLD-12' lb='Acidovorax_sp._JS42_NrdJ';
155: fg=0 0 0 bg=0 0 0 x=1.7331681 y=77.5 lc=0 0 0 ft='Dialog-PLAIN-10' lb='0.880';
156: fg=153 0 0 bg=153 0 0 x=1.8113121 y=77.0 lc=153 0 0 ft='Dialog-BOLD-12' lb='Polaromonas_sp._JS666_NrdJ2';
157: x=1.899916 y=78.0 lb='Verminephrobacter_eiseniae_EF01-2_NrdJ';
158: fg=0 0 0 bg=0 0 0 x=0.3499231 y=91.80788 lc=0 0 0 ft='Dialog-PLAIN-10' lb='0.912';
159: x=1.1845571 y=80.25 lb='1.000';
160: fg=102 102 255 bg=102 102 255 x=1.2631421 y=79.0 lc=102 102 255 ft='Dialog-BOLD-12' lb='Thermus_thermophilus_HB27_NrdJ';
161: fg=0 0 0 bg=0 0 0 x=1.2640831 y=81.5 lc=0 0 0 ft='Dialog-PLAIN-10';
162: x=1.3592031 y=80.5 lb='0.985';
163: fg=102 102 255 bg=102 102 255 x=1.4373271 y=80.0 lc=102 102 255 ft='Dialog-BOLD-12' lb='Deinococcus_radiodurans_R1_NrdJ';
164: x=1.3861821 y=81.0 lb='Deinococcus_geothermalis_DSM_11300_NrdJ';
165: fg=0 0 0 bg=0 0 0 x=1.3113002 y=82.5 lc=0 0 0 ft='Dialog-PLAIN-10' lb='0.912';
166: fg=102 102 255 bg=102 102 255 x=1.3603001 y=82.0 lc=102 102 255 ft='Dialog-BOLD-12' lb='Meiothermus_ruber_DSM_1279_NrdJ';
167: x=1.3730861 y=83.0 lb='Meiothermus_silvanus_DSM_9946_NrdJ';
168: fg=0 0 0 bg=0 0 0 x=0.45809612 y=103.36575 lc=0 0 0 ft='Dialog-PLAIN-10' lb='0.882';
169: fg=0 153 0 bg=0 153 0 x=1.6936451 y=84.0 lc=0 153 0 ft='Dialog-BOLD-12' lb='Trichomonas_vaginalis_G3_NrdJ';
170: fg=0 0 0 bg=0 0 0 x=0.6215031 y=122.73151 lc=0 0 0 ft='Dialog-PLAIN-10' lb='0.950';
171: x=0.6992141 y=91.49426;
172: fg=153 0 153 bg=153 0 153 x=1.7284561 y=85.0 lc=153 0 153 ft='Dialog-BOLD-12' lb='Candidatus_Desulforudis_audaxviator_MP104C_NrdJ';
173: fg=0 0 0 bg=0 0 0 x=0.72618914 y=97.988525 lc=0 0 0 ft='Dialog-PLAIN-10';
174: x=0.8665021 y=91.09375 lb='0.945';
175: x=1.0295581 y=87.6875 lb='0.918';
176: x=1.8606532 y=86.5 lb='1.000';
177: fg=255 153 0 bg=255 153 0 x=2.1893651 y=86.0 lc=255 153 0 ft='Dialog-BOLD-12' lb='Aeropyrum_pernix_K1_NrdJ';
178: x=1.9852421 y=87.0 lb='Hyperthermus_butylicus_DSM_5456_NrdJ';
179: fg=0 0 0 bg=0 0 0 x=1.2491071 y=88.875 lc=0 0 0 ft='Dialog-PLAIN-10' lb='0.952';
180: fg=255 153 0 bg=255 153 0 x=1.7280622 y=88.0 lc=255 153 0 ft='Dialog-BOLD-12' lb='Caldivirga_maquilingensis_IC-167_NrdJ';
181: fg=0 0 0 bg=0 0 0 x=1.7860461 y=89.75 lc=0 0 0 ft='Dialog-PLAIN-10' lb='1.000';
182: fg=255 153 0 bg=255 153 0 x=1.882119 y=89.0 lc=255 153 0 ft='Dialog-BOLD-12' lb='Pyrobaculum_calidifontis_JCM_11548_NrdJ';
183: fg=0 0 0 bg=0 0 0 x=1.9409761 y=90.5 lc=0 0 0 ft='Dialog-PLAIN-10' lb='0.974';
184: fg=255 153 0 bg=255 153 0 x=1.9982 y=90.0 lc=255 153 0 ft='Dialog-BOLD-12' lb='Pyrobaculum_aerophilum_str._IM2_NrdJ';
185: x=1.9891812 y=91.0 lb='Pyrobaculum_islandicum_DSM_4184_NrdJ';
186: fg=0 0 0 bg=0 0 0 x=1.0352701 y=94.5 lc=0 0 0 ft='Dialog-PLAIN-10' lb='0.968';
187: x=1.3711351 y=92.75 lb='0.998';
188: fg=255 153 0 bg=255 153 0 x=1.5217551 y=92.0 lc=255 153 0 ft='Dialog-BOLD-12' lb='uncultured_crenarchaeote_NrdJ';
189: fg=0 0 0 bg=0 0 0 x=1.4927142 y=93.5 lc=0 0 0 ft='Dialog-PLAIN-10' lb='0.981';
190: fg=255 153 0 bg=255 153 0 x=1.5356392 y=93.0 lc=255 153 0 ft='Dialog-BOLD-12' lb='Cenarchaeum_symbiosum_NrdJ';
191: x=1.5685091 y=94.0 lb='uncultured_marine_crenarchaeote_HF4000_ANIW137N13_NrdJ';
192: fg=0 0 0 bg=0 0 0 x=1.115995 y=96.25 lc=0 0 0 ft='Dialog-PLAIN-10';
193: x=1.6453861 y=95.0 ft='Dialog-BOLD-12' lb='Korarchaeum_cryptofilum_OPF8_NrdJ';
194: x=1.200373 y=97.5 ft='Dialog-PLAIN-10' lb='0.862';
195: x=1.623972 y=96.5 lb='1.000';
196: fg=255 153 153 bg=255 153 153 x=1.7126791 y=96.0 lc=255 153 153 ft='Dialog-BOLD-12' lb='Pyrococcus_abyssi_GE5_NrdJ';
197: x=1.6432761 y=97.0 lb='Thermococcus_kodakaraensis_KOD1_NrdJ';
198: fg=0 0 0 bg=0 0 0 x=1.8351091 y=98.5 lc=0 0 0 ft='Dialog-PLAIN-10' lb='1.000';
199: x=1.971636 y=98.0 ft='Dialog-BOLD-12' lb='Persephonella_marina_EX-H1_NrdJ';
200: x=2.053904 y=99.0 lb='Sulfurihydrogenibium_azorense_Az-Fu1_NrdJ';
201: x=0.8044291 y=104.8833 ft='Dialog-PLAIN-10' lb='0.913';
202: x=0.9092341 y=100.75 lb='0.911';
203: fg=255 153 153 bg=255 153 153 x=1.1456931 y=100.0 lc=255 153 153 ft='Dialog-BOLD-12' lb='Archaeoglobus_fulgidus_DSM_4304_NrdJ';
204: fg=0 0 0 bg=0 0 0 x=1.4007671 y=101.5 lc=0 0 0 ft='Dialog-PLAIN-10' lb='1.000';
205: fg=255 153 153 bg=255 153 153 x=1.6371721 y=101.0 lc=255 153 153 ft='Dialog-BOLD-12' lb='Methanocorpusculum_labreanum_Z_NrdJ';
206: x=1.6217861 y=102.0 lb='Candidatus_Methanoregula_boonei_6A8_NrdJ';
207: fg=0 0 0 bg=0 0 0 x=0.84331113 y=109.0166 lc=0 0 0 ft='Dialog-PLAIN-10';
208: x=0.9484521 y=103.875 lb='0.959';
209: fg=255 153 153 bg=255 153 153 x=1.2404472 y=103.0 lc=255 153 153 ft='Dialog-BOLD-12' lb='Thermoplasma_acidophilum_NrdJ';
210: fg=0 0 0 bg=0 0 0 x=0.9854241 y=104.75 lc=0 0 0 ft='Dialog-PLAIN-10';
211: fg=255 153 153 bg=255 153 153 x=1.2834971 y=104.0 lc=255 153 153 ft='Dialog-BOLD-12' lb='Aciduliprofundum_boonei_T469_NrdJ2';
212: fg=0 0 0 bg=0 0 0 x=1.5550292 y=105.5 lc=0 0 0 ft='Dialog-PLAIN-10' lb='1.000';
213: fg=255 153 0 bg=255 153 0 x=1.6434522 y=105.0 lc=255 153 0 ft='Dialog-BOLD-12' lb='Sulfolobus_solfataricus_P2_NrdJ';
214: x=1.6683002 y=106.0 lb='Metallosphaera_sedula_DSM_5348_NrdJ';
215: fg=0 0 0 bg=0 0 0 x=0.9122621 y=114.1582 lc=0 0 0 ft='Dialog-PLAIN-10' lb='0.894';
216: x=0.9708391 y=108.5625 lb='0.846';
217: fg=255 153 153 bg=255 153 153 x=1.4775732 y=107.0 lc=255 153 153 ft='Dialog-BOLD-12' lb='Methanothermobacter_thermautotrophicus_str._Delta_H_NrdJ';
218: fg=0 0 0 bg=0 0 0 x=1.0057281 y=110.125 lc=0 0 0 ft='Dialog-PLAIN-10';
219: x=1.6576641 y=108.75 lb='1.000';
220: fg=0 0 255 bg=0 0 255 x=1.7843691 y=108.0 lc=0 0 255 ft='Dialog-BOLD-12' lb='Mycobacterium_vanbaalenii_PYR-1_NrdJ';
221: fg=0 0 0 bg=0 0 0 x=1.7285612 y=109.5 lc=0 0 0 ft='Dialog-PLAIN-10';
222: fg=0 0 255 bg=0 0 255 x=2.007951 y=109.0 lc=0 0 255 ft='Dialog-BOLD-12' lb='Mycobacterium_sp._KMS_NrdJ';
223: x=1.8397841 y=110.0 lb='Mycobacterium_tuberculosis_94_M4241A_NrdJ';
224: fg=0 0 0 bg=0 0 0 x=1.0566992 y=111.5 lc=0 0 0 ft='Dialog-PLAIN-10';
225: fg=255 153 153 bg=255 153 153 x=1.3200761 y=111.0 lc=255 153 153 ft='Dialog-BOLD-12' lb='Methanosaeta_thermophila_PT_NrdJ';
226: fg=0 0 0 bg=0 0 0 x=1.3233432 y=112.0 lc=0 0 0 lb='uncultured_archaeon_GZfos9C4_NrdJ';
227: x=0.9518331 y=119.75391 ft='Dialog-PLAIN-10' lb='0.844';
228: x=1.1737981 y=113.5 lb='0.990';
229: fg=0 255 255 bg=0 255 255 x=1.3899841 y=113.0 lc=0 255 255 ft='Dialog-BOLD-12' lb='Dehalococcoides_ethenogenes_195_NrdJ2';
230: x=1.6214361 y=114.0 lb='Dehalococcoides_sp._BAV1_NrdJ3';
231: fg=0 0 0 bg=0 0 0 x=0.98018813 y=126.00781 lc=0 0 0 ft='Dialog-PLAIN-10';
232: x=1.0051231 y=119.05469;
233: fg=153 0 153 bg=153 0 153 x=1.3112152 y=115.0 lc=153 0 153 ft='Dialog-BOLD-12' lb='Carboxydothermus_hydrogenoformans_Z-2901_NrdJ';
234: fg=0 0 0 bg=0 0 0 x=1.047445 y=123.109375 lc=0 0 0 ft='Dialog-PLAIN-10' lb='0.852';
235: x=1.0857531 y=118.71875;
236: x=1.5964061 y=116.5 lb='1.000';
237: fg=255 0 255 bg=255 0 255 x=1.6553102 y=116.0 lc=255 0 255 ft='Dialog-BOLD-12' lb='Anaeromyxobacter_sp._Fw109-5_NrdJ1';
238: x=1.7065071 y=117.0 lb='Anaeromyxobacter_dehalogenans_2CP-1_NrdJ1';
239: fg=0 0 0 bg=0 0 0 x=1.1618501 y=120.9375 lc=0 0 0 ft='Dialog-PLAIN-10' lb='0.936';
240: x=1.3326491 y=118.5 lb='0.988';
241: fg=0 255 255 bg=0 255 255 x=1.4806871 y=118.0 lc=0 255 255 ft='Dialog-BOLD-12' lb='Chloroflexus_aurantiacus_J-10-fl_NrdJ';
242: fg=0 0 0 bg=0 0 0 x=1.6877931 y=119.0 lc=0 0 0 lb='Gemmatimonas_aurantiaca_T-27_NrdJ';
243: x=1.214773 y=123.375 ft='Dialog-PLAIN-10' lb='0.875';
244: x=1.7405192 y=121.25 lb='1.000';
245: x=2.094491 y=120.0 ft='Dialog-BOLDITALIC-12' lb='Halovirus_HF2_NrdJ';
246: x=2.256256 y=122.5 ft='Dialog-PLAIN-10' lb='1.000';
247: x=2.345885 y=121.5 lb='0.919';
248: fg=255 153 153 bg=255 153 153 x=2.4140272 y=121.0 lc=255 153 153 ft='Dialog-BOLD-12' lb='Halobacterium_sp._NRC-1_NrdJ';
249: x=2.410325 y=122.0 lb='Haloquadratum_walsbyi_DSM_16790_NrdJ';
250: fg=0 0 0 bg=0 0 0 x=2.330934 y=123.5 lc=0 0 0 ft='Dialog-PLAIN-10';
251: x=2.6424491 y=123.0 ft='Dialog-BOLDITALIC-12' lb='Halophage_AAJ-2005_NrdJ';
252: fg=255 153 153 bg=255 153 153 x=2.3624442 y=124.0 lc=255 153 153 ft='Dialog-BOLD-12' lb='Natronomonas_pharaonis_DSM_2160_NrdJ';
253: fg=0 0 0 bg=0 0 0 x=1.2597181 y=125.5 lc=0 0 0 ft='Dialog-PLAIN-10';
254: fg=255 0 255 bg=255 0 255 x=1.9332851 y=125.0 lc=255 0 255 ft='Dialog-BOLD-12' lb='Desulfotalea_psychrophila_LSv54_NrdJ';
255: fg=0 0 0 bg=0 0 0 x=1.581047 y=126.0 lc=0 0 0 lb='Leptospirillum_sp._Group_II_UBA_NrdJ';
256: x=1.1097552 y=127.5 ft='Dialog-PLAIN-10';
257: fg=0 0 255 bg=0 0 255 x=1.3762301 y=127.0 lc=0 0 255 ft='Dialog-BOLD-12' lb='Rubrobacter_xylanophilus_DSM_9941_NrdJ';
258: x=1.4748001 y=128.0 lb='Symbiobacterium_thermophilum_IAM_14863_NrdJ';
259: fg=0 0 0 bg=0 0 0 x=1.0204831 y=132.96094 lc=0 0 0 ft='Dialog-PLAIN-10' lb='0.861';
260: x=1.0709991 y=129.75 lb='0.904';
261: fg=153 0 153 bg=153 0 153 x=1.2524121 y=129.0 lc=153 0 153 ft='Dialog-BOLD-12' lb='Thermoanaerobacter_ethanolicus_X514_NrdJ';
262: fg=0 0 0 bg=0 0 0 x=1.1295161 y=130.5 lc=0 0 0 ft='Dialog-PLAIN-10';
263: fg=153 0 153 bg=153 0 153 x=1.4083991 y=130.0 lc=153 0 153 ft='Dialog-BOLD-12' lb='Halothermothrix_orenii_H_168_NrdJ';
264: fg=0 0 0 bg=0 0 0 x=1.3979201 y=131.0 lc=0 0 0 lb='Dictyoglomus_thermophilum_H-6-12_NrdJ';
265: x=1.0490031 y=136.17188 ft='Dialog-PLAIN-10';
266: fg=153 0 153 bg=153 0 153 x=1.2673981 y=132.0 lc=153 0 153 ft='Dialog-BOLD-12' lb='Natranaerobius_thermophilus_JW/NM-WN-LF_NrdJ';
267: fg=0 0 0 bg=0 0 0 x=1.0837911 y=140.34375 lc=0 0 0 ft='Dialog-PLAIN-10';
268: x=1.119353 y=134.6875 lb='0.827';
269: x=1.3743751 y=133.0 ft='Dialog-BOLD-12' lb='Thermodesulfovibrio_yellowstonii_DSM_11347_NrdJ1';
270: x=1.1526691 y=136.375 ft='Dialog-PLAIN-10';
271: x=1.2461661 y=134.5 lb='0.930';
272: x=1.4970411 y=134.0 ft='Dialog-BOLD-12' lb='uncultured_Termite_group_1_bacterium_phylotype_Rs-D17_NrdJ';
273: x=1.5743151 y=135.0 lb='Denitrovibrio_acetiphilus_DSM_12809_NrdJ';
274: x=1.1912931 y=138.25 ft='Dialog-PLAIN-10' lb='0.837';
275: x=1.2438061 y=136.75;
276: fg=255 0 255 bg=255 0 255 x=1.463906 y=136.0 lc=255 0 255 ft='Dialog-BOLD-12' lb='Desulfuromonas_acetoxidans_DSM_684_NrdJ';
277: fg=0 0 0 bg=0 0 0 x=1.3259611 y=137.5 lc=0 0 0 ft='Dialog-PLAIN-10' lb='0.957';
278: fg=255 0 255 bg=255 0 255 x=1.4108471 y=137.0 lc=255 0 255 ft='Dialog-BOLD-12' lb='Geobacter_sulfurreducens_PCA_NrdJ';
279: x=1.4503311 y=138.0 lb='Geobacter_lovleyi_SZ_NrdJ';
280: fg=0 0 0 bg=0 0 0 x=1.2658871 y=139.75 lc=0 0 0 ft='Dialog-PLAIN-10';
281: fg=255 0 255 bg=255 0 255 x=1.6643711 y=139.0 lc=255 0 255 ft='Dialog-BOLD-12' lb='delta_proteobacterium_MLMS-1_NrdJ';
282: fg=0 0 0 bg=0 0 0 x=1.3459961 y=140.5 lc=0 0 0 ft='Dialog-PLAIN-10';
283: fg=255 0 255 bg=255 0 255 x=1.5938461 y=140.0 lc=255 0 255 ft='Dialog-BOLD-12' lb='Syntrophobacter_fumaroxidans_MPOB_NrdJ';
284: x=1.6139961 y=141.0 lb='Desulfatibacillum_alkenivorans_AK-01_NrdJ';
285: fg=0 0 0 bg=0 0 0 x=1.1028231 y=146.0 lc=0 0 0 ft='Dialog-PLAIN-10';
286: x=1.244721 y=142.875 lb='0.967';
287: fg=153 0 153 bg=153 0 153 x=1.5161171 y=142.0 lc=153 0 153 ft='Dialog-BOLD-12' lb='Clostridium_cellulolyticum_H10_NrdJ';
288: fg=0 0 0 bg=0 0 0 x=1.2953461 y=143.75 lc=0 0 0 ft='Dialog-PLAIN-10';
289: fg=153 0 153 bg=153 0 153 x=1.4711481 y=143.0 lc=153 0 153 ft='Dialog-BOLD-12' lb='Anaerotruncus_colihominis_DSM_17241_NrdJ';
290: fg=0 0 0 bg=0 0 0 x=1.3453242 y=144.5 lc=0 0 0 ft='Dialog-PLAIN-10';
291: fg=0 153 153 bg=0 153 153 x=1.4566401 y=144.0 lc=0 153 153 ft='Dialog-BOLD-12' lb='Bacteroides_capillosus_ATCC_29799_NrdJ';
292: fg=153 0 153 bg=153 0 153 x=1.5675641 y=145.0 lc=153 0 153 lb='Clostridium_leptum_DSM_753_NrdJ';
293: fg=0 0 0 bg=0 0 0 x=1.1524501 y=149.125 lc=0 0 0 ft='Dialog-PLAIN-10';
294: x=1.4489641 y=147.5 lb='1.000';
295: x=1.5013452 y=146.5 lb='0.919';
296: fg=255 0 255 bg=255 0 255 x=1.5728931 y=146.0 lc=255 0 255 ft='Dialog-BOLD-12' lb='Desulfovibrio_vulgaris_subsp._vulgaris_str._Hildenborough_NrdJ';
297: x=1.6919152 y=147.0 lb='Desulfovibrio_piger_ATCC_29098_NrdJ';
298: fg=0 0 0 bg=0 0 0 x=1.4754261 y=148.5 lc=0 0 0 ft='Dialog-PLAIN-10';
299: fg=255 0 255 bg=255 0 255 x=1.6276691 y=148.0 lc=255 0 255 ft='Dialog-BOLD-12' lb='Desulfohalobium_retbaense_DSM_5692_NrdJ';
300: x=1.5702521 y=149.0 lb='Desulfomicrobium_baculatum_DSM_4028_NrdJ';
301: fg=0 0 0 bg=0 0 0 x=1.2161121 y=150.75 lc=0 0 0 ft='Dialog-PLAIN-10' lb='0.908';
302: x=1.4902301 y=150.0 ft='Dialog-BOLD-12' lb='Candidatus_Cloacamonas_acidaminovorans_NrdJ';
303: x=1.2812041 y=151.5 ft='Dialog-PLAIN-10' lb='0.843';
304: fg=153 0 153 bg=153 0 153 x=1.5472431 y=151.0 lc=153 0 153 ft='Dialog-BOLD-12' lb='Desulfitobacterium_hafniense_DCB-2_NrdJ';
305: x=1.459395 y=152.0 lb='Moorella_thermoacetica_ATCC_39073_NrdJ';
306: fg=0 0 0 bg=0 0 0 x=0.6801651 y=153.96875 lc=0 0 0 ft='Dialog-PLAIN-10';
307: fg=153 0 153 bg=153 0 153 x=1.1101041 y=153.0 lc=153 0 153 ft='Dialog-BOLD-12' lb='Coprothermobacter_proteolyticus_DSM_5265_NrdJ';
308: fg=0 0 0 bg=0 0 0 x=0.9120311 y=154.9375 lc=0 0 0 ft='Dialog-PLAIN-10' lb='0.983';
309: x=1.4341102 y=154.0 ft='Dialog-BOLD-12' lb='Petrotoga_mobilis_SJ95_NrdJ';
310: x=1.3113731 y=155.875 ft='Dialog-PLAIN-10' lb='1.000';
311: x=1.3897771 y=155.0 ft='Dialog-BOLD-12' lb='Thermosipho_melanesiensis_BI429_NrdJ';
312: x=1.3685712 y=156.75 ft='Dialog-PLAIN-10';
313: x=1.4427521 y=156.0 ft='Dialog-BOLD-12' lb='Fervidobacterium_nodosum_Rt17-B1_NrdJ';
314: x=1.4216272 y=157.5 ft='Dialog-PLAIN-10' lb='0.830';
315: x=1.644332 y=157.0 ft='Dialog-BOLD-12' lb='Thermotoga_maritima_MSB8_NrdJ';
316: x=1.6389201 y=158.0 lb='Thermotoga_lettingae_TMO_NrdJ';
317: x=0.42012012 y=162.24902 ft='Dialog-PLAIN-10' lb='0.972';
318: x=0.4972841 y=160.5;
319: x=0.9072491 y=159.5 lb='1.000';
320: fg=153 0 153 bg=153 0 153 x=1.0054342 y=159.0 lc=153 0 153 ft='Dialog-BOLD-12' lb='Paenibacillus_larvae_subsp._larvae_BRL-230010_NrdJ';
321: x=0.97592413 y=160.0 lb='Geobacillus_sp._Y412MC10_NrdJ';
322: fg=0 0 0 bg=0 0 0 x=0.60030913 y=161.5 lc=0 0 0 ft='Dialog-PLAIN-10' lb='0.813';
323: fg=153 0 153 bg=153 0 153 x=1.0419182 y=161.0 lc=153 0 153 ft='Dialog-BOLD-12' lb='Thermoanaerobacter_tengcongensis_MB4_NrdJ';
324: fg=0 0 0 bg=0 0 0 x=1.2087522 y=162.0 lc=0 0 0 lb='Thermobaculum_terrenum_ATCC_BAA-798_NrdJ';
325: x=0.57846713 y=163.99805 ft='Dialog-PLAIN-10' lb='0.960';
326: fg=153 0 153 bg=153 0 153 x=1.1476791 y=163.0 lc=153 0 153 ft='Dialog-BOLD-12' lb='Alicyclobacillus_acidocaldarius_LAA1_NrdJ';
327: fg=0 0 0 bg=0 0 0 x=1.0206821 y=164.9961 lc=0 0 0 ft='Dialog-PLAIN-10' lb='1.000';
328: fg=153 0 153 bg=153 0 153 x=1.2416362 y=164.0 lc=153 0 153 ft='Dialog-BOLD-12' lb='Mycoplasma_mobile_163K_NrdJ';
329: fg=0 0 0 bg=0 0 0 x=1.1296781 y=165.99219 lc=0 0 0 ft='Dialog-PLAIN-10' lb='0.830';
330: fg=153 0 153 bg=153 0 153 x=1.3039031 y=165.0 lc=153 0 153 ft='Dialog-BOLD-12' lb='Holdemania_filiformis_DSM_12042_NrdJ';
331: fg=0 0 0 bg=0 0 0 x=1.2323711 y=166.98438 lc=0 0 0 ft='Dialog-PLAIN-10' lb='0.954';
332: fg=153 0 153 bg=153 0 153 x=1.3137381 y=166.0 lc=153 0 153 ft='Dialog-BOLD-12' lb='Carnobacterium_sp._AT7_NrdJ';
333: fg=0 0 0 bg=0 0 0 x=1.2751881 y=167.96875 lc=0 0 0 ft='Dialog-PLAIN-10' lb='0.861';
334: fg=153 0 153 bg=153 0 153 x=1.3538241 y=167.0 lc=153 0 153 ft='Dialog-BOLD-12' lb='Geobacillus_sp._G11MC16_NrdJ';
335: fg=0 0 0 bg=0 0 0 x=1.2950611 y=168.9375 lc=0 0 0 ft='Dialog-PLAIN-10';
336: fg=153 0 153 bg=153 0 153 x=1.3675811 y=168.0 lc=153 0 153 ft='Dialog-BOLD-12' lb='Bacillus_coagulans_36D1_NrdJ';
337: fg=0 0 0 bg=0 0 0 x=1.3035351 y=169.875 lc=0 0 0 ft='Dialog-PLAIN-10';
338: fg=153 0 153 bg=153 0 153 x=1.3647381 y=169.0 lc=153 0 153 ft='Dialog-BOLD-12' lb='Bacillus_coahuilensis_m4-4_NrdJ';
339: fg=0 0 0 bg=0 0 0 x=1.3423331 y=170.75 lc=0 0 0 ft='Dialog-PLAIN-10' lb='0.941';
340: fg=153 0 153 bg=153 0 153 x=1.3845282 y=170.0 lc=153 0 153 ft='Dialog-BOLD-12' lb='Bacillus_sp._NRRL_B-14911_NrdJ';
341: fg=0 0 0 bg=0 0 0 x=1.3660291 y=171.5 lc=0 0 0 ft='Dialog-PLAIN-10' lb='0.873';
342: fg=153 0 153 bg=153 0 153 x=1.4063871 y=171.0 lc=153 0 153 ft='Dialog-BOLD-12' lb='Bacillus_halodurans_C-125_NrdJ';
343: x=1.4401832 y=172.0 lb='Bacillus_selenitireducens_MLS10_NrdJ';
edges
4: fg=153 0 153 w=2 sh=1 ip= < 0.9990109 1.0> dr=1 lc=0 0 0 lk=null lx=0 ly=0 ll=11 lv=0;
6: ip= < 1.0598459 2.0>;
8: ip= < 1.1580839 3.0>;
9: ip= < 1.1580839 4.0>;
7: ip= < 1.0598459 3.5> lb='0.953';
5: ip= < 0.9990109 2.75>;
3: ip= < 0.80338687 1.875> lb='0.982';
11: ip= < 0.84788287 5.0>;
12: fg=0 0 0 ip= < 0.84788287 6.0>;
10: ip= < 0.80338687 5.5>;
2: ip= < 0.21107389 3.6875> lb='1.000';
14: fg=255 0 255 ip= < 0.5769229 7.0>;
16: fg=0 153 153 ip= < 1.5537819 8.0>;
18: ip= < 1.6375699 9.0>;
20: ip= < 1.6899639 10.0>;
22: ip= < 1.7587099 11.0>;
24: ip= < 1.7802029 12.0>;
26: ip= < 1.8028569 13.0>;
28: ip= < 1.8096989 14.0>;
30: ip= < 1.8270719 15.0>;
32: ip= < 1.9584299 16.0>;
33: ip= < 1.9584299 17.0>;
31: ip= < 1.8270719 16.5> lb='1.000';
29: ip= < 1.8096989 15.75>;
27: ip= < 1.8028569 14.875>;
25: ip= < 1.7802029 13.9375>;
23: ip= < 1.7587099 12.96875> lb='0.827';
21: ip= < 1.6899639 11.984375>;
19: ip= < 1.6375699 10.9921875> lb='0.984';
17: ip= < 1.5537819 9.996094> lb='0.849';
15: ip= < 0.5769229 8.998047> lb='0.875';
13: fg=0 0 0 ip= < 0.21107389 7.9990234> lb='1.000';
1: ip= < 0.0 5.8432617>;
37: fg=153 153 0 ip= < 0.6688311 18.0>;
40: fg=0 0 0 ip= < 0.9203271 19.0>;
43: fg=153 153 0 ip= < 1.0985061 20.0>;
45: ip= < 1.1259481 21.0>;
48: ip= < 1.3034861 22.0>;
50: ip= < 1.3524151 23.0>;
54: ip= < 1.4322871 24.0>;
55: ip= < 1.4322871 25.0>;
53: ip= < 1.4027351 24.5>;
57: ip= < 1.4131591 26.0>;
59: ip= < 1.4255091 27.0>;
61: ip= < 1.4688191 28.0>;
62: ip= < 1.4688191 29.0>;
60: ip= < 1.4255091 28.5> lb='0.913';
58: ip= < 1.4131591 27.75>;
56: ip= < 1.4027351 26.875>;
52: ip= < 1.3746982 25.6875> lb='0.882';
64: ip= < 1.3927991 30.0>;
66: ip= < 1.4104741 31.0>;
68: ip= < 1.4519861 32.0>;
69: ip= < 1.4519861 33.0>;
67: ip= < 1.4104741 32.5> lb='0.934';
65: ip= < 1.3927991 31.75> lb='0.861';
63: ip= < 1.3746982 30.875> lb='0.846';
51: ip= < 1.3524151 28.28125> lb='0.839';
49: ip= < 1.3034861 25.640625>;
47: ip= < 1.1679801 23.820312> lb='0.993';
71: ip= < 1.1927111 34.0>;
72: ip= < 1.1927111 35.0>;
70: ip= < 1.1679801 34.5>;
46: ip= < 1.1259481 29.160156>;
44: ip= < 1.0985061 25.080078>;
42: ip= < 1.0758191 22.54004>;
74: ip= < 1.0929961 36.0>;
76: ip= < 1.3652431 37.0>;
77: ip= < 1.3652431 38.0>;
75: ip= < 1.0929961 37.5> lb='1.000';
73: ip= < 1.0758191 36.75>;
41: ip= < 0.9203271 29.64502> lb='0.974';
39: fg=0 0 0 ip= < 0.7943821 24.32251> lb='0.896';
80: fg=255 0 0 ip= < 1.4788661 39.0>;
83: ip= < 1.7002321 40.0>;
86: ip= < 1.9102951 41.0>;
87: ip= < 1.9102951 42.0>;
85: ip= < 1.8101832 41.5> lb='0.996';
90: ip= < 1.8519391 43.0>;
91: fg=0 0 0 ip= < 1.8519391 44.0>;
89: ip= < 1.8275871 43.5>;
95: fg=255 0 0 ip= < 1.9081961 45.0>;
96: ip= < 1.9081961 46.0>;
94: ip= < 1.8716191 45.5>;
98: ip= < 1.9380921 47.0>;
100: fg=0 0 0 ip= < 1.9749731 48.0>;
102: fg=153 0 0 ip= < 2.029355 49.0>;
104: ip= < 2.060574 50.0>;
105: ip= < 2.060574 51.0>;
103: ip= < 2.029355 50.5> lb='0.870';
101: ip= < 1.9749731 49.75> lb='0.940';
99: fg=0 0 0 ip= < 1.9380921 48.875>;
97: ip= < 1.8716191 47.9375> lb='0.940';
93: ip= < 1.8524401 46.71875> lb='0.811';
107: fg=255 0 0 ip= < 1.8738911 52.0>;
109: ip= < 1.943739 53.0>;
110: ip= < 1.943739 54.0>;
108: ip= < 1.8738911 53.5> lb='0.988';
106: ip= < 1.8524401 52.75> lb='0.866';
92: fg=0 0 0 ip= < 1.8275871 49.734375> lb='0.851';
88: ip= < 1.8101832 46.617188>;
84: ip= < 1.7002321 44.058594> lb='0.977';
82: ip= < 1.5911391 42.029297> lb='0.952';
112: fg=255 0 0 ip= < 1.7797441 55.0>;
113: ip= < 1.7797441 56.0>;
111: ip= < 1.5911391 55.5> lb='0.981';
81: fg=0 0 0 ip= < 1.4788661 48.76465> lb='0.893';
79: ip= < 0.8846031 43.882324> lb='1.000';
115: ip= < 1.0228671 57.0>;
118: fg=255 0 0 ip= < 1.3272 58.0>;
121: fg=153 0 0 ip= < 1.4342791 59.0>;
122: ip= < 1.4342791 60.0>;
120: ip= < 1.345823 59.5> lb='0.979';
126: ip= < 1.5402551 61.0>;
127: ip= < 1.5402551 62.0>;
125: ip= < 1.4252582 61.5> lb='0.990';
129: ip= < 1.4763851 63.0>;
131: ip= < 1.5894561 64.0>;
132: ip= < 1.5894561 65.0>;
130: ip= < 1.4763851 64.5> lb='0.996';
128: ip= < 1.4252582 63.75> lb='0.921';
124: ip= < 1.3713841 62.625> lb='0.916';
134: ip= < 1.448708 66.0>;
136: ip= < 1.6065311 67.0>;
137: ip= < 1.6065311 68.0>;
135: ip= < 1.448708 67.5> lb='0.978';
133: ip= < 1.3713841 66.75> lb='0.956';
123: ip= < 1.345823 64.6875> lb='0.891';
119: ip= < 1.3272 62.09375>;
117: fg=0 0 0 ip= < 1.3124751 60.046875>;
140: fg=153 0 0 ip= < 2.4949381 69.0>;
141: ip= < 2.4949381 70.0>;
139: ip= < 1.4493781 69.5> lb='1.000';
144: ip= < 1.6868551 71.0>;
145: ip= < 1.6868551 72.0>;
143: ip= < 1.4786642 71.5> lb='1.000';
148: ip= < 1.6678871 73.0>;
149: ip= < 1.6678871 74.0>;
147: ip= < 1.5807831 73.5> lb='0.943';
151: ip= < 1.5942521 75.0>;
153: ip= < 1.6995431 76.0>;
155: ip= < 1.7331681 77.0>;
156: ip= < 1.7331681 78.0>;
154: ip= < 1.6995431 77.5> lb='0.880';
152: ip= < 1.5942521 76.75> lb='0.985';
150: ip= < 1.5807831 75.875>;
146: ip= < 1.4786642 74.6875> lb='0.917';
142: ip= < 1.4493781 73.09375>;
138: ip= < 1.3124751 71.296875> lb='0.841';
116: fg=0 0 0 ip= < 1.0228671 65.671875> lb='0.988';
114: ip= < 0.8846031 61.335938> lb='0.882';
78: ip= < 0.7943821 52.60913> lb='0.859';
38: ip= < 0.6688311 38.46582> lb='0.923';
36: ip= < 0.2422481 28.23291> lb='1.000';
159: fg=102 102 255 ip= < 1.1845571 79.0>;
162: ip= < 1.3592031 80.0>;
163: ip= < 1.3592031 81.0>;
161: ip= < 1.2640831 80.5> lb='0.985';
165: ip= < 1.3113002 82.0>;
166: ip= < 1.3113002 83.0>;
164: ip= < 1.2640831 82.5> lb='0.912';
160: ip= < 1.1845571 81.5>;
158: ip= < 0.3499231 80.25> lb='1.000';
168: fg=0 153 0 ip= < 0.45809612 84.0>;
171: fg=153 0 153 ip= < 0.6992141 85.0>;
176: fg=255 153 0 ip= < 1.8606532 86.0>;
177: ip= < 1.8606532 87.0>;
175: ip= < 1.0295581 86.5> lb='1.000';
179: ip= < 1.2491071 88.0>;
181: ip= < 1.7860461 89.0>;
183: ip= < 1.9409761 90.0>;
184: ip= < 1.9409761 91.0>;
182: ip= < 1.7860461 90.5> lb='0.974';
180: ip= < 1.2491071 89.75> lb='1.000';
178: ip= < 1.0295581 88.875> lb='0.952';
174: ip= < 0.8665021 87.6875> lb='0.918';
187: ip= < 1.3711351 92.0>;
189: ip= < 1.4927142 93.0>;
190: ip= < 1.4927142 94.0>;
188: ip= < 1.3711351 93.5> lb='0.981';
186: ip= < 1.0352701 92.75> lb='0.998';
192: fg=0 0 0 ip= < 1.115995 95.0>;
195: fg=255 153 153 ip= < 1.623972 96.0>;
196: ip= < 1.623972 97.0>;
194: ip= < 1.200373 96.5> lb='1.000';
198: fg=0 0 0 ip= < 1.8351091 98.0>;
199: ip= < 1.8351091 99.0>;
197: ip= < 1.200373 98.5> lb='1.000';
193: ip= < 1.115995 97.5> lb='0.862';
191: ip= < 1.0352701 96.25>;
185: ip= < 0.8665021 94.5> lb='0.968';
173: ip= < 0.72618914 91.09375> lb='0.945';
202: fg=255 153 153 ip= < 0.9092341 100.0>;
204: ip= < 1.4007671 101.0>;
205: ip= < 1.4007671 102.0>;
203: ip= < 0.9092341 101.5> lb='1.000';
201: ip= < 0.8044291 100.75> lb='0.911';
208: ip= < 0.9484521 103.0>;
210: ip= < 0.9854241 104.0>;
212: fg=255 153 0 ip= < 1.5550292 105.0>;
213: ip= < 1.5550292 106.0>;
211: ip= < 0.9854241 105.5> lb='1.000';
209: fg=0 0 0 ip= < 0.9484521 104.75>;
207: ip= < 0.84331113 103.875> lb='0.959';
216: fg=255 153 153 ip= < 0.9708391 107.0>;
219: fg=0 0 255 ip= < 1.6576641 108.0>;
221: ip= < 1.7285612 109.0>;
222: ip= < 1.7285612 110.0>;
220: ip= < 1.6576641 109.5>;
218: ip= < 1.0057281 108.75> lb='1.000';
224: fg=255 153 153 ip= < 1.0566992 111.0>;
225: fg=0 0 0 ip= < 1.0566992 112.0>;
223: ip= < 1.0057281 111.5>;
217: ip= < 0.9708391 110.125>;
215: ip= < 0.9122621 108.5625> lb='0.846';
228: fg=0 255 255 ip= < 1.1737981 113.0>;
229: ip= < 1.1737981 114.0>;
227: ip= < 0.9518331 113.5> lb='0.990';
232: fg=153 0 153 ip= < 1.0051231 115.0>;
236: fg=255 0 255 ip= < 1.5964061 116.0>;
237: ip= < 1.5964061 117.0>;
235: ip= < 1.0857531 116.5> lb='1.000';
240: fg=0 255 255 ip= < 1.3326491 118.0>;
241: fg=0 0 0 ip= < 1.3326491 119.0>;
239: ip= < 1.1618501 118.5> lb='0.988';
244: ip= < 1.7405192 120.0>;
247: fg=255 153 153 ip= < 2.345885 121.0>;
248: ip= < 2.345885 122.0>;
246: ip= < 2.256256 121.5> lb='0.919';
250: fg=0 0 0 ip= < 2.330934 123.0>;
251: fg=255 153 153 ip= < 2.330934 124.0>;
249: fg=0 0 0 ip= < 2.256256 123.5>;
245: ip= < 1.7405192 122.5> lb='1.000';
243: ip= < 1.214773 121.25> lb='1.000';
253: fg=255 0 255 ip= < 1.2597181 125.0>;
254: fg=0 0 0 ip= < 1.2597181 126.0>;
252: ip= < 1.214773 125.5>;
242: ip= < 1.1618501 123.375> lb='0.875';
238: ip= < 1.0857531 120.9375> lb='0.936';
234: ip= < 1.047445 118.71875>;
256: fg=0 0 255 ip= < 1.1097552 127.0>;
257: ip= < 1.1097552 128.0>;
255: ip= < 1.047445 127.5>;
233: fg=0 0 0 ip= < 1.0051231 123.109375> lb='0.852';
231: ip= < 0.98018813 119.05469>;
260: fg=153 0 153 ip= < 1.0709991 129.0>;
262: ip= < 1.1295161 130.0>;
263: fg=0 0 0 ip= < 1.1295161 131.0>;
261: ip= < 1.0709991 130.5>;
259: ip= < 1.0204831 129.75> lb='0.904';
265: fg=153 0 153 ip= < 1.0490031 132.0>;
268: fg=0 0 0 ip= < 1.119353 133.0>;
271: ip= < 1.2461661 134.0>;
272: ip= < 1.2461661 135.0>;
270: ip= < 1.1526691 134.5> lb='0.930';
275: fg=255 0 255 ip= < 1.2438061 136.0>;
277: ip= < 1.3259611 137.0>;
278: ip= < 1.3259611 138.0>;
276: ip= < 1.2438061 137.5> lb='0.957';
274: ip= < 1.1912931 136.75>;
280: ip= < 1.2658871 139.0>;
282: ip= < 1.3459961 140.0>;
283: ip= < 1.3459961 141.0>;
281: ip= < 1.2658871 140.5>;
279: ip= < 1.1912931 139.75>;
273: ip= < 1.1526691 138.25> lb='0.837';
269: fg=0 0 0 ip= < 1.119353 136.375>;
267: ip= < 1.0837911 134.6875> lb='0.827';
286: fg=153 0 153 ip= < 1.244721 142.0>;
288: ip= < 1.2953461 143.0>;
290: fg=0 153 153 ip= < 1.3453242 144.0>;
291: fg=153 0 153 ip= < 1.3453242 145.0>;
289: fg=0 0 0 ip= < 1.2953461 144.5>;
287: ip= < 1.244721 143.75>;
285: ip= < 1.1028231 142.875> lb='0.967';
295: fg=255 0 255 ip= < 1.5013452 146.0>;
296: ip= < 1.5013452 147.0>;
294: ip= < 1.4489641 146.5> lb='0.919';
298: ip= < 1.4754261 148.0>;
299: ip= < 1.4754261 149.0>;
297: ip= < 1.4489641 148.5>;
293: ip= < 1.1524501 147.5> lb='1.000';
301: fg=0 0 0 ip= < 1.2161121 150.0>;
303: fg=153 0 153 ip= < 1.2812041 151.0>;
304: ip= < 1.2812041 152.0>;
302: ip= < 1.2161121 151.5> lb='0.843';
300: fg=0 0 0 ip= < 1.1524501 150.75> lb='0.908';
292: ip= < 1.1028231 149.125>;
284: ip= < 1.0837911 146.0>;
266: ip= < 1.0490031 140.34375>;
264: ip= < 1.0204831 136.17188>;
258: ip= < 0.98018813 132.96094> lb='0.861';
230: ip= < 0.9518331 126.00781>;
226: ip= < 0.9122621 119.75391> lb='0.844';
214: ip= < 0.84331113 114.1582> lb='0.894';
206: ip= < 0.8044291 109.0166>;
200: ip= < 0.72618914 104.8833> lb='0.913';
172: ip= < 0.6992141 97.988525>;
170: ip= < 0.6215031 91.49426>;
306: fg=153 0 153 ip= < 0.6801651 153.0>;
308: fg=0 0 0 ip= < 0.9120311 154.0>;
310: ip= < 1.3113731 155.0>;
312: ip= < 1.3685712 156.0>;
314: ip= < 1.4216272 157.0>;
315: ip= < 1.4216272 158.0>;
313: ip= < 1.3685712 157.5> lb='0.830';
311: ip= < 1.3113731 156.75>;
309: ip= < 0.9120311 155.875> lb='1.000';
307: ip= < 0.6801651 154.9375> lb='0.983';
305: ip= < 0.6215031 153.96875>;
169: ip= < 0.45809612 122.73151> lb='0.950';
167: ip= < 0.3499231 103.36575> lb='0.882';
157: ip= < 0.2422481 91.80788> lb='0.912';
35: ip= < 0.1789581 60.020393>;
319: fg=153 0 153 ip= < 0.9072491 159.0>;
320: ip= < 0.9072491 160.0>;
318: ip= < 0.4972841 159.5> lb='1.000';
322: ip= < 0.60030913 161.0>;
323: fg=0 0 0 ip= < 0.60030913 162.0>;
321: ip= < 0.4972841 161.5> lb='0.813';
317: ip= < 0.42012012 160.5>;
325: fg=153 0 153 ip= < 0.57846713 163.0>;
327: ip= < 1.0206821 164.0>;
329: ip= < 1.1296781 165.0>;
331: ip= < 1.2323711 166.0>;
333: ip= < 1.2751881 167.0>;
335: ip= < 1.2950611 168.0>;
337: ip= < 1.3035351 169.0>;
339: ip= < 1.3423331 170.0>;
341: ip= < 1.3660291 171.0>;
342: ip= < 1.3660291 172.0>;
340: ip= < 1.3423331 171.5> lb='0.873';
338: ip= < 1.3035351 170.75> lb='0.941';
336: ip= < 1.2950611 169.875>;
334: ip= < 1.2751881 168.9375>;
332: ip= < 1.2323711 167.96875> lb='0.861';
330: ip= < 1.1296781 166.98438> lb='0.954';
328: ip= < 1.0206821 165.99219> lb='0.830';
326: ip= < 0.57846713 164.9961> lb='1.000';
324: ip= < 0.42012012 163.99805> lb='0.960';
316: fg=0 0 0 ip= < 0.1789581 162.24902> lb='0.972';
34: ip= < 0.0 111.134705> lb='0.992';
}
{DENDRO
root=1
drawer=RectangularPhylogram
toscale=true
radiallabels=false
collapsed=0
trans=angle:0.0 scaleX:625.14606 scaleY:20.0 flipH:0 flipV:0 leftMargin:634 rightMargin:634 topMargin:447 bottomMargin:447;
}
