# Supplementary material for: Ribonucleotide reduction - horizontal transfer of a required function spans all three domains
Source: BMC Evol Biol. 2010 Dec 10;10:383. doi: 10.1186/1471-2148-10-383 (PMC3019208; doi:10.1186/1471-2148-10-383)
Supplement: Additional file 2 — Analysis details and translation tables. This is an OpenOffice spreadsheet containing details regarding all analyses. The first sheet contains number of sequences and positions, plus PhyML parameters for each tree. Sheets T01-T13 contain full names and NCBI accession numbers for names used in our trees. [file 1471-2148-10-383-S2.ODS]

## Sheet: Analyses
Tree number			Number of sequences	Number of organisms				Number of positions
	Figure	Name of tree		Archaeal	Bacterial	Eukaryotic	Viral		PhyML parameters
T01	1a	NrdAE.uniqseqs.muscle.bionj.noaccno.cdendro	1240	7	843	136	138	All	N/A
T02	1b	NrdBF.uniqseqs.muscle.bionj.noaccno.cdendro	1245	7	793	149	153	All	N/A
T03	1c	NrdJ.uniqseqs.muscle.bionj.noaccno.cdendro	567	44	446	7	17	All	N/A
T04	1d	NrdD.uniqseqs.muscle.bionj.noaccno.cdendro	689	42	558	6	12	All	N/A
T05	2a	NrdA.natronomonas_and_sisters00.probcons.wa00.UL3MIXGAMMA8SPR.noaccno.cdendro	82					470	-m UL3 -M MIX -s SPR -a e -c 8
T06	2b	NrdA.halobacterium_and_sisters00.probcons.wa00.UL3MIXGAMMA8SPR.noaccno.cdendro	154					818	-m UL3 -M MIX -s SPR -a e -c 8
T07	-	NrdB.natronomonas_and_sisters00.probcons.wa00.UL3MIXGAMMA8SPR.noaccno.cdendro	91					225	-m UL3 -M MIX -s SPR -a e -c 8
T08	-	NrdB.halobacterium_and_sisters00.probcons.wa00.UL3MIXGAMMA8SPR.noaccno.cdendro	150					330	-m UL3 -M MIX -s SPR -a e -c 8
T09	3	NrdA.eukaryotes_and_sisters02.probcons.wa00.UL3MIXGAMMA8SPR.noaccno.cdendro	250					597	-m UL3 -M MIX -s SPR -a e -c 8
T10	-	NrdB.eukaryotes_and_sisters02.probcons.wa00.UL3MIXGAMMA8SPR.noaccno.cdendro	263					274	-m UL3 -M MIX -s SPR -a e -c 8
T11	7	NrdD.euk01.gblocks_gaps.UL3MIXGAMMA4SPR.fullnames.cdendro	105					481	-m UL3 -M MIX -s SPR -a e -c 4
T12	8	NrdJ.monomer_euk_sister_full00.promals3d.wa00.UL3MIXGAMMA8SPR.fullnames.cdendro	57					487	-m UL3 -M MIX -s SPR -a e -c 8
T13	10	NrdJ.dimer_half_full00.wa00.UL3MIXGAMMA4SPR.fullnames.cdendro	172					288	-m UL3 -M MIX -s SPR -a e -c 4

## Sheet: T01
NrdAE.uniqseqs.muscle.bionj.noaccno.cdendro
Full name	Abbreviation	NCBI accession
Arabidopsis_thaliana_NrdA	A_thaliana_NrdA	NP_179770
Caenorhabditis_elegans_NrdA	C_elegans_NrdA	NP_499039
Drosophila_melanogaster_NrdA	D_melanogaster_NrdA	NP_477027
Encephalitozoon_cuniculi_GB_M1_NrdA	E_cuniculi_GBM1_NrdA	NP_586207
Homo_sapiens_NrdA	H_sapiens_NrdA	NP_001024
Mus_musculus_NrdA	M_musculus_NrdA	NP_033129
Plasmodium_falciparum_3D7_NrdA	P_falciparum_3D7_NrdA	XP_001348526
Saccharomyces_cerevisiae_S288c_NrdA1	S_cerevisiaeS288c_NrdA1	NP_010993
Saccharomyces_cerevisiae_S288c_NrdA2	S_cerevisiaeS288c_NrdA2	NP_012198
Schizosaccharomyces_pombe_NrdA	S_pombe_NrdA	NP_594491
Aedes_aegypti_NrdA	A_aegypti_NrdA	XP_001660977
Cryptosporidium_parvum_Iowa_II_NrdA	C_parvum_Iowa_II_NrdA	XP_627556
Danio_rerio_NrdA	D_rerio_NrdA	NP_571530
Glycine_max_NrdA	G_max_NrdA	AAN87547
Glycine_max_NrdA1	G_max_NrdA1	AAN87548
Magnaporthe_grisea_70_15_NrdA	M_grisea_7015_NrdA	XP_370503
Musa_acuminata_NrdA	M_acuminata_NrdA	AAR95994
Nicotiana_tabacum_NrdA1	N_tabacum_NrdA1	CAA71815
Nicotiana_tabacum_NrdA	N_tabacum_NrdA	CAA71816
Plasmodium_yoelii_yoelii_str_17XNL_NrdA	P_yoelii_17XNL_NrdA	XP_723625
Trypanosoma_brucei_TREU927_NrdA	T_brucei_TREU927_NrdA	XP_828859
Xenopus_laevis_NrdA	X_laevis_NrdA	NP_001084312
African_swine_fever_virus_NrdA	Afr_sw_fev_virus_NrdA	NP_042739
Alcelaphine_herpesvirus_1_NrdA	Alcelaphine_hrpv_1_NrdA	NP_065560
Ambystoma_tigrinum_stebbensi_virus_NrdA	A_tigrinum_st_v_NrdA	AAP33245
Ateline_herpesvirus_3_NrdA	Ateline_herpesv_3_NrdA	NP_048032
Bovine_herpesvirus_1_NrdA	Bovine_herpesvirus_1_NrdA	NP_045319
Bovine_herpesvirus_2_NrdA	Bovine_herpesvirus_2_NrdA	AAK00339
Bovine_herpesvirus_4_NrdA	Bovine_herpesvirus_4_NrdA	NP_076553
Bovine_herpesvirus_5_NrdA	Bovine_herpesvirus_5_NrdA	NP_954908
Callitrichine_herpesvirus_3_NrdA	Callitrich_hrpv_3_NrdA	NP_733909
Camelpox_virus_M_96_NrdA	Camelpox_virus_M96_NrdA	NP_570461
Cercopithecine_herpesvirus_1_NrdA	Cercop_herpesv_1_NrdA	NP_851899
Cercopithecine_herpesvirus_9_NrdA	Cercopith_hrpv_7_NrdA	NP_077434
Cercopithecine_herpesvirus_15_NrdA	Cercop_herpesv_15_NrdA	YP_067953
Pongine_herpesvirus_4_NrdA	Chimp_cytomegalov_NrdA	NP_612688
Cowpox_virus_NrdA	Cowpox_virus_NrdA	NP_619870
Ectocarpus_siliculosus_virus_NrdA	E_siliculosus_v_NrdA	NP_077665
Ectromelia_virus_NrdA	Ectromelia_virus_NrdA	NP_671575
Equid_herpesvirus_2_NrdA	Equid_herpesvirus_2_NrdA	NP_042658
Equid_herpesvirus_4_NrdA	Equid_herpesvirus_4_NrdA	NP_045238
Feldmannia_irregularis_virus_a_NrdA	F_irregularis_v_a_NrdA	AAR26844
Feline_herpesvirus_1_NrdA	Feline_herpesvirus_1_NrdA	CAA07028
Gallid_herpesvirus_1_NrdA	Gallid_herpesvirus_1_NrdA	YP_182368
Gallid_herpesvirus_2_NrdA	Gallid_herpesvirus_2_NrdA	YP_001033968
Gallid_herpesvirus_3_NrdA	Gallid_herpesvirus_3_NrdA	NP_066871
Heliothis_zea_virus_1_NrdA	H_zea_virus_1_NrdA	AAN04389
Human_herpesvirus_1_NrdA	Human_herpesvirus_1_NrdA	NP_044641
Human_herpesvirus_2_strain_HG52_NrdA	Human_herpesvirus_2G_NrdA	NP_044509
Human_herpesvirus_3_strain_Dumas_NrdA	HumanHV3Dumas_NrdA	NP_040142
Human_herpesvirus_4_type_1_NrdA	Human_herpesvirus_41_NrdA	YP_401655
Human_herpesvirus_5_NrdA	Human_herpesvirus_5_NrdA	NP_039979
Human_herpesvirus_6A_NrdA	Human_herpesvirus_6A_NrdA	NP_042921
Human_herpesvirus_6B_NrdA	Human_herpesvirus_6B_NrdA	NP_050209
Human_herpesvirus_8_type_M_NrdA	Human_herpesvirus_8M_NrdA	NP_572117
Invertebrate_iridescent_virus_6_NrdA	Invert_irid_v_6_NrdA	NP_149548
Lymantria_dispar_nucleopolyhedrovirus_NrdA	Lymantria_d_nphv_NrdA	NP_047785
Lymphocystis_disease_virus_1_NrdA	Lymphocystis_d_v_1_NrdA	NP_078756
Cercopithecine_herpesvirus_17_NrdA	Cercopithec_hvir17_NrdA	NP_570809
Mamestra_configurata_nucleopolyhedrovirus_A_NrdA	M_conf_nphv_A_NrdA	NP_613252
Mamestra_configurata_nucleopolyhedrovirus_B_NrdA	M_conf_nphv_B_NrdA	NP_689342
Meleagrid_herpesvirus_1_NrdA	Meleagrid_hrpv_1_NrdA	NP_073333
Monkeypox_virus_NrdA	Monkeypox_virus_Z96I_NrdA	NP_536492
Murid_herpesvirus_4_NrdA	Murid_herpesvirus_4_NrdA	NP_044899
Paramecium_bursaria_Chlorella_virus_1_NrdA	P_bursaria_Chv_1_NrdA	NP_048985
Phthorimaea_operculella_granulovirus_NrdA	P_oper_granulov_NrdA	NP_663284
Psittacid_herpesvirus_1_NrdA	Psittacid_herpesv_1_NrdA	NP_944412
Rana_tigrina_ranavirus_NrdA	R_tigrina_ranavirus_NrdA	NP_571996
Murid_herpesvirus_2_NrdA	Rat_cytomegalovirus_NrdA	NP_064151
Cercopithecine_herpesvirus_8_NrdA	Rhesus_cytomegalov_NrdA	AAP50599
Saimiriine_herpesvirus_2_NrdA	Saimiriine_herpv_2_NrdA	NP_040263
Shrimp_white_spot_syndrome_virus_NrdA	Shrimp_w_sp_sy_v_NrdA	NP_477694
Spodoptera_exigua_nucleopolyhedrovirus_NrdA	S_ex_nucleophvir_NrdA	NP_037899
Spodoptera_litura_nucleopolyhedrovirus_NrdA	S_litura_nphv_NrdA	NP_258291
Suid_herpesvirus_1_NrdA	Suid_herpesvirus_1_NrdA	YP_068342
Swinepox_virus_NrdA	Swinepox_virus_NrdA	NP_570202
Tortoise_herpesvirus_NrdA	Tortoise_herpesvirus_NrdA	AAQ73541
Tupaiid_herpesvirus_1_NrdA	Tupaia_herpesvirus_NrdA	NP_116398
Variola_virus_NrdA	Variola_virus_NrdA	NP_042102
Aquifex_aeolicus_VF5_NrdA	A_aeolicus_VF5_NrdA	NP_213062
Bacillus_halodurans_C_125_NrdA	B_halodurans_C125_NrdA	NP_241367
Bdellovibrio_bacteriovorus_HD100_NrdA	B_bacteriovorusHD100_NrdA	NP_968841
Bordetella_bronchiseptica_RB50_NrdA	B_bronchisept_RB50_NrdA	NP_890910
Bordetella_pertussis_Tohama_I_NrdA	B_pertussis_TohamaI_NrdA	NP_881559
Bradyrhizobium_japonicum_USDA_110_NrdA	B_japonicum_110_NrdA	NP_766647
Buchnera_aphidicola_str_APS_(Acyrthosiphon_pisum)_NrdA	B_aphidicola_APS_NrdA	NP_240010
Buchnera_aphidicola_str_Bp_(Baizongia_pistaciae)_NrdA	B_aphidicola_Bp_NrdA	NP_777796
Buchnera_aphidicola_str_Sg_(Schizaphis_graminum)_NrdA	B_aphidicola_Sg_NrdA	NP_660528
Campylobacter_jejuni_subsp_jejuni_NCTC_11168_NrdA	C_j_jej_NCTC11168_NrdA	YP_002343496
Candidatus_Blochmannia_floridanus_NrdA	Cand_B_floridanus_NrdA	NP_878761
Caulobacter_crescentus_CB15_NrdA	C_crescentus_CB15_NrdA	NP_422286
Chlamydia_trachomatis_D/UW_3/CX_NrdA	C_trachomatisDUW3CX_NrdA	NP_220348
Chlamydophila_caviae_GPIC_NrdA	C_caviae_GPIC_NrdA	NP_829640
Chlamydophila_pneumoniae_AR39_NrdA	C_pneumoniae_AR39_NrdA	NP_445410
Chromobacterium_violaceum_ATCC_12472_NrdA	C_viol_ATCC12472_NrdA	NP_901957
Clostridium_acetobutylicum_ATCC_824_NrdA	C_acetobutylicum824_NrdA	NP_349871
Clostridium_perfringens_str_13_NrdA	C_perfringens13_NrdA	NP_563277
Coxiella_burnetii_RSA_493_NrdA	C_burnetti_RSA_493_NrdA	NP_820536
Escherichia_coli_str_K_12_substr_MG1655_NrdA	E_coli_K12_MG1655_NrdA	NP_416737
Escherichia_coli_O157:H7_str_Sakai_NrdA	E_coli_Sakai_NrdA	NP_311144
Fusobacterium_nucleatum_subsp_nucleatum_ATCC_25586_NrdA	F_nuc_n_ATCC25586_NrdA	NP_603012
Haemophilus_ducreyi_35000HP_NrdA	H_ducreyi_35000HP_NrdA	NP_874098
Haemophilus_influenzae_Rd_KW20_NrdA	H_influenzae_RdKW20_NrdA	NP_439801
Helicobacter_hepaticus_ATCC_51449_NrdA	H_hepat_ATCC51449_NrdA	NP_861305
Helicobacter_pylori_26695_NrdA	H_pylori_26695_NrdA	NP_207474
Helicobacter_pylori_J99_NrdA	H_pylori_J99_NrdA	NP_223339
Listeria_innocua_Clip11262_NrdA	L_innocua_Clip11262_NrdA	NP_471591
Listeria_monocytogenes_EGD_e_NrdA	L_monocytog_EGDe_NrdA	NP_465679
Neisseria_meningitidis_MC58_NrdA	N_meningitidis_MC58_NrdA	NP_274311
Neisseria_meningitidis_Z2491_NrdA	N_meningit_Z2491_NrdA	YP_002342827
Nitrosomonas_europaea_ATCC_19718_NrdA	N_europ_ATCC19718_NrdA	NP_842417
Oceanobacillus_iheyensis_HTE831_NrdA	O_iheyensis_HTE831_NrdA	NP_694011
Pasteurella_multocida_subsp_multocida_str_Pm70_NrdA	P_multocida_m_Pm70_NrdA	NP_245654
Photorhabdus_luminescens_subsp_laumondii_TTO1_NrdA	P_lumine_lau_TT01_NrdA	NP_930284
Pseudomonas_aeruginosa_PAO1_NrdA	P_aeruginosa_PAO1_NrdA	NP_249847
Pseudomonas_putida_KT2440_NrdA	P_putida_KT2440_NrdA	NP_743339
Pseudomonas_syringae_pv_tomato_str_DC3000_NrdA	P_syr_tom_DC3000_NrdA	NP_791496
Ralstonia_solanacearum_GMI1000_NrdA	R_solanacearumGMI100_NrdA	NP_520926
Rickettsia_conorii_str_Malish_7_NrdA	R_conorii_Malish_7_NrdA	NP_360284
Rickettsia_prowazekii_str_Madrid_E_NrdA	R_prowazekii_Madrid_NrdA	NP_220889
Salmonella_enterica_subsp_enterica_serovar_Typhi_str_CT18_NrdA1	S_ente_e_Ty_CT18_NrdA1	NP_456820
Salmonella_enterica_subsp_enterica_serovar_Typhi_str_CT18_NrdA2	S_ente_e_Ty_CT18_NrdA2	NP_569594
Salmonella_typhimurium_LT2_NrdA	S_typhimurium_LT2_NrdA	NP_461219
Shewanella_oneidensis_MR_1_NrdA	S_oneidensis_MR1_NrdA	NP_718005
Shigella_flexneri_2a_str_301_NrdA	S_flexneri_2a_301_NrdA	NP_708124
Streptomyces_avermitilis_MA_4680_NrdA	S_avermit_MA4680_NrdA	NP_824202
Streptomyces_coelicolor_A3(2)_NrdA	S_coelicolor_A3_2_NrdA	NP_629373
Synechocystis_sp_PCC_6803_NrdA	Synechocyst_PCC6803_NrdA	NP_441654
Treponema_denticola_ATCC_35405_NrdA	T_dent_ATCC35405_NrdA	NP_970955
Treponema_pallidum_subsp_pallidum_str_Nichols_NrdA	T_pall_p_Nichols_NrdA	NP_219445
Vibrio_cholerae_O1_biovar_eltor_str_N16961_NrdA	V_choler_ElTorN16961_NrdA	NP_230901
Vibrio_parahaemolyticus_RIMD_2210633_NrdA	V_para_RIMD2210633_NrdA	NP_798313
Vibrio_vulnificus_CMCP6_NrdA	V_vulnificus_CMCP6_NrdA	NP_761838
Vibrio_vulnificus_YJ016_NrdA	V_vulnificus_YJ016_NrdA	NP_934037
Wolbachia_endosymbiont_of_Drosophila_melanogaster_NrdA	Wolbachia_sp_Dm_NrdA	AAS13943
Wolinella_succinogenes_DSM_1740_NrdA	W_succinogenes_1740_NrdA	NP_907886
Xanthomonas_axonopodis_pv_citri_str_306_NrdA	X_axonop_citri_306_NrdA	NP_644374
Xanthomonas_campestris_pv_campestris_str_ATCC_33913_NrdA	X_cam_c_ATCC33913_NrdA	NP_639325
Xylella_fastidiosa_9a5c_NrdA	X_fastidiosa_9a5c_NrdA	NP_298486
Xylella_fastidiosa_Temecula1_NrdA	X_fast_Temecula1_NrdA	NP_778706
Yersinia_pestis_CO92_NrdA	Y_pestis_CO92_NrdA	NP_404818
Yersinia_pestis_biovar_Medievalis_str_91001_NrdA2	Y_p_Mediev_91001_NrdA2	NP_995490
Fusobacterium_nucleatum_subsp_vincentii_ATCC_49256_NrdA	F_nuc_v_ATCC49256_NrdA	ZP_00144798
Haemophilus_influenzae_R2866_NrdA	H_influenzae_R2866_NrdA	ZP_00156619
Haemophilus_somnus_129PT_NrdA	H_somnus_129PT_NrdA	YP_719408
Rhodospirillum_rubrum_ATCC_11170_NrdA	R_rubrum_ATCC_11170_NrdA	YP_426532
Rickettsia_rickettsii_NrdA	R_rickettsii_NrdA	ZP_00153685
Streptomyces_clavuligerus_ATCC_27064_NrdA	S_clavuligerus27064_NrdA	YP_002194339
Streptomyces_jumonjinensis_NrdA	S_jumonjinensis_NrdA	CAC17629
Streptomyces_microflavus_NrdA	S_microflavus_NrdA	CAC17631
Xylella_fastidiosa_Ann_1_NrdA	X_fastidiosa_Ann1_NrdA	ZP_00682864
Xylella_fastidiosa_Dixon_NrdA	X_fastidiosa_Dixon_NrdA	EAO12421
Bacteriophage_Aeh1_NrdAab	Bacteriophage_Aeh1_NrdAab	NP_943927
Bacteriophage_Felix_01_NrdA	Bacteriop_Felix_01_NrdA	NP_944991
Bacteriophage_KVP40_NrdA	Bacteriophage_KVP40_NrdA	NP_899523
Enterobacteria_phage_RB49_NrdA	Bacteriophage_RB49_NrdA	NP_891805
Enterobacteria_phage_RB69_NrdA	Bacteriophage_RB69_NrdA	NP_861929
Enterobacteria_phage_T4_NrdA	Bacteriophage_T4_NrdA	NP_049845
Pseudomonas_phage_phiKZ_NrdA	Pseudom_ph_phiKZ_NrdA	NP_803872
Ashbya_gossypii_ATCC_10895_NrdA2	E_gossypii_NrdA2	NP_983557
Ashbya_gossypii_ATCC_10895_NrdA1	E_gossypii_NrdA1	NP_984039
Candida_albicans_SC5314_NrdA1	C_albicans_SC5314_NrdA1	XP_715255
Gibberella_zeae_PH_1_NrdA	G_zeae_PH1_NrdA	XP_385350
Ustilago_maydis_521_NrdA	U_maydis_521_NrdA	XP_760472
Agrotis_segetum_granulovirus_NrdA	A_segetum_granulov_NrdA	YP_006307
Halobacterium_sp_NRC_1_NrdA	Halobacterium_NRC1_NrdA	NP_280998
Parachlamydia_sp_UWE25_NrdA	C_P_amoebophila_UWE25_NrdA	YP_008347
Thermus_thermophilus_HB27_NrdA	T_thermophilus_HB27_NrdA	YP_006145
Burkholderia_cepacia_R1808_NrdA	B_cepacia_R1808_NrdA	ZP_00221437
Burkholderia_cepacia_R18194_NrdA	B_cepacia_R18194_NrdA	ZP_00216566
Crocosphaera_watsonii_WH_8501_NrdA	C_watsonii_WH_8501_NrdA	ZP_00514074
Ehrlichia_canis_str_Jake_NrdA	E_canis_Jake_NrdA	YP_303199
Exiguobacterium_sp_255_15_NrdA	E_sibiricum_25515_NrdA	YP_001814763
Mesorhizobium_sp_BNC1_NrdA	Mesorhizobium_BNC1_NrdA	YP_675245
Methylobacillus_flagellatus_KT_NrdA	M_flagellatus_KT_NrdA	YP_545332
Photobacterium_profundum_SS9_NrdA	P_profundum_SS9_NrdA	YP_130643
Methylibium_petroleiphilum_PM1_NrdA	R_gelatinosus_PM1_NrdA	ZP_00243101
Bacteriophage_T5_NrdA	Bacteriophage_T5_NrdA	YP_006924
Ralstonia_metallidurans_CH34_NrdA	R_metallid_CH34_NrdA	YP_585229
Burkholderia_fungorum_LB400_NrdA	B_fungorum_LB400_NrdA	ZP_00277730
Canis_familiaris_NrdA	Fido_NrdA	XP_534027
Ralstonia_eutropha_JMP134_NrdA	R_eutropha_JMP134_NrdA	YP_297145
Burkholderia_pseudomallei_K96243_NrdA	B_pseudom_K96243_NrdA	YP_109586
Pseudomonas_syringae_pv_syringae_B728a_NrdA	P_syringae_s_B728a_NrdA	YP_236787
Polaromonas_sp_JS666_NrdA	Polaromonas_JS666_NrdA	YP_547957
Thiobacillus_denitrificans_ATCC_25259_NrdA	T_denitr_ATCC25259_NrdA	YP_315734
Methylococcus_capsulatus_str_Bath_NrdA	M_capsulatus_Bath_NrdA	YP_114078
Rattus_norvegicus_NrdA	R_norvegicus_NrdA	NP_001013254
Gallus_gallus_NrdA	G_gallus_NrdA	NP_001026008
Legionella_pneumophila_subsp_pneumophila_str_Philadelphia_1_NrdA	L_pneu_p_Philad1_NrdA	YP_095800
Legionella_pneumophila_str_Lens_NrdA	L_pneumophila_Lens_NrdA	YP_127076
Legionella_pneumophila_str_Paris_NrdA	L_pneumophila_Paris_NrdA	YP_124056
Pongo_pygmaeus_NrdA	P_pygmaeus_NrdA	CAH91741
Acinetobacter_sp_ADP1_NrdA	Acinetobacter_ADP1_NrdA	YP_045455
Chlamydia_muridarum_Nigg_NrdA	C_muridarum_Nigg_NrdA	NP_296593
Anopheles_gambiae_str_PEST_NrdA	A_gambiae_str_PEST_NrdA	XP_554103
Kluyveromyces_lactis_NRRL_Y_1140_NrdA1	K_lactis_NRRLY1140_NrdA1	XP_452551
Debaryomyces_hansenii_CBS767_NrdA1	D_hansenii_CBS767_NrdA1	XP_461790
Candida_glabrata_CBS138_NrdA	C_glabrata_CBS138_NrdA	XP_447841
Chlamydomonas_reinhardtii_NrdA	C_reinhardtii_NrdA	XP_001700540
Yarrowia_lipolytica_CLIB99_NrdA1	Y_lipolytica_CLIB99_NrdA1	XP_506109
Cryptococcus_neoformans_var_neoformans_B_3501A_NrdA	C_neofor_n_B3501A_NrdA	XM_770179
Chlamydophila_abortus_S26/3_NrdA	C_abortus_S263_NrdA	YP_220142
Vaccinia_virus_(strain_Ankara)_NrdA	Vaccinia_V_Ankara_NrdA	CAM58243
Vaccinia_virus_(strain_Tian_Tan)_NrdA	Vaccinia_v_TianTan_NrdA	AAF33932
Xanthomonas_oryzae_pv_oryzae_KACC10331_NrdA	X_ory_o_KACC10331_NrdA	YP_199113
Camelpox_virus_CMS_NrdA	Camelpox_virus_CMS_NrdA	AAG37538
Dictyostelium_discoideum_AX4_NrdA	D_discoideum_AX4_NrdA	XP_638726
Yarrowia_lipolytica_CLIB99_NrdA2	Y_lipolytica_CLIB99_NrdA2	XP_502360
Campylobacter_jejuni_RM1221_NrdA	C_jejuni_RM1221_NrdA	YP_178051
Campylobacter_coli_RM2228_NrdA	C_coli_RM2228_NrdA	ZP_00368144
Debaryomyces_hansenii_CBS767_NrdA2	D_hansenii_CBS767_NrdA2	XP_462554
Euproctis_pseudoconspersa_nucleopolyhedrovirus_NrdA	E_pseudoc_nphvir_NrdA	YP_002854736
Bacteroides_fragilis_YCH46_NrdA	B_fragilis_YCH46_NrdA	YP_099977
Campylobacter_lari_RM2100_NrdA	C_lari_RM2100_NrdA	YP_002574644
Campylobacter_upsaliensis_RM3195_NrdA	C_upsaliens_RM3195_NrdA	ZP_00371289
Kluyveromyces_lactis_NRRL_Y_1140_NrdA2	K_lactis_NRRLY1140_NrdA2	XP_455133
Salmonella_enterica_subsp_enterica_serovar_Paratyphi_A_str_ATCC_9150_NrdA	S_e_e_P_ATCC9150_NrdA	YP_149901
Geobacillus_kaustophilus_HTA426_NrdA	G_kaustoph_HTA426_NrdA	YP_146764
Yersinia_pseudotuberculosis_IP_32953_NrdA	Y_pseudot_32953_NrdA	YP_069789
Haemophilus_somnus_2336_NrdA	H_somnus_2336_NrdA	YP_001783715
Vibrio_fischeri_ES114_NrdA	V_fischeri_ES114_NrdA	YP_204585
Erwinia_carotovora_subsp_atroseptica_SCRI1043_NrdA	E_car_at_SCRI1043_NrdA	YP_049305
Mannheimia_succiniciproducens_MBEL55E_NrdA	M_succin_MBEL55E_NrdA	YP_088184
Neisseria_gonorrhoeae_FA_1090_NrdA	N_gonorrh_FA1090_NrdA	YP_207753
Idiomarina_loihiensis_L2TR_NrdA	I_loihiensis_L2TR_NrdA	YP_155752
Actinobacillus_pleuropneumoniae_serovar_1_str_4074_NrdA1	A_pleuropn_1_4074_NrdA1	ZP_00134248
Acanthamoeba_polyphaga_mimivirus_NrdA	A_polyph_mimivirus_NrdA	YP_142667
Symbiobacterium_thermophilum_IAM_14863_NrdA	S_thermop_IAM14863_NrdA	YP_074151
Propionibacterium_acnes_KPA171202_NrdA	P_acnes_KPA171202_NrdA	YP_056786
Novosphingobium_aromaticivorans_DSM_12444_NrdA	N_aromat_DSM12444_NrdA	YP_495556
Erythrobacter_litoralis_HTCC2594_NrdA	E_litoralis_HTCC259_NrdA	YP_459216
Cyanophage_P_SSM2_NrdA	Cyanophage_PSSM2_NrdA	YP_214439
Cyanophage_P_SSM4_NrdA	Cyanophage_PSSM4_NrdA	YP_214727
Bacteriophage_S_PM2_NrdA	Bacteriophage_SPM2_NrdA	YP_195185
Rickettsia_akari_str_Hartford_NrdA	R_akari_Hartford_NrdA	YP_001493488
Rickettsia_typhi_str_Wilmington_NrdA	R_typhi_Wilmington_NrdA	YP_067452
Enterobacteria_phage_RB43_NrdA	Bacteriophage_RB43_NrdA	YP_239040
Ehrlichia_ruminantium_str_Welgevonden_NrdA	E_rum_Welgevonden_NrdA	YP_180428
Ehrlichia_ruminantium_str_Gardel_NrdA	E_ruminant_Gardel_NrdA	YP_196509
Gluconobacter_oxydans_621H_NrdA	G_oxydans_621H_NrdA	YP_192385
Anaplasma_marginale_str_St_Maries_NrdA	A_marginale_Maries_NrdA	YP_154030
Wolbachia_endosymbiont_strain_TRS_of_Brugia_malayi_NrdA	Wolbachia_sp_Bm_TRS_NrdA	YP_198525
Ostreid_herpesvirus_1_NrdA	Ostreid_herpesv_1_NrdA	YP_024594
Francisella_tularensis_subsp_tularensis_SCHU_S4_NrdA	F_tula_t_SCHUS4_NrdA	YP_169563
Azotobacter_vinelandii_AvOP_NrdA	A_vinelandii_DJ_NrdA	YP_002800458
Lymphocystis_disease_virus___isolate_China_NrdA	Lymphocystis_v_Ch_NrdA	YP_025104
Frog_virus_3_NrdA	Frog_virus_3_NrdA	YP_031616
Grouper_iridovirus_NrdA	Grouper_iridovirus_NrdA	AAV91060
Singapore_grouper_iridovirus_NrdA	Singapore_g_iridov_NrdA	YP_164159
Thermobifida_fusca_YX_NrdA	T_fusca_YX_NrdA	YP_291057
Pseudomonas_fluorescens_PfO_1_NrdA	P_fluorescens_PfO1_NrdA	YP_349974
Saccharophagus_degradans_2_40_NrdA	S_degradans_240_NrdA	YP_527930
Thermus_thermophilus_HB8_NrdA	T_thermophilus_HB8_NrdA	YP_145448
Haemophilus_influenzae_86_028NP_NrdA	H_infl_86028NP_NrdA	YP_249373
Equid_herpesvirus_1_NrdA	Equid_herpesvirus_1_NrdA	YP_053066
Cercopithecine_herpesvirus_2_NrdA	Cercop_herpesv_2_NrdA	YP_164482
Rhesus_monkey_rhadinovirus_H26_95_NrdA	Rh_rhadinov_H26_NrdA	AAF60047
Aeromonas_phage_31_NrdA	Aeromonas_phage_31_NrdA	YP_238837
Oryza_sativa_(japonica_cultivar_group)_NrdA2	O_sativa_jp_NrdA2	NP_001056926
Candida_albicans_SC5314_NrdA2	C_albicans_SC5314_NrdA2	XP_710800
Psychrobacter_sp_273_4_NrdA	Psychrobacter_sp_NrdA	ZP_00146113
Macaca_fuscata_rhadinovirus_NrdA	Macata_rhadinovirus_NrdA	YP_238422
Aspergillus_fumigatus_Af293_NrdA	A_fumigatus_Af293_NrdA	XP_752157
Rickettsia_felis_URRWXCal2_NrdA	R_felis_URRWXCal2_NrdA	YP_246725
Chromohalobacter_salexigens_DSM_3043_NrdA	Csalexigens_DSM3043_NrdA	YP_572728
Leishmania_major_strain_Friedlin_NrdA	L_major_Friedlin_NrdA	XP_001684370
Ehrlichia_chaffeensis_str_Sapulpa_NrdA	E_chaffeensis_Sapul_NrdA	ZP_00545050
Psychrobacter_cryohalolentis_K5_NrdA	P_cryohalolentis_K5_NrdA	YP_580387
Colwellia_psychrerythraea_34H_NrdA	C_psychrerythr_34H_NrdA	YP_269048
Thiomicrospira_denitrificans_ATCC_33889_NrdA	T_denitrif_ATCC_338_NrdA	YP_394605
Candidatus_Pelagibacter_ubique_HTCC1062_NrdA	C_Pelagib_HTCC1062_NrdA	YP_266566
Theileria_parva_NrdA	Theileria_parva_NrdA	XP_763556
Trypanosoma_cruzi_NrdA	Trypanosoma_cruzi_NrdA	EAN90157
Shewanella_frigidimarina_NCIMB_400_NrdA	S_frigidi_NCIMB_400_NrdA	YP_750817
Shewanella_denitrificans_OS_217_NrdA	S_denitrific_OS217_NrdA	YP_562958
Nitrobacter_hamburgensis_X14_NrdA	N_hamburgensis_X14_NrdA	YP_578851
Koi_herpesvirus_NrdA	C_herpesvirus3_NrdA	YP_001096176
Shewanella_baltica_OS155_NrdA	S_baltica_OS155_NrdA	ABN61560
Sphingopyxis_alaskensis_RB2256_NrdA	S_alaskensis_RB2256_NrdA	YP_616819
Pseudomonas_fluorescens_Pf_5_NrdA	P_fluorescens_Pf5_NrdA	YP_261564
Pseudomonas_syringae_pv_phaseolicola_1448A_NrdA	P_syr_phaseolic_14_NrdA	YP_275880
Trichoplusia_ni_SNPV_NrdA	Trichoplusia_ni_SNPV_NrdA	YP_309033
Strongylocentrotus_purpuratus_NrdA	S_purpuratus_NrdA	XP_001177269
Actinobacillus_succinogenes_130Z_NrdA	A_succinogenes_130Z_NrdA	YP_001344760
Nitrobacter_winogradskyi_Nb_255_NrdA	N_winogradskyi_Nb25_NrdA	YP_319490
Escherichia_coli_53638_NrdA	E_coli_53638_NrdA	ZP_02999545
Natronomonas_pharaonis_DSM_2160_NrdA	N_pharaonis_DSM_216_NrdA	YP_327711
Halophage_AAJ_2005_NrdA	Halophage_AAJ2005_NrdA	ABB77922
Clostridium_beijerinckii_NCIMB_8052_NrdA	C_beijerinckii_8052_NrdA	YP_001307340
Burkholderia_thailandensis_E264_NrdA	B_thailandens_E264_NrdA	YP_441700
Nitrosospira_multiformis_ATCC_25196_NrdA	N_multiformis_25196_NrdA	YP_413149
Alkalilimnicola_ehrlichei_MLHE_1_NrdA	A_ehrlichei_MLHE1_NrdA	YP_742934
Rhodopseudomonas_palustris_BisB18_NrdA	R_palustris_BisB18_NrdA	YP_533378
Nitrosomonas_eutropha_C71_NrdA	N_eutropha_C71_NrdA	YP_748640
Hahella_chejuensis_KCTC_2396_NrdA	H_chejuensis_2396_NrdA	YP_437971
Burkholderia_cenocepacia_HI2424_NrdA	B_cenocepaciaHI2424_NrdA	ZP_00463755
Marinobacter_aquaeolei_VT8_NrdA	M_aquaeolei_VT8_NrdA	YP_961112
Pseudomonas_putida_F1_NrdA	P_putida_F1_NrdA	YP_001266555
Rhodoferax_ferrireducens_DSM_15236_NrdA	R_ferrireduce_15236_NrdA	YP_524587
Aspergillus_nidulans_FGSC_A4_NrdA	A_nidulans_FGSC_A4_NrdA	XP_661984
Bos_taurus_NrdA	Bos_taurus_NrdA	NP_001106767
Plasmodium_berghei_strain_ANKA_NrdA	P_berghei_ANKA_NrdA	XP_676917
Bos_taurus_NrdAiso	Bos_taurus_NrdAiso	XP_884525
Chlamydia_trachomatis_A/HAR_13_NrdA	C_trachomatis_AHAR_NrdA	YP_328658
Trypanosoma_brucei_brucei_NrdA	T_brucei_brucei_NrdA	O15909
Vaccinia_virus_(strain_WR)_NrdA	Vac_virus_WR_NrdA	YP_232955
Nitrosococcus_oceani_ATCC_19707_NrdA	N_oceani_19707_NrdA	YP_344510
Escherichia_coli_E22_NrdA	E_coli_E22_NrdA	ZP_03043418
Shigella_boydii_BS512_NrdA	S_boydii308394_NrdA	YP_001881064
Shigella_boydii_Sb227_NrdA	S_boydii_Sb227_NrdA	YP_408468
Shigella_dysenteriae_Sd197_NrdA	S_dysenteriae_Sd197_NrdA	YP_403992
Yersinia_mollaretii_ATCC_43969_NrdA	Y_mollaretii_43969_NrdA	ZP_00824235
Yersinia_intermedia_ATCC_29909_NrdA	Y_intermedia_29909_NrdA	ZP_00832425
Yersinia_bercovieri_ATCC_43970_NrdA	Y_bercovieri_43970_NrdA	ZP_00820460
Yersinia_frederiksenii_ATCC_33641_NrdA	Y_frederiksen_33641_NrdA	ZP_00830976
Shewanella_sp_ANA_3_NrdA	Shewanella_ANA3_NrdA	YP_869606
Shewanella_sp_MR_4_NrdA	Shewanella_MR4_NrdA	YP_734047
Shewanella_sp_W3_18_1_NrdA	Shewanella_W3181_NrdA	YP_963328
Shewanella_sp_MR_7_NrdA	Shewanella_MR7_NrdA	YP_738107
Vibrio_sp_Ex25_NrdA	Vibrio_sp_Ex25_NrdA	YP_002073711
Pseudoalteromonas_haloplanktis_TAC125_NrdA	P_haloplanktis_TAC1_NrdA	YP_339936
Pseudoalteromonas_atlantica_T6c_NrdA	P_atlantica_T6c_NrdA	YP_662043
Thiomicrospira_crunogena_XCL_2_NrdA	T_crunogena_XCL2_NrdA	YP_390733
Ralstonia_solanacearum_UW551_NrdA	R_solanacea_UW551_NrdA	EAP73710
Croceibacter_atlanticus_HTCC2559_NrdA	C_atlanticus_2559_NrdA	ZP_00949366
Canis_familiaris_NrdAiso	Fido_NrdAiso	XP_862175
Chrysodeixis_chalcites_nucleopolyhedrovirus_NrdA	C_chalcites_virus_NrdA	YP_249755
Xanthomonas_campestris_pv_vesicatoria_str_85_10_NrdA	X_vesicatoria_8510_NrdA	YP_365892
Oceanicaulis_alexandrii_HTCC2633_NrdA	OalexandriiHTCC2633_NrdA	ZP_00953193
Salinibacter_ruber_DSM_13855_NrdA	S_ruber_13855_NrdA	YP_444285
Listeria_bacteriophage_P100_NrdA	Listeria_phage_P100_NrdA	AAY53358
Cercopithecine_herpesvirus_16_NrdA	Cercopithec_virus_16_NrdA	YP_443886
Ovine_herpesvirus_2_NrdA	Ovine_herpesvirus_2_NrdA	YP_438185
Burkholderia_dolosa_AUO158_NrdA	B_dolosa_AUO158_NrdA	YP_002099313
Pseudomonas_aeruginosa_2192_NrdA	P_aeruginosa_2192_NrdA	YP_002085538
Vibrio_splendidus_12B01_NrdA	V_splendidus_12B01_NrdA	ZP_00990006
Nitrobacter_sp_Nb_311A_NrdA	Nitrobacter_Nb_311A_NrdA	ZP_01045817
Polaromonas_naphthalenivorans_CJ2_NrdA	P_naphthaleniv_CJ2_NrdA	YP_983603
Polaribacter_dokdonensis_MED152_NrdA	Tenacibaculum_MED152_NrdA	ZP_01052949
Dokdonia_donghaensis_MED134_NrdA	Cellulophaga_MED134_NrdA	ZP_01051103
Campylobacter_jejuni_subsp_jejuni_HB93_13_NrdA	C_jejuni_HB9313_NrdA	ZP_01072191
Campylobacter_fetus_subsp_fetus_82_40_NrdA	C_fetus_8240_NrdA	YP_892927
Campylobacter_jejuni_subsp_jejuni_26094_NrdA	C_jejuni_26094_NrdA	ZP_01070597
Sodalis_glossinidius_str_morsitans_NrdA	S_gloss_morsitans_NrdA	YP_455264
Idiomarina_baltica_OS145_NrdA	I_baltica_OS145_NrdA	ZP_01042657
Vibrio_sp_MED222_NrdA	Vibrio_MED222_NrdA	ZP_01066755
Marinomonas_sp_MED121_NrdA	Marinomonas_MED121_NrdA	ZP_01076425
Erythrobacter_sp_NAP1_NrdA	Erythrobacter_NAP1_NrdA	ZP_01041166
Parvularcula_bermudensis_HTCC2503_NrdA	P_bermuden_HTCC2503_NrdA	ZP_01017181
Congregibacter_litoralis_KT71_NrdA	C_litoralis_KT71_NrdA	ZP_01103282
Chaetomium_globosum_CBS_14851_NrdA	C_globosum_14851_NrdA	XP_001225859
Nitrococcus_mobilis_Nb_231_NrdA	N_mobilis_Nb_231_NrdA	ZP_01127325
Flavobacteria_bacterium_BBFL7_NrdA	F_bacterium_BBFL7_NrdA	ZP_01201553
Flavobacteriales_bacterium_HTCC2170_NrdA	F_bacterium_HTCC217_NrdA	ZP_01105532
Robiginitalea_biformata_HTCC2501_NrdA	R_biformata_HTCC250_NrdA	ZP_01119854
Tetrahymena_thermophila_SB210_NrdA	T_thermophila_SB210_NrdA	XP_976850
Blastopirellula_marina_DSM_3645_NrdA	B_marina_DSM_3645_NrdA	ZP_01093516
Chlamydophila_felis_Fe/C_56_NrdA	C_felis_FeC56_NrdA	YP_515154
Campylobacter_jejuni_subsp_jejuni_81_176_NrdA	C_jejuni_81176_NrdA	YP_999744
Campylobacter_jejuni_subsp_jejuni_84_25_NrdA	C_jejuni_8425_NrdA	ZP_01100930
Photobacterium_sp_SKA34_NrdA	Photobacterium_SKA34_NrdA	ZP_01160575
Alteromonas_macleodii_Deep_ecotype_NrdA	A_macleo_Deep_eco_NrdA	YP_002126419
Pseudoalteromonas_tunicata_D2_NrdA	P_tunicata_D2_NrdA	ZP_01133920
Oceanospirillum_sp_MED92_NrdA	Oceanospirill_MED92_NrdA	ZP_01165685
Agrotis_segetum_nucleopolyhedrovirus_NrdA	A_segetum_NPHV_NrdA	YP_529823
Acidothermus_cellulolyticus_11B_NrdA	Acellulolyticus_11B_NrdA	YP_873482
Reinekea_sp_MED297_NrdA	Reinekea_MED297_NrdA	ZP_01116597
Bacillus_sp_NRRL_B_14911_NrdA	Bacillus_NRRLB14911_NrdA	ZP_01170800
Acidiphilium_cryptum_JF_5_NrdA	A_cryptum_JF5_NrdA	YP_001233878
Anaplasma_phagocytophilum_HZ_NrdA	A_phagocytop_HZ_NrdA	YP_504939
Neorickettsia_sennetsu_str_Miyayama_NrdA	N_sennetsu_Miyayama_NrdA	YP_506298
Cyanophage_Ma_LMM01_NrdA	Cyanoph_MaLMM01_NrdA	YP_851020
Francisella_tularensis_subsp_holarctica_LVS_NrdA	F_tularensisLVS_NrdA	YP_513694
Polaribacter_irgensii_23_P_NrdA	P_irgensii_23P_NrdA	ZP_01117179
Coccidioides_immitis_RS_NrdA	C_immitis_RS_NrdA	XP_001244657
Flavobacterium_johnsoniae_UW101_NrdA2	F_johnsoniae_UW101_NrdA2	YP_001192875
Psychroflexus_torquis_ATCC_700755_NrdA	P_torquis_700755_NrdA	ZP_01252477
Theileria_annulata_strain_Ankara_NrdA	T_annulata_Ankara_NrdA	XP_955225
Tribolium_castaneum_NrdA1	T_castaneum_NrdA1	XP_968671
Vibrio_angustum_S14_NrdA	V_angustum_S14_NrdA	ZP_01237038
Photobacterium_profundum_3TCK_NrdA	P_profundum_3TCK_NrdA	ZP_01220224
Vibrio_alginolyticus_12G01_NrdA	V_alginolytic_12G01_NrdA	ZP_01261644
Psychrobacter_sp_PRwf_1_NrdA	Psychrobact_PRwf1_NrdA	YP_001280468
Psychromonas_sp_CNPT3_NrdA1	Psychromonas_CNPT3_NrdA1	ZP_01217355
Rickettsia_bellii_RML369_C_NrdA	R_bellii_RML369C_NrdA	YP_537903
Candidatus_Pelagibacter_ubique_HTCC1002_NrdA	C_P_ubique_HTCC1002_NrdA	ZP_01265081
Flavobacterium_johnsoniae_UW101_NrdA1	F_johnsoniae_UW101_NrdA1	YP_001196392
Psychromonas_sp_CNPT3_NrdA2	Psychromonas_CNPT3_NrdA2	ZP_01215780
Orgyia_pseudotsugata_MNPV_NrdA	O_pseudotsu_MNPV_NrdA	NP_046188
Coxiella_burnetii_Dugway_5J108_111_NrdA	C_burnetii_Dugway_NrdA	YP_001423854
Alcanivorax_borkumensis_SK2_NrdA	A_borkumensis_SK2_NrdA	YP_692431
Acidovorax_avenae_subsp_citrulli_AAC00_1_NrdA	A_av_citrulliAAC001_NrdA	YP_969236
Acidovorax_sp_JS42_NrdA	Acidovorax_JS42_NrdA	YP_987820
Pan_troglodytes_NrdA	P_troglodytes_NrdA	XP_001159515
Oceanobacter_sp_RED65_NrdA	Oceanobacter_RED65_NrdA	ZP_01305757
Candidatus_Blochmannia_pennsylvanicus_str_BPEN_NrdA	B_pennsylvanicusBPEN_NrdA	YP_277985
Salinispora_tropica_CNB_440_NrdA	S_tropica_CNB440_NrdA	YP_001161194
Rhodobacterales_bacterium_HTCC2255_NrdA	Alpha_HTCC2255_NrdA	ZP_01449858
Mannheimia_haemolytica_NrdA	M_haemolytica_NrdA	ABG89241
Herpetosiphon_aurantiacus_ATCC_23779_NrdA	H_aurantiacus_23779_NrdA	YP_001545341
Coprinopsis_cinerea_okayama7#130_NrdA	C_cinerea_okay_7_130_NrdA	XP_001835601
Rickettsiella_grylli_NrdA	R_grylli_NrdA	ZP_02062822
Lawsonia_intracellularis_PHE/MN1_00_NrdA	L_intracell_PHEMN100_NrdA	YP_594852
Gramella_forsetii_KT0803_NrdA	G_frosetii_KT0803_NrdA	YP_863481
Myxococcus_xanthus_DK_1622_NrdA	M_xanthus_DK_1622_NrdA	YP_633212
Granulibacter_bethesdensis_CGDNIH1_NrdA	G_bethesdensis_CGDNI_NrdA	YP_744708
Maricaulis_maris_MCS10_NrdA	M_maris_MCS10_NrdA	YP_755630
Hyphomonas_neptunium_ATCC_15444_NrdA	H_neptunium_15444_NrdA	YP_759596
Burkholderia_phymatum_STM815_NrdA	BphymatumSTM815_NrdA	YP_001858857
Burkholderia_multivorans_ATCC_17616_NrdA	B_multivorans_17616_NrdA	YP_001944951
Burkholderia_phytofirmans_PsJN_NrdA	B_phytofirmans_PsJN_NrdA	YP_001897050
Pseudomonas_aeruginosa_PA7_NrdA	P_aeruginosa_PA7_NrdA	YP_001349578
Pseudomonas_mendocina_ymp_NrdA	P_mendocina_ymp_NrdA	YP_001188636
Burkholderia_ambifaria_MC40_6_NrdA	B_ambifaria_MC40_6_NrdA	YP_001807235
Burkholderia_ambifaria_AMMD_NrdA	B_cepacia_AMMD_NrdA	YP_772390
Ralstonia_eutropha_H16_NrdA	R_eutropha_H16_NrdA	YP_727678
Ralstonia_pickettii_12J_NrdA	R_pickettii_12J_NrdA	YP_001900602
Pseudomonas_entomophila_L48_NrdA	P_entomophila_L48_NrdA	YP_607026
Pseudomonas_putida_GB_1_NrdA	P_putida_GB1_NrdA	YP_001670460
Pseudomonas_stutzeri_A1501_NrdA	P_stutzeri_A1501_NrdA	YP_001172164
Pseudomonas_putida_W619_NrdA	P_putida_W619_NrdA	YP_001748066
Bordetella_avium_197N_NrdA	B_avium_197N_NrdA	YP_787477
Polynucleobacter_sp_QLW_P1DMWA_1_NrdA	Polyn_QLWP1DMWA1_NrdA	YP_001154989
marine_gamma_proteobacterium_HTCC2143_NrdA	M_proteobact_2143_NrdA	ZP_01618352
Herminiimonas_arsenicoxydans_NrdA	H_arsenicoxydans_NrdA	YP_001101008
marine_gamma_proteobacterium_HTCC2080_NrdA	M_proteobact_2080_NrdA	ZP_01626309
Delftia_acidovorans_SPH_1_NrdA	D_acidovorans_SPH1_NrdA	YP_001562530
Comamonas_testosteroni_KF_1_NrdA	C_testosteroni_KF1_NrdA	ZP_03541274
Verminephrobacter_eiseniae_EF01_2_NrdA	V_eiseniae_EF012_NrdA	YP_996274
Neurospora_crassa_OR74A_NrdA	N_crassa_OR74A_NrdA	XP_956818
Neosartorya_fischeri_NRRL_181_NrdA	N_fischeri_181_NrdA	XP_001267356
Macaca_mulatta_NrdA	Macaca_mulatta_NrdA	XP_001113010
Aspergillus_clavatus_NRRL_1_NrdA	A_clavatus_NRRL_1_NrdA	XP_001271554
Phaeosphaeria_nodorum_SN15_NrdA	P_nodorum_SN15_NrdA	XP_001795228
Aspergillus_niger_CBS_51388_NrdA	A_niger_CBS_51388_NrdA	XP_001401473
Aspergillus_terreus_NIH2624_NrdA	A_terreus_NIH2624_NrdA	XP_001214738
Cytophaga_hutchinsonii_ATCC_33406_NrdA	C_hutchinsonii_33406_NrdA	YP_677080
Pichia_guilliermondii_ATCC_6260_NrdA2	P_guilliermondi_6260_NrdA2	XP_001485189
Pichia_stipitis_CBS_6054_NrdA2	P_stipitis_CBS_6054_NrdA2	XP_001382328
Microscilla_marina_ATCC_23134_NrdA	M_marina_23134_NrdA	ZP_01688231
Oryza_sativa_(japonica_cultivar_group)_NrdA1	O_sativa_jp_NrdA1	NP_001048435
Algoriphagus_sp_PR1_NrdA	Algoriphagus_PR1_NrdA	ZP_01719401
Marinobacter_sp_ELB17_NrdA	Marinobacter_ELB17_NrdA	ZP_01735337
Acinetobacter_baumannii_ATCC_17978_NrdA	A_baumannii_17978_NrdA	YP_001083789
Flavobacteria_bacterium_BAL38_NrdA	F_bacterium_BAL38_NrdA	ZP_01733513
Ostreococcus_lucimarinus_CCE9901_NrdA	O_lucimarinusCCE9901_NrdA	XP_001415366
Taterapox_virus_NrdA	Taterapox_virus_NrdA	YP_717383
Vaccinia_virus_NrdA	Vaccinia_Acambis_NrdA	AAQ93170
Vaccinia_virus_Lister_NrdA	Vaccinia_virusLister_NrdA	ABD52536
Leishmania_braziliensis_NrdA	Leishm_braziliensis_NrdA	XP_001566127
Monodelphis_domestica_NrdA	M_domestica_NrdA	XP_001363871
Leishmania_infantum_JPCM5_NrdA	L_infantum_JPCM5_NrdA	XP_001470128
Plasmodium_falciparum_FCR_3/Gambia_NrdA	P_falcip_Gambia_NrdA	P50647
Saccharopolyspora_erythraea_NRRL_2338_NrdA	S_erythraea_NRRL2338_NrdA	YP_001103531
Paramecium_tetraurelia_NrdA1	P_tetraurelia_NrdA1	XP_001434961
Pichia_stipitis_CBS_6054_NrdA1	P_stipitis_CBS_6054_NrdA1	XP_001383025
Pichia_guilliermondii_ATCC_6260_NrdA1	P_guilliermondi_6260_NrdA1	XP_001483365
Shigella_flexneri_5_str_8401_NrdA	Sflexneri_5_8401_NrdA	YP_689724
Yersinia_enterocolitica_subsp_enterocolitica_8081_NrdA	Y_enterocolitica8081_NrdA	YP_001005706
Campylobacter_jejuni_subsp_doylei_26997_NrdA	C_doylei_26997_NrdA	YP_001397294
Haemophilus_influenzae_R3021_NrdA	H_influenzae_R3021_NrdA	ZP_01787260
Enterobacter_sp_638_NrdA	Enterobacter_sp_638_NrdA	YP_001177517
Stenotrophomonas_maltophilia_R551_3_NrdA2	S_maltophilia_R5513_NrdA2	YP_002028682
Haemophilus_influenzae_PittAA_NrdA	H_influenzae_PittAA_NrdA	ZP_01790174
Aeromonas_hydrophila_subsp_hydrophila_ATCC_7966_NrdA	A_hydrophilaATCC7966_NrdA	YP_856856
Campylobacter_concisus_13826_NrdA	C_concisus_13826_NrdA	YP_001467815
Aeromonas_salmonicida_subsp_salmonicida_A449_NrdA	A_salmonicida_A449_NrdA	YP_001141767
Shewanella_putrefaciens_CN_32_NrdA	S_putrefaciensCN32_NrdA	YP_001183593
Campylobacter_curvus_52592_NrdA	C_curvus_52592_NrdA	YP_001407352
Shewanella_putrefaciens_200_NrdA	S_putrefaciens_200_NrdA	ZP_01706213
Shewanella_amazonensis_SB2B_NrdA	S_amazonens_SB2B_NrdA	YP_927603
Stigmatella_aurantiaca_DW4/3_1_NrdA	S_aurantiaca_DW431_NrdA	ZP_01465812
Shewanella_pealeana_ATCC_700345_NrdA	S_pealeana_700345_NrdA	YP_001501919
Shewanella_sp_PV_4_NrdA	S_loihica_PV4_NrdA	YP_001094071
Vibrionales_bacterium_SWAT_3_NrdA	Vibrionales_SWAT3_NrdA	ZP_01815225
Shewanella_woodyi_ATCC_51908_NrdA	S_woodyi_51908_NrdA	YP_001760677
Alteromonadales_bacterium_TW_7_NrdA	Alteromonadales_TW7_NrdA	ZP_01614520
Helicobacter_acinonychis_str_Sheeba_NrdA	Helicobacter_Sheeba_NrdA	YP_664643
Helicobacter_pylori_HPAG1_NrdA	H_pylori_HPAG1_NrdA	YP_627403
Neisseria_meningitidis_FAM18_NrdA	N_meningitidis_FAM18_NrdA	YP_975250
Baumannia_cicadellinicola_str_Hc_(Homalodisca_coagulata)_NrdA	B_cicadellinicola_Hc_NrdA	YP_588830
Marinomonas_sp_MWYL1_NrdA	Marinomonas_MWYL1_NrdA	YP_001341842
Psychromonas_ingrahamii_37_NrdA	P_ingrahamii_37_NrdA	YP_942549
Tribolium_castaneum_NrdA2	T_castaneum_NrdA2	XP_968743
Salinispora_arenicola_CNS205_NrdA	S_arenicola_CNS205_NrdA	YP_001539618
Serratia_proteamaculans_568_NrdA	S_proteamaculans_568_NrdA	YP_001479497
Ecotropis_obliqua_nucleopolyhedrovirus_NrdA	E_obliqua_nphv_NrdA	YP_874319
Geobacillus_thermodenitrificans_NG80_2_NrdA	G_thermodenitr_NG802_NrdA	YP_001124918
Candidatus_Ruthia_magnifica_str_Cm_(Calyptogena_magnifica)_NrdA	Ruthia_magnificaCm_NrdA	YP_903748
Listeria_welshimeri_serovar_6b_str_SLCC5334_NrdA	L_welshimeriSLCC5334_NrdA	YP_850369
Candidatus_Vesicomyosocius_okutanii_HA_NrdA	V_okutanii_HA_NrdA	YP_001219322
Bacillus_coagulans_36D1_NrdA	B_coagulans_36D1_NrdA	ZP_01696165
Clostridium_perfringens_ATCC_13124_NrdA	C_perfringens_13124_NrdA	YP_697051
Clostridium_perfringens_SM101_NrdA	C_perfringens_SM101_NrdA	YP_699621
Paramecium_tetraurelia_NrdA2	P_tetraurelia_NrdA2	XP_001449684
Haemophilus_influenzae_3655_NrdA	H_influenzae_3655_NrdA	ZP_01789066
Clostridium_novyi_NT_NrdA	C_novyi_NT_NrdA	YP_878439
Ruminococcus_torques_ATCC_27756_NrdA	R_torques_27756_NrdA	ZP_01966832
Clostridium_phytofermentans_ISDg_NrdA	CphytofermentansISDg_NrdA	YP_001560316
Cyanothece_sp_CCY_0110_NrdA1	CyanotheceCCY0110_NrdA1	ZP_01730069
Stenotrophomonas_maltophilia_R551_3_NrdA1	S_maltophilia_R5513_NrdA1	YP_002026594
Sphingomonas_wittichii_RW1_NrdA	S_wittichii_RW1_NrdA	YP_001262005
Bacteriophage_RB32_NrdA	Bacteriophage_RB32_NrdA	YP_803167
Enterobacteria_phage_T6_NrdA	Bacteriophage_T6_NrdA	ABI48936
Bacteriophage_T2H_NrdA	Bacteriophage_T2H_NrdA	ABI48928
Synechococcus_cyanophage_syn9_NrdA	Bacteriophage_Syn9_NrdA	YP_717863
Parvibaculum_lavamentivorans_DS_1_NrdA	P_lavamentivorans_DS_NrdA	YP_001411784
Caulobacter_sp_K31_NrdA	Caulobacter_sp_K31_NrdA	YP_001686279
Rickettsia_bellii_OSU_85_389_NrdA	R_bellii_OSU_85389_NrdA	YP_001496328
Rickettsia_canadensis_str_McKiel_NrdA	R_canadensis_McKiel_NrdA	YP_001492319
Wolbachia_endosymbiont_of_Onchocerca_volvulus_NrdA	WOnchocerca_volvulus_NrdA	CAL29480
Cyanothece_sp_CCY_0110_NrdA2	CyanotheceCCY0110_NrdA2	ZP_01729898
Francisella_tularensis_subsp_novicida_U112_NrdA	F_novicida_U112_NrdA	YP_898623
Francisella_tularensis_subsp_tularensis_WY96_3418_NrdA	F_tularensisWY963418_NrdA	YP_001121958
Aedes_taeniorhynchus_iridescent_virus_NrdA	A_taeniorhynchus_IV_NrdA	YP_654637
Dichelobacter_nodosus_VCS1703A_NrdA	D_nodosus_VCS1703A_NrdA	YP_001209517
Human_herpesvirus_2_strain_333_NrdA	Human_herpesV_2_333_NrdA	P09853
Human_herpesvirus_8_NrdA	Human_herpesvirus_8P_NrdA	YP_001129418
Lyngbya_sp_PCC_8106_NrdA	Lyngbya_PCC_8106_NrdA	ZP_01619801
Planctomyces_maris_DSM_8797_NrdA	P_maris_DSM_8797_NrdA	ZP_01852369
Ralstonia_pickettii_12D_NrdA1	R_pickettii_12D_NrdA1	ZP_02007038
Janthinobacterium_sp_Marseille_NrdA	J_Marseille_NrdA	YP_001354669
Legionella_pneumophila_str_Corby_NrdA	L_pneumophila_Corby_NrdA	YP_001250525
Limnobacter_sp_MED105_NrdA	Limnobacter_MED105_NrdA	ZP_01915423
Equus_caballus_NrdA	Equus_caballus_NrdA	XP_001499936
Ornithorhynchus_anatinus_NrdA	O_anatinus_NrdA	XP_001505371
Saccharomyces_cerevisiae_YJM789_NrdA1	S_cerevisiae_YJM789_NrdA1	EDN63044
Sclerotinia_sclerotiorum_1980_NrdA	S_sclerotiorum_1980_NrdA	XP_001588490
Botryotinia_fuckeliana_B0510_NrdA	B_fuckeliana_B0510_NrdA	XP_001549288
Vanderwaltozyma_polyspora_DSM_70294_NrdA1	V_polyspora_70294_NrdA1	XP_001642400
Vanderwaltozyma_polyspora_DSM_70294_NrdA2	V_polyspora_70294_NrdA2	XP_001642926
Lodderomyces_elongisporus_NRRL_YB_4239_NrdA2	L_elongisporusYB4239_NrdA2	XP_001528782
Nematostella_vectensis_NrdA	N_vectensis_NrdA	XP_001641857
Marinobacter_algicola_DG893_NrdA	M_algicola_DG893_NrdA	ZP_01893442
Plasmodium_vivax_NrdA	Plasmodium_vivax_NrdA	XP_001616604
Pedobacter_sp_BAL39_NrdA	Pedobacter_BAL39_NrdA	ZP_01885729
Vitis_vinifera_NrdA	V_vinifera_NrdA	XP_002278202
Flavobacterium_psychrophilum_JIP02/86_NrdA	F_psychroph_JIP02_86_NrdA	YP_001295386
Babesia_bovis_NrdA	Babesia_bovis_NrdA	XP_001609136
Ralstonia_pickettii_12D_NrdA2	R_pickettii_12D_NrdA2	ZP_02008121
Nasonia_vitripennis_NrdA	Nasonia_vitripennis_NrdA	XP_001600772
Lodderomyces_elongisporus_NRRL_YB_4239_NrdA1	L_elongisporusYB4239_NrdA1	XP_001525352
Enterobacter_sakazakii_ATCC_BAA_894_NrdA	E_sakazakii_BAA894_NrdA	YP_001437073
Nitratiruptor_sp_SB155_2_NrdA	Nitratiruptor_SB1552_NrdA	YP_001355527
Klebsiella_pneumoniae_subsp_pneumoniae_MGH_78578_NrdA	K_pneumoniae_78578_NrdA	YP_001336289
Haemophilus_influenzae_PittEE_NrdA	H_influenzae_PittEE_NrdA	YP_001290554
Sulfurovum_sp_NBC37_1_NrdA	Sulfurovum_NBC371_NrdA	YP_001359665
Vibrio_shilonii_AK1_NrdA	V_shilonii_AK1_NrdA	ZP_01869192
Vibrio_harveyi_ATCC_BAA_1116_NrdA	V_harveyi_BAA1116_NrdA	YP_001445918
Shewanella_baltica_OS223_NrdA	S_baltica_OS223_NrdA	YP_002357982
Caminibacter_mediatlanticus_TB_2_NrdA	C_mediatlanticus_TB2_NrdA	ZP_01871960
Campylobacter_hominis_ATCC_BAA_381_NrdA	C_hominis_BAA381_NrdA	YP_001407242
Shewanella_sediminis_HAW_EB3_NrdA	S_sediminis_HAWEB3_NrdA	YP_001474043
Moritella_sp_PE36_NrdA	Moritella_sp_PE36_NrdA	ZP_01899860
Lentisphaera_araneosa_HTCC2155_NrdA	L_araneosa_HTCC2155_NrdA	ZP_01874850
Acanthocystis_turfacea_Chlorella_virus_1_NrdA	Acanthoc_chlor_vir_1_NrdA	YP_001426582
Chlorella_virus_NrdA	Chlorella_virusMT325_NrdA	ABT14331
Paramecium_bursaria_Chlorella_virus_FR483_NrdA	Chlorella_virus_FR48_NrdA	YP_001426398
Paramecium_bursaria_Chlorella_virus_AR158_NrdA	Chlorella_virus_AR15_NrdA	YP_001498829
Plesiocystis_pacifica_SIR_1_NrdA	P_pacifica_SIR1_NrdA	ZP_01905194
Paramecium_bursaria_Chlorella_virus_NY2A_NrdA	Chlorella_virus_NY2A_NrdA	YP_001498028
Bacteroides_vulgatus_ATCC_8482_NrdA	B_vulgatus_8482_NrdA	YP_001300354
Bacillus_sp_SG_1_NrdA	Bacillus_sp_SG1_NrdA	ZP_01861053
Clostridium_botulinum_F_str_Langeland_NrdA	C_botul_F_Langeland_NrdA	YP_001392092
Aureococcus_anophagefferens_NrdA1	A_anophagefferens_NrdA1	JGI_Auran1_protein_nr_30730
Aureococcus_anophagefferens_NrdA2	A_anophagefferens_NrdA2	JGI_Auran1_protein_nr_24558
Aureococcus_anophagefferens_NrdA3	A_anophagefferens_NrdA3	JGI_Auran1_protein_nr_37557
Monosiga_brevicollis_MX1_NrdA	M_brevicollis_MX1_NrdA	XP_001746543
Phytophthora_sojae_NrdA	Phyt_sojae_NrdA	JGI_Physo1_1_protein_nr_109155
Phytophthora_ramorum_NrdA	Phyt_ramorum_NrdA	JGI_Phyra1_1_protein_nr_71935
Gibberella_moniliformis_NrdA	G_moniliformis_NrdA	Broad_protein_id_FVEG_04844.3
Fusarium_oxysporum_NrdA	F_oxysporum_NrdA	Broad_protein_id_FOXG_07921.2
Environmental_halophage_1_AAJ_2005_NrdA	Env_halophage_1_NrdA	ABB77922
Cyanidioschyzon_merolae_NrdA	Cy_merolae_NrdA	UTokyo_Cmerolae_protein_nr_CMM323C
Naegleria_gruberi_NrdA	N_gruberi_NrdA	JGI_Naegr1_protein_nr_58675
Schizosaccharomyces_japonicus_yFS275_NrdA	S_japonicus_yFS275_NrdA	XP_002175753
Bordetella_petrii_DSM_12804_NrdA	B_petriiDSM12804_NrdA	YP_001629186
Polynucleobacter_necessarius_STIR1_NrdA	P_necessariusSTIR1_NrdA	YP_001797133
Acaryochloris_marina_MBIC11017_NrdA	A_marinaMBIC11017_NrdA	YP_001522353
Rhodopseudomonas_palustris_TIE_1_NrdA	R_palustrisTIE1_NrdA	YP_001991625
Caenorhabditis_briggsae_AF16_NrdA	C_briggsaeAF16_NrdA	XP_001665390
Physcomitrella_patens_subsp_patens_NrdA	P_patens_NrdA	XP_001775675
Physcomitrella_patens_subsp_patens_NrdAiso	P_patens_NrdAiso	XP_001763898
Laccaria_bicolor_S238N_H82_NrdA	L_bicolorS238NH82_NrdA	XP_001875629
Kordia_algicida_OT_1_NrdA	K_algicidaOT1_NrdA	ZP_02160693
Malassezia_globosa_CBS_7966_NrdA	M_globosaCBS7966_NrdA	XP_001730750
Chlamydia_trachomatis_434/Bu_NrdA	C_trachomatis434_Bu_NrdA	YP_001654289
Ostreococcus_virus_OsV5_NrdA	OstreococcusVOsV5_NrdA	YP_001648230
Vibrio_campbellii_AND4_NrdA1	V_campbelliiAND4_NrdA1	ZP_02195285
Salmonella_enterica_subsp_enterica_serovar_Paratyphi_B_str_SPB7_NrdA	S_ParatyphiBSPB7_NrdA	YP_001586967
Salmonella_enterica_subsp_enterica_serovar_Saintpaul_str_SARA23_NrdA	S_entericaSARA23_NrdA	ZP_02342120
z23:__NrdA	S_arizonae62z4z23_NrdA	YP_001569683
Citrobacter_koseri_ATCC_BAA_895_NrdA	C_koseriBAA895_NrdA	YP_001452133
Vibrio_fischeri_MJ11_NrdA	V_fischeriMJ11_NrdA	YP_002156002
Orgyia_leucostigma_NPV_NrdA	Orgyia_leucostigmaNP_NrdA	YP_001651045
Shewanella_baltica_OS195_NrdA	S_baltica_OS195_NrdA	YP_001554835
Sorangium_cellulosum_So_ce_56_NrdA	S_cellulosumSoce56_NrdA	YP_001614515
Shewanella_halifaxensis_HAW_EB4_NrdA	S_halifaxensisHAWEB4_NrdA	YP_001674256
Shewanella_benthica_KT99_NrdA	S_benthicaKT99_NrdA	ZP_02156183
Vibrio_campbellii_AND4_NrdA2	V_campbelliiAND4_NrdA2	ZP_02197382
Neisseria_meningitidis_053442_NrdA	N_meningitidis053422_NrdA	YP_001599335
Arcobacter_butzleri_RM4018_NrdA	A_butzleriRM4018_NrdA	YP_001488974
Actinobacillus_pleuropneumoniae_serovar_3_str_JL03_NrdA1	A_pleuropneumon3JL03_NrdA1	YP_001652011
Hydrogenivirga_sp_128_5_R1_1_NrdA1	Hydrogenivirg1285R11_NrdA1	ZP_02176847
Eubacterium_dolichum_DSM_3991_NrdA	E_dolichumDSM3991_NrdA	ZP_02077910
Faecalibacterium_prausnitzii_M21/2_NrdA	F_prausnitziiM21_2_NrdA	ZP_02090089
Xanthomonas_oryzae_pv_oryzicola_BLS256_NrdA	X_oryzicolaBLS256_NrdA	ZP_02241523
Clostridium_botulinum_A_str_ATCC_3502_NrdA	C_botulinum_A3502_NrdA	YP_001255315
Clostridium_bolteae_ATCC_BAA_613_NrdA	C_bolteaeBAA613_NrdA	ZP_02085047
Paenibacillus_larvae_subsp_larvae_BRL_230010_NrdA1	P_larvaeBRL230010_NrdA1	ZP_02327453
Peptostreptococcus_micros_ATCC_33270_NrdA	P_micros33270_NrdA	ZP_02094490
Paenibacillus_larvae_subsp_larvae_BRL_230010_NrdA2	P_larvaeBRL230010_NrdA2	ZP_02326920
Ruminococcus_gnavus_ATCC_29149_NrdA	R_gnavus_29149_NrdA	ZP_02041849
Clavibacter_michiganensis_subsp_michiganensis_NCPPB_382_NrdA	C_michiganensis382_NrdA	YP_001223174
Fusobacterium_nucleatum_subsp_polymorphum_ATCC_10953_NrdA	F_polymorphum_10953_NrdA	YP_002165504
Bacillus_selenitireducens_MLS10_NrdA	B_selenitireducens10_NrdA	ZP_02168906
Microcystis_aeruginosa_PCC_7806_NrdA	M_aeruginosa7806_NrdA	CAO91262
Microcystis_aeruginosa_NIES_843_NrdA	M_aeruginosaNIES843_NrdA	YP_001659366
Erythrobacter_sp_SD_21_NrdA	ErythrobacterSD21_NrdA	ZP_01863359
Enterobacteria_phage_JS98_NrdA	Bacteriophage_JS98_NrdA	YP_001595353
Hydrogenobaculum_sp_Y04AAS1_NrdA	HydrogenobY04AAS1_NrdA	YP_002121971
Gluconacetobacter_diazotrophicus_PAl_5_NrdA	G_diazotrophicusPAl5_NrdA	YP_001602068
Enterobacteria_phage_Phi1_NrdA	Enterob_phagePhi1_NrdA	YP_001469578
Rickettsia_massiliae_MTU5_NrdA	R_massiliaeMTU5_NrdA	YP_001499367
Rickettsia_africae_ESF_5_NrdA	R_africaeESF5_NrdA	YP_002845245
Bacillus_phage_0305phi8_36_NrdA	B_phage0305phi836_NrdA	YP_001429716
Orientia_tsutsugamushi_Boryong_NrdA	O_tsutsugamushi_NrdA	YP_001248104
African_swine_fever_virus_Benin_97/1_NrdA	ASFVBenin97_1_NrdA	CAN10144
Francisella_tularensis_subsp_novicida_GA99_3548_NrdA	F_novicidaGA993548_NrdA	YP_002170840
Listeria_phage_A511_NrdA	ListeriaphageA511_NrdA	YP_001468503
Burkholderia_graminis_C4D1M_NrdA	B_graminisC4D1M_NrdA	ZP_02886469
Burkholderia_pseudomallei_7894_NrdA	B_pseudomallei7894_NrdA	ZP_02483365
Burkholderia_cenocepacia_J2315_NrdA	B_cenocepaciaJ2315_NrdA	YP_002232531
Burkholderia_ambifaria_MEX_5_NrdA	B_ambifariaMEX5_NrdA	ZP_02907673
Burkholderia_ambifaria_IOP40_10_NrdA	B_ambifariaIOP4010_NrdA	ZP_02891002
Burkholderia_ubonensis_Bu_NrdA	B_ubonensisBu_NrdA	ZP_02378447
Cupriavidus_taiwanensis_NrdA	C_taiwanensis_NrdA	YP_002006678
Ralstonia_solanacearum_MolK2_NrdA	R_solanacearumMolK2_NrdA	YP_002251906
Leptothrix_cholodnii_SP_6_NrdA	L_cholodniiSP6_NrdA	YP_001789422
Cellvibrio_japonicus_Ueda107_NrdA	C_japonicusUeda107_NrdA	YP_001982049
Alcanivorax_sp_DG881_NrdA	AlcanivoraxDG881_NrdA	YP_002586438
Oligotropha_carboxidovorans_OM5_NrdA	O_carboxidovoransOM5_NrdA	YP_002289729
Podospora_anserina_DSM_980_NrdA	P_anserinaDSM980_NrdA	XP_001909942
Acinetobacter_baumannii_AYE_NrdA	A_baumanniiAYE_NrdA	YP_001714856
Aspergillus_oryzae_RIB40_NrdA	A_oryzaeRIB40_NrdA	XP_001821413
Acinetobacter_baumannii_SDF_NrdA	A_baumanniSDF_NrdA	YP_001707921
Xenopus_tropicalis_NrdA	X_SiluranaTropicalis_NrdA	NP_001120566
Pyrenophora_tritici_repentis_Pt_1C_BFP_NrdA	P_triticiPt1CBFP_NrdA	XP_001934447
Trichoplax_adhaerens_NrdA	T_adhaerens_NrdA	XP_002116037
Acidithiobacillus_ferrooxidans_ATCC_53993_NrdA	A_ferrooxidans53993_NrdA	YP_002220674
Saccharomyces_cerevisiae_RM11_1a_NrdA2	S_cerevisiaeRM111a_NrdA2	EDV09550
Culex_quinquefasciatus_NrdA	C_quinquefasciatus_NrdA	XP_001847305
Drosophila_simulans_NrdA	D_simulans_NrdA	XP_002078920
Drosophila_sechellia_NrdA	D_sechellia_NrdA	XP_002036481
Drosophila_yakuba_NrdA	D_yakuba_NrdA	XP_002089082
Drosophila_erecta_NrdA	D_erecta_NrdA	XP_001969450
Drosophila_ananassae_NrdA	D_ananassae_NrdA	XP_001963091
Drosophila_virilis_NrdA	D_virilis_NrdA	XP_002060363
Plasmodium_knowlesi_strain_H_NrdA	P_knowlesiH_NrdA	XP_002260639
Candidatus_Amoebophilus_asiaticus_5a2_NrdA	A_asiaticus5a2_NrdA	YP_001957666
Drosophila_grimshawi_NrdA	D_grimshawi_NrdA	XP_001992932
Drosophila_persimilis_NrdA	D_persimilis_NrdA	XP_002014365
Methylacidiphilum_infernorum_V4_NrdA	M_infernorumV4_NrdA	YP_001939729
Gammaproteobacteria_NrdA	Gammaproteobact5015_NrdA	EDY85324
Drosophila_mojavensis_NrdA	D_mojavensis_NrdA	XP_002004136
Musca_domestica_salivary_gland_hypertrophy_virus_NrdA	M_domesticaSGHV_NrdA	YP_001883393
Drosophila_willistoni_NrdA	D_willistoni_NrdA	XP_002075166
Acyrthosiphon_pisum_NrdA	A_pisum_NrdA	XP_001942710
Acyrthosiphon_pisum_NrdAiso	A_pisum_NrdAiso	XP_001944671
Feldmannia_species_virus_NrdA	Feldmanniavirus_NrdA	YP_002154718
Salmonella_enterica_subsp_enterica_serovar_Schwarzengrund_str_SL480_NrdA	S_entericaSL480_NrdA	ZP_02662350
Salmonella_enterica_subsp_enterica_serovar_Schwarzengrund_str_CVM19633_NrdA	S_ent_Schwarz19633_NrdA	YP_002115348
Salmonella_enterica_subsp_enterica_serovar_Kentucky_str_CDC_191_NrdA	S_entKentucky191_NrdA	EDZ22647
Salmonella_enterica_subsp_enterica_serovar_Newport_str_SL254_NrdA	S_entNewportSL254_NrdA	YP_002041538
Salmonella_enterica_subsp_enterica_serovar_Heidelberg_str_SL476_NrdA	S_entHeidelberg476_NrdA	ACF67497
Salmonella_enterica_subsp_enterica_serovar_Heidelberg_str_SL486_NrdA	S_entHeidelberg486_NrdA	ZP_02667324
Salmonella_enterica_subsp_enterica_serovar_Saintpaul_str_SARA29_NrdA	S_entericSaintpaul29_NrdA	ZP_02343488
Salmonella_enterica_subsp_enterica_serovar_Virchow_str_SL491_NrdA	S_entericaVirchow_NrdA	ZP_03215475
Salmonella_enterica_subsp_enterica_serovar_Javiana_str_GA_MM04042433_NrdA	S_entericaJaviana_NrdA	ZP_03220368
Salmonella_enterica_subsp_enterica_serovar_Dublin_str_CT_02021853_NrdA	SentericaDublin_NrdA	YP_002216346
Salmonella_enterica_subsp_enterica_serovar_Gallinarum_str_287/91_NrdA	S_entGallinarum_NrdA	YP_002227194
Escherichia_coli_O157:H7_str_EC4045_NrdA	E_coli_O157H74045_NrdA	ZP_03255777
Providencia_stuartii_ATCC_25827_NrdA	P_stuartii25827_NrdA	ZP_02961102
Escherichia_albertii_TW07627_NrdA	E_albertiiTW07627_NrdA	ZP_02901836
Verrucomicrobiae_bacterium_DG1235_NrdA	VerrucomicrobDG1235_NrdA	EDY82989
Klebsiella_pneumoniae_342_NrdA	K_pneumoniae342_NrdA	YP_002237362
Stenotrophomonas_maltophilia_K279a_NrdA1	S_maltophiliaK279a_NrdA1	YP_001970167
Erwinia_tasmaniensis_Et1/99_NrdA	E_tasmaniensisEt1_99_NrdA	YP_001907164
Campylobacterales_bacterium_GD_1_NrdA	C_bacteriumGD1_NrdA	YP_002593906
Proteus_mirabilis_HI4320_NrdA	P_mirabilisHI4320_NrdA	YP_002151465
Aliivibrio_salmonicida_LFI1238_NrdA	A_salmonicidaLFI1238_NrdA	YP_002263177
Streptomyces_sp_SPB74_NrdA	StreptomycesSPB74_NrdA	YP_002187172
Helicobacter_pylori_Shi470_NrdA	H_pyloriShi470_NrdA	YP_001910162
Gemmata_obscuriglobus_UQM_2246_NrdA	G_obscuriglobus2246_NrdA	ZP_02734772
Verrucomicrobium_spinosum_DSM_4136_NrdA	V_spinosum4136_NrdA	ZP_02928747
Neisseria_gonorrhoeae_NCCP11945_NrdA	N_gonorrhoeae11945_NrdA	YP_002001927
Streptomyces_griseus_subsp_griseus_NBRC_13350_NrdA	S_griseusNBRC13350_NrdA	YP_001823811
Streptomyces_sviceus_ATCC_29083_NrdA	S_sviceus29083_NrdA	YP_002209288
Streptomyces_sp_Mg1_NrdA	StreptomycesMg1_NrdA	YP_002180145
Streptomyces_pristinaespiralis_ATCC_25486_NrdA	S_pristinaespir25486_NrdA	YP_002199158
Geobacillus_sp_WCH70_NrdA	GeobacillusWCH70_NrdA	ZP_02914019
Geobacillus_sp_G11MC16_NrdA	GeobacillusG11MC16_NrdA	ZP_03146638
Helicobacter_pylori_HPKX_438_AG0C1_NrdA	H_pyloriHPKX438AG0C1_NrdA	ZP_03239655
Xanthomonas_campestris_pv_campestris_NrdA	Xanthomonas_pv_NrdA	YP_001905583
Stenotrophomonas_maltophilia_K279a_NrdA2	S_maltophiliaK279a_NrdA2	YP_001972598
Xanthomonas_oryzae_pv_oryzae_PX099A_NrdA	X_oryzaePXO99A_NrdA	YP_001915850
Clostridium_botulinum_E3_str_Alaska_E43_NrdA	C_botulinumAlaskaE43_NrdA	YP_001919719
Clostridium_sporogenes_ATCC_15579_NrdA	C_sporogenes15579_NrdA	ZP_02995077
Clostridium_ramosum_DSM_1402_NrdA	C_ramosum1402_NrdA	ZP_02428697
Clostridium_butyricum_5521_NrdA	C_butyricum5521_NrdA	ZP_02950594
Clostridium_botulinum_B_str_Eklund_17B_NrdA	C_botulinumEklund17B_NrdA	YP_001884519
Clostridium_perfringens_CPE_str_F4969_NrdA	C_perfringensF4969_NrdA	ZP_02638897
Clostridium_botulinum_NCTC_2916_NrdA	C_botulinum2916_NrdA	ZP_02613887
Clostridium_perfringens_E_str_JGS1987_NrdA	C_perfringensJGS1987_NrdA	ZP_02631195
Clostridium_perfringens_C_str_JGS1495_NrdA	C_perfringensJGS1495_NrdA	ZP_02866090
Clostridium_botulinum_A3_str_Loch_Maree_NrdA	C_botulinumLochMaree_NrdA	YP_001788132
Clostridium_perfringens_B_str_ATCC_3626_NrdA	C_perfringensB3626_NrdA	ZP_02635960
Clostridium_botulinum_Bf_NrdA	C_botulinumBf_NrdA	ZP_02619122
Geobacillus_sp_Y412MC10_NrdA	GeobacillusY412MC10_NrdA	ZP_03036704
Clostridium_botulinum_B1_str_Okra_NrdA	C_botulinumOkra_NrdA	YP_001782420
Finegoldia_magna_ATCC_29328_NrdA	F_magna29328_NrdA	YP_001692624
Clostridium_scindens_ATCC_35704_NrdA	C_scindens35704_NrdA	ZP_02432642
Clostridium_botulinum_C_str_Eklund_NrdA	C_botulinumCEklund_NrdA	ZP_02621212
Anaerostipes_caccae_DSM_14662_NrdA	A_caccae14662_NrdA	ZP_02420469
Cyanothece_sp_PCC_8801_NrdA	Cyanothece8801_NrdA	YP_002374380
Cyanothece_sp_PCC_8802_NrdA	Cyanothece8802_NrdA	ZP_03146066
Cyanothece_sp_ATCC_51142_NrdA	CyanotheceATCC51142_NrdA	YP_001802770
Synechococcus_sp_PCC_7002_NrdA	SynechococcusPCC7002_NrdA	YP_001734602
Phenylobacterium_zucineum_HLK1_NrdA	P_zucineumHLK1_NrdA	YP_002129184
Brevundimonas_sp_BAL3_NrdA	BrevundimonasBAL3_NrdA	YP_002587322
Wolbachia_pipientis_NrdA	W_pipientis_NrdA	YP_001975889
Cyanothece_sp_PCC_7424_NrdA	CyanothecePCC7424_NrdA	YP_002380552
Candidatus_Pelagibacter_sp_HTCC7211_NrdA	PelagibacterHTCC7211_NrdA	EDZ60142
Orientia_tsutsugamushi_str_Ikeda_NrdA	O_tsutsugIkeda_NrdA	YP_001938148
Sulfurihydrogenibium_sp_YO3AOP1_NrdA	SulfurihydrogenYO3AO_NrdA	YP_001930633
Thermus_aquaticus_Y51MC23_NrdA	T_aquaticusY51MC23_NrdA	ZP_03497649
Escherichia_phage_rv5_NrdA	Escherichiaphagerv5_NrdA	YP_002003607
Pseudomonas_phage_201phi2_1_NrdA	PseudomonasV201phi21_NrdA	YP_001957186
Leporid_herpesvirus_4_NrdA	Leporid_herpesv_4_NrdA	ABW90784
Helicobacter_pylori_G27_NrdA	H_pyloriG27_NrdA	YP_002266263
Duck_enteritis_virus_NrdA	Duck_enteritisV_NrdA	ACI26682
Agrotis_ipsilon_multiple_nucleopolyhedrovirus_NrdA	Agrotis_ipsilonNPHV_NrdA	YP_002268193
Salmo_salar_NrdA	Salmo_salar_NrdA	NP_001133985
Arthrospira_maxima_CS_328_NrdA	A_maximaCS328_NrdA	ZP_03272112
Burkholderia_sp_H160_NrdA	BurkholderiaH160_NrdA	ZP_03269820
Cryptosporidium_muris_RN66_NrdA	C_murisRN66_NrdA	XP_002140652
Thioalkalivibrio_sp_HL_EbGR7_NrdA	ThioalkalivibHLEbGR7_NrdA	YP_002514677
Enterobacter_cancerogenus_ATCC_35316_NrdA	E_cancerogenus35316_NrdA	ZP_03283391
Bacillus_phage_SPO1_NrdA	BacillusphageSPO1_NrdA	YP_002300341
Penicillium_marneffei_ATCC_18224_NrdA	P_marneffei18224_NrdA	XP_002144468
Branchiostoma_floridae_NrdA	Branchio_floridae_NrdA	XP_002219879
Helicobacter_pylori_P12_NrdA	H_pyloriP12_NrdA	YP_002301324
Clostridium_nexile_DSM_1787_NrdA	C_nexile1787_NrdA	ZP_03290926
Candidatus_Liberibacter_asiaticus_NrdA	L_asiaticus_psy62_NrdA	ZP_03287193
Collinsella_intestinalis_DSM_13280_NrdA	C_intestinalis13280_NrdA	ZP_03294684
Collinsella_stercoris_DSM_13279_NrdA	C_stercoris13279_NrdA	ZP_03297103
Penicillium_chrysogenum_Wisconsin_54_1255_NrdA	P_chrysogenum541255_NrdA	CAP99060
Toxoplasma_gondii_ME49_NrdA	T_gondiiME49_NrdA	XP_002370233
Coxiella_burnetii_CbuG_Q212_NrdA	C_burnetiiCbuGQ212_NrdA	YP_002303028
Leeuwenhoekiella_blandensis_MED217_NrdA	L_blandensisMED217_NrdA	EAQ51287
Thalassiosira_pseudonana_CCMP1335_NrdA1	TpseudonanaCCMP1335_NrdA1	EED92724
Anaerococcus_hydrogenalis_DSM_7454_NrdA	A_hydrogenalis7454_NrdA	ZP_03305544
Anoxybacillus_flavithermus_WK1_NrdA	AflavithermusWK1_NrdA	YP_002314762
Bacteroides_dorei_DSM_17855_NrdA	B_dorei17855_NrdA	ZP_03301493
Blautia_hansenii_DSM_20583_NrdA	B_hansenii20583_NrdA	ZP_03547920
Burkholderia_multivorans_CGD2_NrdA	B_multivoransCGD2_NrdA	ZP_03581129
Campylobacter_rectus_RM3267_NrdA	C_rectusRM3267_NrdA	ZP_03608678
Capnocytophaga_sputigena_Capno_NrdA	C_sputigena_Capno_NrdA	ZP_03392007
Caulobacter_crescentus_NA1000_NrdA	C_crescentusNA1000_NrdA	YP_002518980
Clostridium_hylemonae_DSM_15053_NrdA	C_hylemonae_DSM15053_NrdA	ZP_03479751
Diaphorobacter_sp_TPSY_NrdA	DiaphorobacterTPSY_NrdA	YP_002554376
Erwinia_phage_phiEa21_4_NrdA	Enterob_ph_phiEa214_NrdA	YP_002456126
Geobacillus_sp_Y412MC61_NrdA	GeobacillusY412MC61_NrdA	ZP_03558616
Halorubrum_lacusprofundi_ATCC_49239_NrdA	H_lacusprofundi49239_NrdA	YP_002564381
Hydra_magnipapillata_NrdA	Hydra_magnipapillata_NrdA	XP_002156185
Mitsuokella_multacida_DSM_20544_NrdA	M_multacida20544_NrdA	ZP_03473836
Providencia_alcalifaciens_DSM_30120_NrdA	PalcalifaciensDSM301_NrdA	ZP_03320431
Thermomicrobium_roseum_DSM_5159_NrdA	T_roseum5159_NrdA	YP_002522614
Variovorax_paradoxus_S110_NrdA	V_paradoxusS110_NrdA	ZP_03553014
Vibrio_splendidus_LGP32_NrdA	Vibrio_LGP32_NrdA	YP_002417547
unidentified_eubacterium_SCB49_NrdA	uid_eubacteriumSCB49_NrdA	ZP_01889446
Aspergillus_flavus_NRRL3357_NrdA	A_flavusNRRL3357_NrdA	EED53948
Haemophilus_influenzae_PittII_NrdA	H_influenzaePittII_NrdA	EDK11657
Ixodes_scapularis_NrdA	I_scapularis_NrdA	EEC13595
Oryza_sativa_(indica_cultivar_group)_NrdA	Oryza_sativa_indica_NrdA	EEC84098
Pediculus_humanus_corporis_NrdA	P_humanuscorporis_NrdA	EEB15136
Populus_trichocarpa_NrdA1	Populus_trichocarpa_NrdA1	EEE91076
Populus_trichocarpa_NrdA2	Populus_trichocarpa_NrdA2	EEE93707
Populus_trichocarpa_NrdA3	Populus_trichocarpa_NrdA3	EEE94139
Ricinus_communis_NrdA	Ricinus_communis_NrdA	EEF38049
Stenotrophomonas_sp_SKA14_NrdA2	StenotrophomonaSKA14_NrdA2	EED38101
Stenotrophomonas_sp_SKA14_NrdA1	StenotrophomonaSKA14_NrdA1	EED40351
Talaromyces_stipitatus_ATCC_10500_NrdA	Tstipitatus10500_NrdA	EED23681
Vibrio_parahaemolyticus_16_NrdA	V_parahaemolyticus16_NrdA	EED26087
gamma_proteobacterium_NOR5_3_NrdA	GammaproteoNOR53_NrdA	EED31528
gamma_proteobacterium_NOR51_B_NrdA	GammaproteoNOR51B_NrdA	EED34759
uncultured_marine_bacterium_EB0_39H12_NrdA	uc_marineEB0_39H12_NrdA	ABL97638
Saccharomyces_cerevisiae_YJM789_NrdA2	S_cerevisiae_YJM789_NrdA2	EDN61432
Thalassiosira_pseudonana_CCMP1335_NrdA2	TpseudonanaCCMP1335_NrdA2	EED92236
Burkholderia_multivorans_CGD1_NrdA	B_multivoransCGD1_NrdA	ZP_03586215
Yersinia_pestis_Pestoides_A_NrdA1	Y_pestis_PestoidesA_NrdA1	ZP_04512134
Abiotrophia_defectiva_ATCC_49176_NrdA	A_defectiva49176_NrdA	ZP_04453530
Acidaminococcus_sp_D21_NrdA	Acidaminococcus_D21_NrdA	ZP_03928543
Acidobacterium_capsulatum_ATCC_51196_NrdA	A_capsulatum51196_NrdA	YP_002755164
Acinetobacter_sp_ATCC_27244_NrdA	Acinetobacter_27244_NrdA	ZP_03824021
Actinosynnema_mirum_DSM_43827_NrdA	A_mirum43827_NrdA	ZP_03817974
Alicyclobacillus_acidocaldarius_subsp_acidocaldarius_DSM_446_NrdA1	Aacidocaldarius446_NrdA1	ZP_04052387
Anaerococcus_lactolyticus_ATCC_51172_NrdA	A_lactolyticus51172_NrdA	ZP_03916035
Anaerococcus_prevotii_DSM_20548_NrdA	A_prevotii20548_NrdA	ZP_04050363
Anaerococcus_tetradius_ATCC_35098_NrdA	A_tetradius35098_NrdA	ZP_03931068
Bacteroides_cellulosilyticus_DSM_14838_NrdA	B_cellulosilyti14838_NrdA	ZP_03679784
Brachyspira_hyodysenteriae_WA1_NrdA	B_hyodysenteriaeWA1_NrdA	YP_002720572
Brachyspira_murdochii_DSM_12563_NrdA	B_murdochii12563_NrdA	ZP_04046728
Burkholderia_glumae_NrdA1	B_glumaeBGR1_NrdA1	YP_002910397
Catenulispora_acidiphila_DSM_44928_NrdA	C_acidiphila44928_NrdA	ZP_04375894
Chitinophaga_pinensis_DSM_2588_NrdA2	C_pinensis2588_NrdA2	ZP_04358791
Clostridiales_bacterium_1_7_47_FAA_NrdA	Clostridiales1747FAA_NrdA	ZP_03651993
Clostridium_asparagiforme_DSM_15981_NrdA	C_asparagiforme15981_NrdA	ZP_03756170
Clostridium_sp_7_2_43FAA_NrdA	Clostridium7_2_43FAA_NrdA	YP_002851120
Dyadobacter_fermentans_DSM_18053_NrdA	D_fermentans18053_NrdA	ZP_03896797
Eggerthella_lenta_DSM_2243_NrdA	E_lenta2243_NrdA	ZP_03894783
Eikenella_corrodens_ATCC_23834_NrdA	E_corrodens23834_NrdA	ZP_03713167
Bacteriophage_RB14_NrdA	Bacteriophage_RB14_NrdA	YP_002854563
Enterobacteria_phage_RB51_NrdA	Enterob_ph_RB51_NrdA	YP_002854183
Fusobacterium_mortiferum_ATCC_9817_NrdA	F_mortiferum9817_NrdA	ZP_04568760
Gemmatimonas_aurantiaca_T_27_NrdA	G_aurantiacaT27_NrdA	YP_002761261
Haemophilus_influenzae_6P18H1_NrdA	H_influenzae6P18H1_NrdA	ZP_04465203
Halogeometricum_borinquense_DSM_11551_NrdA	H_borinquense11551_NrdA	ZP_04000564
Halomicrobium_mukohataei_DSM_12286_NrdA	H_mukohataei12286_NrdA	ZP_03875490
Halorhabdus_utahensis_DSM_12940_NrdA	H_utahensis12940_NrdA	YP_003131237
Halothiobacillus_neapolitanus_c2_NrdA	H_neapolitanusc2_NrdA	ZP_03741299
Helicobacter_winghamensis_ATCC_BAA_430_NrdA	H_winghamensisBAA430_NrdA	ZP_04582496
Holdemania_filiformis_DSM_12042_NrdA	H_filiformis12042_NrdA	ZP_03633657
Kangiella_koreensis_DSM_16069_NrdA	K_koreensis16069_NrdA	ZP_04045023
Kingella_oralis_NrdA	K_oralis_ATCC51147_NrdA	ZP_04601896
Kribbella_flavida_DSM_17836_NrdA	K_flavida17836_NrdA	ZP_03863162
Kytococcus_sedentarius_DSM_20547_NrdA	K_sedentarius20547_NrdA	ZP_04041103
Laribacter_hongkongensis_HLHK9_NrdA	L_hongkongensisHLHK9_NrdA	YP_002795796
Listeria_grayi_DSM_20601_NrdA	L_grayi20601_NrdA	ZP_04443623
Lutiella_nitroferrum_2002_NrdA	L_nitroferrum2002_NrdA	ZP_03698557
Methylophaga_sp_DMS010_NrdA	Methylophaga_DMS010_NrdA	YP_002669341
Micromonospora_sp_ATCC_39149_NrdA	Micromonospora_39149_NrdA	ZP_04606282
Mollicutes_bacterium_D7_NrdA	M_bacteriumD7_NrdA	ZP_04564342
Natrialba_magadii_ATCC_43099_NrdA	N_magadii43099_NrdA	ZP_03692957
Nocardiopsis_dassonvillei_subsp_dassonvillei_DSM_43111_NrdA	N_dassonvillei43111_NrdA	ZP_04330984
Oribacterium_sinus_F0268_NrdA	O_sinusF0268_NrdA	ZP_03990073
Oxalobacter_formigenes_OXCC13_NrdA	O_formigenesOXCC13_NrdA	ZP_04578017
Pectobacterium_carotovorum_subsp_brasiliensis_PBR1692_NrdA	P_carotovorumPBR1692_NrdA	ZP_03828093
Pectobacterium_carotovorum_subsp_carotovorum_WPP14_NrdA	P_carotovorumWPP14_NrdA	ZP_03832247
Pedobacter_heparinus_DSM_2366_NrdA	P_heparinus2366_NrdA	ZP_04327915
Persephonella_marina_EX_H1_NrdA	P_marinaEXH1_NrdA	YP_002730340
Porphyromonas_endodontalis_NrdA	P_endodontalis_35406_NrdA	ZP_04389572
Proteus_penneri_ATCC_35198_NrdA	P_penneri35198_NrdA	ZP_03803368
Providencia_rettgeri_DSM_1131_NrdA	P_rettgeri1131_NrdA	ZP_03639455
Pseudomonas_fluorescens_SBW25_NrdA	P_fluorescensSBW25_NrdA	YP_002874247
Rhodothermus_marinus_DSM_4252_NrdA	R_marinus4252_NrdA	ZP_04422968
Saccharomonospora_viridis_DSM_43017_NrdA	S_viridis43017_NrdA	ZP_04506123
Soft_shelled_turtle_iridovirus_NrdA	SoftshelTurtleVirus_NrdA	YP_002854273
Spirosoma_linguale_DSM_74_NrdA	S_linguale_DSM_74_NrdA	ZP_04490826
Stackebrandtia_nassauensis_DSM_44728_NrdA	S_nassauensis44728_NrdA	ZP_04486225
Streptosporangium_roseum_DSM_43021_NrdA	S_roseum_DSM_43021_NrdA	ZP_04474910
Sulfurihydrogenibium_azorense_Az_Fu1_NrdA	S_azorenseAzFu1_NrdA	YP_002729556
Sulfurospirillum_deleyianum_DSM_6946_NrdA	S_deleyianum6946_NrdA	ZP_04420622
Taeniopygia_guttata_NrdA	Taeniopygia_guttata_NrdA	XP_002189376
Thermobaculum_terrenum_ATCC_BAA_798_NrdA	T_terrenumBAA798_NrdA	ZP_03858220
Thioalkalivibrio_sp_K90mix_NrdA	ThioalkalivibrioK90m_NrdA	ZP_03690937
Tolumonas_auensis_DSM_9187_NrdA	T_auensis9187_NrdA	YP_002892630
Veillonella_dispar_ATCC_17748_NrdA	V_dispar17748_NrdA	ZP_04598895
Veillonella_parvula_DSM_2008_NrdA	V_parvula2008_NrdA	ZP_03855384
Ajellomyces_capsulatus_G186AR_NrdA	A_capsulatusG186AR_NrdA	EEH08749
Candidatus_Hamiltonella_defensa_5AT_(Acyrthosiphon_pisum)_NrdA	H_defensa_Ap_NrdA	ACQ67070
Enterob_ph_JS10_NrdA	ACL78448_NrdA	Enterob_ph_JS10_NrdA@ACL78448
Enterob_ph_JSE_NrdA	ACL78188_NrdA	Enterob_ph_JSE_NrdA@ACL78188
Micromonas_pusilla_NrdA	M_pusilla_CCMP1545_NrdA	EEH59330
Micromonas_pusilla_RCC299_NrdA	Micromonas_RCC299_NrdA	ACO68651
Paracoccidioides_brasiliensis_Pb03_NrdA	P_brasiliensisPb03_NrdA	EEH21940
Paracoccidioides_brasiliensis_Pb18_NrdA	P_brasiliensisPb18_NrdA	EEH48431
Uncinocarpus_reesii_1704_NrdA	U_reesii1704_NrdA	EEP81938
Bradyrhizobium_elkanii_NrdA	B_elkanii_NrdA	CAQ57558
Candida_dubliniensis_CD36_NrdA2	C_dubliniensis_CD36_NrdA2	CAX43570
Candida_dubliniensis_CD36_NrdA1	C_dubliniensis_CD36_NrdA1	CAX40095
Pichia_pastoris_NrdA1	P_pastoris_GS115_NrdA1	CAY67656
Pichia_pastoris_NrdA2	P_pastoris_GS115_NrdA2	CAY68817
Chlamydia_trachomatis_NrdA	C_trachomaBTZ1A828OT_NrdA	YP_002889334
Exiguobacterium_sp_AT1b_NrdA	ExiguobacteriumAT1b_NrdA	YP_002885132
Phytophthora_infestans_NrdA	P_infestans_NrdA	Broad_protein_id_PITG_05998
Bacillus_anthracis_str_Ames_NrdE	B_anthracis_Ames_NrdE	NP_843828
Bacillus_cereus_ATCC_14579_NrdE	B_cereus_ATCC_14597_NrdE	NP_831135
Bacillus_subtilis_subsp_subtilis_str_168_NrdE1	B_subtilis_s_168_NrdE1	NP_389620
Bifidobacterium_longum_NCC2705_NrdE	B_longum_NCC2705_NrdE	NP_695855
Brucella_melitensis_16M_NrdE	B_melitensis_16M_NrdE	NP_541908
Brucella_suis_1330_NrdE	B_suis_1330_NrdE	NP_699511
Corynebacterium_diphtheriae_NCTC_13129_NrdE	C_dipht_NCTC13129_NrdE	NP_940204
Corynebacterium_efficiens_YS_314_NrdE	C_efficiens_YS314_NrdE	NP_739033
Deinococcus_radiodurans_R1_NrdE	D_radiodurans_R1_NrdE	NP_051640
Enterococcus_faecalis_V583_NrdE	E_faecalis_V583_NrdE	NP_814255
Escherichia_coli_str_K_12_substr_MG1655_NrdE	E_coli_K12_MG1655_NrdE	NP_417161
Escherichia_coli_O157:H7_str_Sakai_NrdE	E_coli_Sakai_NrdE	NP_311565
Escherichia_coli_CFT073_NrdE	E_coli_CFT073_NrdE	NP_755110
Lactobacillus_plantarum_WCFS1_NrdE	L_plantarum_WCFS1_NrdE	NP_784454
Lactococcus_lactis_subsp_lactis_Il1403_NrdE	L_lactis_l_Il1403_NrdE	NP_267131
Mycobacterium_avium_subsp_paratuberculosis_str_k10_NrdE	M_avium_parat_k10_NrdE	NP_962034
Mycobacterium_bovis_AF2122/97_NrdE	M_bovis_b_AF2122_97_NrdE	NP_856722
Mycobacterium_leprae_TN_NrdE	M_lepraeTN_NrdE	NP_302195
Mycobacterium_tuberculosis_CDC1551_NrdE	M_tuberc_CDC1551_NrdE	NP_337654
Mycoplasma_gallisepticum_R_NrdE	M_gallisepticum_R_NrdE	NP_852825
Mycoplasma_genitalium_G_37_NrdE	MgenitaliumG37_NrdE	NP_072897
Mycoplasma_penetrans_HF_2_NrdE	M_penetrans_NrdE	NP_757472
Mycoplasma_pneumoniae_M129_NrdE	M_pneumoniae_M129_NrdE	NP_110012
Mycoplasma_pulmonis_UAB_CTIP_NrdE	M_pulmonis_NrdE	NP_326372
Onion_yellows_phytoplasma_OY_M_NrdE	Onion_yellows_phyto_NrdE	NP_950306
Photorhabdus_luminescens_subsp_laumondii_TTO1_NrdE	P_lumine_lau_TT01_NrdE	NP_928596
Salmonella_enterica_subsp_enterica_serovar_Typhi_str_CT18_NrdE	S_ente_e_Ty_CT18_NrdE	NP_457206
Salmonella_typhimurium_LT2_NrdE	S_typhimurium_LT2_NrdE	NP_461733
Shigella_flexneri_2a_str_2457T_NrdE	S_flexneri_2a_2457T_NrdE	AAP18023
Staphylococcus_aureus_subsp_aureus_MW2_NrdE	S_aureus_aureus_MW2_NrdE	BAB94558
Staphylococcus_aureus_subsp_aureus_N315_NrdE	S_aureus_a_N315_NrdE	BAB41919
Staphylococcus_epidermidis_ATCC_12228_NrdE	S_epid_ATCC12228_NrdE	AAO04110
Streptococcus_agalactiae_2603V/R_NrdE2	S_agalact_2603VR_NrdE2	NP_687454
Streptococcus_agalactiae_2603V/R_NrdE1	S_agalact_2603VR_NrdE1	NP_687834
Streptococcus_agalactiae_NEM316_NrdE2	S_agalactiae_NEM316_NrdE2	NP_734923
Streptococcus_agalactiae_NEM316_NrdE1	S_agalactiae_NEM316_NrdE1	NP_735287
Streptococcus_mutans_UA159_NrdE	S_mutans_UA159_NrdE	NP_721096
Streptococcus_pneumoniae_R6_NrdE	S_pneumoniae_R6_NrdE	NP_358659
Streptococcus_pyogenes_M1_GAS_NrdE1	S_pyogenes_M1_GAS_NrdE1	NP_268728
Streptococcus_pyogenes_M1_GAS_NrdE2	S_pyogenes_M1_GAS_NrdE2	NP_269481
Streptococcus_pyogenes_MGAS315_NrdE1	S_pyogenes_MGAS315_NrdE1	NP_664107
Streptococcus_pyogenes_MGAS315_NrdE2	S_pyogenes_MGAS315_NrdE2	NP_664853
Streptococcus_pyogenes_MGAS8232_NrdE1	S_pyogenes_MGAS8232_NrdE1	NP_606701
Streptococcus_pyogenes_MGAS8232_NrdE2	S_pyogenes_MGAS8232_NrdE2	NP_607483
Wigglesworthia_glossinidia_endosymbiont_of_Glossina_brevipalpis_NrdE	W_glossinidia_Gb_NrdE	NP_871613
Yersinia_pestis_KIM_NrdE	Y_pestis_KIM_NrdE	NP_668548
Corynebacterium_ammoniagenes_NrdE	C_ammoniagenes_NrdE	CAA70765
Leuconostoc_mesenteroides_subsp_mesenteroides_ATCC_8293_NrdE	L_mese_m_ATCC8293_NrdE	YP_817754
Bacteriophage_SPBc2_NrdE	Bacillus_phage_SPBc2_NrdE	NP_046713
Staphylococcus_phage_Twort_NrdE	Staphyloc_ph_Twort_NrdE	AAM00816
Bacillus_cereus_G9241_NrdE	B_cereus_G9241_NrdE	ZP_00237268
Staphylococcus_phage_K_NrdE	Staphyloc_phage_K_NrdE	YP_024510
Yersinia_pestis_CO92_NrdE	Y_pestis_CO92_NrdE	NP_406171
Corynebacterium_glutamicum_ATCC_13032_NrdE	C_glut_ATCC13032_NrdE	NP_601730
Erwinia_carotovora_subsp_atroseptica_SCRI1043_NrdE	E_car_at_SCRI1043_NrdE	YP_051426
Salmonella_enterica_subsp_enterica_serovar_Paratyphi_A_str_ATCC_9150_NrdE	S_e_e_P_ATCC9150_NrdE	YP_151841
Bartonella_henselae_str_Houston_1_NrdE	B_henselae_Houston1_NrdE	YP_033047
Bartonella_quintana_str_Toulouse_NrdE	B_quintana_Toulouse_NrdE	YP_031891
Silicibacter_sp_TM1040_NrdE	Silicibacter_TM1040_NrdE	YP_612514
Enterococcus_faecium_DO_NrdE	E_faecium_DO_NrdE	ZP_00603725
Streptococcus_thermophilus_CNRZ1066_NrdE	S_thermop_CNRZ1066_NrdE	YP_141629
Streptococcus_suis_89/1591_NrdE	S_suis_891591_NrdE	ZP_00875241
Pediococcus_pentosaceus_ATCC_25745_NrdE	P_pentos_ATCC25745_NrdE	YP_804961
Mycoplasma_mycoides_subsp_mycoides_SC_str_PG1_NrdE	M_mycoides_m_SCPG1_NrdE	NP_975823
Streptococcus_pyogenes_MGAS10394_NrdE2	S_pyog_MGAS10394_NrdE2	YP_060415
Streptococcus_pyogenes_MGAS10394_NrdE1	S_pyog_MGAS10394_NrdE1	YP_059692
Mesoplasma_florum_L1_NrdE	M_florum_L1_NrdE	YP_053770
Oenococcus_oeni_PSU_1_NrdE	O_oeni_PSU1_NrdE	YP_809799
Bacillus_licheniformis_ATCC_14580_NrdE	B_lichen_ATCC14580_NrdE	YP_079135
Mycoplasma_hyopneumoniae_232_NrdE	M_hyopneumoniae_232_NrdE	YP_115672
Lactococcus_lactis_subsp_cremoris_SK11_NrdE	L_lactis_crem_SK11_NrdE	YP_809020
Brevibacterium_linens_BL2_NrdE1	B_linens_BL2_NrdE1	ZP_00380986
Brevibacterium_linens_BL2_NrdE2	B_linens_BL2_NrdE2	ZP_00380531
Salmonella_enterica_subsp_enterica_serovar_Choleraesuis_str_SC_B67_NrdE	S_e_e_Ch_SCB67_NrdE	YP_217728
Bacillus_clausii_KSM_K16_NrdE	B_clausii_KSMK16_NrdE	YP_176603
Bacillus_cereus_ATCC_10987_NrdE	B_cereus_ATCC_10987_NrdE	NP_977791
Staphylococcus_aureus_NrdE	S_aureus_BB_NrdE	CAB38642
Nocardia_farcinica_IFM_10152_NrdE	N_farcin_IFM10152_NrdE	YP_120520
Borrelia_hermsii_NrdE	B_hermsii_NrdE	AAT68709
Bacteriophage_G1_NrdE	Bacteriophage_G1_NrdE	YP_240947
Yersinia_pseudotuberculosis_IP_32953_NrdE	Y_pseudot_32953_NrdE	YP_071463
Bacillus_thuringiensis_serovar_konkukian_str_97_27_NrdE	B_thur_konk_9727_NrdE	YP_035575
Bacillus_anthracis_str_Sterne_NrdE	B_antracis_Sterne_NrdE	YP_027536
Staphylococcus_epidermidis_RP62A_NrdE2	S_epidermidis_RP62A_NrdE2	YP_189076
Deinococcus_geothermalis_DSM_11300_NrdE	D_geothermal_1130_NrdE	YP_605238
Arthrobacter_sp_FB24_NrdE	Arthrobact_sp_FB24_NrdE	YP_831835
Chromohalobacter_salexigens_DSM_3043_NrdE	Csalexigens_DSM3043_NrdE	YP_572440
Kineococcus_radiotolerans_SRS30216_NrdE	K_radiot_SRS30216_NrdE	YP_001360557
Staphylococcus_haemolyticus_JCSC1435_NrdE	S_haemolyt_JCSC1435_NrdE	YP_254077
Paracoccus_denitrificans_PD1222_NrdE	P_denitrif_PD1222_NrdE	YP_918137
Corynebacterium_jeikeium_K411_NrdE	C_jeikeium_K411_NrdE	YP_250253
Mycoplasma_synoviae_53_NrdE	M_synoviae_53_NrdE	YP_278524
Mycoplasma_hyopneumoniae_7448_NrdE	M_hyopneumoni_7448_NrdE	YP_287618
Shigella_sonnei_Ss046_NrdE	S_sonnei_Ss046_NrdE	AAZ89430
Bacillus_thuringiensis_serovar_israelensis_ATCC_35646_NrdE1	B_thurin_israel_NrdE1	ZP_00739451
Bacillus_thuringiensis_serovar_israelensis_ATCC_35646_NrdE2	B_thurin_israel_NrdE2	ZP_00738347
Staphylococcus_saprophyticus_subsp_saprophyticus_ATCC_15305_NrdE	S_saprophyticus15305_NrdE	YP_302076
Staphylococcus_aureus_RF122_NrdE	S_aureus_RF122_NrdE	YP_416176
Yersinia_mollaretii_ATCC_43969_NrdE	Y_mollaretii_43969_NrdE	ZP_00825447
Mycobacterium_vanbaalenii_PYR_1_NrdE	M_vanbaalenii_PYR_1_NrdE	YP_952865
Yersinia_intermedia_ATCC_29909_NrdE	Y_intermedia_29909_NrdE	ZP_00833286
Yersinia_bercovieri_ATCC_43970_NrdE	Y_bercovieri_43970_NrdE	ZP_00821781
Yersinia_pestis_Angola_NrdE	Y_pestis_Angola_NrdE	YP_001607866
Yersinia_frederiksenii_ATCC_33641_NrdE	Y_frederiksen_33641_NrdE	ZP_00828671
Rhizobium_etli_CFN_42_NrdE	R_etli_CFN_42_NrdE	YP_471198
Bartonella_bacilliformis_KC583_NrdE	B_bacilliform_KC583_NrdE	YP_988675
Escherichia_coli_UTI89_NrdE	E_coli_UTI89_NrdE	YP_542022
Mycobacterium_smegmatis_str_MC2_155_NrdE	M_smegmatis_MC2_155_NrdE	YP_885419
Serratia_proteamaculans_568_NrdE	S_proteamaculans_568_NrdE	YP_001479947
Mycobacterium_avium_104_NrdE	Mycob_avium_104_NrdE	YP_883081
Arthrobacter_aurescens_TC1_NrdE	A_aurescens_TC1_NrdE	YP_948076
Mycobacterium_flavescens_PYR_GCK_NrdE	M_gilvum_PYR_GCK_NrdE	YP_001135562
Yersinia_enterocolitica_subsp_enterocolitica_8081_NrdE	Y_enterocolitica8081_NrdE	YP_001005265
Mycobacterium_sp_MCS_NrdE	Mycobacterium_MCS_NrdE	YP_638982
Mycobacterium_ulcerans_Agy99_NrdE	M_ulcerans_Agy99_NrdE	YP_905811
Corynebacterium_glutamicum_R_NrdE	C_glutamicum_R_NrdE	YP_001139349
Shigella_flexneri_5_str_8401_NrdE	Sflexneri_5_8401_NrdE	YP_690212
Shigella_dysenteriae_1012_NrdE	S_dysenteriae_1012_NrdE	ZP_03065281
Escherichia_coli_APEC_O1_NrdE	E_coli_APEC_O1_NrdE	YP_853851
Escherichia_coli_B7A_NrdE	E_coli_B7A_NrdE	ZP_03028938
Escherichia_coli_HS_NrdE	E_coli_HS_NrdE	YP_001459444
Shigella_boydii_Sb227_NrdE	S_boydii_Sb227_NrdE	YP_409191
Escherichia_coli_E22_NrdE	E_coli_E22_NrdE	ZP_03047035
Enterobacter_sp_638_NrdE	Enterobacter_sp_638_NrdE	YP_001177870
Escherichia_coli_F11_NrdE	E_coli_F11_NrdE	ZP_03032968
Escherichia_coli_101_1_NrdE	E_coli_101_1_NrdE	ZP_03071515
Escherichia_coli_E110019_NrdE	E_coli_E110019_NrdE	ZP_03051951
Escherichia_coli_E24377A_NrdE	E_coli_E24377A_NrdE	YP_001463985
Escherichia_coli_B171_NrdE	E_coli_B171_NrdE	ZP_03060440
Escherichia_coli_536_NrdE	E_coli_536_NrdE	YP_670530
Mycobacterium_tuberculosis_C_NrdE	M_cuberculosis_C_NrdE	YP_002076771
Streptococcus_suis_05ZYH33_NrdE	S_suis_05ZYH33_NrdE	YP_001198573
Streptococcus_sanguinis_SK36_NrdE	S_sanguinis_SK36_NrdE	YP_001034751
Streptococcus_pyogenes_MGAS9429_NrdE2	Spyogenes_MGAS9429_NrdE2	YP_596901
Streptococcus_pyogenes_MGAS10750_NrdE2	Spyogenes_MGAS10750_NrdE2	YP_602720
Streptococcus_pyogenes_MGAS6180_NrdE2	S_pyogenes_MGAS6180_NrdE2	YP_280584
Streptococcus_pyogenes_MGAS10270_NrdE2	S_pyogenes_10270_NrdE2	YP_598802
Streptococcus_pyogenes_str_Manfredo_NrdE2	S_pyogenes_Manfredo_NrdE2	YP_001128301
Streptococcus_agalactiae_A909_NrdE1	S_agalactiae_A909_NrdE1	YP_329565
Streptococcus_agalactiae_COH1_NrdE1	S_agalactiae_COH1_NrdE1	ZP_00785578
Streptococcus_agalactiae_515_NrdE1	S_agalactiae_515_NrdE1	ZP_00789316
Lactobacillus_casei_ATCC_334_NrdE	L_casei_ATCC334_NrdE	YP_806688
Lactobacillus_salivarius_subsp_salivarius_UCC118_NrdE	L_salivariusUCC118_NrdE	YP_536123
Streptococcus_agalactiae_A909_NrdE2	S_agalactiae_A909_NrdE2	YP_329138
Streptococcus_agalactiae_CJB111_NrdE1	S_agalactiae_CJB111_NrdE1	ZP_00787669
Streptococcus_agalactiae_515_NrdE2	S_agalactiae_515_NrdE2	ZP_00790301
Vibrio_sp_MED222_NrdE	Vibrio_MED222_NrdE	ZP_01066343
Lactococcus_lactis_subsp_cremoris_MG1363_NrdE	L_cremoris_MG1363_NrdE	YP_001032829
Lactobacillus_brevis_ATCC_367_NrdE	L_brevis_ATCC_367_NrdE	YP_794772
Lactobacillus_reuteri_100_23_NrdE	L_reuteri_10023_NrdE	ZP_03074093
Lactobacillus_sakei_subsp_sakei_23K_NrdE	L_sakei_23K_NrdE	YP_395552
Mycoplasma_capricolum_subsp_capricolum_ATCC_27343_NrdE	M_capricolum_27343_NrdE	YP_424095
Streptococcus_pyogenes_MGAS10270_NrdE1	S_pyogenes_10270_NrdE1	YP_597957
Streptococcus_pyogenes_MGAS9429_NrdE1	Spyogenes_MGAS9429_NrdE1	YP_596084
Streptococcus_pyogenes_MGAS10750_NrdE1	Spyogenes_MGAS10750_NrdE1	YP_601845
Mycoplasma_hyopneumoniae_J_NrdE	M_hyopneumoniae_J_NrdE	YP_279017
Oenococcus_oeni_ATCC_BAA_1163_NrdE	O_oeni_BAA1163_NrdE	ZP_01543951
Streptococcus_agalactiae_18RS21_NrdE1	S_agalactiae_18RS21_NrdE1	ZP_00781408
Lactococcus_lactis_NrdE	L_lactis_pGdh442_NrdE	YP_001174721
Staphylococcus_aureus_subsp_aureus_JH1_NrdE	S_aureus_JH1_NrdE	YP_001315915
Staphylococcus_aureus_subsp_aureus_NCTC_8325_NrdE	S_aureus_NCTC8325_NrdE	YP_499302
Borrelia_hermsii_DAH_NrdE	B_hermsii_DAH_NrdE	ABC79615
Borrelia_turicatae_NrdE	B_turicatae_NrdE	ABC86790
Clostridium_difficile_QCD_32g58_NrdE	C_difficile_QCD32g58_NrdE	ZP_01802447
Clostridium_difficile_630_NrdE	C_difficile_630_NrdE	YP_001089513
Aster_yellows_witches_broom_phytoplasma_AYWB_NrdE	A_phytoplasma_AYWB_NrdE	YP_456221
Bacillus_sp_B14905_NrdE	Bacillus_sp_B14905_NrdE	ZP_01722246
Bacillus_thuringiensis_str_Al_Hakam_NrdE	B_thuring_Al_Hakam_NrdE	YP_894071
Bacillus_weihenstephanensis_KBAB4_NrdE	B_weihensteph_KBAB4_NrdE	YP_001644143
Bacillus_cereus_subsp_cytotoxis_NVH_391_98_NrdE	B_c_cytotoxis_391_98_NrdE	YP_001374395
Ochrobactrum_anthropi_ATCC_49188_NrdE	O_anthropi_ATCC49188_NrdE	YP_001371491
Actinomyces_odontolyticus_ATCC_17982_NrdE	A_odontolyticus17982_NrdE	ZP_02044023
Enterobacter_sakazakii_ATCC_BAA_894_NrdE	E_sakazakii_BAA894_NrdE	YP_001436711
Klebsiella_pneumoniae_subsp_pneumoniae_MGH_78578_NrdE	K_pneumoniae_78578_NrdE	YP_001336642
Lactobacillus_reuteri_DSM_20016_NrdE	L_reuteriDSM20016_NrdE	YP_001270930
Bacillus_amyloliquefaciens_FZB42_NrdE	B_amyloliquef_FZB42_NrdE	YP_001421312
Staphylococcus_aureus_subsp_aureus_str_Newman_NrdE	S_aureus_Newman_NrdE	YP_001331734
Pedobacter_sp_BAL39_NrdE	Pedobacter_BAL39_NrdE	ZP_01883796
Corynebacterium_phage_P1201_NrdE	Coryneb_phage_P1201_NrdE	YP_001468976
Agrobacterium_tumefaciens_str_C58_NrdE	A_tumefaciens_C58_NrdE	NP_353104
Bartonella_tribocorum_CIP_105476_NrdE	B_tribocorum105476_NrdE	YP_001608687
Salmonella_enterica_subsp_enterica_serovar_Paratyphi_B_str_SPB7_NrdE	S_ParatyphiBSPB7_NrdE	YP_001589667
z23:__NrdE	S_arizonae62z4z23_NrdE	YP_001569255
Citrobacter_koseri_ATCC_BAA_895_NrdE	C_koseriBAA895_NrdE	YP_001455532
Streptococcus_gordonii_str_Challis_substr_CH1_NrdE	S_gordoniiChallis_NrdE	YP_001450837
Carnobacterium_sp_AT7_NrdE	CarnobacteriumAT7_NrdE	ZP_02185633
Lactobacillus_helveticus_DPC_4571_NrdE	L_helveticus4571_NrdE	YP_001578042
Bacillus_pumilus_SAFR_032_NrdE	B_pumilusSAFR032_NrdE	YP_001486871
Enterococcus_phage_phiEF24C_NrdE	Enterococcus_phEF24C_NrdE	YP_001504318
Acholeplasma_laidlawii_PG_8A_NrdE	A_laidlawiiPG8A_NrdE	YP_001621261
Brucella_suis_ATCC_23445_NrdE	Brucella_suis23445_NrdE	YP_001622152
Rhizobium_leguminosarum_bv_trifolii_WSM1325_NrdE	R_leguminosarum1325_NrdE	ZP_02296608
Renibacterium_salmoninarum_ATCC_33209_NrdE	R_salmoninarum33209_NrdE	YP_001626606
Salmonella_enterica_subsp_enterica_serovar_Saintpaul_str_SARA23_NrdE	S_entericaSARA23_NrdE	ZP_03165045
Mycobacterium_tuberculosis_str_Haarlem_NrdEpseudo	MtuberculosisHaarlem_NrdEpseudo	ZP_02248386
Bacillus_thuringiensis_serovar_finitimus_NrdE	B_thuringieFinitimus_NrdE	ABW06028
Bacillus_thuringiensis_serovar_canadensis_NrdE	B_thuringiCanadensis_NrdE	ABW06025
Bacillus_thuringiensis_serovar_galechiae_NrdE	B_thuringieGalechiae_NrdE	ABW06069
Bacillus_thuringiensis_serovar_pakistani_NrdE	B_thuringiePakistani_NrdE	ABW06031
Bacillus_thuringiensis_serovar_indiana_NrdE	B_thuringiensIndiana_NrdE	ABW06072
Bacillus_thuringiensis_serovar_thompsoni_NrdE	B_thuringieThompsoni_NrdE	ABW06087
Bacillus_thuringiensis_serovar_sotto_NrdE	B_thuringiensisSotto_NrdE	ABW06081
Bacillus_thuringiensis_serovar_subtoxicus_NrdE	B_thuringiSubtoxicus_NrdE	ABW06084
Bacillus_thuringiensis_serovar_thuringiensis_NrdE	B_thuringiensis_NrdE	ABW06048
Bacillus_thuringiensis_serovar_darmstadiensis_NrdE	B_thurDarmstadiensis_NrdE	ABW06063
Bacillus_thuringiensis_serovar_toumanoffi_NrdE	B_thuringToumanoffi_NrdE	ABW06094
Bacillus_cereus_NrdE	B_cereus11778_NrdE	ABW06100
Bacillus_thuringiensis_serovar_dakota_NrdE	B_thuringiensiDakota_NrdE	ABW06060
Bacillus_thuringiensis_serovar_alesti_NrdE	B_thuringiensiAlesti_NrdE	ABW06054
Clostridium_bartlettii_DSM_16795_NrdE	C_bartlettiiDSM16795_NrdE	ZP_02212755
Mycobacterium_marinum_M_NrdE	M_marinumM_NrdE	YP_001849947
Rhizobium_leguminosarum_bv_trifolii_WSM2304_NrdE	L_trifoliiWSM2304_NrdE	YP_002282991
Mycobacterium_abscessus_NrdE	M_abscessus_NrdE	YP_001704143
Micrococcus_luteus_NCTC_2665_NrdE	M_luteusNCTC2665_NrdE	ZP_02945763
Providencia_stuartii_ATCC_25827_NrdE	P_stuartii25827_NrdE	ZP_02959589
Rhizobium_etli_CIAT_652_NrdE	R_etliCIAT652_NrdE	YP_001980104
Kocuria_rhizophila_DC2201_NrdE	K_rhizophilaDC2201_NrdE	YP_001855013
Proteus_mirabilis_HI4320_NrdE	P_mirabilisHI4320_NrdE	YP_002150186
Corynebacterium_urealyticum_DSM_7109_NrdE	C_urealyticum7109_NrdE	YP_001800875
Salmonella_enterica_subsp_enterica_serovar_Kentucky_str_CDC_191_NrdE	S_entKentucky191_NrdE	EDZ18968
Salmonella_enterica_subsp_enterica_serovar_Schwarzengrund_str_CVM19633_NrdE	S_ent_Schwarz19633_NrdE	ACF92178
Salmonella_enterica_subsp_enterica_serovar_Heidelberg_str_SL476_NrdE	S_entHeidelberg476_NrdE	ACF70453
Salmonella_enterica_subsp_enterica_serovar_Enteritidis_str_P125109_NrdE	S_entEnteritid125109_NrdE	YP_002244727
Salmonella_enterica_subsp_enterica_serovar_Newport_str_SL317_NrdE	S_entNewportSL317_NrdE	ZP_02697990
Salmonella_enterica_subsp_enterica_serovar_Dublin_str_CT_02021853_NrdE	SentericaDublin_NrdE	YP_002216783
Salmonella_enterica_subsp_enterica_serovar_Saintpaul_str_SARA29_NrdE	S_entericSaintpaul29_NrdE	ZP_02346446
Salmonella_enterica_subsp_enterica_serovar_Gallinarum_str_287/91_NrdE	S_entGallinarum_NrdE	YP_002227558
Salmonella_enterica_subsp_enterica_serovar_Hadar_str_RI_05P066_NrdE	S_entericaHadar_NrdE	ZP_02684058
12:i:__str_CVM23701_NrdE	S_entericaCVM2370_NrdE	ZP_02573626
Salmonella_enterica_subsp_enterica_serovar_Virchow_str_SL491_NrdE	S_entericaVirchow_NrdE	ZP_03214033
Salmonella_enterica_subsp_enterica_serovar_Agona_str_SL483_NrdE	S_entAgonaSL483_NrdE	YP_002147707
Escherichia_albertii_TW07627_NrdE	E_albertiiTW07627_NrdE	ZP_02900613
Salmonella_enterica_subsp_enterica_serovar_Newport_str_SL254_NrdE	S_entNewportSL254_NrdE	YP_002042052
Escherichia_coli_ATCC_8739_NrdE	E_coli_8739_NrdE	YP_001724027
Salmonella_enterica_subsp_enterica_serovar_Javiana_str_GA_MM04042433_NrdE	S_entericaJaviana_NrdE	ZP_03220486
Escherichia_coli_SMS_3_5_NrdE	E_coli_SMS35_NrdE	YP_001744826
Arthrobacter_chlorophenolicus_A6_NrdE1	A_chlorophenolicusA6_NrdE1	YP_002488174
Klebsiella_pneumoniae_342_NrdE	K_pneumoniae342_NrdE	YP_002236985
Erwinia_tasmaniensis_Et1/99_NrdE	E_tasmaniensisEt1_99_NrdE	YP_001906882
Streptococcus_pneumoniae_CDC0288_04_NrdE	S_pneumoniaeCDC02880_NrdE	ZP_02715243
Streptococcus_pneumoniae_Hungary19A_6_NrdE	S_pneumoniae19A6_NrdE	YP_001694621
Streptococcus_pneumoniae_CDC3059_06_NrdE	S_pneumoniae305906_NrdE	ZP_02717247
Streptococcus_pneumoniae_CGSP14_NrdE	S_pneumoniaeCGSP14_NrdE	YP_001835835
Streptococcus_pneumoniae_G54_NrdE	S_pneumoniaeG54_NrdE	YP_002037787
Streptococcus_infantarius_subsp_infantarius_ATCC_BAA_102_NrdE1	S_infantariusBAA102_NrdE1	ZP_02920555
Lactobacillus_casei_BL23_NrdE	L_caseiBL23_NrdE	YP_001987631
Lactobacillus_rhamnosus_HN001_NrdE	L_rhamnosusHN001_NrdE	ZP_03211802
Lactobacillus_fermentum_IFO_3956_NrdE1	L_fermentum3956_NrdE1	YP_001843096
Mycoplasma_mycoides_subsp_mycoides_LC_str_GM12_NrdE	M_mycoidesGM12_NrdE	ZP_02998509
Streptococcus_equi_subsp_zooepidemicus_MGCS10565_NrdE	S_zooepidemicus10565_NrdE	YP_002122911
Bifidobacterium_animalis_subsp_lactis_HN019_NrdE	B_anim_lactisHN019_NrdE	ZP_02963261
Leuconostoc_citreum_KM20_NrdE	L_citreumKM20_NrdE	YP_001728824
Bacillus_pumilus_ATCC_7061_NrdE1	B_pumilus7061_NrdE1	ZP_03053478
Streptococcus_infantarius_subsp_infantarius_ATCC_BAA_102_NrdE2	S_infantariusBAA102_NrdE2	ZP_02920403
Lactobacillus_fermentum_IFO_3956_NrdE2	L_fermentum3956_NrdE2	YP_001844490
Bacillus_cereus_B4264_NrdE	B_cereusB4264_NrdE	YP_002366134
Bacillus_cereus_NVH0597_99_NrdE	B_cereusNVH059799_NrdE	ZP_03108025
Bacillus_cereus_AH1134_NrdE	B_cereusAH1134_NrdE	ZP_03228675
Borrelia_duttonii_Ly_NrdE	B_duttoniiLy_NrdE	YP_002223483
Borrelia_recurrentis_A1_NrdE	B_recurrentisA1_NrdE	YP_002223360
Clostridium_difficile_ATCC_43255_NrdE	C_difficile43255_NrdE	ZP_03117872
Clostridium_difficile_QCD_23m63_NrdE	C_difficileQCD23m63_NrdE	ZP_03124054
Clostridium_difficile_QCD_63q42_NrdE	C_difficileQCD63q42_NrdE	ZP_02746401
Candidatus_Phytoplasma_australiense_NrdE	P_australiense_NrdE	YP_001798747
Paenibacillus_sp_JDR_2_NrdE	PaenibacillusJDR2_NrdE	ZP_02847405
Candidatus_Phytoplasma_mali_NrdE	Phytoplasma_mali_NrdE	YP_002004224
Lysinibacillus_sphaericus_C3_41_NrdE	L_sphaericusC341_NrdE	YP_001697567
Bacillus_cereus_03BB108_NrdE	B_cereus03BB108_NrdE	ZP_03113666
Bacillus_pumilus_ATCC_7061_NrdE2	B_pumilus7061_NrdE2	ZP_03053754
Streptococcus_pyogenes_NZ131_NrdE1	S_pyogenesNZ131_NrdE1	YP_002285372
Streptococcus_pyogenes_NZ131_NrdE2	S_pyogenesNZ131_NrdE2	YP_002286085
Enterobacter_cancerogenus_ATCC_35316_NrdE	E_cancerogenus35316_NrdE	ZP_03284174
Escherichia_coli_SE11_NrdE	E_coli_SE11_NrdE	YP_002294203
Pseudovibrio_sp_JE062_NrdE	PseudovibrioJE062_NrdE	EEA94825
Rhodococcus_sp_RHA1_NrdE	R_jostiiRHA1_NrdE	ABG98216
Agrobacterium_radiobacter_K84_NrdE	A_radiobacterK84_NrdE	YP_002541167
Bacillus_cereus_G9842_NrdE	B_cereusG9842_NrdE	YP_002444795
Bifidobacterium_animalis_subsp_lactis_AD011_NrdE	BanimalisLactisAD011_NrdE	YP_002469189
Bifidobacterium_breve_DSM_20213_NrdE	B_breve20213_NrdE	ZP_03618482
Bifidobacterium_catenulatum_DSM_16992_NrdE	Bcatenulatum16992_NrdE	ZP_03324150
Bifidobacterium_longum_subsp_infantis_ATCC_15697_NrdE	BlongumInfantis15697_NrdE	YP_002323910
Corynebacterium_amycolatum_SK46_NrdE1	C_amycolatumSK46_NrdE1	ZP_03394074
Macrococcus_caseolyticus_JCSC5402_NrdE	M_caseolyticJCSC5402_NrdE	YP_002559886
Mycobacterium_tuberculosis_EAS054_NrdE	M_tuberculosisEAS054_NrdE	ZP_03429922
Mycobacterium_tuberculosis_T85_NrdE	M_tuberculosisT85_NrdE	ZP_03434079
Mycobacterium_tuberculosis_T92_NrdE	M_tuberculosisT92_NrdE	ZP_03426418
Providencia_alcalifaciens_DSM_30120_NrdE	PalcalifaciensDSM301_NrdE	ZP_03321057
Vibrio_splendidus_LGP32_NrdE	Vibrio_LGP32_NrdE	YP_002417506
Bacillus_thuringiensis_serovar_dendrolimus_NrdE	B_thuringdendrolimus_NrdE	ABW06066
Vibrio_parahaemolyticus_16_NrdE	V_parahaemolyticus16_NrdE	EED28122
Bacillus_anthracis_str_A0488_NrdE	BanthracisA0488_NrdE	ZP_02215008
Arthrobacter_chlorophenolicus_A6_NrdE2	A_chlorophenolicusA6_NrdE2	YP_002478228
Bacillus_mycoides_DSM_2048_NrdE	Bmycoides2048_NrdE	ZP_04167944
Bacillus_thuringiensis_serovar_tochigiensis_BGSC_4Y1_NrdE	Btochigiensis4Y1_NrdE	ZP_04144704
Bacillus_cereus_BDRD_ST26_NrdE	B_cereus_BDRDST26_NrdE	ZP_04266736
Actinomyces_coleocanis_DSM_15436_NrdE	A_coleocanis_DSM1543_NrdE	ZP_03924536
Actinomyces_urogenitalis_DSM_15434_NrdE	A_urogenitalis15434_NrdE	ZP_03926942
Atopobium_vaginae_DSM_15829_NrdE	A_vaginae15829_NrdE	ZP_03947024
B_cereus10876_NrdE	ZP_04316549_NrdE	B_cereus10876_NrdE@ZP_04316549
Bacillus_thuringiensis_Bt407_NrdE	B_thuringiensisBt407_NrdE	ZP_04138437
Bacillus_thuringiensis_serovar_huazhongensis_BGSC_4BD1_NrdE	BthuHuazhongensis4BD_NrdE	ZP_04083512
Beutenbergia_cavernae_DSM_12333_NrdE	B_cavernae12333_NrdE	YP_002880124
Brachybacterium_faecium_DSM_4810_NrdE1	B_faecium4810_NrdE1	ZP_04530784
Brevibacillus_brevis_NrdE	B_brevis_NBRC100599_NrdE	YP_002772616
Catonella_morbi_ATCC_51271_NrdE	C_morbi51271_NrdE	ZP_04449125
Corynebacterium_accolens_ATCC_49725_NrdE1	C_accolens49725_NrdE1	ZP_03933033
Corynebacterium_aurimucosum_ATCC_700975_NrdE2	C_aurimucosum700975_NrdE2	YP_002835424
Corynebacterium_aurimucosum_ATCC_700975_NrdE1	C_aurimucosum700975_NrdE1	YP_002835642
Corynebacterium_kroppenstedtii_NrdE1	C_kroppenstedti44385_NrdE1	YP_002906694
Corynebacterium_pseudogenitalium_ATCC_33035_NrdE1	C_pseudogenital33035_NrdE1	ZP_03921142
Corynebacterium_pseudogenitalium_ATCC_33035_NrdE2	C_pseudogenital33035_NrdE2	ZP_03921214
Corynebacterium_striatum_ATCC_6940_NrdE1	C_striatum_6940_NrdE1	ZP_03934064
Corynebacterium_striatum_ATCC_6940_NrdE2	C_striatum_6940_NrdE2	ZP_03934100
Gardnerella_vaginalis_ATCC_14019_NrdE	G_vaginalis14019_NrdE	ZP_03936853
Gordonia_bronchialis_DSM_43247_NrdE	G_bronchialis43247_NrdE	ZP_03887216
Jonesia_denitrificans_DSM_20603_NrdE	J_denitrificans20603_NrdE	ZP_03868313
Lactobacillus_fermentum_ATCC_14931_NrdE1	Lfermentum14931_NrdE1	ZP_03944072
Lactobacillus_fermentum_ATCC_14931_NrdE2	Lfermentum14931_NrdE2	ZP_03945364
Lactobacillus_gasseri_MV_22_NrdE1	LgasseriMV22_NrdE1	ZP_03809303
Lactobacillus_reuteri_CF48_3A_NrdE	L_reuteriCF483A_NrdE	ZP_03975213
Lactobacillus_sakei_subsp_carnosus_DSM_15831_NrdE	Lsakeicarnosus15831_NrdE	ZP_03845995
Leuconostoc_mesenteroides_subsp_cremoris_ATCC_19254_NrdE	Lcremoris19254_NrdE	ZP_03913324
Meiothermus_ruber_DSM_1279_NrdE	M_ruber1279_NrdE	ZP_04040822
Meiothermus_silvanus_DSM_9946_NrdE	M_silvanus9946_NrdE	ZP_04036892
Mobiluncus_curtisii_ATCC_43063_NrdE	M_curtisii43063_NrdE	ZP_03923165
Mobiluncus_mulieris_ATCC_35243_NrdE1	M_mulieris35243_NrdE1	ZP_03994556
Pectobacterium_carotovorum_subsp_brasiliensis_PBR1692_NrdE	P_carotovorumPBR1692_NrdE	ZP_03826623
Pectobacterium_carotovorum_subsp_carotovorum_WPP14_NrdE	P_carotovorumWPP14_NrdE	ZP_03833891
Providencia_rettgeri_DSM_1131_NrdE	P_rettgeri1131_NrdE	ZP_03640098
Rhodococcus_erythropolis_PR4_NrdE	R_erythropolis_PR4_NrdE	YP_002765799
Rhodococcus_erythropolis_NrdE	R_erythropolis_SK121_NrdE	ZP_04387206
Rhodococcus_opacus_NrdE	R_opacus_B4_NrdE	YP_002783686
Sebaldella_termitidis_ATCC_33386_NrdE	S_termitidis33386_NrdE	ZP_04503993
Sphingobacterium_spiritivorum_ATCC_33300_NrdE	S_spiritivorum_33300_NrdE	ZP_03967673
Streptococcus_equi_subsp_equi_4047_NrdE2	Streptococcequi4047_NrdE2	YP_002745935
Streptococcus_equi_subsp_equi_4047_NrdE1	Streptococcequi4047_NrdE1	YP_002746219
Streptococcus_equi_subsp_zooepidemicus_NrdE1	SzooepidemicusH70_NrdE1	YP_002744720
Streptococcus_equi_subsp_zooepidemicus_NrdE2	SzooepidemicusH70_NrdE2	YP_002744983
Tsukamurella_paurometabola_DSM_20162_NrdE	T_paurometabola20162_NrdE	ZP_04028672
Xylanimonas_cellulosilytica_DSM_15894_NrdE	X_cellulosilyti15894_NrdE	ZP_03911558
Bacillus_cereus_Rock3_42_NrdE	B_cereusRock342_NrdE	ZP_04221647
Bacillus_cereus_Rock3_44_NrdE	B_cereusRock344_NrdE	ZP_04216721
Bacillus_cereus_Rock3_29_NrdE	B_cereusRock329_NrdE	ZP_04226911
Bacillus_cereus_Rock1_3_NrdE	B_cereusRock13_NrdE	ZP_04244302
Bacillus_pseudomycoides_DSM_12442_NrdE	B_pseudomycoide12442_NrdE	ZP_04150416
Bacillus_cereus_AH621_NrdE	B_cereusAH621_NrdE	ZP_04294044
Leptotrichia_buccalis_DSM_1135_NrdE	L_buccalis1135_NrdE	ZP_04338813
Bacillus_cereus_AH1271_NrdE	B_cereusAH1271_NrdE	ZP_04185220
Bacillus_cereus_R309803_NrdE	B_cereusR309803_NrdE	ZP_04288401
Bacillus_cereus_AH603_NrdE	B_cereusAH603_NrdE	ZP_04196469
Bacillus_cereus_MM3_NrdE	Bacillus_cereus_MM3_NrdE	ZP_04299655
Bacillus_cereus_AH1272_NrdE	B_cereusAH1272_NrdE	ZP_04179432
Bacillus_cereus_Rock_1_15_NrdE	B_cereusRock115_NrdE	ZP_04238511

## Sheet: T02
NrdBF.uniqseqs.muscle.bionj.noaccno.cdendro
Full name	Abbreviation	NCBI accession
Arabidopsis_thaliana_NrdB1	A_thaliana_NrdB1	NP_189000
Arabidopsis_thaliana_NrdB2	A_thaliana_NrdB2	NP_189342
Caenorhabditis_elegans_NrdB	C_elegans_NrdB	NP_497821
Caenorhabditis_elegans_NrdB2	C_elegans_NrdB2	NP_508269
Drosophila_melanogaster_NrdB	D_melanogaster_NrdB	NP_525111
Encephalitozoon_cuniculi_GB_M1_NrdB	E_cuniculi_GBM1_NrdB	NP_585829
Homo_sapiens_NrdB1	H_sapiens_NrdB1	NP_001025
Homo_sapiens_NrdB2	H_sapiens_NrdB2	NP_056528
Mus_musculus_NrdB1	M_musculus_NrdB1	NP_033130
Mus_musculus_NrdB2	M_musculus_NrdB2	NP_955770
Oryza_sativa_(japonica_cultivar_group)_NrdB1	O_sativa_jp_NrdB1	NP_001056668
Plasmodium_falciparum_3D7_NrdB1	P_falciparum_3D7_NrdB1	XP_001348226
Plasmodium_falciparum_3D7_NrdB2	P_falciparum_3D7_NrdB2	XP_001347439
Saccharomyces_cerevisiae_S288c_NrdB1	S_cerevisiaeS288c_NrdB1	NP_012508
Saccharomyces_cerevisiae_S288c_NrdB2	S_cerevisiaeS288c_NrdB2	NP_011696
Schizosaccharomyces_pombe_NrdB	S_pombe_NrdB	NP_596546
Aedes_aegypti_NrdB	A_aegypti_NrdB	XP_001654749
Aedes_albopictus_NrdB	A_albopictus_NrdB	AAD30422
Aspergillus_nidulans_FGSC_A4_NrdB	A_nidulans_FGSC_A4_NrdB	XP_657671
Caenorhabditis_briggsae_AF16_NrdB	C_briggsaeAF16_NrdB	XP_001666124
Cryptosporidium_parvum_Iowa_II_NrdB	C_parvum_Iowa_II_NrdB	XP_627447
Dictyostelium_discoideum_AX4_NrdB	D_discoideum_AX4_NrdB	XP_644369
Danio_rerio_NrdB1	D_rerio_NrdB1	NP_571525
Danio_rerio_NrdB2	D_rerio_NrdB2	NP_001007164
Glycine_max_NrdB	G_max_NrdB	AAD32302
Leishmania_amazonensis_NrdB	L_amazonensis_NrdB	O46310
Lentinula_edodes_NrdB	L_edodes_NrdB	BAB13815
Magnaporthe_grisea_70_15_NrdB	M_grisea_7015_NrdB	XP_369893
Mesocricetus_auratus_NrdB	M_auratus_NrdB	Q60561
Nicotiana_tabacum_NrdB	N_tabacum_NrdB	P49730
Plasmodium_yoelii_yoelii_str_17XNL_NrdB1	P_yoelii_17XNL_NrdB1	XP_723858
Rattus_norvegicus_NrdB1	R_norvegicus_NrdB1	NP_001020911
Spisula_solidissima_NrdB	S_solidissima_NrdB	P07201
Urechis_caupo_NrdB	U_caupo_NrdB	AAA74020
Xenopus_laevis_NrdB	X_laevis_NrdB	NP_001080772
Xenopus_tropicalis_NrdB2	X_SiluranaTropicalis_NrdB2	NP_989048
Alcelaphine_herpesvirus_1_NrdB	Alcelaphine_hrpv_1_NrdB	NP_065559
Ateline_herpesvirus_3_NrdB	Ateline_herpesv_3_NrdB	NP_048031
Bovine_herpesvirus_1_NrdB	Bovine_herpesvirus_1_NrdB	NP_045318
Bovine_herpesvirus_2_NrdB	Bovine_herpesvirus_2_NrdB	AAK00340
Bovine_herpesvirus_4_NrdB	Bovine_herpesvirus_4_NrdB	NP_076552
Bovine_herpesvirus_5_NrdB	Bovine_herpesvirus_5_NrdB	NP_954907
Callitrichine_herpesvirus_3_NrdB	Callitrich_hrpv_3_NrdB	NP_733908
Camelpox_virus_M_96_NrdB	Camelpox_virus_M96_NrdB	NP_570429
Canarypox_virus_NrdB	Canarypox_virus_NrdB	NP_955259
Cercopithecine_herpesvirus_1_NrdB	Cercop_herpesv_1_NrdB	NP_851900
Cercopithecine_herpesvirus_9_NrdB	Cercopith_hrpv_7_NrdB	NP_077433
Cercopithecine_herpesvirus_15_NrdB	Cercop_herpesv_15_NrdB	AAK95424
Cowpox_virus_NrdB	Cowpox_virus_NrdB	NP_619839
Ectocarpus_siliculosus_virus_NrdB	E_siliculosus_v_NrdB	NP_077613
Ectromelia_virus_NrdB	Ectromelia_virus_NrdB	NP_671546
Equid_herpesvirus_2_NrdB	Equid_herpesvirus_2_NrdB	NP_042657
Equid_herpesvirus_4_NrdB	Equid_herpesvirus_4_NrdB	NP_045237
Feldmannia_irregularis_virus_a_NrdB	F_irregularis_v_a_NrdB	AAR26843
Feline_herpesvirus_1_NrdB	Feline_herpesvirus_1_NrdB	CAA07027
Gallid_herpesvirus_1_NrdB	Gallid_herpesvirus_1_NrdB	YP_182369
Gallid_herpesvirus_2_NrdB	Gallid_herpesvirus_2_NrdB	YP_001033969
Gallid_herpesvirus_3_NrdB	Gallid_herpesvirus_3_NrdB	NP_066872
Heliothis_zea_virus_1_NrdB	H_zea_virus_1_NrdB	NP_690492
Human_herpesvirus_1_NrdB	Human_herpesvirus_1_NrdB	NP_044642
Human_herpesvirus_2_strain_HG52_NrdB	Human_herpesvirus_2G_NrdB	NP_044510
Human_herpesvirus_3_strain_Dumas_NrdB	HumanHV3Dumas_NrdB	NP_040141
Human_herpesvirus_4_type_1_NrdB	Human_herpesvirus_41_NrdB	YP_401656
Human_herpesvirus_8_type_M_NrdB	Human_herpesvirus_8M_NrdB	NP_572116
Infectious_spleen_and_kidney_necrosis_virus_NrdB	InfSpleenKidneyNecVi_NrdB	NP_612246
Invertebrate_iridescent_virus_6_NrdB	Invert_irid_v_6_NrdB	NP_149839
Lumpy_skin_disease_virus_NI_2490_NrdB	L_skinNI2490_NrdB	NP_150454
Lymantria_dispar_nucleopolyhedrovirus_NrdB1	Lymantria_d_nphv_NrdB1	NP_047784
Lymantria_dispar_nucleopolyhedrovirus_NrdB2	Lymantria_d_nphv_NrdB2	NP_047757
Lymphocystis_disease_virus_1_NrdB	Lymphocystis_d_v_1_NrdB	NP_078636
Cercopithecine_herpesvirus_17_NrdB	Cercopithec_hvir17_NrdB	NP_570808
Mamestra_configurata_nucleopolyhedrovirus_A_NrdB	M_conf_nphv_A_NrdB	NP_613141
Mamestra_configurata_nucleopolyhedrovirus_B_NrdB	M_conf_nphv_B_NrdB	NP_689227
Meleagrid_herpesvirus_1_NrdB	Meleagrid_hrpv_1_NrdB	NP_073334
Monkeypox_virus_NrdB	Monkeypox_virus_Z96I_NrdB	NP_536463
Murid_herpesvirus_4_NrdB	Murid_herpesvirus_4_NrdB	NP_044898
Myxoma_virus_NrdB	Myxoma_virus_NrdB	NP_051729
Paramecium_bursaria_Chlorella_virus_1_NrdB	P_bursaria_Chv_1_NrdB	NP_048832
Phthorimaea_operculella_granulovirus_NrdB	P_oper_granulov_NrdB	NP_663285
Psittacid_herpesvirus_1_NrdB	Psittacid_herpesv_1_NrdB	NP_944413
Rabbit_fibroma_virus_NrdB	Rabbit_fibroma_virus_NrdB	NP_051904
Rana_tigrina_ranavirus_NrdB	R_tigrina_ranavirus_NrdB	NP_572003
Saimiriine_herpesvirus_2_NrdB	Saimiriine_herpv_2_NrdB	NP_040262
Sheeppox_virus_NrdB	Sheeppox_virus_NrdB	NP_659593
Shrimp_white_spot_syndrome_virus_NrdB	Shrimp_w_sp_sy_v_NrdB	NP_477710
Spodoptera_exigua_nucleopolyhedrovirus_NrdB1	S_ex_nucleophvir_NrdB1	NP_037898
Spodoptera_exigua_nucleopolyhedrovirus_NrdB2	S_ex_nucleophvir_NrdB2	NP_037805
Spodoptera_litura_nucleopolyhedrovirus_NrdB	S_litura_nphv_NrdB	NP_258331
Suid_herpesvirus_1_NrdB	Suid_herpesvirus_1_NrdB	DAA02163
Swinepox_virus_NrdB	Swinepox_virus_NrdB	NP_570176
Vaccinia_virus_NrdB	Vaccinia_virus_3737_NrdB	ABD57572
Variola_virus_NrdB	Variola_virus_NrdB	NP_042072
Yaba_like_disease_virus_NrdB	Yabalike_dis_v_NrdB	NP_073405
Yaba_monkey_tumor_virus_NrdB	Yaba_monkey_t_v_NrdB	NP_938276
Aquifex_aeolicus_VF5_NrdB	A_aeolicus_VF5_NrdB	NP_214040
Bacillus_halodurans_C_125_NrdB	B_halodurans_C125_NrdB	NP_241368
Bdellovibrio_bacteriovorus_HD100_NrdB	B_bacteriovorusHD100_NrdB	NP_968840
Bordetella_bronchiseptica_RB50_NrdB	B_bronchisept_RB50_NrdB	NP_890911
Bradyrhizobium_japonicum_USDA_110_NrdB	B_japonicum_110_NrdB	NP_766646
Buchnera_aphidicola_str_APS_(Acyrthosiphon_pisum)_NrdB	B_aphidicola_APS_NrdB	NP_240009
Buchnera_aphidicola_str_Bp_(Baizongia_pistaciae)_NrdB	B_aphidicola_Bp_NrdB	NP_777795
Buchnera_aphidicola_str_Sg_(Schizaphis_graminum)_NrdB	B_aphidicola_Sg_NrdB	NP_660527
Campylobacter_jejuni_subsp_jejuni_NCTC_11168_NrdB	C_j_jej_NCTC11168_NrdB	YP_002343674
Candidatus_Blochmannia_floridanus_NrdB	Cand_B_floridanus_NrdB	NP_878762
Caulobacter_crescentus_CB15_NrdB	C_crescentus_CB15_NrdB	NP_419079
Chlamydia_muridarum_Nigg_NrdB	C_muridarum_Nigg_NrdB	NP_296594
Chlamydia_trachomatis_D/UW_3/CX_NrdB	C_trachomatisDUW3CX_NrdB	NP_220349
Chlamydophila_caviae_GPIC_NrdB	C_caviae_GPIC_NrdB	NP_829639
Chlamydophila_pneumoniae_AR39_NrdB	C_pneumoniae_AR39_NrdB	NP_445409
Chlamydophila_pneumoniae_TW_183_NrdB	C_pneumoniae_TW183_NrdB	NP_877294
Chromobacterium_violaceum_ATCC_12472_NrdB	C_viol_ATCC12472_NrdB	NP_901954
Clostridium_acetobutylicum_ATCC_824_NrdB	C_acetobutylicum824_NrdB	NP_349870
Clostridium_perfringens_str_13_NrdB	C_perfringens13_NrdB	NP_563276
Coxiella_burnetii_RSA_493_NrdB	C_burnetti_RSA_493_NrdB	NP_820537
Escherichia_coli_str_K_12_substr_MG1655_NrdB	E_coli_K12_MG1655_NrdB	NP_416738
Escherichia_coli_CFT073_NrdB	E_coli_CFT073_NrdB	NP_754663
Fusobacterium_nucleatum_subsp_nucleatum_ATCC_25586_NrdB	F_nuc_n_ATCC25586_NrdB	NP_603013
Haemophilus_ducreyi_35000HP_NrdB	H_ducreyi_35000HP_NrdB	NP_874099
Haemophilus_influenzae_Rd_KW20_NrdB	H_influenzae_RdKW20_NrdB	AAC23306
Helicobacter_hepaticus_ATCC_51449_NrdB	H_hepat_ATCC51449_NrdB	NP_860137
Helicobacter_pylori_26695_NrdB	H_pylori_26695_NrdB	NP_207162
Helicobacter_pylori_J99_NrdB	H_pylori_J99_NrdB	NP_223733
Listeria_innocua_Clip11262_NrdB	L_innocua_Clip11262_NrdB	NP_471590
Listeria_monocytogenes_EGD_e_NrdB	L_monocytog_EGDe_NrdB	NP_465678
Neisseria_meningitidis_MC58_NrdB	N_meningitidis_MC58_NrdB	NP_274308
Neisseria_meningitidis_Z2491_NrdB	N_meningit_Z2491_NrdB	YP_002342824
Nitrosomonas_europaea_ATCC_19718_NrdB	N_europ_ATCC19718_NrdB	NP_842416
Oceanobacillus_iheyensis_HTE831_NrdB	O_iheyensis_HTE831_NrdB	NP_694009
Pasteurella_multocida_subsp_multocida_str_Pm70_NrdB	P_multocida_m_Pm70_NrdB	NP_245656
Photorhabdus_luminescens_subsp_laumondii_TTO1_NrdB	P_lumine_lau_TT01_NrdB	NP_930285
Pseudomonas_aeruginosa_PAO1_NrdB	P_aeruginosa_PAO1_NrdB	NP_249846
Pseudomonas_putida_KT2440_NrdB	P_putida_KT2440_NrdB	NP_743337
Pseudomonas_syringae_pv_tomato_str_DC3000_NrdB	P_syr_tom_DC3000_NrdB	NP_791486
Ralstonia_solanacearum_GMI1000_NrdB	R_solanacearumGMI100_NrdB	NP_520925
Rickettsia_conorii_str_Malish_7_NrdB	R_conorii_Malish_7_NrdB	NP_360288
Rickettsia_prowazekii_str_Madrid_E_NrdB	R_prowazekii_Madrid_NrdB	NP_220888
Salmonella_enterica_subsp_enterica_serovar_Typhi_str_CT18_NrdB1	S_ente_e_Ty_CT18_NrdB1	NP_456821
Salmonella_enterica_subsp_enterica_serovar_Typhi_str_CT18_NrdB2	S_ente_e_Ty_CT18_NrdB2	NP_569593
Salmonella_typhimurium_LT2_NrdB	S_typhimurium_LT2_NrdB	NP_461220
Shewanella_oneidensis_MR_1_NrdB	S_oneidensis_MR1_NrdB	NP_718006
Shigella_flexneri_2a_str_2457T_NrdB	S_flexneri_2a_2457T_NrdB	NP_837840
Streptomyces_avermitilis_MA_4680_NrdB	S_avermit_MA4680_NrdB	NP_824203
Streptomyces_coelicolor_A3(2)_NrdB	S_coelicolor_A3_2_NrdB	NP_629372
Synechocystis_sp_PCC_6803_NrdB	Synechocyst_PCC6803_NrdB	NP_443040
Treponema_denticola_ATCC_35405_NrdB	T_dent_ATCC35405_NrdB	NP_970949
Treponema_pallidum_subsp_pallidum_str_Nichols_NrdB	T_pall_p_Nichols_NrdB	NP_218493
Tropheryma_whipplei_TW08/27_NrdB	T_whipplei_TW0827_NrdB	NP_789622
Vibrio_parahaemolyticus_RIMD_2210633_NrdB	V_para_RIMD2210633_NrdB	NP_798314
Vibrio_vulnificus_CMCP6_NrdB	V_vulnificus_CMCP6_NrdB	NP_761839
Wolbachia_endosymbiont_of_Drosophila_melanogaster_NrdB	Wolbachia_sp_Dm_NrdB	AAS13957
Wolinella_succinogenes_DSM_1740_NrdB	W_succinogenes_1740_NrdB	NP_906664
Xanthomonas_axonopodis_pv_citri_str_306_NrdB	X_axonop_citri_306_NrdB	NP_644373
Xanthomonas_campestris_pv_campestris_str_ATCC_33913_NrdB	X_cam_c_ATCC33913_NrdB	NP_639324
Xylella_fastidiosa_9a5c_NrdB	X_fastidiosa_9a5c_NrdB	NP_298487
Yersinia_pestis_CO92_NrdB	Y_pestis_CO92_NrdB	NP_404817
Yersinia_pestis_KIM_NrdB	Y_pestis_KIM_NrdB	NP_670275
Yersinia_pestis_biovar_Medievalis_str_91001_NrdB2	Y_p_Mediev_91001_NrdB2	NP_995489
Azotobacter_vinelandii_AvOP_NrdB	A_vinelandii_DJ_NrdB	ZP_00415620
Haemophilus_somnus_129PT_NrdB	H_somnus_129PT_NrdB	ABI25236
Pseudomonas_syringae_pv_syringae_B728a_NrdB	P_syringae_s_B728a_NrdB	YP_236791
Streptomyces_clavuligerus_ATCC_27064_NrdB	S_clavuligerus27064_NrdB	YP_002194338
Streptomyces_jumonjinensis_NrdB	S_jumonjinensis_NrdB	CAC17630
Streptomyces_microflavus_NrdB	S_microflavus_NrdB	CAC17632
Xylella_fastidiosa_Ann_1_NrdB	X_fastidiosa_Ann1_NrdB	ZP_00682863
Bacteriophage_Aeh1_NrdB	Bacteriophage_Aeh1_NrdB	NP_943924
Bacteriophage_Felix_01_NrdB	Bacteriop_Felix_01_NrdB	NP_944993
Bacteriophage_KVP40_NrdB	Bacteriophage_KVP40_NrdB	NP_899524
Bacteriophage_RB27_NrdB	Bacteriophage_RB27_NrdB	AAP86730
Bacteriophage_RB32_NrdB	Bacteriophage_RB32_NrdB	YP_803166
Enterobacteria_phage_RB49_NrdB	Bacteriophage_RB49_NrdB	NP_891801
Bacteriophage_T2H_NrdB	Bacteriophage_T2H_NrdB	AAP86734
Enterobacteria_phage_T4_NrdB	Bacteriophage_T4_NrdB	NP_049841
Bacteriophage_TuIa_NrdB	Bacteriophage_TuIa_NrdB	AAP86737
Bacteriophage_U5_NrdB	Bacteriophage_U5_NrdB	AAP86735
Pseudomonas_phage_phiKZ_NrdB	Pseudom_ph_phiKZ_NrdB	NP_803871
Candida_albicans_SC5314_NrdB1	C_albicans_SC5314_NrdB1	XP_715277
Gibberella_zeae_PH_1_NrdB	G_zeae_PH1_NrdB	XP_385585
Ustilago_maydis_521_NrdB	U_maydis_521_NrdB	XP_762515
Agrotis_segetum_granulovirus_NrdB	A_segetum_granulov_NrdB	YP_006306
Rana_grylio_virus_9506_NrdB	R_grylio_virus_9506_NrdB	AAS67856
Regina_ranavirus_NrdB	Regina_ranavirus_NrdB	YP_003810
Halobacterium_sp_NRC_1_NrdB	Halobacterium_NRC1_NrdB	NP_280997
Listeria_monocytogenes_str_4b_F2365_NrdB	L_monocyt_4bF2365_NrdB	AAT04953
Parachlamydia_sp_UWE25_NrdB	C_P_amoebophila_UWE25_NrdB	YP_008348
Thermus_thermophilus_HB27_NrdB	T_thermophilus_HB27_NrdB	YP_006144
Burkholderia_cepacia_R1808_NrdB	B_cepacia_R1808_NrdB	ZP_00221438
Burkholderia_cepacia_R18194_NrdB	B_cepacia_R18194_NrdB	ZP_00216567
Crocosphaera_watsonii_WH_8501_NrdB	C_watsonii_WH_8501_NrdB	ZP_00515140
Ehrlichia_canis_str_Jake_NrdB	E_canis_Jake_NrdB	YP_302952
Listeria_monocytogenes_str_1/2a_F6854_NrdB	L_monoc_12aF6854_NrdB	ZP_00233334
Mesorhizobium_sp_BNC1_NrdB	Mesorhizobium_BNC1_NrdB	YP_675244
Methylobacillus_flagellatus_KT_NrdB	M_flagellatus_KT_NrdB	YP_545333
Photobacterium_profundum_SS9_NrdB	P_profundum_SS9_NrdB	YP_130644
Methylibium_petroleiphilum_PM1_NrdB	R_gelatinosus_PM1_NrdB	ZP_00243100
Bacteriophage_44RR28t_NrdB	Bacteriop_44RR28t_NrdB	NP_932466
Bacteriophage_T5_NrdB	Bacteriophage_T5_NrdB	YP_006922
Xanthomonas_oryzae_pv_oryzae_KACC10331_NrdB	X_ory_o_KACC10331_NrdB	YP_199114
Xenopus_tropicalis_NrdB1	X_SiluranaTropicalis_NrdB1	NP_001007890
Canis_familiaris_NrdB2	Fido_NrdB2	XP_539109
Yarrowia_lipolytica_CLIB99_NrdB	Y_lipolytica_CLIB99_NrdB	XP_500466
Gallus_gallus_NrdB1	G_gallus_NrdB1	XP_001231545
Debaryomyces_hansenii_CBS767_NrdB	D_hansenii_CBS767_NrdB	XP_461732
Anopheles_gambiae_str_PEST_NrdB	A_gambiae_str_PEST_NrdB	XP_308927
Gallus_gallus_NrdB2	G_gallus_NrdB2	XP_418364
Xenopus_laevis_NrdB1	X_laevis_NrdB1	NP_001085389
Apis_mellifera_NrdB	A_mellifera_NrdB	XP_397443
Variola_minor_virus_NrdB	Variola_minor_virus_NrdB	CAB54628
Pongo_pygmaeus_NrdB2	P_pygmaeus_NrdB2	Q5R9G0
Neisseria_gonorrhoeae_FA_1090_NrdB	N_gonorrh_FA1090_NrdB	YP_207754
Salmonella_enterica_subsp_enterica_serovar_Paratyphi_A_str_ATCC_9150_NrdB	S_e_e_P_ATCC9150_NrdB	YP_149900
Erwinia_carotovora_subsp_atroseptica_SCRI1043_NrdB	E_car_at_SCRI1043_NrdB	YP_049304
Vibrio_fischeri_ES114_NrdB	V_fischeri_ES114_NrdB	YP_204584
Psychrobacter_sp_273_4_NrdB	Psychrobacter_sp_NrdB	ZP_00146109
Mannheimia_succiniciproducens_MBEL55E_NrdB	M_succin_MBEL55E_NrdB	YP_088160
Kluyveromyces_lactis_NRRL_Y_1140_NrdB	K_lactis_NRRLY1140_NrdB	XP_455757
Ashbya_gossypii_ATCC_10895_NrdB	E_gossypii_NrdB	NP_982406
Idiomarina_loihiensis_L2TR_NrdB	I_loihiensis_L2TR_NrdB	YP_155753
Actinobacillus_pleuropneumoniae_serovar_1_str_4074_NrdB1	A_pleuropn_1_4074_NrdB1	ZP_00134247
Canis_familiaris_NrdB1	Fido_NrdB1	XP_540076
Rabbitpox_virus_NrdB	Rabbitpox_virus_NrdB	AAS49745
Vaccinia_virus_(strain_Tian_Tan)_NrdB	Vaccinia_v_TianTan_NrdB	AAF33894
Cyanophage_P_SSM4_NrdB	Cyanophage_PSSM4_NrdB	YP_214728
Bacteriophage_S_PM2_NrdB	Bacteriophage_SPM2_NrdB	YP_195186
Cyanophage_P_SSM2_NrdB	Cyanophage_PSSM2_NrdB	YP_214440
Cryptococcus_neoformans_var_neoformans_B_3501A_NrdB1	C_neofor_n_B3501A_NrdB1	XM_767630
Enterobacteria_phage_RB69_NrdB	Bacteriophage_RB69_NrdB	NP_861928
Bacteroides_fragilis_NCTC_9343_NrdB	B_fragilis_9343_NrdB	YP_212331
Bacteroides_fragilis_YCH46_NrdB	B_fragilis_YCH46_NrdB	YP_099978
Trypanosoma_brucei_brucei_NrdB	T_brucei_brucei_NrdB	CAA71741
Candida_glabrata_CBS138_NrdB1	C_glabrata_CBS138_NrdB1	XP_445565
Candida_albicans_SC5314_NrdB2	C_albicans_SC5314_NrdB2	XP_713125
Campylobacter_jejuni_RM1221_NrdB	C_jejuni_RM1221_NrdB	YP_178304
Campylobacter_upsaliensis_RM3195_NrdB	C_upsaliens_RM3195_NrdB	ZP_00371674
Symbiobacterium_thermophilum_IAM_14863_NrdB	S_thermop_IAM14863_NrdB	YP_074150
Campylobacter_coli_RM2228_NrdB	C_coli_RM2228_NrdB	ZP_00367491
Campylobacter_lari_RM2100_NrdB	C_lari_RM2100_NrdB	YP_002576067
Bos_taurus_NrdB1	Bos_taurus_NrdB1	XP_584910
Burkholderia_pseudomallei_K96243_NrdB	B_pseudom_K96243_NrdB	YP_109585
Methylococcus_capsulatus_str_Bath_NrdB	M_capsulatus_Bath_NrdB	YP_114081
Plasmodium_chabaudi_NrdB	P_chabaudi_NrdB	CAH80811
Polaromonas_sp_JS666_NrdB	Polaromonas_JS666_NrdB	YP_547956
Pan_troglodytes_NrdB2	P_troglodytes_NrdB2	XP_001153859
Cryptosporidium_hominis_TU502_NrdB	C_hominis_TU502_NrdB	XP_665115
Chlamydophila_abortus_S26/3_NrdB	C_abortus_S263_NrdB	YP_220141
Tetraodon_nigroviridis_NrdB	T_nigroviridis_NrdB	CAF89523
Rattus_norvegicus_NrdB2	R_norvegicus_NrdB2	NP_001124015
Red_sea_bream_iridovirus_NrdB	Red_sea_bre_iridov_NrdB	Q9QTF2
Burkholderia_fungorum_LB400_NrdB	B_fungorum_LB400_NrdB	ZP_00277731
Pseudomonas_fluorescens_PfO_1_NrdB	P_fluorescens_PfO1_NrdB	YP_350023
Ralstonia_metallidurans_CH34_NrdB	R_metallid_CH34_NrdB	YP_585228
Legionella_pneumophila_str_Lens_NrdB	L_pneumophila_Lens_NrdB	YP_127077
Ehrlichia_ruminantium_str_Welgevonden_NrdB	E_rum_Welgevonden_NrdB	YP_180191
Legionella_pneumophila_str_Paris_NrdB	L_pneumophila_Paris_NrdB	YP_124057
Ehrlichia_ruminantium_str_Gardel_NrdB	E_ruminant_Gardel_NrdB	YP_196255
Acanthamoeba_polyphaga_mimivirus_NrdB	A_polyph_mimivirus_NrdB	YP_142666
Rhodospirillum_rubrum_ATCC_11170_NrdB	R_rubrum_ATCC_11170_NrdB	YP_426533
Ralstonia_eutropha_JMP134_NrdB	R_eutropha_JMP134_NrdB	YP_297144
Thiobacillus_denitrificans_ATCC_25259_NrdB	T_denitr_ATCC25259_NrdB	YP_315733
Zymomonas_mobilis_subsp_mobilis_ZM4_NrdB	Z_mobilis_m_ZM4_NrdB	YP_162178
Leifsonia_xyli_subsp_xyli_str_CTCB07_NrdB	L_xyli_x_CTCB07_NrdB	YP_062627
Propionibacterium_acnes_KPA171202_NrdB	P_acnes_KPA171202_NrdB	YP_056787
Legionella_pneumophila_subsp_pneumophila_str_Philadelphia_1_NrdB	L_pneu_p_Philad1_NrdB	YP_095801
Saccharophagus_degradans_2_40_NrdB2	S_degradans_240_NrdB2	YP_528927
Candida_glabrata_CBS138_NrdB2	C_glabrata_CBS138_NrdB2	XP_446546
Acinetobacter_sp_ADP1_NrdB	Acinetobacter_ADP1_NrdB	YP_045454
Thermobifida_fusca_YX_NrdB	T_fusca_YX_NrdB	YP_291058
Rock_bream_iridovirus_NrdB	Rock_bream_iridovir_NrdB	AAT71841
Rickettsia_rickettsii_NrdB	R_rickettsii_NrdB	ZP_00153688
Grouper_iridovirus_NrdB	Grouper_iridovirus_NrdB	AAV91049
Singapore_grouper_iridovirus_NrdB	Singapore_g_iridov_NrdB	YP_164142
Rickettsia_akari_str_Hartford_NrdB	R_akari_Hartford_NrdB	YP_001493489
Frog_virus_3_NrdB	Frog_virus_3_NrdB	YP_031646
Lymphocystis_disease_virus___isolate_China_NrdB	Lymphocystis_v_Ch_NrdB	YP_073549
Novosphingobium_aromaticivorans_DSM_12444_NrdB	N_aromat_DSM12444_NrdB	YP_495553
Actinobacillus_pleuropneumoniae_serovar_1_str_4074_NrdB2	A_pleuropn_1_4074_NrdB2	ZP_00348266
Thermus_thermophilus_HB8_NrdB	T_thermophilus_HB8_NrdB	YP_145447
Anaplasma_marginale_str_St_Maries_NrdB	A_marginale_Maries_NrdB	YP_153772
Equid_herpesvirus_1_NrdB	Equid_herpesvirus_1_NrdB	YP_053065
Gluconobacter_oxydans_621H_NrdB	G_oxydans_621H_NrdB	YP_192386
Ostreid_herpesvirus_1_NrdB	Ostreid_herpesv_1_NrdB	YP_024565
Erythrobacter_litoralis_HTCC2594_NrdB	E_litoralis_HTCC259_NrdB	YP_459209
Rhesus_monkey_rhadinovirus_H26_95_NrdB	Rh_rhadinov_H26_NrdB	AAF60046
Wolbachia_endosymbiont_strain_TRS_of_Brugia_malayi_NrdB	Wolbachia_sp_Bm_TRS_NrdB	YP_198098
Cercopithecine_herpesvirus_2_NrdB	Cercop_herpesv_2_NrdB	YP_164483
Saccharophagus_degradans_2_40_NrdB1	S_degradans_240_NrdB1	YP_527931
Francisella_tularensis_subsp_tularensis_SCHU_S4_NrdB	F_tula_t_SCHUS4_NrdB	YP_169561
Macaca_fuscata_rhadinovirus_NrdB	Macata_rhadinovirus_NrdB	YP_238421
Theileria_annulata_strain_Ankara_NrdB1	T_annulata_Ankara_NrdB1	XP_954052
Aspergillus_fumigatus_Af293_NrdB	A_fumigatus_Af293_NrdB	XP_753417
Rickettsia_felis_URRWXCal2_NrdB	R_felis_URRWXCal2_NrdB	YP_246726
Chromohalobacter_salexigens_DSM_3043_NrdB	Csalexigens_DSM3043_NrdB	YP_572727
Ehrlichia_chaffeensis_str_Sapulpa_NrdB	E_chaffeensis_Sapul_NrdB	ZP_00544659
Leishmania_major_strain_Friedlin_NrdB1	L_major_Friedlin_NrdB1	XP_848163
Psychrobacter_cryohalolentis_K5_NrdB	P_cryohalolentis_K5_NrdB	YP_580382
Colwellia_psychrerythraea_34H_NrdB	C_psychrerythr_34H_NrdB	YP_269047
Thiomicrospira_denitrificans_ATCC_33889_NrdB	T_denitrif_ATCC_338_NrdB	YP_392529
Candidatus_Pelagibacter_ubique_HTCC1062_NrdB	C_Pelagib_HTCC1062_NrdB	YP_266565
Theileria_parva_NrdB1	Theileria_parva_NrdB1	XP_766246
Theileria_parva_NrdB2	Theileria_parva_NrdB2	XP_766717
Trypanosoma_cruzi_NrdB	Trypanosoma_cruzi_NrdB	EAN91382
Shewanella_frigidimarina_NCIMB_400_NrdB	S_frigidi_NCIMB_400_NrdB	YP_750818
Shewanella_denitrificans_OS_217_NrdB	S_denitrific_OS217_NrdB	YP_562959
Nitrobacter_hamburgensis_X14_NrdB	N_hamburgensis_X14_NrdB	YP_578852
Shewanella_amazonensis_SB2B_NrdB	S_amazonens_SB2B_NrdB	YP_927602
Shewanella_baltica_OS155_NrdB	S_baltica_OS155_NrdB	YP_001050428
Sphingopyxis_alaskensis_RB2256_NrdB	S_alaskensis_RB2256_NrdB	YP_616821
Cryptococcus_neoformans_var_neoformans_JEC21_NrdB2	C_neoformans_JEC21_NrdB2	XP_567827
Pseudomonas_fluorescens_Pf_5_NrdB	P_fluorescens_Pf5_NrdB	YP_261608
Pseudomonas_syringae_pv_phaseolicola_1448A_NrdB	P_syr_phaseolic_14_NrdB	YP_275887
Emiliania_huxleyi_virus_86_NrdB	E_huxleyi_virus_86_NrdB	YP_293780
Strongylocentrotus_purpuratus_NrdB1	S_purpuratus_NrdB1	XP_001179668
Actinobacillus_succinogenes_130Z_NrdB	A_succinogenes_130Z_NrdB	YP_001344773
Nitrobacter_winogradskyi_Nb_255_NrdB	N_winogradskyi_Nb25_NrdB	YP_319489
Natronomonas_pharaonis_DSM_2160_NrdB	N_pharaonis_DSM_216_NrdB	YP_327710
Halophage_AAJ_2005_NrdB	Halophage_AAJ2005_NrdB	ABB77921
Clostridium_beijerinckii_NCIMB_8052_NrdB	C_beijerinckii_8052_NrdB	YP_001307341
Burkholderia_thailandensis_E264_NrdB	B_thailandens_E264_NrdB	YP_441701
Trypanosoma_brucei_TREU927_NrdB	T_brucei_TREU927_NrdB	XP_829340
Vaccinia_virus_(strain_WR)_NrdB	Vac_virus_WR_NrdB	YP_232925
Nitrosococcus_oceani_ATCC_19707_NrdB	N_oceani_19707_NrdB	YP_344511
Macaca_fascicularis_NrdB1	M_fascicularis_NrdB1	Q4R7Q7
Macaca_fascicularis_NrdB2	M_fascicularis_NrdB2	BAE01083
Canis_familiaris_NrdB2iso	Fido_NrdB2iso	XP_858061
Canis_familiaris_NrdB1iso	Fido_NrdB1iso	XP_856346
Bos_taurus_NrdB1iso	Bos_taurus_NrdB1iso	XP_880783
Pseudomonas_aeruginosa_C3719_NrdB	P_aeruginosa_C3719_NrdB	ZP_00970493
Pseudomonas_putida_F1_NrdB	P_putida_F1_NrdB	YP_001266554
Burkholderia_dolosa_AUO158_NrdB	B_dolosa_AUO158_NrdB	YP_002099312
Croceibacter_atlanticus_HTCC2559_NrdB	C_atlanticus_2559_NrdB	ZP_00949365
Burkholderia_pseudomallei_1710b_NrdB	B_pseudomalle_1710b_NrdB	YP_334881
Ralstonia_solanacearum_UW551_NrdB	R_solanacea_UW551_NrdB	EAP73709
Burkholderia_ambifaria_AMMD_NrdB	B_cepacia_AMMD_NrdB	YP_772391
Burkholderia_cepacia_R18194_NrdB	Burkholderia_383_NrdB	YP_367925
Burkholderia_cepacia_R1808_NrdB	B_vietnamiensis_G4_NrdB	YP_001118418
Burkholderia_cenocepacia_PC184_NrdB	B_cenocepacia_PC184_NrdB	YP_002092401
Nitrosospira_multiformis_ATCC_25196_NrdB	N_multiformis_25196_NrdB	YP_413150
Escherichia_coli_E22_NrdB	E_coli_E22_NrdB	ZP_03043496
Vibrio_cholerae_RC385_NrdB	V_cholerae_RC385_NrdB	YP_002069765
Yersinia_mollaretii_ATCC_43969_NrdB	Y_mollaretii_43969_NrdB	ZP_00824236
Chlamydia_trachomatis_A/HAR_13_NrdB	C_trachomatis_AHAR_NrdB	YP_328659
Yersinia_frederiksenii_ATCC_33641_NrdB	Y_frederiksen_33641_NrdB	ZP_00830977
Shewanella_putrefaciens_CN_32_NrdB	S_putrefaciensCN32_NrdB	YP_001183594
Vibrio_sp_MED222_NrdB	Vibrio_MED222_NrdB	ZP_01066756
Yersinia_bercovieri_ATCC_43970_NrdB	Y_bercovieri_43970_NrdB	ZP_00820461
Bos_taurus_NrdB2	Bos_taurus_NrdB2	XP_607398
Sodalis_glossinidius_str_morsitans_NrdB	S_gloss_morsitans_NrdB	YP_455265
Shewanella_sp_MR_7_NrdB	Shewanella_MR7_NrdB	YP_738108
Yersinia_intermedia_ATCC_29909_NrdB	Y_intermedia_29909_NrdB	ZP_00832426
Idiomarina_baltica_OS145_NrdB	I_baltica_OS145_NrdB	ZP_01042658
Pseudoalteromonas_haloplanktis_TAC125_NrdB	P_haloplanktis_TAC1_NrdB	YP_339935
Pseudoalteromonas_atlantica_T6c_NrdB	P_atlantica_T6c_NrdB	YP_662044
Marinomonas_sp_MED121_NrdB	Marinomonas_MED121_NrdB	ZP_01076426
Orange_spotted_grouper_iridovirus_NrdB	Orangespotted_irido_NrdB	AAX82336
Shewanella_sp_ANA_3_NrdB	Shewanella_ANA3_NrdB	YP_869605
Haemonchus_contortus_NrdB	H_contortus_NrdB	AAY17359
Erythrobacter_sp_NAP1_NrdB	Erythrobacter_NAP1_NrdB	ZP_01041172
Thiomicrospira_crunogena_XCL_2_NrdB	T_crunogena_XCL2_NrdB	YP_392029
Parvularcula_bermudensis_HTCC2503_NrdB	P_bermuden_HTCC2503_NrdB	ZP_01017918
Chrysodeixis_chalcites_nucleopolyhedrovirus_NrdB	C_chalcites_virus_NrdB	YP_249726
Trichoplusia_ni_SNPV_NrdB	Trichoplusia_ni_SNPV_NrdB	YP_309003
Oceanicaulis_alexandrii_HTCC2633_NrdB	OalexandriiHTCC2633_NrdB	ZP_00953190
Campylobacter_fetus_subsp_fetus_82_40_NrdB	C_fetus_8240_NrdB	YP_891239
Listeria_bacteriophage_P100_NrdB	Listeria_phage_P100_NrdB	AAY53360
Hahella_chejuensis_KCTC_2396_NrdB	H_chejuensis_2396_NrdB	YP_437970
Xanthomonas_campestris_pv_vesicatoria_str_85_10_NrdB	X_vesicatoria_8510_NrdB	YP_365891
Exiguobacterium_sp_255_15_NrdB	E_sibiricum_25515_NrdB	YP_001814761
Xanthomonas_campestris_pv_campestris_str_8004_NrdB	X_campestris_8004_NrdB	YP_245134
Marinobacter_aquaeolei_VT8_NrdB	M_aquaeolei_VT8_NrdB	YP_961111
African_swine_fever_virus_(isolate_Malawi_LIL_20/1)_NrdB	ASFV_Malawi_LIL_201_NrdB	P26713
Enterobacteria_phage_RB43_NrdB	Bacteriophage_RB43_NrdB	YP_239041
Plasmodium_yoelii_yoelii_str_17XNL_NrdB2	P_yoelii_17XNL_NrdB2	XP_727957
Plasmodium_berghei_strain_ANKA_NrdB2	P_berghei_ANKA_NrdB2	XP_676239
Salinibacter_ruber_DSM_13855_NrdB	S_ruber_13855_NrdB	YP_444284
Cercopithecine_herpesvirus_16_NrdB	Cercopithec_virus_16_NrdB	YP_443887
Human_herpesvirus_1_strain_KOS_NrdB	H_herpesvirus_KOS_NrdB	P06474
Ovine_herpesvirus_2_NrdB	Ovine_herpesvirus_2_NrdB	YP_438184
Rhodopseudomonas_palustris_BisB18_NrdB	R_palustris_BisB18_NrdB	YP_533377
Rhodoferax_ferrireducens_DSM_15236_NrdB	R_ferrireduce_15236_NrdB	YP_524588
Polaromonas_naphthalenivorans_CJ2_NrdB	P_naphthaleniv_CJ2_NrdB	YP_983604
Nitrosomonas_eutropha_C71_NrdB	N_eutropha_C71_NrdB	YP_748641
Nitrobacter_sp_Nb_311A_NrdB	Nitrobacter_Nb_311A_NrdB	ZP_01045816
Dokdonia_donghaensis_MED134_NrdB	Cellulophaga_MED134_NrdB	ZP_01051102
Alkalilimnicola_ehrlichei_MLHE_1_NrdB	A_ehrlichei_MLHE1_NrdB	YP_742935
Chaetomium_globosum_CBS_14851_NrdB	C_globosum_14851_NrdB	XP_001221677
Coccidioides_immitis_RS_NrdB	C_immitis_RS_NrdB	XP_001239725
Tribolium_castaneum_NrdB	T_castaneum_NrdB	XP_969259
Vaccinia_virus_Copenhagen_NrdB	Vaccinia_V_Copenhage_NrdB	P20493
Trypanosoma_cruzi_strain_CL_Brener_NrdB	T_cruzi_Brener_NrdB	XP_810103
Tetrahymena_thermophila_SB210_NrdB	T_thermophila_SB210_NrdB	XP_001024960
Robiginitalea_biformata_HTCC2501_NrdB	R_biformata_HTCC250_NrdB	ZP_01119855
Flavobacterium_johnsoniae_UW101_NrdB2	F_johnsoniae_UW101_NrdB2	YP_001192876
Polaribacter_dokdonensis_MED152_NrdB	Tenacibaculum_MED152_NrdB	ZP_01052950
Congregibacter_litoralis_KT71_NrdB	C_litoralis_KT71_NrdB	ZP_01103281
Flavobacteriales_bacterium_HTCC2170_NrdB	F_bacterium_HTCC217_NrdB	ZP_01105533
Burkholderia_fungorum_LB400_NrdB	B_xenovorans_LB400_NrdB	YP_560462
Psychroflexus_torquis_ATCC_700755_NrdB	P_torquis_700755_NrdB	ZP_01252476
Flavobacteria_bacterium_BBFL7_NrdB	F_bacterium_BBFL7_NrdB	ZP_01201552
Nitrococcus_mobilis_Nb_231_NrdB	N_mobilis_Nb_231_NrdB	ZP_01127324
Photobacterium_profundum_3TCK_NrdB	P_profundum_3TCK_NrdB	ZP_01220223
Vibrio_angustum_S14_NrdB	V_angustum_S14_NrdB	ZP_01237037
Chlamydophila_felis_Fe/C_56_NrdB	C_felis_FeC56_NrdB	YP_515155
Vibrio_alginolyticus_12G01_NrdB	V_alginolytic_12G01_NrdB	ZP_01261643
Photobacterium_sp_SKA34_NrdB	Photobacterium_SKA34_NrdB	ZP_01160574
Psychrobacter_sp_PRwf_1_NrdB	Psychrobact_PRwf1_NrdB	YP_001280469
Alteromonas_macleodii_Deep_ecotype_NrdB	A_macleo_Deep_eco_NrdB	YP_002126420
Pseudoalteromonas_tunicata_D2_NrdB	P_tunicata_D2_NrdB	ZP_01133921
Oceanospirillum_sp_MED92_NrdB	Oceanospirill_MED92_NrdB	ZP_01165684
Acidiphilium_cryptum_JF_5_NrdB	A_cryptum_JF5_NrdB	YP_001233877
Acidothermus_cellulolyticus_11B_NrdB	Acellulolyticus_11B_NrdB	YP_873483
Agrotis_segetum_nucleopolyhedrovirus_NrdB	A_segetum_NPHV_NrdB	YP_529717
Reinekea_sp_MED297_NrdB	Reinekea_MED297_NrdB	ZP_01116596
Psychromonas_sp_CNPT3_NrdB1	Psychromonas_CNPT3_NrdB1	ZP_01217354
Rickettsia_bellii_RML369_C_NrdB	R_bellii_RML369C_NrdB	YP_537902
Anaplasma_phagocytophilum_HZ_NrdB	A_phagocytop_HZ_NrdB	YP_505152
Candidatus_Pelagibacter_ubique_HTCC1002_NrdB	C_P_ubique_HTCC1002_NrdB	ZP_01265082
Ehrlichia_chaffeensis_str_Arkansas_NrdB	E_chaffeen_Arkansas_NrdB	YP_507564
Blastopirellula_marina_DSM_3645_NrdB	B_marina_DSM_3645_NrdB	ZP_01093515
marine_actinobacterium_PHSC20C1_NrdB	Marine_acti_PHSC20C1_NrdB	ZP_01131145
Francisella_tularensis_subsp_holarctica_LVS_NrdB	F_tularensisLVS_NrdB	YP_513692
Neorickettsia_sennetsu_str_Miyayama_NrdB	N_sennetsu_Miyayama_NrdB	YP_506404
Cyanophage_Ma_LMM01_NrdB	Cyanoph_MaLMM01_NrdB	YP_851016
Psychromonas_sp_CNPT3_NrdB2	Psychromonas_CNPT3_NrdB2	ZP_01215781
Polaribacter_irgensii_23_P_NrdB	P_irgensii_23P_NrdB	ZP_01117180
Flavobacterium_johnsoniae_UW101_NrdB1	F_johnsoniae_UW101_NrdB1	YP_001196393
Bacillus_sp_NRRL_B_14911_NrdB	Bacillus_NRRLB14911_NrdB	ZP_01170799
Burkholderia_cenocepacia_AU_1054_NrdB	B_cenocepacia_1054_NrdB	YP_620000
Orgyia_pseudotsugata_MNPV_NrdB	O_pseudotsu_MNPV_NrdB	NP_046190
Acidovorax_avenae_subsp_citrulli_AAC00_1_NrdB	A_av_citrulliAAC001_NrdB	YP_969235
Alcanivorax_borkumensis_SK2_NrdB	A_borkumensis_SK2_NrdB	YP_692430
Acidovorax_sp_JS42_NrdB	Acidovorax_JS42_NrdB	YP_987821
Candidatus_Ruthia_magnifica_str_Cm_(Calyptogena_magnifica)_NrdB	Ruthia_magnificaCm_NrdB	YP_903749
Oceanobacter_sp_RED65_NrdB	Oceanobacter_RED65_NrdB	ZP_01305758
Candidatus_Blochmannia_pennsylvanicus_str_BPEN_NrdB	B_pennsylvanicusBPEN_NrdB	YP_277986
Salinispora_tropica_CNB_440_NrdB	S_tropica_CNB440_NrdB	YP_001161193
Rhodobacterales_bacterium_HTCC2255_NrdB	Alpha_HTCC2255_NrdB	ZP_01449857
Coprinopsis_cinerea_okayama7#130_NrdB1	C_cinerea_okay_7_130_NrdB1	XP_001837065
Rickettsiella_grylli_NrdB	R_grylli_NrdB	ZP_02061790
Lawsonia_intracellularis_PHE/MN1_00_NrdB	L_intracell_PHEMN100_NrdB	YP_594853
Gramella_forsetii_KT0803_NrdB	G_frosetii_KT0803_NrdB	YP_863482
Myxococcus_xanthus_DK_1622_NrdB	M_xanthus_DK_1622_NrdB	YP_633213
Granulibacter_bethesdensis_CGDNIH1_NrdB	G_bethesdensis_CGDNI_NrdB	YP_744709
Maricaulis_maris_MCS10_NrdB	M_maris_MCS10_NrdB	YP_755632
Hyphomonas_neptunium_ATCC_15444_NrdB	H_neptunium_15444_NrdB	YP_759103
Herpetosiphon_aurantiacus_ATCC_23779_NrdB	H_aurantiacus_23779_NrdB	YP_001545340
Aspergillus_niger_CBS_51388_NrdB	A_niger_CBS_51388_NrdB	XP_001401310
Pichia_guilliermondii_ATCC_6260_NrdB	P_guilliermondi_6260_NrdB	XP_001485252
Neurospora_crassa_OR74A_NrdB	N_crassa_OR74A_NrdB	XP_962820
Pichia_stipitis_CBS_6054_NrdB	P_stipitis_CBS_6054_NrdB	XP_001382334
Neosartorya_fischeri_NRRL_181_NrdB	N_fischeri_181_NrdB	XP_001259462
Monodelphis_domestica_NrdB1	M_domestica_NrdB1	XP_001381111
Aspergillus_terreus_NIH2624_NrdB	A_terreus_NIH2624_NrdB	XP_001211219
Aspergillus_clavatus_NRRL_1_NrdB	A_clavatus_NRRL_1_NrdB	XP_001274524
Monodelphis_domestica_NrdB2	M_domestica_NrdB2	XP_001380256
Phaeosphaeria_nodorum_SN15_NrdB	P_nodorum_SN15_NrdB	XP_001800285
Vaccinia_virus_(strain_Ankara)_NrdB	Vaccinia_V_Ankara_NrdB	O57175
Horsepox_virus_NrdB	Horsepox_virus_NrdB	ABH08147
Taterapox_virus_NrdB	Taterapox_virus_NrdB	YP_717351
Cytophaga_hutchinsonii_ATCC_33406_NrdB	C_hutchinsonii_33406_NrdB	YP_677081
Ostreococcus_lucimarinus_CCE9901_NrdB1	O_lucimarinusCCE9901_NrdB1	XP_001419276
Microscilla_marina_ATCC_23134_NrdB	M_marina_23134_NrdB	ZP_01694921
Algoriphagus_sp_PR1_NrdB	Algoriphagus_PR1_NrdB	ZP_01719400
Pseudomonas_stutzeri_A1501_NrdB	P_stutzeri_A1501_NrdB	YP_001172163
Deerpox_virus_W_1170_84_NrdB	Deerpoxvirus_W117084_NrdB	YP_002302368
Paramecium_tetraurelia_NrdB	P_tetraurelia_NrdB	XP_001454302
Pseudomonas_mendocina_ymp_NrdB	P_mendocina_ymp_NrdB	YP_001188637
Flavobacteria_bacterium_BAL38_NrdB	F_bacterium_BAL38_NrdB	ZP_01733514
Leishmania_infantum_JPCM5_NrdB	L_infantum_JPCM5_NrdB	XP_001466403
Pseudomonas_putida_W619_NrdB	P_putida_W619_NrdB	YP_001748065
Leishmania_braziliensis_NrdB1	Leishm_braziliensis_NrdB1	XP_001565036
Leishmania_braziliensis_NrdB2	Leishm_braziliensis_NrdB2	XP_001565976
Pseudomonas_entomophila_L48_NrdB	P_entomophila_L48_NrdB	YP_607025
Acinetobacter_baumannii_ATCC_17978_NrdB	A_baumannii_17978_NrdB	YP_001083788
Burkholderia_multivorans_ATCC_17616_NrdB	B_multivorans_17616_NrdB	YP_001580969
Comamonas_testosteroni_KF_1_NrdB	C_testosteroni_KF1_NrdB	ZP_03541273
Burkholderia_phymatum_STM815_NrdB	BphymatumSTM815_NrdB	YP_001858856
Burkholderia_mallei_SAVP1_NrdB	B_mallei_SAVP1_NrdB	YP_991780
Burkholderia_cenocepacia_MC0_3_NrdB	B_cenocepacia_MC03_NrdB	YP_001763865
Coxiella_burnetii_MSU_Goat_Q177_NrdB	C_burnetii_Q177_NrdB	ZP_01946665
marine_gamma_proteobacterium_HTCC2143_NrdB	M_proteobact_2143_NrdB	ZP_01618353
Ralstonia_eutropha_H16_NrdB	R_eutropha_H16_NrdB	YP_727677
Burkholderia_phytofirmans_PsJN_NrdB	B_phytofirmans_PsJN_NrdB	YP_001897049
Delftia_acidovorans_SPH_1_NrdB	D_acidovorans_SPH1_NrdB	YP_001562529
Ralstonia_pickettii_12J_NrdB	R_pickettii_12J_NrdB	YP_001900601
Bordetella_avium_197N_NrdB	B_avium_197N_NrdB	YP_787478
marine_gamma_proteobacterium_HTCC2080_NrdB	M_proteobact_2080_NrdB	ZP_01626308
Ostreococcus_lucimarinus_CCE9901_NrdB2	O_lucimarinusCCE9901_NrdB2	XP_001420779
Methylibium_petroleiphilum_PM1_NrdB	M_petroleiphilum_PM1_NrdB	YP_001022401
Polynucleobacter_sp_QLW_P1DMWA_1_NrdB	Polyn_QLWP1DMWA1_NrdB	YP_001154990
Herminiimonas_arsenicoxydans_NrdB	H_arsenicoxydans_NrdB	YP_001101007
Saccharopolyspora_erythraea_NRRL_2338_NrdB	S_erythraea_NRRL2338_NrdB	YP_001103530
Verminephrobacter_eiseniae_EF01_2_NrdB	V_eiseniae_EF012_NrdB	YP_996273
Escherichia_coli_B171_NrdB	E_coli_B171_NrdB	ZP_03059740
Shigella_flexneri_5_str_8401_NrdB	Sflexneri_5_8401_NrdB	YP_689725
Escherichia_coli_APEC_O1_NrdB	E_coli_APEC_O1_NrdB	YP_853342
Koi_herpesvirus_NrdB	C_herpesvirus3_NrdB	YP_001096062
Enterobacter_sp_638_NrdB	Enterobacter_sp_638_NrdB	YP_001177518
Yersinia_enterocolitica_subsp_enterocolitica_8081_NrdB	Y_enterocolitica8081_NrdB	YP_001005705
Serratia_proteamaculans_568_NrdB	S_proteamaculans_568_NrdB	YP_001479498
Vibrionales_bacterium_SWAT_3_NrdB	Vibrionales_SWAT3_NrdB	ZP_01815226
Neisseria_meningitidis_FAM18_NrdB	N_meningitidis_FAM18_NrdB	YP_975248
Haemophilus_influenzae_3655_NrdB	H_influenzae_3655_NrdB	ZP_01789068
Shewanella_baltica_OS195_NrdB	S_baltica_OS195_NrdB	YP_001554836
Aeromonas_salmonicida_subsp_salmonicida_A449_NrdB	A_salmonicida_A449_NrdB	YP_001141766
Aeromonas_hydrophila_subsp_hydrophila_ATCC_7966_NrdB	A_hydrophilaATCC7966_NrdB	YP_856857
Actinobacillus_pleuropneumoniae_L20_NrdB1	A_pleuropneum_L20_NrdB1	YP_001053692
Coprinopsis_cinerea_okayama7#130_NrdB2	C_cinerea_okay_7_130_NrdB2	XP_001837064
Haemophilus_influenzae_PittAA_NrdB	H_influenzae_PittAA_NrdB	ZP_01790175
Shewanella_pealeana_ATCC_700345_NrdB	S_pealeana_700345_NrdB	YP_001501918
Shewanella_sp_PV_4_NrdB	S_loihica_PV4_NrdB	YP_001094070
Shewanella_woodyi_ATCC_51908_NrdB	S_woodyi_51908_NrdB	YP_001760676
Alteromonadales_bacterium_TW_7_NrdB	Alteromonadales_TW7_NrdB	ZP_01614521
Marinomonas_sp_MWYL1_NrdB	Marinomonas_MWYL1_NrdB	YP_001341843
Baumannia_cicadellinicola_str_Hc_(Homalodisca_coagulata)_NrdB	B_cicadellinicola_Hc_NrdB	YP_588829
Wolbachia_endosymbiont_of_Drosophila_willistoni_TSC#14030_081124_NrdB	WeDwillistoni_140300_NrdB	ZP_01315041
Salinispora_arenicola_CNS205_NrdB	S_arenicola_CNS205_NrdB	YP_001539617
Rickettsia_canadensis_str_McKiel_NrdB	R_canadensis_McKiel_NrdB	YP_001492318
Clostridium_perfringens_SM101_NrdB	C_perfringens_SM101_NrdB	YP_699620
Sphingomonas_sp_SKA58_NrdB	Sphingomonas_SKA58_NrdB	ZP_01302361
Parvibaculum_lavamentivorans_DS_1_NrdB	P_lavamentivorans_DS_NrdB	YP_001411785
Rickettsia_bellii_OSU_85_389_NrdB	R_bellii_OSU_85389_NrdB	YP_001496327
Caulobacter_sp_K31_NrdB	Caulobacter_sp_K31_NrdB	YP_001686327
Sphingomonas_wittichii_RW1_NrdB	S_wittichii_RW1_NrdB	YP_001262007
Candidatus_Vesicomyosocius_okutanii_HA_NrdB	V_okutanii_HA_NrdB	YP_001219323
Helicobacter_acinonychis_str_Sheeba_NrdB	Helicobacter_Sheeba_NrdB	YP_664245
Psychromonas_ingrahamii_37_NrdB	P_ingrahamii_37_NrdB	YP_942546
Helicobacter_pylori_HPAG1_NrdB	H_pylori_HPAG1_NrdB	YP_627770
Campylobacter_concisus_13826_NrdB	C_concisus_13826_NrdB	YP_001467763
Campylobacter_curvus_52592_NrdB	C_curvus_52592_NrdB	YP_001409201
Ruminococcus_torques_ATCC_27756_NrdB	R_torques_27756_NrdB	ZP_01966833
Campylobacter_jejuni_subsp_doylei_26997_NrdB	C_doylei_26997_NrdB	YP_001397460
Stenotrophomonas_maltophilia_R551_3_NrdB1	S_maltophilia_R5513_NrdB1	YP_002026595
Clostridium_phytofermentans_ISDg_NrdB	CphytofermentansISDg_NrdB	YP_001560315
Clostridium_novyi_NT_NrdB	C_novyi_NT_NrdB	YP_878438
Francisella_tularensis_subsp_tularensis_WY96_3418_NrdB	F_tularensisWY963418_NrdB	YP_001121960
Francisella_tularensis_subsp_novicida_U112_NrdB	F_novicida_U112_NrdB	YP_898625
Ecotropis_obliqua_nucleopolyhedrovirus_NrdB	E_obliqua_nphv_NrdB	YP_874310
Cyanothece_sp_CCY_0110_NrdB1	CyanotheceCCY0110_NrdB1	ZP_01726237
Stenotrophomonas_maltophilia_R551_3_NrdB2	S_maltophilia_R5513_NrdB2	YP_002028681
Geobacillus_thermodenitrificans_NG80_2_NrdB	G_thermodenitr_NG802_NrdB	YP_001124919
Marinobacter_sp_ELB17_NrdB	Marinobacter_ELB17_NrdB	ZP_01735338
Lyngbya_sp_PCC_8106_NrdB	Lyngbya_PCC_8106_NrdB	ZP_01619800
Synechococcus_cyanophage_syn9_NrdB	Bacteriophage_Syn9_NrdB	YP_717864
Bacillus_coagulans_36D1_NrdB	B_coagulans_36D1_NrdB	ZP_01696163
Aedes_taeniorhynchus_iridescent_virus_NrdB	A_taeniorhynchus_IV_NrdB	YP_654620
Cyanothece_sp_CCY_0110_NrdB2	CyanotheceCCY0110_NrdB2	ZP_01729893
Dichelobacter_nodosus_VCS1703A_NrdB	D_nodosus_VCS1703A_NrdB	YP_001209518
Aeromonas_phage_25_NrdB	A_salmonicida_phage__NrdB	YP_656337
Planctomyces_maris_DSM_8797_NrdB	P_maris_DSM_8797_NrdB	ZP_01852368
Aureococcus_anophagefferens_NrdB1	A_anophagefferens_NrdB1	JGI_Auran1_protein_nr_65685
Aureococcus_anophagefferens_NrdB2	A_anophagefferens_NrdB2	JGI_Auran1_protein_nr_60022
Aureococcus_anophagefferens_NrdB3	A_anophagefferens_NrdB3	JGI_Auran1_protein_nr_59025
Monosiga_brevicollis_MX1_NrdB	M_brevicollis_MX1_NrdB	XP_001744046
Phytophthora_sojae_NrdB	Phyt_sojae_NrdB	JGI_Physo1_1_protein_nr_108766
Phytophthora_ramorum_NrdB	Phyt_ramorum_NrdB	JGI_Phyra1_1_protein_nr_41442
Gibberella_moniliformis_NrdB	G_moniliformis_NrdB	Broad_protein_id_FVEG_07120.3
Fusarium_oxysporum_NrdB	F_oxysporum_NrdB	Broad_protein_id_FOXG_09492.2
Environmental_halophage_1_AAJ_2005_NrdB	Env_halophage_1_NrdB	ABB77921
Cyanidioschyzon_merolae_NrdB1	Cy_merolae_NrdB1	UTokyo_Cmerolae_protein_nr_CMK035C
Cyanidioschyzon_merolae_NrdB2	Cy_merolae_NrdB2	UTokyo_Cmerolae_protein_nr_CML050C
Naegleria_gruberi_NrdB1	N_gruberi_NrdB1	JGI_Naegr1_protein_nr_56348
Naegleria_gruberi_NrdB2	N_gruberi_NrdB2	JGI_Naegr1_protein_nr_32493
Schizosaccharomyces_japonicus_yFS275_NrdB	S_japonicus_yFS275_NrdB	XP_002172154
Xenopus_laevis_NrdB2	X_laevis_NrdB2	NP_001079369
Ornithorhynchus_anatinus_NrdB1	O_anatinus_NrdB1	XP_001506085
Equus_caballus_NrdB1	Equus_caballus_NrdB1	XP_001502384
Lodderomyces_elongisporus_NRRL_YB_4239_NrdB	L_elongisporusYB4239_NrdB	XP_001528578
Equus_caballus_NrdB2	Equus_caballus_NrdB2	XP_001493623
Sclerotinia_sclerotiorum_1980_NrdB	S_sclerotiorum_1980_NrdB	XP_001595401
Botryotinia_fuckeliana_B0510_NrdB	B_fuckeliana_B0510_NrdB	XP_001548712
Ornithorhynchus_anatinus_NrdB2	O_anatinus_NrdB2	XP_001508783
Nasonia_vitripennis_NrdB	Nasonia_vitripennis_NrdB	XP_001606963
Laccaria_bicolor_S238N_H82_NrdB	L_bicolorS238NH82_NrdB	XP_001875724
Malassezia_globosa_CBS_7966_NrdB	M_globosaCBS7966_NrdB	XP_001730759
Pedobacter_sp_BAL39_NrdB	Pedobacter_BAL39_NrdB	ZP_01885730
Saccharomyces_cerevisiae_YJM789_NrdB1	S_cerevisiae_YJM789_NrdB1	EDN63308
Vitis_vinifera_NrdB1	V_vinifera_NrdB1	CAN64484
Nematostella_vectensis_NrdB1	N_vectensis_NrdB1	XP_001634180
Nematostella_vectensis_NrdB2	N_vectensis_NrdB2	XP_001634179
Physcomitrella_patens_subsp_patens_NrdB	P_patens_NrdB	XP_001777126
Vanderwaltozyma_polyspora_DSM_70294_NrdB1	V_polyspora_70294_NrdB1	XP_001646872
Physcomitrella_patens_subsp_patens_NrdBiso1	P_patens_NrdBiso1	XP_001760281
Nematostella_vectensis_NrdB3	N_vectensis_NrdB3	XP_001634150
Physcomitrella_patens_subsp_patens_NrdBiso2	P_patens_NrdBiso2	XP_001768501
Chlamydomonas_reinhardtii_NrdB1	C_reinhardtii_NrdB1	XP_001691128
Tanapox_virus_NrdB	Tanapoxvirus_NrdB	YP_001497012
Vitis_vinifera_NrdB2	V_vinifera_NrdB2	CAO71085
Vanderwaltozyma_polyspora_DSM_70294_NrdB2	V_polyspora_70294_NrdB2	XP_001643629
Goatpox_virus_Pellor_NrdB	GoatpoxVirusPellor_NrdB	YP_001293211
Leishmania_major_strain_Friedlin_NrdB2	L_major_Friedlin_NrdB2	XP_001683280
Legionella_pneumophila_str_Corby_NrdB	L_pneumophila_Corby_NrdB	YP_001250526
Kordia_algicida_OT_1_NrdB	K_algicidaOT1_NrdB	ZP_02160692
Flavobacterium_psychrophilum_JIP02/86_NrdB	F_psychroph_JIP02_86_NrdB	YP_001295387
Chlamydomonas_reinhardtii_NrdB2	C_reinhardtii_NrdB2	XP_001690856
Burkholderia_pseudomallei_1106b_NrdB	B_pseudomalle_1106b_NrdB	ZP_02106463
Ralstonia_pickettii_12D_NrdB1	R_pickettii_12D_NrdB1	ZP_02007037
Plasmodium_vivax_NrdB	Plasmodium_vivax_NrdB	XP_001616894
Acaryochloris_marina_MBIC11017_NrdB	A_marinaMBIC11017_NrdB	YP_001522354
Bordetella_petrii_DSM_12804_NrdB	B_petriiDSM12804_NrdB	YP_001629185
Babesia_bovis_NrdB1	Babesia_bovis_NrdB1	XP_001610982
Janthinobacterium_sp_Marseille_NrdB	J_Marseille_NrdB	YP_001354668
Polynucleobacter_necessarius_STIR1_NrdB	P_necessariusSTIR1_NrdB	YP_001797134
Rhodopseudomonas_palustris_TIE_1_NrdB	R_palustrisTIE1_NrdB	YP_001991624
Limnobacter_sp_MED105_NrdB	Limnobacter_MED105_NrdB	ZP_01915424
z23:__NrdB	S_arizonae62z4z23_NrdB	YP_001569682
Klebsiella_pneumoniae_subsp_pneumoniae_MGH_78578_NrdB	K_pneumoniae_78578_NrdB	ABR78060
Enterobacter_sakazakii_ATCC_BAA_894_NrdB	E_sakazakii_BAA894_NrdB	YP_001437072
Citrobacter_koseri_ATCC_BAA_895_NrdB	C_koseriBAA895_NrdB	YP_001452132
Vibrio_cholerae_2740_80_NrdB	V_cholerae274080_NrdB	ZP_01678061
Chlamydia_trachomatis_434/Bu_NrdB	C_trachomatis434_Bu_NrdB	YP_001654290
Vibrio_campbellii_AND4_NrdB1	V_campbelliiAND4_NrdB1	ZP_02195284
Neisseria_meningitidis_053442_NrdB	N_meningitidis053422_NrdB	YP_001599332
Vibrio_harveyi_HY01_NrdB	V_harveyi_HY01_NrdB	ZP_01988479
Vibrio_shilonii_AK1_NrdB	V_shilonii_AK1_NrdB	ZP_01869191
Vibrio_harveyi_ATCC_BAA_1116_NrdB	V_harveyi_BAA1116_NrdB	YP_001445919
Ostreococcus_virus_OsV5_NrdB	OstreococcusVOsV5_NrdB	YP_001648251
Paramecium_bursaria_Chlorella_virus_AR158_NrdB	Chlorella_virus_AR15_NrdB	YP_001498660
Mannheimia_haemolytica_PHL213_NrdB1	M_haemolytica_PHL213_NrdB1	YP_002173027
Shewanella_baltica_OS223_NrdB	S_baltica_OS223_NrdB	YP_002357981
Shewanella_halifaxensis_HAW_EB4_NrdB	S_halifaxensisHAWEB4_NrdB	YP_001674255
Haemophilus_influenzae_PittEE_NrdB	H_influenzae_PittEE_NrdB	YP_001290552
Acanthocystis_turfacea_Chlorella_virus_1_NrdB	Chlorella_virus_ATCV_NrdB	YP_001426516
Paramecium_bursaria_Chlorella_virus_NY2A_NrdB	Chlorella_virus_NY2A_NrdB	YP_001497837
Shewanella_benthica_KT99_NrdB	S_benthicaKT99_NrdB	ZP_02156182
Paramecium_bursaria_Chlorella_virus_FR483_NrdB	Chlorella_virus_FR48_NrdB	YP_001426283
Chlorella_virus_NrdB	Chlorella_virusMT325_NrdB	ABT14207
Moritella_sp_PE36_NrdB	Moritella_sp_PE36_NrdB	ZP_01899859
Pseudomonas_phage_PA11_NrdB	PseudomonasphagePA11_NrdB	YP_001294620
Listeria_monocytogenes_FSL_J2_003_NrdB	L_monocytogenesJ2003_NrdB	ZP_02309794
Sulfurovum_sp_NBC37_1_NrdB2	Sulfurovum_NBC371_NrdB2	YP_001357569
Flavobacteriales_bacterium_ALC_1_NrdB	F_bacteriumALC1_NrdB	ZP_02181076
Bacillus_phage_0305phi8_36_NrdB	B_phage0305phi836_NrdB	YP_001429715
Microcystis_aeruginosa_NIES_843_NrdB	M_aeruginosaNIES843_NrdB	YP_001659358
Hydrogenobaculum_sp_Y04AAS1_NrdB	HydrogenobY04AAS1_NrdB	YP_002121890
Bacillus_selenitireducens_MLS10_NrdB	B_selenitireducens10_NrdB	ZP_02168905
Beggiatoa_sp_PS_NrdB	Beggiatoa_PS_NrdB	ZP_02003277
Enterobacteria_phage_Phi1_NrdB	Enterob_phagePhi1_NrdB	YP_001469574
Enterobacteria_phage_JS98_NrdB	Bacteriophage_JS98_NrdB	YP_001595352
African_swine_fever_virus_OURT_88/3_NrdB	ASFV_OURT88_3_NrdB	CAN10392
African_swine_fever_virus_Benin_97/1_NrdB	ASFVBenin97_1_NrdB	CAN10143
Microcystis_aeruginosa_PCC_7806_NrdB	M_aeruginosa7806_NrdB	CAO91271
Paenibacillus_larvae_subsp_larvae_BRL_230010_NrdB2	P_larvaeBRL230010_NrdB2	ZP_02326919
Bacillus_sp_SG_1_NrdB	Bacillus_sp_SG1_NrdB	ZP_01861054
Opitutaceae_bacterium_TAV2_NrdB	O_bacterium_TAV2_NrdB	ZP_02012960
Paenibacillus_larvae_subsp_larvae_BRL_230010_NrdB1	P_larvaeBRL230010_NrdB1	ZP_02327452
Marinobacter_algicola_DG893_NrdB	M_algicola_DG893_NrdB	ZP_01893443
Caminibacter_mediatlanticus_TB_2_NrdB	C_mediatlanticus_TB2_NrdB	ZP_01871962
Listeria_monocytogenes_LO28_NrdB	L_monocytogenesLO28_NrdB	ZP_02283122
Listeria_monocytogenes_FSL_R2_503_NrdB	L_monocytogenesR2503_NrdB	ZP_02285217
Xanthomonas_oryzae_pv_oryzicola_BLS256_NrdB	X_oryzicolaBLS256_NrdB	ZP_02241524
Listeria_monocytogenes_FSL_J1_194_NrdB	L_monocytogenesJ1194_NrdB	ZP_02277809
Hydrogenivirga_sp_128_5_R1_1_NrdB	Hydrogenivirg1285R11_NrdB	ZP_02176846
Francisella_tularensis_subsp_novicida_GA99_3548_NrdB	F_novicidaGA993548_NrdB	YP_002170842
Francisella_tularensis_subsp_holarctica_FSC022_NrdB	F_holarcticaFSC022_NrdB	YP_002166929
Peptostreptococcus_micros_ATCC_33270_NrdB	P_micros33270_NrdB	ZP_02094491
Campylobacter_hominis_ATCC_BAA_381_NrdB	C_hominis_BAA381_NrdB	YP_001405803
Clostridium_botulinum_A_str_ATCC_3502_NrdB	C_botulinum_A3502_NrdB	YP_001255314
Fusobacterium_nucleatum_subsp_polymorphum_ATCC_10953_NrdB	F_polymorphum_10953_NrdB	YP_002165503
Clostridium_botulinum_F_str_Langeland_NrdB	C_botul_F_Langeland_NrdB	YP_001392091
Eubacterium_dolichum_DSM_3991_NrdB	E_dolichumDSM3991_NrdB	ZP_02077911
Ruminococcus_gnavus_ATCC_29149_NrdB	R_gnavus_29149_NrdB	ZP_02041850
Clavibacter_michiganensis_subsp_michiganensis_NCPPB_382_NrdB	C_michiganensis382_NrdB	YP_001223173
Bacteroides_vulgatus_ATCC_8482_NrdB	B_vulgatus_8482_NrdB	YP_001300353
Clostridium_bolteae_ATCC_BAA_613_NrdB	C_bolteaeBAA613_NrdB	ZP_02085046
Arcobacter_butzleri_RM4018_NrdB	A_butzleriRM4018_NrdB	YP_001488975
Orgyia_leucostigma_NPV_NrdB	O_leucostigma_NPV_NrdB	YP_001651030
Plesiocystis_pacifica_SIR_1_NrdB	P_pacifica_SIR1_NrdB	ZP_01905193
Faecalibacterium_prausnitzii_M21/2_NrdB	F_prausnitziiM21_2_NrdB	ZP_02090088
Saccharomyces_cerevisiae_YJM789_NrdB2	S_cerevisiae_YJM789_NrdB2	EDN61769
Gluconacetobacter_diazotrophicus_PAl_5_NrdB	G_diazotrophicusPAl5_NrdB	YP_001602069
Orientia_tsutsugamushi_Boryong_NrdB	O_tsutsugamushi_NrdB	YP_001248105
Nitratiruptor_sp_SB155_2_NrdB	Nitratiruptor_SB1552_NrdB	YP_001355522
Sorangium_cellulosum_So_ce_56_NrdB	S_cellulosumSoce56_NrdB	YP_001614516
Vibrio_campbellii_AND4_NrdB2	V_campbelliiAND4_NrdB2	ZP_02197381
Erythrobacter_sp_SD_21_NrdB	ErythrobacterSD21_NrdB	ZP_01863354
Sulfurovum_sp_NBC37_1_NrdB1	Sulfurovum_NBC371_NrdB1	YP_001359691
Ralstonia_pickettii_12D_NrdB2	R_pickettii_12D_NrdB2	ZP_02008120
Dehalococcoides_sp_VS_NrdB	DehalococcoidesVS_NrdB	ZP_02204871
Rickettsia_massiliae_MTU5_NrdB	R_massiliaeMTU5_NrdB	YP_001499368
Shewanella_sediminis_HAW_EB3_NrdB	S_sediminis_HAWEB3_NrdB	YP_001474044
Enterobacteria_phage_phiEcoM_GJ1_NrdB	BacteriophagePhiEcoM_NrdB	YP_001595470
Lentisphaera_araneosa_HTCC2155_NrdB	L_araneosa_HTCC2155_NrdB	ZP_01874849
Haemophilus_influenzae_224_21_NrdB	H_influenzae_224_21_NrdB	ZP_01796673
Pyrenophora_tritici_repentis_Pt_1C_BFP_NrdB	P_triticiPt1CBFP_NrdB	XP_001936111
Podospora_anserina_DSM_980_NrdB	P_anserinaDSM980_NrdB	XP_001908478
Culex_quinquefasciatus_NrdB	C_quinquefasciatus_NrdB	XP_001844006
Sus_scrofa_NrdB2	S_scrofa_NrdB2	XP_001925036
Drosophila_yakuba_NrdB	D_yakuba_NrdB	XP_002091148
Drosophila_mojavensis_NrdB	D_mojavensis_NrdB	XP_002004488
Drosophila_sechellia_NrdB	D_sechellia_NrdB	XP_002033462
Drosophila_ananassae_NrdB	D_ananassae_NrdB	XP_001959919
Drosophila_virilis_NrdB	D_virilis_NrdB	XP_002059320
Drosophila_erecta_NrdB	D_erecta_NrdB	XP_001976005
Aspergillus_oryzae_RIB40_NrdB	A_oryzaeRIB40_NrdB	XP_001824074
Drosophila_willistoni_NrdB	D_willistoni_NrdB	XP_002066225
Drosophila_persimilis_NrdB	D_persimilis_NrdB	XP_002027159
Drosophila_grimshawi_NrdB	D_grimshawi_NrdB	XP_001986661
Xenopus_tropicalis_NrdB3	X_SiluranaTropicalis_NrdB3	NP_001119973
Ciona_intestinalis_NrdB	C_intestinalis_NrdB	XP_002130242
Saccharomyces_cerevisiae_AWRI1631_NrdB1	S_cerevisiaeAWRI1631_NrdB1	EDZ71248
Candidatus_Amoebophilus_asiaticus_5a2_NrdB	A_asiaticus5a2_NrdB	YP_001957665
Musca_domestica_salivary_gland_hypertrophy_virus_NrdB	M_domesticaSGHV_NrdB	YP_001883390
Zea_mays_NrdB	Zea_mays_NrdB	NP_001131892
Zea_mays_NrdBiso1	Zea_mays_NrdBiso1	NP_001130908
Acyrthosiphon_pisum_NrdB	A_pisum_NrdB	XP_001944536
Alcanivorax_sp_DG881_NrdB	AlcanivoraxDG881_NrdB	YP_002586437
Acinetobacter_baumannii_AYE_NrdB	A_baumanniiAYE_NrdB	YP_001714857
Acinetobacter_baumannii_SDF_NrdB	A_baumanniSDF_NrdB	YP_001707922
Acinetobacter_baumannii_ACICU_NrdB	A_baumanniiACICU_NrdB	YP_001845361
Cellvibrio_japonicus_Ueda107_NrdB	C_japonicusUeda107_NrdB	YP_001982048
Burkholderia_graminis_C4D1M_NrdB	B_graminisC4D1M_NrdB	ZP_02886470
Burkholderia_ubonensis_Bu_NrdB	B_ubonensisBu_NrdB	ZP_02378448
Burkholderia_thailandensis_TXDOH_NrdB	B_thailandensisTXDOH_NrdB	ZP_02373387
Ralstonia_solanacearum_IPO1609_NrdB	R_solanacearum1609_NrdB	YP_002260752
Burkholderia_ambifaria_IOP40_10_NrdB	B_ambifariaIOP4010_NrdB	ZP_02891003
Burkholderia_ambifaria_MEX_5_NrdB	B_ambifariaMEX5_NrdB	ZP_02907672
Cupriavidus_taiwanensis_NrdB	C_taiwanensis_NrdB	YP_002006677
Bacteria_NrdB	MarineEB0_39H12_NrdB	ABL97637
Burkholderia_oklahomensis_EO147_NrdB	B_oklahomensisEO147_NrdB	ZP_02357076
Plasmodium_knowlesi_strain_H_NrdB	P_knowlesiH_NrdB	XP_002260936
Burkholderia_oklahomensis_C6786_NrdB	B_oklahomensisC6786_NrdB	ZP_02367559
Leptothrix_cholodnii_SP_6_NrdB	L_cholodniiSP6_NrdB	YP_001789423
Acidithiobacillus_ferrooxidans_ATCC_53993_NrdB	A_ferrooxidans53993_NrdB	YP_002220675
Oligotropha_carboxidovorans_OM5_NrdB	O_carboxidovoransOM5_NrdB	YP_002289731
Proteus_mirabilis_HI4320_NrdB	P_mirabilisHI4320_NrdB	YP_002151466
Escherichia_albertii_TW07627_NrdB	E_albertiiTW07627_NrdB	ZP_02901807
Escherichia_coli_O157:H7_str_EC4501_NrdB	E_coliO157_H7EC4501_NrdB	ZP_02786340
Escherichia_coli_ATCC_8739_NrdB	E_coli_8739_NrdB	YP_001724406
Escherichia_coli_SMS_3_5_NrdB	E_coli_SMS35_NrdB	YP_001744431
Salmonella_enterica_subsp_enterica_serovar_Gallinarum_str_287/91_NrdB	S_entGallinarum_NrdB	YP_002227195
Providencia_stuartii_ATCC_25827_NrdB	P_stuartii25827_NrdB	ZP_02961103
Salmonella_enterica_subsp_enterica_serovar_Kentucky_str_CDC_191_NrdB	S_entKentucky191_NrdB	EDZ22599
Vibrio_cholerae_O1_biovar_eltor_str_N16961_NrdB	V_choler_ElTorN16961_NrdB	NP_230900
Erwinia_tasmaniensis_Et1/99_NrdB	E_tasmaniensisEt1_99_NrdB	YP_001907163
Burkholderia_thailandensis_MSMB43_NrdB	B_thailandensisMSMB4_NrdB	ZP_02464822
Aliivibrio_salmonicida_LFI1238_NrdB	A_salmonicidaLFI1238_NrdB	YP_002263178
Actinobacillus_pleuropneumoniae_serovar_7_str_AP76_NrdB1	A_pleuropneumon7AP76_NrdB1	YP_001968840
Methylacidiphilum_infernorum_V4_NrdB	M_infernorumV4_NrdB	YP_001939730
Streptomyces_sp_Mg1_NrdB	StreptomycesMg1_NrdB	YP_002180144
Streptomyces_griseus_subsp_griseus_NBRC_13350_NrdB	S_griseusNBRC13350_NrdB	YP_001823812
Streptomyces_sviceus_ATCC_29083_NrdB	S_sviceus29083_NrdB	YP_002209289
Streptomyces_pristinaespiralis_ATCC_25486_NrdB	S_pristinaespir25486_NrdB	YP_002199157
Campylobacterales_bacterium_GD_1_NrdB	C_bacteriumGD1_NrdB	YP_002593927
Wolbachia_pipientis_NrdB	W_pipientis_NrdB	YP_001974856
Clostridium_butyricum_5521_NrdB	C_butyricum5521_NrdB	ZP_02950587
Phenylobacterium_zucineum_HLK1_NrdB	P_zucineumHLK1_NrdB	YP_002129187
Clostridium_botulinum_E3_str_Alaska_E43_NrdB	C_botulinumAlaskaE43_NrdB	YP_001919720
Candidatus_Pelagibacter_sp_HTCC7211_NrdB	PelagibacterHTCC7211_NrdB	EDZ59979
Anaerostipes_caccae_DSM_14662_NrdB	A_caccae14662_NrdB	ZP_02420468
Clostridium_scindens_ATCC_35704_NrdB	C_scindens35704_NrdB	ZP_02432641
Stenotrophomonas_maltophilia_K279a_NrdB1	S_maltophiliaK279a_NrdB1	YP_001970168
Campylobacter_jejuni_subsp_jejuni_CG8421_NrdB	C_jejuniCG8421_NrdB	ZP_03223302
Clostridium_botulinum_A3_str_Loch_Maree_NrdB	C_botulinumLochMaree_NrdB	YP_001788131
Clostridium_ramosum_DSM_1402_NrdB	C_ramosum1402_NrdB	ZP_02428698
Clostridium_botulinum_C_str_Eklund_NrdB	C_botulinumCEklund_NrdB	ZP_02621211
Clostridium_sporogenes_ATCC_15579_NrdB	C_sporogenes15579_NrdB	ZP_02995078
Clostridium_botulinum_NCTC_2916_NrdB	C_botulinum2916_NrdB	ZP_02613886
Clostridium_botulinum_Bf_NrdB	C_botulinumBf_NrdB	ZP_02619121
Finegoldia_magna_ATCC_29328_NrdB	F_magna29328_NrdB	YP_001692544
Feldmannia_species_virus_NrdB	Feldmanniavirus_NrdB	YP_002154716
Francisella_philomiragia_subsp_philomiragia_ATCC_25017_NrdB	F_philomiragia25017_NrdB	YP_001678342
Cyanothece_sp_PCC_8802_NrdB	Cyanothece8802_NrdB	ZP_03146073
Cyanothece_sp_PCC_8801_NrdB	Cyanothece8801_NrdB	YP_002374384
Stenotrophomonas_maltophilia_K279a_NrdB2	S_maltophiliaK279a_NrdB2	YP_001972597
Brevundimonas_sp_BAL3_NrdB	BrevundimonasBAL3_NrdB	YP_002587303
Orientia_tsutsugamushi_str_Ikeda_NrdB	O_tsutsugIkeda_NrdB	YP_001938149
Clostridium_botulinum_B_str_Eklund_17B_NrdB	C_botulinumEklund17B_NrdB	YP_001884520
Gemmata_obscuriglobus_UQM_2246_NrdB	G_obscuriglobus2246_NrdB	ZP_02734771
Helicobacter_pylori_Shi470_NrdB	H_pyloriShi470_NrdB	YP_001910557
Helicobacter_pylori_HPKX_438_AG0C1_NrdB	H_pyloriHPKX438AG0C1_NrdB	ZP_03239903
Cyanothece_sp_ATCC_51142_NrdB2	CyanotheceATCC51142_NrdB2	YP_001806290
Xanthomonas_oryzae_pv_oryzae_PX099A_NrdB	X_oryzaePXO99A_NrdB	YP_001915849
Gammaproteobacteria_NrdB	Gammaproteobact5015_NrdB	EDY85321
Geobacillus_sp_WCH70_NrdB	GeobacillusWCH70_NrdB	ZP_02914020
Cyanothece_sp_PCC_7424_NrdB	CyanothecePCC7424_NrdB	YP_002380549
Synechococcus_sp_PCC_7002_NrdB	SynechococcusPCC7002_NrdB	YP_001733648
Exiguobacterium_sp_AT1b_NrdB	ExiguobacteriumAT1b_NrdB	ZP_02992079
Verrucomicrobiae_bacterium_DG1235_NrdB	VerrucomicrobDG1235_NrdB	EDY81391
Verrucomicrobium_spinosum_DSM_4136_NrdB	V_spinosum4136_NrdB	ZP_02928748
Geobacillus_sp_Y412MC10_NrdB	GeobacillusY412MC10_NrdB	ZP_03036703
Chthoniobacter_flavus_Ellin428_NrdB	C_flavusEllin428_NrdB	ZP_03132520
Cyanothece_sp_ATCC_51142_NrdB1	CyanotheceATCC51142_NrdB1	YP_001803056
Sulfurihydrogenibium_sp_YO3AOP1_NrdB	SulfurihydrogenYO3AO_NrdB	YP_001930634
Haemophilus_parasuis_29755_NrdB	H_parasuis29755_NrdB	ZP_02478769
Bacteroidetes_NrdB	EubacteriumSCB49_NrdB	ZP_01889447
Enterobacteria_phage_EPS7_NrdB	EnterobactphageEPS7_NrdB	YP_001837030
Thermus_aquaticus_Y51MC23_NrdB	T_aquaticusY51MC23_NrdB	ZP_03497648
Leporid_herpesvirus_4_NrdB	Leporid_herpesv_4_NrdB	ABW90785
Escherichia_phage_rv5_NrdB	Escherichiaphagerv5_NrdB	YP_002003608
Pseudomonas_phage_201phi2_1_NrdB	PseudomonasV201phi21_NrdB	YP_001957176
Babesia_bovis_NrdB2	Babesia_bovis_NrdB2	XP_001610573
Helicobacter_pylori_G27_NrdB	H_pyloriG27_NrdB	YP_002266651
Duck_enteritis_virus_NrdB	Duck_enteritisV_NrdB	ACI26683
Agrotis_ipsilon_multiple_nucleopolyhedrovirus_NrdB	Agrotis_ipsilonNPHV_NrdB	YP_002268082
Salmo_salar_NrdB	Salmo_salar_NrdB	ACI33346
Burkholderia_sp_H160_NrdB	BurkholderiaH160_NrdB	ZP_03269819
Cryptosporidium_muris_RN66_NrdB	C_murisRN66_NrdB	XP_002140093
Thioalkalivibrio_sp_HL_EbGR7_NrdB	ThioalkalivibHLEbGR7_NrdB	YP_002514676
Enterobacter_cancerogenus_ATCC_35316_NrdB	E_cancerogenus35316_NrdB	ZP_03283392
Rhodospirillum_centenum_SW_NrdB	R_centenumSW_NrdB	YP_002299666
Bacillus_phage_SPO1_NrdB	BacillusphageSPO1_NrdB	YP_002300342
Penicillium_marneffei_ATCC_18224_NrdB	P_marneffei18224_NrdB	EEA26241
Helicobacter_pylori_P12_NrdB	H_pyloriP12_NrdB	YP_002301688
Clostridium_nexile_DSM_1787_NrdB	C_nexile1787_NrdB	ZP_03290925
Collinsella_intestinalis_DSM_13280_NrdB	C_intestinalis13280_NrdB	ZP_03294685
Collinsella_stercoris_DSM_13279_NrdB	C_stercoris13279_NrdB	ZP_03297102
Penicillium_chrysogenum_Wisconsin_54_1255_NrdB	P_chrysogenum541255_NrdB	CAP95650
Photorhabdus_asymbiotica_subsp_asymbiotica_ATCC_43949_NrdB	P_asymbiotica43949_NrdB	CAR66767
Toxoplasma_gondii_ME49_NrdB	T_gondiiME49_NrdB	XP_002371991
Coxiella_burnetii_CbuG_Q212_NrdB	C_burnetiiCbuGQ212_NrdB	YP_002303027
Ixodes_scapularis_NrdB	I_scapularis_NrdB	EEC04305
Vibrio_cholerae_B33_NrdB	Vibrio_cholerae_B33_NrdB	ZP_04400649
Leeuwenhoekiella_blandensis_MED217_NrdB	L_blandensisMED217_NrdB	EAQ51288
Acidithiobacillus_ferrooxidans_ATCC_23270_NrdB	A_ferrooxidans23270_NrdB	YP_002427016
Anaerococcus_hydrogenalis_DSM_7454_NrdB	A_hydrogenalis7454_NrdB	ZP_03305545
Anaplasma_marginale_str_Florida_NrdB	A_marginaleFlorida_NrdB	YP_002563479
Anoxybacillus_flavithermus_WK1_NrdB	AflavithermusWK1_NrdB	YP_002314759
Bacillus_subtilis_subsp_subtilis_str_NCIB_3610_NrdB	B_subtilis_3610_NrdB	ZP_03598295
Bacteroides_dorei_DSM_17855_NrdB	B_dorei17855_NrdB	ZP_03301494
Blautia_hansenii_DSM_20583_NrdB	B_hansenii20583_NrdB	ZP_03547921
Burkholderia_multivorans_CGD2_NrdB	B_multivoransCGD2_NrdB	ZP_03581127
Campylobacter_rectus_RM3267_NrdB	C_rectusRM3267_NrdB	ZP_03609535
Capnocytophaga_sputigena_Capno_NrdB	C_sputigena_Capno_NrdB	ZP_03390614
Clostridium_hylemonae_DSM_15053_NrdB	C_hylemonae_DSM15053_NrdB	ZP_03479750
Erwinia_phage_phiEa21_4_NrdB	Enterob_ph_phiEa214_NrdB	YP_002456127
Geobacillus_sp_Y412MC61_NrdB	GeobacillusY412MC61_NrdB	ZP_03558617
Halorubrum_lacusprofundi_ATCC_49239_NrdB	H_lacusprofundi49239_NrdB	YP_002564382
Hydra_magnipapillata_NrdB1	Hydra_magnipapillata_NrdB1	XP_002169241
Hydra_magnipapillata_NrdB2	Hydra_magnipapillata_NrdB2	XP_002159812
Mitsuokella_multacida_DSM_20544_NrdB	M_multacida20544_NrdB	ZP_03473837
Neisseria_gonorrhoeae_NCCP11945_NrdB	N_gonorrhoeae11945_NrdB	YP_002001926
Providencia_alcalifaciens_DSM_30120_NrdB	PalcalifaciensDSM301_NrdB	ZP_03320430
Thermomicrobium_roseum_DSM_5159_NrdB	T_roseum5159_NrdB	YP_002522613
Variovorax_paradoxus_S110_NrdB	V_paradoxusS110_NrdB	ZP_03553013
candidate_division_TM7_single_cell_isolate_TM7c_NrdB	single_cell_isol_TM7_NrdB	ZP_02544493
Dokdonia_donghaensis_MED134_NrdB	DdonghaensisMED134_NrdB	EAQ38253
Enterocytozoon_bieneusi_H348_NrdB2	E_bieneusiH348_NrdB2	EED42066
Enterocytozoon_bieneusi_H348_NrdB3	E_bieneusiH348_NrdB3	EED42244
Enterocytozoon_bieneusi_H348_NrdB1	E_bieneusiH348_NrdB1	EED42770
Oryza_sativa_(indica_cultivar_group)_NrdB	Oryza_sativa_indica_NrdB	EEC79912
Oryza_sativa_(japonica_cultivar_group)_NrdB2	O_sativa_jp_NrdB2	ACC95435
Pediculus_humanus_corporis_NrdB	P_humanuscorporis_NrdB	EEB14328
Populus_trichocarpa_NrdB2	Populus_trichocarpa_NrdB2	EEE77642
Populus_trichocarpa_NrdB3	Populus_trichocarpa_NrdB3	EEE83435
Populus_trichocarpa_NrdB1	Populus_trichocarpa_NrdB1	EEE89193
Ricinus_communis_NrdB	Ricinus_communis_NrdB	EEF45404
Stenotrophomonas_sp_SKA14_NrdB1	StenotrophomonaSKA14_NrdB1	EED37356
Stenotrophomonas_sp_SKA14_NrdB2	StenotrophomonaSKA14_NrdB2	EED39716
Toxoplasma_gondii_GT1_NrdB	T_gondiiGT1_NrdB	EEE19110
gamma_proteobacterium_NOR5_3_NrdB	GammaproteoNOR53_NrdB	EED31529
gamma_proteobacterium_NOR51_B_NrdB	GammaproteoNOR51B_NrdB	EED35452
Alicyclobacillus_acidocaldarius_LAA1_NrdB	AacidocaldariusLAA1_NrdB	ZP_03493380
Abiotrophia_defectiva_ATCC_49176_NrdB	A_defectiva49176_NrdB	ZP_04453529
Acidaminococcus_sp_D21_NrdB	Acidaminococcus_D21_NrdB	ZP_03928542
Acidobacterium_capsulatum_ATCC_51196_NrdB	A_capsulatum51196_NrdB	YP_002755163
Acinetobacter_sp_ATCC_27244_NrdB	Acinetobacter_27244_NrdB	ZP_03824023
Actinosynnema_mirum_DSM_43827_NrdB	A_mirum43827_NrdB	ZP_03817973
Alicyclobacillus_acidocaldarius_subsp_acidocaldarius_DSM_446_NrdB	Aacidocaldarius446_NrdB	ZP_04052388
Anaerococcus_lactolyticus_ATCC_51172_NrdB	A_lactolyticus51172_NrdB	ZP_03916033
Anaerococcus_prevotii_DSM_20548_NrdB	A_prevotii20548_NrdB	ZP_04050359
Anaerococcus_tetradius_ATCC_35098_NrdB	A_tetradius35098_NrdB	ZP_03931071
Bacteroides_cellulosilyticus_DSM_14838_NrdB	B_cellulosilyti14838_NrdB	ZP_03679783
Brachyspira_hyodysenteriae_WA1_NrdB	B_hyodysenteriaeWA1_NrdB	YP_002720573
Brachyspira_murdochii_DSM_12563_NrdB	B_murdochii12563_NrdB	ZP_04046729
Burkholderia_glumae_NrdB2	B_glumaeBGR1_NrdB2	YP_002908211
Burkholderia_glumae_NrdB1	B_glumaeBGR1_NrdB1	YP_002910398
Catenulispora_acidiphila_DSM_44928_NrdB	C_acidiphila44928_NrdB	ZP_04375895
Chitinophaga_pinensis_DSM_2588_NrdB1	C_pinensis2588_NrdB1	ZP_04357328
Chitinophaga_pinensis_DSM_2588_NrdB2	C_pinensis2588_NrdB2	ZP_04358790
Chryseobacterium_gleum_ATCC_35910_NrdB	C_gleum35910_NrdB	ZP_03851667
Clostridiales_bacterium_1_7_47_FAA_NrdB	Clostridiales1747FAA_NrdB	ZP_03651992
Clostridium_asparagiforme_DSM_15981_NrdB	C_asparagiforme15981_NrdB	ZP_03756172
Clostridium_sp_7_2_43FAA_NrdB	Clostridium7_2_43FAA_NrdB	YP_002851121
Dyadobacter_fermentans_DSM_18053_NrdB	D_fermentans18053_NrdB	ZP_03896770
Eggerthella_lenta_DSM_2243_NrdB	E_lenta2243_NrdB	ZP_03894782
Eikenella_corrodens_ATCC_23834_NrdB	E_corrodens23834_NrdB	ZP_03713169
Bacteriophage_RB14_NrdB	Bacteriophage_RB14_NrdB	YP_002854562
Enterobacteria_phage_RB51_NrdB	Enterob_ph_RB51_NrdB	YP_002854182
Fusobacterium_mortiferum_ATCC_9817_NrdB	F_mortiferum9817_NrdB	ZP_04568759
Gemmatimonas_aurantiaca_T_27_NrdB	G_aurantiacaT27_NrdB	YP_002761260
Halogeometricum_borinquense_DSM_11551_NrdB	H_borinquense11551_NrdB	ZP_04000565
Halomicrobium_mukohataei_DSM_12286_NrdB	H_mukohataei12286_NrdB	ZP_03875489
Halothiobacillus_neapolitanus_c2_NrdB	H_neapolitanusc2_NrdB	ZP_03741300
Helicobacter_winghamensis_ATCC_BAA_430_NrdB	H_winghamensisBAA430_NrdB	ZP_04582745
Holdemania_filiformis_DSM_12042_NrdB	H_filiformis12042_NrdB	ZP_03633655
Kangiella_koreensis_DSM_16069_NrdB	K_koreensis16069_NrdB	ZP_04045022
Kingella_oralis_NrdB	K_oralis_ATCC51147_NrdB	ZP_04601813
Kribbella_flavida_DSM_17836_NrdB	K_flavida17836_NrdB	ZP_03863163
Kytococcus_sedentarius_DSM_20547_NrdB	K_sedentarius20547_NrdB	ZP_04041104
Laribacter_hongkongensis_HLHK9_NrdB	L_hongkongensisHLHK9_NrdB	YP_002795794
Listeria_grayi_DSM_20601_NrdB	L_grayi20601_NrdB	ZP_04443624
Lutiella_nitroferrum_2002_NrdB	L_nitroferrum2002_NrdB	ZP_03698555
Methylophaga_sp_DMS010_NrdB	Methylophaga_DMS010_NrdB	YP_002669340
Micromonospora_sp_ATCC_39149_NrdB	Micromonospora_39149_NrdB	ZP_04606283
Natrialba_magadii_ATCC_43099_NrdB	N_magadii43099_NrdB	ZP_03692956
Nocardiopsis_dassonvillei_subsp_dassonvillei_DSM_43111_NrdB	N_dassonvillei43111_NrdB	ZP_04330985
Oribacterium_sinus_F0268_NrdB	O_sinusF0268_NrdB	ZP_03990072
Oxalobacter_formigenes_OXCC13_NrdB	O_formigenesOXCC13_NrdB	ZP_04578018
Pectobacterium_carotovorum_subsp_brasiliensis_PBR1692_NrdB	P_carotovorumPBR1692_NrdB	ZP_03828092
Pectobacterium_carotovorum_subsp_carotovorum_WPP14_NrdB	P_carotovorumWPP14_NrdB	ZP_03832246
Pedobacter_heparinus_DSM_2366_NrdB	P_heparinus2366_NrdB	ZP_04327914
Persephonella_marina_EX_H1_NrdB	P_marinaEXH1_NrdB	YP_002730338
Porphyromonas_endodontalis_NrdB	P_endodontalis_35406_NrdB	ZP_04389645
Proteus_penneri_ATCC_35198_NrdB	P_penneri35198_NrdB	ZP_03803369
Pseudomonas_fluorescens_SBW25_NrdB1	P_fluorescensSBW25_NrdB1	YP_002872364
Pseudomonas_fluorescens_SBW25_NrdB	P_fluorescensSBW25_NrdB	YP_002874285
Rhodothermus_marinus_DSM_4252_NrdB	R_marinus4252_NrdB	ZP_04422969
Saccharomonospora_viridis_DSM_43017_NrdB	S_viridis43017_NrdB	ZP_04506124
Spirosoma_linguale_DSM_74_NrdB	S_linguale_DSM_74_NrdB	ZP_04489495
Stackebrandtia_nassauensis_DSM_44728_NrdB	S_nassauensis44728_NrdB	ZP_04486226
Streptosporangium_roseum_DSM_43021_NrdB	S_roseum_DSM_43021_NrdB	ZP_04474909
Sulfurihydrogenibium_azorense_Az_Fu1_NrdB	S_azorenseAzFu1_NrdB	YP_002729557
Sulfurospirillum_deleyianum_DSM_6946_NrdB	S_deleyianum6946_NrdB	ZP_04420627
Taeniopygia_guttata_NrdB1	Taeniopygia_guttata_NrdB1	XP_002198998
Taeniopygia_guttata_NrdB2	Taeniopygia_guttata_NrdB2	XP_002196356
Thermobaculum_terrenum_ATCC_BAA_798_NrdB	T_terrenumBAA798_NrdB	ZP_03858219
Thioalkalivibrio_sp_K90mix_NrdB	ThioalkalivibrioK90m_NrdB	ZP_03690938
Tolumonas_auensis_DSM_9187_NrdB	T_auensis9187_NrdB	YP_002892629
Veillonella_dispar_ATCC_17748_NrdB	V_dispar17748_NrdB	ZP_04598894
Veillonella_parvula_DSM_2008_NrdB	V_parvula2008_NrdB	ZP_03855383
Ajellomyces_capsulatus_G186AR_NrdB	A_capsulatusG186AR_NrdB	EEH10029
Candidatus_Hamiltonella_defensa_5AT_(Acyrthosiphon_pisum)_NrdB	H_defensa_Ap_NrdB	ACQ67069
Enterob_ph_JS10_NrdB	ACL78447_NrdB	Enterob_ph_JS10_NrdB@ACL78447
Enterob_ph_JSE_NrdB	ACL78185_NrdB	Enterob_ph_JSE_NrdB@ACL78185
Lepeophtheirus_salmonis_NrdB	L_salmonis_NrdB	ACO12330
Micromonas_pusilla_NrdB1	M_pusilla_CCMP1545_NrdB1	EEH56820
Micromonas_pusilla_NrdB2	M_pusilla_CCMP1545_NrdB2	EEH60741
Micromonas_pusilla_RCC299_NrdB1	Micromonas_RCC299_NrdB1	ACO64637
Micromonas_pusilla_RCC299_NrdB2	Micromonas_RCC299_NrdB2	ACO64907
Paracoccidioides_brasiliensis_Pb01_NrdB	P_brasiliensisPb01_NrdB	EEH40444
Paracoccidioides_brasiliensis_Pb03_NrdB	P_brasiliensisPb03_NrdB	EEH22771
Paracoccidioides_brasiliensis_Pb18_NrdB	P_brasiliensisPb18_NrdB	EEH49564
Uncinocarpus_reesii_1704_NrdB	U_reesii1704_NrdB	EEP80123
Dicyema_japonicum_NrdB	Dicyema_japonicum_NrdB	BAH29738
Bradyrhizobium_elkanii_NrdB	B_elkanii_NrdB	CAQ57557
Candida_dubliniensis_CD36_NrdB2	C_dubliniensis_CD36_NrdB2	CAX43555
Candida_dubliniensis_CD36_NrdB1	C_dubliniensis_CD36_NrdB1	CAX43965
Pichia_pastoris_NrdB	P_pastoris_GS115_NrdB	CAY71423
Euproctis_pseudoconspersa_nucleopolyhedrovirus_NrdB	E_pseudoc_nphvir_NrdB	YP_002854611
Human_herpesvirus_2_strain_333_NrdB	Human_herpesV_2_333_NrdB	P69520
Halorhabdus_utahensis_DSM_12940_NrdB	H_utahensis12940_NrdB	YP_003131236
Phytophthora_infestans_NrdB	P_infestans_NrdB	Broad_protein_id_PITG_03347
Bacillus_anthracis_str_Ames_NrdF	B_anthracis_Ames_NrdF	NP_843830
Bacillus_cereus_ATCC_14579_NrdF	B_cereus_ATCC_14597_NrdF	NP_831136
Bacillus_subtilis_subsp_subtilis_str_168_NrdF1	B_subtilis_s_168_NrdF1	NP_389621
Bifidobacterium_longum_NCC2705_NrdF	B_longum_NCC2705_NrdF	NP_695856
Brucella_melitensis_16M_NrdF	B_melitensis_16M_NrdF	NP_541907
Brucella_suis_1330_NrdF	B_suis_1330_NrdF	NP_699512
Corynebacterium_diphtheriae_NCTC_13129_NrdF1	C_dipht_NCTC13129_NrdF1	NP_940202
Corynebacterium_diphtheriae_NCTC_13129_NrdF2	C_dipht_NCTC13129_NrdF2	NP_940258
Corynebacterium_efficiens_YS_314_NrdF1	C_efficiens_YS314_NrdF1	NP_739029
Corynebacterium_efficiens_YS_314_NrdF2	C_efficiens_YS314_NrdF2	NP_737489
Deinococcus_radiodurans_R1_NrdF	D_radiodurans_R1_NrdF	NP_051641
Enterococcus_faecalis_V583_NrdF	E_faecalis_V583_NrdF	NP_814254
Escherichia_coli_str_K_12_substr_MG1655_NrdF	E_coli_K12_MG1655_NrdF	NP_417162
Escherichia_coli_O157:H7_str_Sakai_NrdF	E_coli_Sakai_NrdF	NP_311566
Escherichia_coli_CFT073_NrdF	E_coli_CFT073_NrdF	NP_755111
Lactobacillus_johnsonii_NCC_533_NrdF	L_johnsonii_NCC_533_NrdF	NP_965664
Lactobacillus_plantarum_WCFS1_NrdF	L_plantarum_WCFS1_NrdF	NP_784453
Lactococcus_lactis_subsp_lactis_Il1403_NrdF	L_lactis_l_Il1403_NrdF	NP_267130
Mycobacterium_avium_subsp_paratuberculosis_str_k10_NrdF	M_avium_parat_k10_NrdF	NP_962029
Mycobacterium_bovis_AF2122/97_NrdF1	M_bovis_b_AF2122_97_NrdF1	NP_856719
Mycobacterium_bovis_AF2122/97_NrdF2	M_bovis_b_AF2122_97_NrdF2	NP_855653
Mycobacterium_leprae_TN_NrdF	M_lepraeTN_NrdF	NP_302193
Mycobacterium_tuberculosis_CDC1551_NrdF1	M_tuberc_CDC1551_NrdF1	NP_336494
Mycoplasma_gallisepticum_R_NrdF	M_gallisepticum_R_NrdF	NP_852827
Mycoplasma_genitalium_G_37_NrdF	MgenitaliumG37_NrdF	NP_072895
Mycoplasma_penetrans_HF_2_NrdF	M_penetrans_NrdF	NP_757474
Mycoplasma_pneumoniae_M129_NrdF	M_pneumoniae_M129_NrdF	NP_110010
Mycoplasma_pulmonis_UAB_CTIP_NrdF	M_pulmonis_NrdF	NP_326370
Onion_yellows_phytoplasma_OY_M_NrdF	Onion_yellows_phyto_NrdF	NP_950307
Photorhabdus_luminescens_subsp_laumondii_TTO1_NrdF	P_lumine_lau_TT01_NrdF	NP_928595
Salmonella_enterica_subsp_enterica_serovar_Typhi_str_CT18_NrdF	S_ente_e_Ty_CT18_NrdF	NP_457207
Salmonella_typhimurium_LT2_NrdF	S_typhimurium_LT2_NrdF	NP_461734
Shigella_flexneri_2a_str_301_NrdF	S_flexneri_2a_301_NrdF	NP_708490
Staphylococcus_aureus_subsp_aureus_MW2_NrdF	S_aureus_aureus_MW2_NrdF	BAB94559
Staphylococcus_epidermidis_ATCC_12228_NrdF	S_epid_ATCC12228_NrdF	AAO04111
Streptococcus_agalactiae_2603V/R_NrdF2	S_agalact_2603VR_NrdF2	NP_687452
Streptococcus_agalactiae_2603V/R_NrdF1	S_agalact_2603VR_NrdF1	NP_687833
Streptococcus_agalactiae_NEM316_NrdF1	S_agalactiae_NEM316_NrdF1	NP_735286
Streptococcus_mutans_UA159_NrdF	S_mutans_UA159_NrdF	NP_721095
Streptococcus_pneumoniae_R6_NrdF	S_pneumoniae_R6_NrdF	NP_358660
Streptococcus_pneumoniae_TIGR4_NrdF	S_pneumoniae_TIGR4_NrdF	NP_345649
Streptococcus_pyogenes_M1_GAS_NrdF1	S_pyogenes_M1_GAS_NrdF1	NP_268726
Streptococcus_pyogenes_M1_GAS_NrdF2	S_pyogenes_M1_GAS_NrdF2	NP_269482
Streptococcus_pyogenes_MGAS315_NrdF1	S_pyogenes_MGAS315_NrdF1	NP_664105
Streptococcus_pyogenes_MGAS8232_NrdF1	S_pyogenes_MGAS8232_NrdF1	NP_606699
Wigglesworthia_glossinidia_endosymbiont_of_Glossina_brevipalpis_NrdF	W_glossinidia_Gb_NrdF	NP_871612
Yersinia_pestis_CO92_NrdF	Y_pestis_CO92_NrdF	NP_406170
Bifidobacterium_longum_DJO10A_NrdF	B_longum_DJO10A_NrdF	YP_001955407
Corynebacterium_ammoniagenes_NrdF	C_ammoniagenes_NrdF	CAA70766
Leuconostoc_mesenteroides_subsp_mesenteroides_ATCC_8293_NrdF	L_mese_m_ATCC8293_NrdF	YP_817756
Bacteriophage_SPBc2_NrdF	Bacillus_phage_SPBc2_NrdF	NP_046714
Bacillus_cereus_ATCC_10987_NrdF	B_cereus_ATCC_10987_NrdF	NP_977792
Bacillus_cereus_G9241_NrdF	B_cereus_G9241_NrdF	ZP_00237270
Staphylococcus_phage_K_NrdF	Staphyloc_phage_K_NrdF	YP_024511
Nocardia_farcinica_IFM_10152_NrdF	N_farcin_IFM10152_NrdF	YP_120511
Erwinia_carotovora_subsp_atroseptica_SCRI1043_NrdF	E_car_at_SCRI1043_NrdF	YP_051427
Corynebacterium_glutamicum_ATCC_13032_NrdF	C_glut_ATCC13032_NrdF	NP_601725
Salmonella_enterica_subsp_enterica_serovar_Choleraesuis_str_SC_B67_NrdF	S_e_e_Ch_SCB67_NrdF	AAX66648
Bartonella_henselae_str_Houston_1_NrdF	B_henselae_Houston1_NrdF	YP_033048
Bartonella_quintana_str_Toulouse_NrdF	B_quintana_Toulouse_NrdF	YP_031892
Streptococcus_pyogenes_M49_591_NrdF2	S_pyogenes_M49_591_NrdF2	ZP_00366279
Streptococcus_thermophilus_CNRZ1066_NrdF	S_thermop_CNRZ1066_NrdF	YP_141630
Streptococcus_pyogenes_MGAS10394_NrdF2	S_pyog_MGAS10394_NrdF2	YP_060416
Streptococcus_suis_89/1591_NrdF	S_suis_891591_NrdF	ZP_03624816
Silicibacter_sp_TM1040_NrdF	Silicibacter_TM1040_NrdF	YP_612513
Oenococcus_oeni_PSU_1_NrdF	O_oeni_PSU1_NrdF	YP_809800
Lactococcus_lactis_subsp_cremoris_SK11_NrdF	L_lactis_crem_SK11_NrdF	ABJ72597
Pediococcus_pentosaceus_ATCC_25745_NrdF	P_pentos_ATCC25745_NrdF	YP_804962
Mycoplasma_mycoides_subsp_mycoides_SC_str_PG1_NrdF	M_mycoides_m_SCPG1_NrdF	NP_975825
Brevibacterium_linens_BL2_NrdF2	B_linens_BL2_NrdF2	ZP_00380532
Brevibacterium_linens_BL2_NrdF1	B_linens_BL2_NrdF1	ZP_00380987
Mycoplasma_hyopneumoniae_232_NrdF	M_hyopneumoniae_232_NrdF	YP_115670
Streptococcus_pyogenes_M49_591_NrdF1	S_pyogenes_M49_591_NrdF1	ZP_00365501
Bacillus_licheniformis_ATCC_14580_NrdF	B_lichen_ATCC14580_NrdF	YP_079136
Bacillus_clausii_KSM_K16_NrdF	B_clausii_KSMK16_NrdF	YP_176604
Borrelia_hermsii_NrdF	B_hermsii_NrdF	AAT68710
Staphylococcus_epidermidis_RP62A_NrdF2	S_epidermidis_RP62A_NrdF2	YP_189075
Staphylococcus_phage_Twort_NrdF	Staphyloc_ph_Twort_NrdF	YP_238601
Lactobacillus_acidophilus_NCFM_NrdF	L_acidophilus_NCFM_NrdF	YP_194592
Enterococcus_faecium_DO_NrdF	E_faecium_DO_NrdF	ZP_00603724
Mesoplasma_florum_L1_NrdF	M_florum_L1_NrdF	YP_053772
Bacteriophage_G1_NrdF	Bacteriophage_G1_NrdF	YP_240948
Staphylococcus_aureus_subsp_aureus_COL_NrdF	S_aureus_a_COL_NrdF	YP_185668
Deinococcus_geothermalis_DSM_11300_NrdF	D_geothermal_1130_NrdF	YP_605239
Rhodobacteraceae_bacterium_198_NrdF	R_bacterium_198_NrdF	CAH18519
Arthrobacter_sp_FB24_NrdF	Arthrobact_sp_FB24_NrdF	YP_831834
Chromohalobacter_salexigens_DSM_3043_NrdF	Csalexigens_DSM3043_NrdF	YP_572441
Kineococcus_radiotolerans_SRS30216_NrdF	K_radiot_SRS30216_NrdF	YP_001360558
Staphylococcus_haemolyticus_JCSC1435_NrdF	S_haemolyt_JCSC1435_NrdF	YP_254076
Paracoccus_denitrificans_PD1222_NrdF	P_denitrif_PD1222_NrdF	YP_918138
Corynebacterium_jeikeium_K411_NrdF2	C_jeikeium_K411_NrdF2	YP_249995
Corynebacterium_jeikeium_K411_NrdF1	C_jeikeium_K411_NrdF1	YP_250255
Mycoplasma_synoviae_53_NrdF	M_synoviae_53_NrdF	YP_278522
Mycoplasma_hyopneumoniae_7448_NrdF	M_hyopneumoni_7448_NrdF	YP_287620
Bacillus_cereus_ZK_NrdF	B_cereus_E33L_NrdF	YP_082843
Bacillus_thuringiensis_serovar_israelensis_ATCC_35646_NrdF1	B_thurin_israel_NrdF1	ZP_00739452
Bacillus_thuringiensis_serovar_israelensis_ATCC_35646_NrdF2	B_thurin_israel_NrdF2	ZP_00738348
Staphylococcus_saprophyticus_subsp_saprophyticus_ATCC_15305_NrdF	S_saprophyticus15305_NrdF	YP_302075
Mycobacterium_smegmatis_str_MC2_155_NrdF	M_smegmatis_MC2_155_NrdF	YP_885432
Serratia_proteamaculans_568_NrdF	S_proteamaculans_568_NrdF	YP_001479948
Mycobacterium_vanbaalenii_PYR_1_NrdF	M_vanbaalenii_PYR_1_NrdF	YP_952883
Mycobacterium_sp_MCS_NrdF	Mycobacterium_MCS_NrdF	YP_638993
Arthrobacter_aurescens_TC1_NrdF	A_aurescens_TC1_NrdF	YP_948075
Mycobacterium_flavescens_PYR_GCK_NrdF	M_gilvum_PYR_GCK_NrdF	YP_001135543
Mycobacterium_ulcerans_Agy99_NrdF	M_ulcerans_Agy99_NrdF	YP_905816
Mycobacterium_avium_104_NrdF	Mycob_avium_104_NrdF	YP_883075
Yersinia_mollaretii_ATCC_43969_NrdF	Y_mollaretii_43969_NrdF	ZP_00825446
Yersinia_bercovieri_ATCC_43970_NrdF	Y_bercovieri_43970_NrdF	ZP_00821780
Rhizobium_etli_CFN_42_NrdF	R_etli_CFN_42_NrdF	YP_471197
Yersinia_pseudotuberculosis_IP_31758_NrdF	Y_pseudotuber_31758_NrdF	YP_001400043
Yersinia_intermedia_ATCC_29909_NrdF	Y_intermedia_29909_NrdF	ZP_00833285
Yersinia_frederiksenii_ATCC_33641_NrdF	Y_frederiksen_33641_NrdF	ZP_00828672
Yersinia_enterocolitica_subsp_enterocolitica_8081_NrdF	Y_enterocolitica8081_NrdF	YP_001005264
Bartonella_bacilliformis_KC583_NrdF	B_bacilliform_KC583_NrdF	YP_988676
Vibrio_sp_MED222_NrdF	Vibrio_MED222_NrdF	ZP_01066342
Escherichia_coli_F11_NrdF	E_coli_F11_NrdF	ZP_03032981
Corynebacterium_glutamicum_R_NrdF	C_glutamicum_R_NrdF	YP_001139343
Escherichia_coli_B7A_NrdF	E_coli_B7A_NrdF	ZP_03028922
Escherichia_coli_UTI89_NrdF	E_coli_UTI89_NrdF	YP_542023
Shigella_dysenteriae_1012_NrdF	S_dysenteriae_1012_NrdF	ZP_03065326
Escherichia_coli_E24377A_NrdF	E_coli_E24377A_NrdF	YP_001463986
Enterobacter_sp_638_NrdF	Enterobacter_sp_638_NrdF	YP_001177871
Shigella_dysenteriae_Sd197_NrdF	S_dysenteriae_Sd197_NrdF	YP_404397
Streptococcus_pyogenes_MGAS10270_NrdF2	S_pyogenes_10270_NrdF2	YP_598803
Streptococcus_agalactiae_CJB111_NrdF1	S_agalactiae_CJB111_NrdF1	ZP_00787056
Streptococcus_sanguinis_SK36_NrdF	S_sanguinis_SK36_NrdF	YP_001034749
Lactobacillus_casei_ATCC_334_NrdF	L_casei_ATCC334_NrdF	ABJ70247
Lactobacillus_sakei_subsp_sakei_23K_NrdF	L_sakei_23K_NrdF	YP_395551
Streptococcus_pyogenes_MGAS10750_NrdF1	Spyogenes_MGAS10750_NrdF1	YP_601843
Lactobacillus_brevis_ATCC_367_NrdF	L_brevis_ATCC_367_NrdF	YP_794771
Streptococcus_pyogenes_str_Manfredo_NrdF1	S_pyogenes_Manfredo_NrdF1	YP_001129038
Mycoplasma_capricolum_subsp_capricolum_ATCC_27343_NrdF	M_capricolum_27343_NrdF	YP_424093
Streptococcus_pyogenes_MGAS6180_NrdF1	S_pyogenes_MGAS6180_NrdF1	YP_279803
Oenococcus_oeni_ATCC_BAA_1163_NrdF	O_oeni_BAA1163_NrdF	ZP_01543952
Shigella_boydii_Sb227_NrdF	S_boydii_Sb227_NrdF	YP_409190
Lactobacillus_salivarius_subsp_salivarius_UCC118_NrdF	L_salivariusUCC118_NrdF	YP_536124
Lactobacillus_helveticus_CNRZ32_NrdF	L_helveticus_CNRZ32_NrdF	ABH11600
Lactobacillus_reuteri_DSM_20016_NrdF	L_reuteriDSM20016_NrdF	YP_001270929
Lactobacillus_reuteri_100_23_NrdF	L_reuteri_10023_NrdF	ZP_03074092
Bacillus_cereus_subsp_cytotoxis_NVH_391_98_NrdF	B_c_cytotoxis_391_98_NrdF	YP_001374397
Bacillus_weihenstephanensis_KBAB4_NrdF	B_weihensteph_KBAB4_NrdF	YP_001644145
Borrelia_hermsii_DAH_NrdF	B_hermsii_DAH_NrdF	ABC79616
Borrelia_turicatae_NrdF	B_turicatae_NrdF	ABC86791
Clostridium_difficile_630_NrdF	C_difficile_630_NrdF	YP_001089512
Aster_yellows_witches_broom_phytoplasma_AYWB_NrdF	A_phytoplasma_AYWB_NrdF	YP_456222
Bacillus_sp_B14905_NrdF	Bacillus_sp_B14905_NrdF	ZP_01722245
Lactococcus_lactis_NrdF	L_lactis_pGdh442_NrdF	YP_001174719
Lactobacillus_gasseri_ATCC_33323_NrdF	L_gasseri_33323_NrdF	YP_815456
Ochrobactrum_anthropi_ATCC_49188_NrdF	O_anthropi_ATCC49188_NrdF	YP_001371492
Actinomyces_odontolyticus_ATCC_17982_NrdF	A_odontolyticus17982_NrdF	ZP_02043997
Enterobacter_sakazakii_ATCC_BAA_894_NrdF	E_sakazakii_BAA894_NrdF	YP_001436710
Klebsiella_pneumoniae_subsp_pneumoniae_MGH_78578_NrdF	K_pneumoniae_78578_NrdF	YP_001336643
Streptococcus_pneumoniae_SP9_BS68_NrdF	S_pneumoniae_SP9BS68_NrdF	ZP_01823712
Streptococcus_pneumoniae_SP14_BS69_NrdF	S_pneumoniaeSP14BS69_NrdF	ZP_01828935
Streptococcus_pneumoniae_SP19_BS75_NrdF	S_pneumoniaeSP19BS75_NrdF	ZP_01834070
Bacillus_amyloliquefaciens_FZB42_NrdF	B_amyloliquef_FZB42_NrdF	YP_001421313
Pedobacter_sp_BAL39_NrdF	Pedobacter_BAL39_NrdF	ZP_01883795
Agrobacterium_tumefaciens_str_C58_NrdF	A_tumefaciens_C58_NrdF	NP_353105
Bartonella_tribocorum_CIP_105476_NrdF	B_tribocorum105476_NrdF	YP_001608688
Citrobacter_koseri_ATCC_BAA_895_NrdF	C_koseriBAA895_NrdF	YP_001455533
z23:__NrdF	S_arizonae62z4z23_NrdF	YP_001569254
Streptococcus_gordonii_str_Challis_substr_CH1_NrdF	S_gordoniiChallis_NrdF	YP_001450838
Lactobacillus_helveticus_DPC_4571_NrdF	L_helveticus4571_NrdF	YP_001578044
Carnobacterium_sp_AT7_NrdF	CarnobacteriumAT7_NrdF	ZP_02185634
Enterococcus_phage_phiEF24C_NrdF	Enterococcus_phEF24C_NrdF	YP_001504317
Bacillus_pumilus_SAFR_032_NrdF	B_pumilusSAFR032_NrdF	YP_001486872
Acholeplasma_laidlawii_PG_8A_NrdF	A_laidlawiiPG8A_NrdF	YP_001621260
Escherichia_coli_HS_NrdF	E_coli_HS_NrdF	YP_001459445
Renibacterium_salmoninarum_ATCC_33209_NrdF	R_salmoninarum33209_NrdF	YP_001626607
Brucella_suis_ATCC_23445_NrdF	Brucella_suis23445_NrdF	YP_001622153
Rhizobium_leguminosarum_bv_trifolii_WSM1325_NrdF	R_leguminosarum1325_NrdF	ZP_02296607
Bacillus_thuringiensis_serovar_thuringiensis_NrdF	B_thuringiensis_NrdF	ABW06049
Bacillus_thuringiensis_serovar_toumanoffi_NrdF	B_thuringToumanoffi_NrdF	ABW06095
Bacillus_thuringiensis_serovar_entomocidus_NrdF	B_thuringEntomocidus_NrdF	ABW06040
Bacillus_thuringiensis_serovar_pakistani_NrdF	B_thuringiePakistani_NrdF	ABW06033
Bacillus_thuringiensis_serovar_aizawai_NrdF	B_thuringiensAizawai_NrdF	ABW06022
Bacillus_thuringiensis_serovar_morrisoni_NrdF	B_thuringieMorrisoni_NrdF	ABW06076
Bacillus_thuringiensis_serovar_galleriae_NrdF	B_thuringieGalleriae_NrdF	ABW06043
Bacillus_thuringiensis_serovar_kurstaki_NrdF	B_thuringienKurstaki_NrdF	ABW06046
Clostridium_bartlettii_DSM_16795_NrdF	C_bartlettiiDSM16795_NrdF	ZP_02212756
Mycobacterium_abscessus_NrdF	M_abscessus_NrdF	YP_001704134
Mycobacterium_marinum_M_NrdF	M_marinumM_NrdF	YP_001849952
Rhizobium_leguminosarum_bv_trifolii_WSM2304_NrdF	L_trifoliiWSM2304_NrdF	YP_002282990
Rhizobium_etli_CIAT_652_NrdF	R_etliCIAT652_NrdF	YP_001980103
Bifidobacterium_animalis_subsp_lactis_HN019_NrdF	B_anim_lactisHN019_NrdF	ZP_02963260
Providencia_stuartii_ATCC_25827_NrdF	P_stuartii25827_NrdF	ZP_02959588
Kocuria_rhizophila_DC2201_NrdF	K_rhizophilaDC2201_NrdF	YP_001855256
Escherichia_coli_SMS_3_5_NrdF	E_coli_SMS35_NrdF	YP_001744827
Shigella_boydii_BS512_NrdF	S_boydii308394_NrdF	YP_001881572
Salmonella_enterica_subsp_enterica_serovar_Hadar_str_RI_05P066_NrdF	S_entericaHadar_NrdF	ZP_02684057
Salmonella_enterica_subsp_enterica_serovar_Schwarzengrund_str_SL480_NrdF	S_entericaSL480_NrdF	EDY27861
Salmonella_enterica_subsp_enterica_serovar_Heidelberg_str_SL486_NrdF	S_entHeidelberg486_NrdF	EDZ23296
Salmonella_enterica_subsp_enterica_serovar_Dublin_str_CT_02021853_NrdF	SentericaDublin_NrdF	YP_002216784
Arthrobacter_chlorophenolicus_A6_NrdF2	A_chlorophenolicusA6_NrdF2	YP_002478233
Escherichia_albertii_TW07627_NrdF	E_albertiiTW07627_NrdF	ZP_02900455
Salmonella_enterica_subsp_enterica_serovar_Virchow_str_SL491_NrdF	S_entericaVirchow_NrdF	ZP_03213418
Micrococcus_luteus_NCTC_2665_NrdF	M_luteusNCTC2665_NrdF	ZP_02945860
Proteus_mirabilis_HI4320_NrdF	P_mirabilisHI4320_NrdF	YP_002150185
Erwinia_tasmaniensis_Et1/99_NrdF	E_tasmaniensisEt1_99_NrdF	YP_001906881
Klebsiella_pneumoniae_342_NrdF	K_pneumoniae342_NrdF	YP_002236984
Mycobacterium_phage_Myrna_NrdF	MycophageMyrna_NrdF	YP_002225133
Corynebacterium_urealyticum_DSM_7109_NrdF	C_urealyticum7109_NrdF	YP_001800873
Streptococcus_pneumoniae_SP195_NrdF	S_pneumoniaeSP195_NrdF	ZP_02713209
Streptococcus_equi_subsp_zooepidemicus_MGCS10565_NrdF2	S_zooepidemicus10565_NrdF2	YP_002122909
Lactobacillus_rhamnosus_HN001_NrdF	L_rhamnosusHN001_NrdF	ZP_03211803
Mycoplasma_mycoides_subsp_mycoides_LC_str_GM12_NrdF	M_mycoidesGM12_NrdF	ZP_02998508
Leuconostoc_citreum_KM20_NrdF	L_citreumKM20_NrdF	YP_001728822
Lactobacillus_fermentum_IFO_3956_NrdF1	L_fermentum3956_NrdF1	YP_001843095
Streptococcus_equi_subsp_zooepidemicus_MGCS10565_NrdF1	S_zooepidemicus10565_NrdF1	YP_002123136
Arthrobacter_chlorophenolicus_A6_NrdF1	A_chlorophenolicusA6_NrdF1	YP_002488173
Corynebacterium_urealyticum_DSM_7109_NrdF2	C_urealyticum7109_NrdF2	YP_001799522
Bacillus_pumilus_ATCC_7061_NrdF2	B_pumilus7061_NrdF2	ZP_03054073
Paenibacillus_sp_JDR_2_NrdF	PaenibacillusJDR2_NrdF	ZP_02847406
Borrelia_recurrentis_A1_NrdF	B_recurrentisA1_NrdF	YP_002223359
Clostridium_difficile_QCD_23m63_NrdF	C_difficileQCD23m63_NrdF	ZP_03124053
Clostridium_difficile_QCD_37x79_NrdF	C_difficileQCD37x79_NrdF	ZP_02727698
Lactobacillus_fermentum_IFO_3956_NrdF2	L_fermentum3956_NrdF2	YP_001844488
Lysinibacillus_sphaericus_C3_41_NrdF	L_sphaericusC341_NrdF	YP_001697568
Streptococcus_infantarius_subsp_infantarius_ATCC_BAA_102_NrdF2	S_infantariusBAA102_NrdF2	ZP_02920400
Candidatus_Phytoplasma_australiense_NrdF	P_australiense_NrdF	YP_001798790
Candidatus_Phytoplasma_mali_NrdF	Phytoplasma_mali_NrdF	YP_002004223
Bacillus_cereus_NVH0597_99_NrdF	B_cereusNVH059799_NrdF	ZP_03108023
Streptococcus_pyogenes_NZ131_NrdF1	S_pyogenesNZ131_NrdF1	YP_002285370
Enterobacter_cancerogenus_ATCC_35316_NrdF	E_cancerogenus35316_NrdF	ZP_03284175
Pseudovibrio_sp_JE062_NrdF	PseudovibrioJE062_NrdF	EEA94571
Rhodococcus_sp_RHA1_NrdF	R_jostiiRHA1_NrdF	ABG98217
Agrobacterium_radiobacter_K84_NrdF	A_radiobacterK84_NrdF	YP_002541166
Bifidobacterium_breve_DSM_20213_NrdF	B_breve20213_NrdF	ZP_03618481
Bifidobacterium_catenulatum_DSM_16992_NrdF	Bcatenulatum16992_NrdF	ZP_03324149
Bifidobacterium_longum_subsp_infantis_ATCC_15697_NrdF	BlongumInfantis15697_NrdF	YP_002323909
Corynebacterium_amycolatum_SK46_NrdF1	C_amycolatumSK46_NrdF1	ZP_03394077
Corynebacterium_amycolatum_SK46_NrdF2	C_amycolatumSK46_NrdF2	ZP_03394381
Macrococcus_caseolyticus_JCSC5402_NrdF	M_caseolyticJCSC5402_NrdF	YP_002559887
Providencia_alcalifaciens_DSM_30120_NrdF	PalcalifaciensDSM301_NrdF	ZP_03321056
Rhizobium_etli_CIAT_894_NrdF	R_etli_CIAT894_NrdF	ZP_03528396
Vibrio_splendidus_LGP32_NrdF	Vibrio_LGP32_NrdF	YP_002417505
Roseobacter_sp_GAI101_NrdF	RoseobacterGAI101_NrdF	EEB82560
Vibrio_parahaemolyticus_16_NrdF	V_parahaemolyticus16_NrdF	EED28165
Lactobacillus_fermentum_ATCC_14931_NrdF2?	Lfermentum14931_NrdF2?	ZP_03945365
Bacillus_subtilis_subsp_subtilis_str_NCIB_3610_NrdF2	B_subtilis_3610_NrdF2	ZP_03596036
Bacillus_subtilis_subsp_subtilis_str_JH642_NrdF2	B_subtilis_JH642_NrdF2	ZP_03600448
Actinomyces_coleocanis_DSM_15436_NrdF	A_coleocanis_DSM1543_NrdF	ZP_03924630
Actinomyces_urogenitalis_DSM_15434_NrdF	A_urogenitalis15434_NrdF	ZP_03926945
Atopobium_vaginae_DSM_15829_NrdF?	A_vaginae15829_NrdF?	ZP_03947022
Bacillus_cereus_172560W_NrdF	B_cereus172560W_NrdF	ZP_04305232
Bacillus_cereus_AH1271_NrdF	B_cereusAH1271_NrdF	ZP_04185222
Bacillus_cereus_AH603_NrdF	B_cereusAH603_NrdF	ZP_04196471
B_cereus10876_NrdF	ZP_04316550_NrdF	B_cereus10876_NrdF@ZP_04316550
Bacillus_cereus_R309803_NrdF	B_cereusR309803_NrdF	ZP_04288403
Bacillus_cereus_Rock1_3_NrdF	B_cereusRock13_NrdF	ZP_04244304
Bacillus_cereus_Rock3_28_NrdF	B_cereusRock328_NrdF	ZP_04232765
Bacillus_cereus_Rock3_44_NrdF	B_cereusRock344_NrdF	ZP_04216723
Bacillus_mycoides_Rock1_4_NrdF	B_mycoidesRock14_NrdF	ZP_04162007
Bacillus_thuringiensis_serovar_pondicheriensis_BGSC_4BA1_NrdF	BthuPondicheriensis_NrdF	ZP_04089556
Beutenbergia_cavernae_DSM_12333_NrdF	B_cavernae12333_NrdF	YP_002880126
Brachybacterium_faecium_DSM_4810_NrdF1	B_faecium4810_NrdF1	ZP_04530780
Brachybacterium_faecium_DSM_4810_NrdF2	B_faecium4810_NrdF2	ZP_04531098
Brevibacillus_brevis_NrdF	B_brevis_NBRC100599_NrdF	YP_002772615
Catonella_morbi_ATCC_51271_NrdF	C_morbi51271_NrdF	ZP_04449126
Cellulomonas_flavigena_DSM_20109_NrdF	C_flavigena20109_NrdF	ZP_04364829
Corynebacterium_accolens_ATCC_49725_NrdF2	C_accolens49725_NrdF2	ZP_03932241
Corynebacterium_accolens_ATCC_49725_NrdF1	C_accolens49725_NrdF1	ZP_03933035
Corynebacterium_aurimucosum_ATCC_700975_NrdF2	C_aurimucosum700975_NrdF2	YP_002835425
Corynebacterium_aurimucosum_ATCC_700975_NrdF3	C_aurimucosum700975_NrdF3	YP_002835466
Corynebacterium_aurimucosum_ATCC_700975_NrdF1	C_aurimucosum700975_NrdF1	YP_002835640
Corynebacterium_kroppenstedtii_NrdF2	C_kroppenstedti44385_NrdF2	YP_002905359
Corynebacterium_kroppenstedtii_NrdF1	C_kroppenstedti44385_NrdF1	YP_002906692
Corynebacterium_pseudogenitalium_ATCC_33035_NrdF1	C_pseudogenital33035_NrdF1	ZP_03921145
Corynebacterium_pseudogenitalium_ATCC_33035_NrdF2	C_pseudogenital33035_NrdF2	ZP_03921213
Corynebacterium_striatum_ATCC_6940_NrdF1	C_striatum_6940_NrdF1	ZP_03934062
Corynebacterium_striatum_ATCC_6940_NrdF2	C_striatum_6940_NrdF2	ZP_03934101
Corynebacterium_striatum_ATCC_6940_NrdF3	C_striatum_6940_NrdF3	ZP_03935842
Escherichia_sp_1_1_43_NrdF	Escherichia1_1_43_NrdF	YP_002806887
Gardnerella_vaginalis_ATCC_14019_NrdF?	G_vaginalis14019_NrdF?	ZP_03936852
Gordonia_bronchialis_DSM_43247_NrdF	G_bronchialis43247_NrdF	ZP_03887215
Jonesia_denitrificans_DSM_20603_NrdF	J_denitrificans20603_NrdF	ZP_03868314
Lactobacillus_acidophilus_ATCC_4796_NrdF?	Lacidophilus4796_NrdF?	ZP_04020621
Lactobacillus_gasseri_MV_22_NrdF1?	LgasseriMV22_NrdF1?	ZP_03809301
Lactobacillus_gasseri_MV_22_NrdF2?	LgasseriMV22_NrdF2?	ZP_03809841
Lactobacillus_reuteri_CF48_3A_NrdF	L_reuteriCF483A_NrdF	ZP_03975214
Leptotrichia_buccalis_DSM_1135_NrdF	L_buccalis1135_NrdF	ZP_04338816
Leuconostoc_mesenteroides_subsp_cremoris_ATCC_19254_NrdF	Lcremoris19254_NrdF	ZP_03913322
Meiothermus_ruber_DSM_1279_NrdF	M_ruber1279_NrdF	ZP_04040823
Meiothermus_silvanus_DSM_9946_NrdF	M_silvanus9946_NrdF	ZP_04036891
Mobiluncus_curtisii_ATCC_43063_NrdF	M_curtisii43063_NrdF	ZP_03923167
Mobiluncus_mulieris_ATCC_35243_NrdF2	M_mulieris35243_NrdF2	ZP_03994257
Mobiluncus_mulieris_ATCC_35243_NrdF1	M_mulieris35243_NrdF1	ZP_03994558
Pectobacterium_carotovorum_subsp_brasiliensis_PBR1692_NrdF	P_carotovorumPBR1692_NrdF	ZP_03826624
Pectobacterium_carotovorum_subsp_carotovorum_WPP14_NrdF	P_carotovorumWPP14_NrdF	ZP_03833892
Providencia_rettgeri_DSM_1131_NrdF	P_rettgeri1131_NrdF	ZP_03640097
Rhodococcus_erythropolis_PR4_NrdF	R_erythropolis_PR4_NrdF	YP_002765800
Rhodococcus_opacus_NrdF	R_opacus_B4_NrdF	YP_002783687
Sebaldella_termitidis_ATCC_33386_NrdF	S_termitidis33386_NrdF	ZP_04503992
Sphingobacterium_spiritivorum_ATCC_33300_NrdF	S_spiritivorum_33300_NrdF	ZP_03967674
Streptococcus_equi_subsp_equi_4047_NrdF2	Streptococcequi4047_NrdF2	YP_002745933
Streptococcus_equi_subsp_equi_4047_NrdF1	Streptococcequi4047_NrdF1	YP_002746218
Streptococcus_equi_subsp_zooepidemicus_NrdF1	SzooepidemicusH70_NrdF1	YP_002744721
Streptococcus_equi_subsp_zooepidemicus_NrdF2	SzooepidemicusH70_NrdF2	YP_002744985
Tsukamurella_paurometabola_DSM_20162_NrdF	T_paurometabola20162_NrdF	ZP_04028651
Xylanimonas_cellulosilytica_DSM_15894_NrdF	X_cellulosilyti15894_NrdF	ZP_03911557
Lactobacillus_fermentum_ATCC_14931_NrdF1	Lfermentum14931_NrdF1	ZP_03944071
Bacillus_thuringiensis_IBL4222_NrdF2	Bthuringiensis4222_NrdF2	ZP_04068902
Lactobacillus_crispatus_JV_V101_NrdF2	LcrispatusJVV01_NrdF2	ZP_03996169
Bacillus_cereus_MM3_NrdF	Bacillus_cereus_MM3_NrdF	ZP_04299657

## Sheet: T03
NrdJ.uniqseqs.muscle.bionj.noaccno.cdendro
Full name	Abbreviation	NCBI accession
Aeropyrum_pernix_K1_NrdJ	A_pernix_K1_NrdJ	NP_148354
Archaeoglobus_fulgidus_DSM_4304_NrdJ	A_fulgidus_DSM_4304_NrdJ	NP_070492
Methanothermobacter_thermautotrophicus_str_Delta_H_NrdJ	M_thermoa_Delta_H_NrdJ	NP_275794
Pyrobaculum_aerophilum_str_IM2_NrdJ	P_aerophilum_IM2_NrdJ	NP_560530
Pyrococcus_abyssi_GE5_NrdJ	P_abyssi_GE5_NrdJ	NP_127282
Pyrococcus_furiosus_DSM_3638_NrdJ	P_furiosus_DSM_3638_NrdJ	NP_578169
Pyrococcus_horikoshii_OT3_NrdJ	P_horikoshii_OT3_NrdJ	NP_142338
Sulfolobus_solfataricus_P2_NrdJ	S_solfataricus_P2_NrdJ	NP_342419
Sulfolobus_tokodaii_str_7_NrdJ	S_tokodaii_str_7_NrdJ	NP_377191
Thermoplasma_acidophilum_NrdJ	T_acidophilum_NrdJ	NP_394926
Thermoplasma_volcanium_GSS1_NrdJ	T_volcanium_NrdJ	NP_110611
Agrobacterium_tumefaciens_str_C58_NrdJ	A_tumefaciens_C58_NrdJ	NP_354718
Bacillus_halodurans_C_125_NrdJ	B_halodurans_C125_NrdJ	NP_243676
Bacteroides_thetaiotaomicron_VPI_5482_NrdJ	B_thetaiotao_VPI5482_NrdJ	NP_811058
Bdellovibrio_bacteriovorus_HD100_NrdJ	B_bacteriovorusHD100_NrdJ	NP_968112
Bradyrhizobium_japonicum_USDA_110_NrdJ	B_japonicum_110_NrdJ	NP_770914
Brucella_melitensis_16M_NrdJ	B_melitensis_16M_NrdJ	NP_539860
Brucella_suis_1330_NrdJ	B_suis_1330_NrdJ	NP_698048
Caulobacter_crescentus_CB15_NrdJ	C_crescentus_CB15_NrdJ	NP_420696
Chlorobium_tepidum_TLS_NrdJ	C_tepidum_TLS_NrdJ	NP_661478
Chromobacterium_violaceum_ATCC_12472_NrdJ	C_viol_ATCC12472_NrdJ	NP_901116
Clostridium_acetobutylicum_ATCC_824_NrdJ	C_acetobutylicum824_NrdJ	NP_347683
Clostridium_tetani_E88_NrdJ	C_tetani_E88_NrdJ	NP_781254
Deinococcus_radiodurans_R1_NrdJ	D_radiodurans_R1_NrdJ	NP_296095
Geobacter_sulfurreducens_PCA_NrdJ	G_sulfurred_PCA_NrdJ	NP_952920
Gloeobacter_violaceus_PCC_7421_NrdJ	G_violaceus_PCC7421_NrdJ	NP_926912
Leptospira_interrogans_serovar_Lai_str_56601_NrdJ	L_interr_lai_56601_NrdJ	NP_712541
Mesorhizobium_loti_MAFF303099_NrdJ	M_lotiMAFF303099_NrdJ	NP_101999
Mycobacterium_bovis_AF2122/97_NrdJ	M_bovis_b_AF2122_97_NrdJ	NP_854245
Mycobacterium_tuberculosis_CDC1551_NrdJ	M_tuberc_CDC1551_NrdJ	NP_335005
Mycobacterium_tuberculosis_H37Rv_NrdJ	M_tubercul_H37Rv_NrdJ	NP_215084
Nostoc_sp_PCC_7120_NrdJ	Nostoc_sp_PCC_7120_NrdJ	NP_488075
Rhodopirellula_baltica_SH_1_NrdJ	Rhodopirellula_SH1_NrdJ	NP_870691
Porphyromonas_gingivalis_W83_NrdJ	P_gingivalis_W83_NrdJ	NP_905338
Prochlorococcus_marinus_str_MIT_9313_NrdJ	P_marinus_MIT_9313_NrdJ	NP_894625
Prochlorococcus_marinus_subsp_marinus_str_CCMP1375_NrdJ	P_mar_m_CCMP1375_NrdJ	NP_875207
Prochlorococcus_marinus_subsp_pastoris_str_CCMP1986_NrdJ	P_mar_pa_CCMP1986_NrdJ	NP_892779
Pseudomonas_aeruginosa_PAO1_NrdJab	P_aeruginosa_PAO1_NrdJab	NP_254184
Rhodopseudomonas_palustris_CGA009_NrdJ	R_palustris_CGA009_NrdJ	NP_948318
Sinorhizobium_meliloti_1021_NrdJ	S_meliloti1021_NrdJ	NP_385661
Streptomyces_avermitilis_MA_4680_NrdJ	S_avermit_MA4680_NrdJ	NP_823637
Streptomyces_coelicolor_A3(2)_NrdJ	S_coelicolor_A3_2_NrdJ	NP_629929
Synechococcus_sp_WH_8102_NrdJ	Synechococcus_WH8102_NrdJ	NP_897240
Thermoanaerobacter_tengcongensis_MB4_NrdJ	T_tengcongensis_MB4_NrdJ	NP_623873
Thermosynechococcus_elongatus_BP_1_NrdJ	T_elongatus_BP1_NrdJ	NP_682117
Thermotoga_maritima_MSB8_NrdJ	T_maritima_MSB8_NrdJ	NP_227934
Azotobacter_vinelandii_AvOP_NrdJab	A_vinelandii_DJ_NrdJab	ZP_00417301
Corynebacterium_nephridii_NrdJ	C_nephridii_NrdJ	AAR97976
Dechloromonas_aromatica_RCB_NrdJ	D_aromatica_RCB_NrdJ	YP_284190
Desulfovibrio_desulfuricans_G20_NrdJ	D_desulfuricans_G20_NrdJ	YP_386609
Lactobacillus_leichmannii_NrdJ	L_leichmannii_NrdJ	AAA03078
Nostoc_punctiforme_PCC_73102_NrdJ	N_punctiforme_NrdJ	ZP_00106889
Rhodobacter_sphaeroides_241_NrdJ2	R_sphaeroides_2_4_1_NrdJ2	YP_355049
Rhodobacter_sphaeroides_241_NrdJ1	R_sphaeroides_2_4_1_NrdJ1	YP_352559
Trichodesmium_erythraeum_IMS101_NrdJ	T_erythraeum_IMS101_NrdJ	YP_720358
Bacteriophage_RM_378_NrdJ	Bacteriophage_RM378_NrdJ	NP_835602
Cyanophage_P60_NrdJab	Cyanophage_P60_NrdJab	NP_570336
Halovirus_HF2_NrdJ	Halor_phage_HF2_NrdJ	NP_542569
Mycobacteriophage_Bxz2_NrdJ	Mycobacterioph_Bxz2_NrdJ	NP_817639
Mycobacteriophage_D29_NrdJ	Mycobacterioph_D29_NrdJ	NP_046865
Mycobacterium_phage_L5_NrdJ	Mycobacteriophage_L5_NrdJ	NP_039714
Roseophage_SIO1_NrdJ	Roseophage_SIO1_NrdJ	NP_064758
Carboxydothermus_hydrogenoformans_Z_2901_NrdJ	C_hydrogenofor_Z2901_NrdJ	YP_359531
Halobacterium_sp_NRC_1_NrdJ	Halobacterium_NRC1_NrdJ	NP_280419
Picrophilus_torridus_DSM_9790_NrdJ	P_torridus_DSM_9790_NrdJ	YP_024019
Desulfovibrio_vulgaris_subsp_vulgaris_str_Hildenborough_NrdJ	D_vulg_v_Hildenb_NrdJ	YP_012588
Leptospira_interrogans_serovar_Copenhageni_str_Fiocruz_L1_130_NrdJ	L_inter_Cop_F_L1130_NrdJ	YP_001546
Mycoplasma_mobile_163K_NrdJ	M_mobile_163K_NrdJ	YP_015713
Parachlamydia_sp_UWE25_NrdJ	Parachlamydia_UWE25_NrdJ	YP_007110
Thermus_thermophilus_HB27_NrdJ	T_thermophilus_HB27_NrdJ	YP_005899
Mesorhizobium_sp_BNC1_NrdJ	Mesorhizobium_BNC1_NrdJ	YP_673893
Methylibium_petroleiphilum_PM1_NrdJ	R_gelatinosus_PM1_NrdJ	ZP_00242664
Rubrobacter_xylanophilus_DSM_9941_NrdJ	R_xylanoph_DSM9941_NrdJ	YP_645597
Synechococcus_elongatus_PCC_7942_NrdJ	S_elongatus_7942_NrdJ	YP_400626
Geobacter_metallireducens_GS_15_NrdJ1	G_metallireduc_GS15_NrdJ1	YP_384258
Desulfitobacterium_hafniense_DCB_2_NrdJ	D_hafniense_DCB2_NrdJ	YP_002456771
Moorella_thermoacetica_ATCC_39073_NrdJ	M_thermo_ATCC39073_NrdJ	YP_429994
Dehalococcoides_ethenogenes_195_NrdJ2	D_ethenogenes_195_NrdJ2	YP_181092
Symbiobacterium_thermophilum_IAM_14863_NrdJ	S_thermop_IAM14863_NrdJ	YP_076589
Desulfotalea_psychrophila_LSv54_NrdJ	D_psychroph_LSv54_NrdJ	YP_066563
Thermococcus_kodakaraensis_KOD1_NrdJ	T_kodakaraens_KOD1_NrdJ	YP_184149
Silicibacter_pomeroyi_DSS_3_NrdJ1	S_pomeroyi_DSS3_NrdJ1	YP_168397
Ralstonia_metallidurans_CH34_NrdJ	R_metallid_CH34_NrdJ	YP_584278
Azoarcus_sp_EbN1_NrdJ	A_aromaticumEbN1_NrdJ	YP_159780
Methylococcus_capsulatus_str_Bath_NrdJ	M_capsulatus_Bath_NrdJ	YP_114954
Geobacillus_kaustophilus_HTA426_NrdJ	G_kaustoph_HTA426_NrdJ	YP_148272
Ralstonia_eutropha_JMP134_NrdJ	R_eutropha_JMP134_NrdJ	YP_296321
Burkholderia_fungorum_LB400_NrdJ	B_fungorum_LB400_NrdJ	ZP_00278618
Brucella_abortus_biovar_1_str_9_941_NrdJ	B_abortus_1_9_941_NrdJ	YP_221758
Magnetospirillum_magnetotacticum_MS_1_NrdJ2	M_magnetotact_MS1_NrdJ2	ZP_00053222
Silicibacter_sp_TM1040_NrdJ	Silicibacter_TM1040_NrdJ	YP_613146
Silicibacter_pomeroyi_DSS_3_NrdJ2	S_pomeroyi_DSS3_NrdJ2	YP_167364
Propionibacterium_acnes_KPA171202_NrdJ	P_acnes_KPA171202_NrdJ	YP_055736
Burkholderia_pseudomallei_K96243_NrdJ1	B_pseudom_K96243_NrdJ1	YP_110501
Polaromonas_sp_JS666_NrdJ1	Polaromonas_JS666_NrdJ1	YP_552249
Haloarcula_marismortui_ATCC_43049_NrdJ	H_marism_ATCC43049_NrdJ	YP_136243
Bacteroides_fragilis_NCTC_9343_NrdJ	B_fragilis_9343_NrdJ	YP_213213
Polaromonas_sp_JS666_NrdJ2	Polaromonas_JS666_NrdJ2	YP_551369
Pseudomonas_aeruginosa_UCBPP_PA14_NrdJab	P_aerugino_UCBPPPA14_NrdJab	YP_793974
Bacteroides_fragilis_YCH46_NrdJ	B_fragilis_YCH46_NrdJ	YP_101103
Anabaena_variabilis_ATCC_29413_NrdJ	A_variabilis_ATCC29_NrdJ	YP_322188
Photobacterium_profundum_SS9_NrdJab	P_profundum_SS9_NrdJab	YP_130342
Thermus_thermophilus_HB8_NrdJ	T_thermophilus_HB8_NrdJ	YP_143341
Magnetococcus_sp_MC_1_NrdJab	Magnetococcus_MC_1_NrdJab	YP_867380
Synechococcus_elongatus_PCC_6301_NrdJ	S_elongatus_PCC6301_NrdJ	YP_170776
Lactobacillus_delbrueckii_subsp_bulgaricus_ATCC_BAA_365_NrdJ	L_delbru_bulg_BAA365_NrdJ	YP_812203
Bacteriophage_phi_JL001_NrdJ	Bacteriop_phi_JL001_NrdJ	YP_223938
Lactobacillus_acidophilus_NCFM_NrdJ	L_acidophilus_NCFM_NrdJ	YP_192977
Lactobacillus_casei_ATCC_334_NrdJ	L_casei_ATCC334_NrdJ	YP_807473
Magnetospirillum_magnetotacticum_MS_1_NrdJ1	M_magnetotact_MS1_NrdJ1	ZP_00055302
Deinococcus_geothermalis_DSM_11300_NrdJ	D_geothermal_1130_NrdJ	YP_603723
Anaeromyxobacter_dehalogenans_2CP_C_NrdJ2	A_dehalogenans_2CPC_NrdJ2	YP_464823
Chlorobium_phaeobacteroides_DSM_266_NrdJ	C_phaeobact_DSM266_NrdJ	YP_912223
Chlorobium_phaeobacteroides_BS1_NrdJ	C_phaeobacter_BS1_NrdJ	YP_001959232
Solibacter_usitatus_Ellin6076_NrdJ	S_usitatus_E6076_NrdJ	YP_822940
Chlorobium_limicola_DSM_245_NrdJ	C_limicola_DSM_245_NrdJ	YP_001942610
Frankia_sp_CcI3_NrdJ	Frankia_sp_CcI3_NrdJ	YP_482589
Desulfuromonas_acetoxidans_DSM_684_NrdJ	D_acetoxid_DSM_684_NrdJ	ZP_01312955
Jannaschia_sp_CCS1_NrdJ1	Jannaschia_CCS1_NrdJ1	YP_508893
Jannaschia_sp_CCS1_NrdJ2	Jannaschia_CCS1_NrdJ2	YP_510414
Frankia_sp_EAN1pec_NrdJ	Frankia_EAN1pec_NrdJ	YP_001505595
Prosthecochloris_vibrioformis_DSM_265_NrdJ	P_vibrioformis_265_NrdJ	YP_001130713
Nocardioides_sp_JS614_NrdJ	Nocardioides_JS614_NrdJ	YP_924998
Sulfolobus_acidocaldarius_DSM_639_NrdJ	S_acidocal_DSM_639_NrdJ	YP_255981
Paracoccus_denitrificans_PD1222_NrdJ1	P_denitrif_PD1222_NrdJ1	ZP_00633092
Paracoccus_denitrificans_PD1222_NrdJ2	P_denitrif_PD1222_NrdJ2	YP_915181
Nitrobacter_hamburgensis_X14_NrdJ	N_hamburgensis_X14_NrdJ	YP_577341
Prosthecochloris_aestuarii_DSM_271_NrdJ	P_aestuarii_DSM_271_NrdJ	YP_002015410
Pelodictyon_phaeoclathratiforme_BU_1_NrdJ	P_phaeoclathrat_BU1_NrdJ	YP_002017781
Pelobacter_propionicus_DSM_2379_NrdJ	P_propion_DSM2379_NrdJ	YP_902161
Nitrobacter_winogradskyi_Nb_255_NrdJ	N_winogradskyi_Nb25_NrdJ	YP_318184
Dictyostelium_discoideum_AX4_NrdJ	D_discoideum_AX4_NrdJ	XP_629553
Halophage_AAJ_2005_NrdJ	Halophage_AAJ2005_NrdJ	ABB77927
Burkholderia_thailandensis_E264_NrdJ1	B_thailandens_E264_NrdJ1	YP_440130
Bradyrhizobium_sp_BTAi1_NrdJ	Bradyrhiz_BTAi1_NrdJ	YP_001240198
Rhodobacter_sphaeroides_ATCC_17029_NrdJ1	Rhodobacter_sph_170_NrdJ1	YP_001043044_
Rhodobacter_sphaeroides_ATCC_17025_NrdJ2	Rhodob_sph_17025_NrdJ2	YP_001167140
Rhodopseudomonas_palustris_BisB5_NrdJ	R_palustris_BisB5_NrdJ	YP_570041
Rhodopseudomonas_palustris_HaA2_NrdJ	R_palustris_HaA2_NrdJ	YP_486159
Rhodopseudomonas_palustris_BisA53_NrdJ	R_palustris_BisA53_NrdJ	YP_781419
Rhodopseudomonas_palustris_BisB18_NrdJ	R_palustris_BisB18_NrdJ	YP_532252
Magnetospirillum_magneticum_AMB_1_NrdJ2	M_magneticum_AMB1_NrdJ2	YP_422109
Rhodospirillum_rubrum_ATCC_11170_NrdJ2	R_rubrum_ATCC_11170_NrdJ2	YP_427528
Pelodictyon_luteolum_DSM_273_NrdJ	P_luteolum_DSM_273_NrdJ	YP_374503
Chlorobium_chlorochromatii_CaD3_NrdJ	C_chlorochrom_CaD3_NrdJ	YP_379017
Thermobifida_fusca_YX_NrdJ	T_fusca_YX_NrdJ	YP_290205
Pelobacter_carbinolicus_DSM_2380_NrdJ	P_carbinolicus_2380_NrdJ	YP_357263
Chloroflexus_aurantiacus_J_10_fl_NrdJ	C_aurantiacus_J10fl_NrdJ	YP_001635356
Rhodobacter_sphaeroides_ATCC_17029_NrdJ2	Rhodobacter_sph_170_NrdJ2	YP_001045099
Rhodobacter_sphaeroides_ATCC_17025_NrdJ1	Rhodob_sph_17025_NrdJ1	YP_001169689
Dehalococcoides_sp_CBDB1_NrdJ2	Dehalococc_CBDB1_NrdJ2	YP_307434
Magnetospirillum_magneticum_AMB_1_NrdJ1	M_magneticum_AMB1_NrdJ1	YP_423809
Burkholderia_pseudomallei_1710b_NrdJ1	B_pseudomalle_1710b_NrdJ1	YP_337183
Rhodospirillum_rubrum_ATCC_11170_NrdJ1	R_rubrum_ATCC_11170_NrdJ1	YP_428340
Burkholderia_cepacia_R1808_NrdJ1	B_vietnamiensis_G4_NrdJ1	YP_001110433
Rhodoferax_ferrireducens_DSM_15236_NrdJ2	R_ferrireduce_15236_NrdJ2	YP_523452
Dehalococcoides_sp_CBDB1_NrdJ3	Dehalococc_CBDB1_NrdJ3	YP_307700
Marinobacter_aquaeolei_VT8_NrdJab	M_aquaeolei_VT8_NrdJab	YP_958364
Alkalilimnicola_ehrlichei_MLHE_1_NrdJab	A_ehrlichei_MLHE1_NrdJab	YP_742310
Hahella_chejuensis_KCTC_2396_NrdJab	H_chejuensis_2396_NrdJab	YP_436011
Synechococcus_sp_CC9605_NrdJ	Synechococ_CC9605_NrdJ	YP_381586
Synechococcus_sp_CC9902_NrdJ	Synechococ_CC9902_NrdJ	YP_377208
Prochlorococcus_marinus_str_MIT_9312_NrdJ	P_marinus_MIT_9312_NrdJ	YP_397158
Roseovarius_nubinhibens_ISM_NrdJ2	R_nubinhibens_ISM_NrdJ2	ZP_00960583
Sulfitobacter_sp_EE_36_NrdJ2	Sulfitobacter_EE36_NrdJ2	ZP_00955043
Sulfitobacter_sp_NAS_141_NrdJ2	Sulfitobacter_NAS14__NrdJ2	ZP_00962544
Sulfitobacter_sp_NAS_141_NrdJ1	Sulfitobacter_NAS14__NrdJ1	ZP_00963457
Roseovarius_nubinhibens_ISM_NrdJ1	R_nubinhibens_ISM_NrdJ1	ZP_00961403
Salinibacter_ruber_DSM_13855_NrdJ	S_ruber_13855_NrdJ	YP_444446
Oceanicaulis_alexandrii_HTCC2633_NrdJ	OalexandriiHTCC2633_NrdJ	ZP_00952029
Euglena_gracilis_NrdJ	E_gracilis_NrdJ	CAF05662
Oceanicola_batsensis_HTCC2597_NrdJ2	O_batsensis_2597_NrdJ2	ZP_01001471
Loktanella_vestfoldensis_SKA53_NrdJ2	L_vestfold_SKA53_NrdJ2	ZP_01002969
Janibacter_sp_HTCC2649_NrdJ	Janibacter_HTCC2649_NrdJ	ZP_00994754
Oceanicola_batsensis_HTCC2597_NrdJ1	O_batsensis_2597_NrdJ1	ZP_00998389
Loktanella_vestfoldensis_SKA53_NrdJ1	L_vestfold_SKA53_NrdJ1	ZP_01004066
Pseudomonas_aeruginosa_2192_NrdJab	P_aeruginosa_2192_NrdJab	YP_002089060
Methylobacillus_flagellatus_KT_NrdJab	M_flagellatus_KT_NrdJab	YP_546647
Prochlorococcus_marinus_str_MIT_9211_NrdJ	P_marinus_9211_NrdJ	YP_001550656
Rhizobium_etli_CFN_42_NrdJ	R_etli_CFN_42_NrdJ	YP_469275
Nitrobacter_sp_Nb_311A_NrdJ	Nitrobacter_Nb_311A_NrdJ	ZP_01046473
Roseobacter_sp_MED193_NrdJ1	Roseobacter_MED193_NrdJ1	ZP_01057431
Roseovarius_sp_217_NrdJ1	Roseovarius_217_NrdJ1	ZP_01034680
Rhodobacterales_bacterium_HTCC2654_NrdJ1	R_bacteriumHTCC2654_NrdJ1	ZP_01015041
Parvularcula_bermudensis_HTCC2503_NrdJ	P_bermuden_HTCC2503_NrdJ	ZP_01017542
Syntrophus_aciditrophicus_SB_NrdJ	S_aciditrophicus_SB_NrdJ	YP_462506
Rhodobacterales_bacterium_HTCC2654_NrdJ2	R_bacteriumHTCC2654_NrdJ2	ZP_01011409
Roseobacter_sp_MED193_NrdJ2	Roseobacter_MED193_NrdJ2	ZP_01054872
Polaromonas_naphthalenivorans_CJ2_NrdJ	P_naphthaleniv_CJ2_NrdJ	YP_983972
Leeuwenhoekiella_blandensis_MED217_NrdJ	FlavobacteriumMED217_NrdJ	ZP_01059744
Synechococcus_sp_RS9917_NrdJ	Synechococcus_RS9917_NrdJ	ZP_01081616
Oceanicola_granulosus_HTCC2516_NrdJ2	O_granulos_HTCC2516_NrdJ2	ZP_01156221
Xanthobacter_autotrophicus_Py2_NrdJ	X_autotrophicus_Py2_NrdJ	YP_001419551
Acidothermus_cellulolyticus_11B_NrdJ	Acellulolyticus_11B_NrdJ	YP_873234
Halothermothrix_orenii_H_168_NrdJ	H_orenii_H_168_NrdJ	YP_002509960
Oceanicola_granulosus_HTCC2516_NrdJ1	O_granulos_HTCC2516_NrdJ1	ZP_01158088
Acidiphilium_cryptum_JF_5_NrdJ	A_cryptum_JF5_NrdJ	YP_001233332
Blastopirellula_marina_DSM_3645_NrdJ	B_marina_DSM_3645_NrdJ	ZP_01088601
Natronomonas_pharaonis_DSM_2160_NrdJ	N_pharaonis_DSM_216_NrdJ	YP_327319
Methanosaeta_thermophila_PT_NrdJ	M_thermophila_PT_NrdJ	YP_843732
Reinekea_sp_MED297_NrdJab	Reinekea_MED297_NrdJab	ZP_01115803
Halorhodospira_halophila_SL1_NrdJab	H_halophila_SL1_NrdJab	YP_001002049
Bacillus_sp_NRRL_B_14911_NrdJ	Bacillus_NRRLB14911_NrdJ	ZP_01172104
Dehalococcoides_sp_BAV1_NrdJ3	Dehalococcoides_BAV1_NrdJ3	YP_001214059
Robiginitalea_biformata_HTCC2501_NrdJ	R_biformata_HTCC250_NrdJ	ZP_01121848
Congregibacter_litoralis_KT71_NrdJab	C_litoralis_KT71_NrdJab	ZP_01102914
Flavobacteriales_bacterium_HTCC2170_NrdJ	F_bacterium_HTCC217_NrdJ	ZP_01105886
Nitrococcus_mobilis_Nb_231_NrdJab	N_mobilis_Nb_231_NrdJab	ZP_01128602
Synechococcus_sp_WH_7805_NrdJ	Synechococcus_WH7805_NrdJ	ZP_01124392
Synechococcus_sp_WH_5701_NrdJ	Synechococcus_WH5701_NrdJ	ZP_01085007
Clostridium_difficile_QCD_32g58_NrdJ	C_difficile_QCD32g58_NrdJ	ZP_01803989
Aurantimonas_sp_SI85_9A1_NrdJ	Aurantimonas_SI859A1_NrdJ	ZP_01225568
Mycobacterium_vanbaalenii_PYR_1_NrdJ	M_vanbaalenii_PYR_1_NrdJ	YP_952238
Photobacterium_profundum_3TCK_NrdJab	P_profundum_3TCK_NrdJab	ZP_01218622
Mycobacterium_sp_KMS_NrdJ	Mycobacterium_KMS_NrdJ	YP_937106
gamma_proteobacterium_HTCC2207_NrdJab	Marine_gammaHTCC2207_NrdJab	ZP_01224736
Sinorhizobium_medicae_WSM419_NrdJ	SmedicaeWSM419_NrdJ	YP_001326918
Bradyrhizobium_sp_ORS278_NrdJ	BradyrhizobiumORS278_NrdJ	YP_001205483
Rhizobium_leguminosarum_bv_viciae_3841_NrdJ	R_lemuminosarum_3841_NrdJ	YP_767547
Dinoroseobacter_shibae_DFL_12_NrdJ2	Dshibae_DFL_12_NrdJ2	YP_001533128
Stappia_aggregata_IAM_12614_NrdJ	Saggregata_IAM_12614_NrdJ	ZP_01547481
Fulvimarina_pelagi_HTCC2506_NrdJ	Fpelagi_HTCC2506_NrdJ	ZP_01437342
Roseovarius_sp_HTCC2601_NrdJ1	Roseovarius_HTCC2601_NrdJ1	ZP_01444440
Roseobacter_sp_SK209_2_6_NrdJ2	Roseobacter_SK20926_NrdJ2	ZP_01753596
Sagittula_stellata_E_37_NrdJ2	S_stellata_E37_NrdJ2	ZP_01747074
Roseobacter_denitrificans_OCh_114_NrdJ1	R_denitrificans_114_NrdJ1	YP_684191
Roseobacter_sp_CCS2_NrdJ2	Roseobacter_sp_CCS2_NrdJ2	ZP_01751416
Rhodobacterales_bacterium_HTCC2150_NrdJ1	R_bacterium_HTCC2150_NrdJ1	ZP_01742229
Magnetospirillum_gryphiswaldense_MSR_1_NrdJ2	M_gryphiswaldense_MS_NrdJ2	CAM75064
Rhodobacterales_bacterium_HTCC2255_NrdJ	Alpha_HTCC2255_NrdJ	ZP_01447004
Leptospira_borgpetersenii_serovar_Hardjo_bovis_L550_NrdJ	L_borgpeterseniiL550_NrdJ	YP_797892
Leptospira_borgpetersenii_serovar_Hardjo_bovis_JB197_NrdJ	L_borgpeters_JB197_NrdJ	YP_800615
Chlorobium_ferrooxidans_DSM_13031_NrdJ	C_ferrooxidans_13031_NrdJ	ZP_01386676
Frankia_alni_ACN14a_NrdJ	F_alni_ACN14a_NrdJ	YP_715852
Salinispora_tropica_CNB_440_NrdJ	S_tropica_CNB440_NrdJ	YP_001158297
Saccharopolyspora_erythraea_NRRL_2338_NrdJ	S_erythraea_NRRL2338_NrdJ	YP_001104006
Anaeromyxobacter_sp_Fw109_5_NrdJ2	Anaerom_sp_Fw1095_NrdJ2	YP_001379384
Geobacter_bemidjiensis_Bem_NrdJ	G_bemidjiens_Bem_NrdJ	YP_002138016
Desulfovibrio_vulgaris_subsp_vulgaris_DP4_NrdJ	D_vulgaris_DP4_NrdJ	YP_965469
Myxococcus_xanthus_DK_1622_NrdJ	M_xanthus_DK_1622_NrdJ	YP_631136
Stigmatella_aurantiaca_DW4/3_1_NrdJ	S_aurantiaca_DW431_NrdJ	ZP_01466524
Geobacter_lovleyi_SZ_NrdJ	G_lovleyi_SZ_NrdJ	YP_001952554
Roseovarius_sp_HTCC2601_NrdJ2	Roseovarius_HTCC2601_NrdJ2	ZP_01444584
Dehalococcoides_sp_BAV1_NrdJ	Dehalococcoides_BAV1_NrdJ	YP_001213788
Chloroflexus_aggregans_DSM_9485_NrdJ	C_aggregans_9485_NrdJ	ZP_01515468
Rhodobacterales_bacterium_HTCC2150_NrdJ2	R_bacterium_HTCC2150_NrdJ2	ZP_01741656
Roseobacter_denitrificans_OCh_114_NrdJ2	R_denitrificans_114_NrdJ2	YP_683384
Roseobacter_sp_CCS2_NrdJ1	Roseobacter_sp_CCS2_NrdJ1	ZP_01749403
Geobacter_sp_FRC_32_NrdJ	Geobacter_FRC32_NrdJ	YP_002538468
Roseobacter_sp_SK209_2_6_NrdJ1	Roseobacter_SK20926_NrdJ1	ZP_01753132
Sagittula_stellata_E_37_NrdJ1	S_stellata_E37_NrdJ1	ZP_01744253
Clostridium_cellulolyticum_H10_NrdJ	C_cellulolyticum_H10_NrdJ	YP_002506711
Syntrophobacter_fumaroxidans_MPOB_NrdJ	S_fumaroxidans_MPOB_NrdJ	YP_844395
Magnetospirillum_gryphiswaldense_MSR_1_NrdJ1	M_gryphiswaldense_MS_NrdJ1	CAM76399
Dinoroseobacter_shibae_DFL_12_NrdJ1	Dshibae_DFL_12_NrdJ1	ZP_01583405
Ralstonia_eutropha_H16_NrdJ	R_eutropha_H16_NrdJ	YP_726853
Parvibaculum_lavamentivorans_DS_1_NrdJ1	P_lavamentivorans_DS_NrdJ1	YP_001412867
Azoarcus_sp_BH72_NrdJ	Azoarcus_sp_BH72_NrdJ	YP_932915
Burkholderia_phytofirmans_PsJN_NrdJ	B_phytofirmans_PsJN_NrdJ	YP_001888677
Burkholderia_phymatum_STM815_NrdJ	BphymatumSTM815_NrdJ	YP_001859507
Acidovorax_sp_JS42_NrdJ	Acidovorax_JS42_NrdJ	YP_984758
Acidobacteria_bacterium_Ellin345_NrdJ	A_bacterium_Ellin345_NrdJ	YP_590201
delta_proteobacterium_MLMS_1_NrdJ	Delta_proteob_MLMS1_NrdJ	ZP_01288839
Delftia_acidovorans_SPH_1_NrdJ	D_acidovorans_SPH1_NrdJ	YP_001562145
Verminephrobacter_eiseniae_EF01_2_NrdJ	V_eiseniae_EF012_NrdJ	YP_999711
Comamonas_testosteroni_KF_1_NrdJ	C_testosteroni_KF1_NrdJ	ZP_03543482
Leptospirillum_sp_Group_II_UBA_NrdJ	Leptospirillum_IIUBA_NrdJ	EAY57659
Hyphomonas_neptunium_ATCC_15444_NrdJ	H_neptunium_15444_NrdJ	YP_760266
Thermotoga_petrophila_RKU_1_NrdJ	T_petrophila_RKU1_NrdJ	YP_001244401
Acidovorax_avenae_subsp_citrulli_AAC00_1_NrdJ	A_av_citrulliAAC001_NrdJ	YP_969044
Metallosphaera_sedula_DSM_5348_NrdJ	M_sedula_DSM_5348_NrdJ	YP_001191795
Thermosipho_melanesiensis_BI429_NrdJ	T_melanesiensisBI429_NrdJ	YP_001305858
Fervidobacterium_nodosum_Rt17_B1_NrdJ	F_nodosum_Rt17B1_NrdJ	YP_001409943
Pseudomonas_aeruginosa_PA7_NrdJab	P_aeruginosa_PA7_NrdJab	YP_001351609
Methanocorpusculum_labreanum_Z_NrdJ	M_labreanum_Z_NrdJ	YP_001029647
Anaeromyxobacter_sp_Fw109_5_NrdJ1	Anaerom_sp_Fw1095_NrdJ1	YP_001378575
Pseudomonas_stutzeri_A1501_NrdJab	P_stutzeri_A1501_NrdJab	YP_001170658
Bacillus_coagulans_36D1_NrdJ	B_coagulans_36D1_NrdJ	ZP_04432931
Aeromonas_salmonicida_subsp_salmonicida_A449_NrdJab	A_salmonicida_A449_NrdJab	YP_001143143
Aeromonas_hydrophila_subsp_hydrophila_ATCC_7966_NrdJab	A_hydrophilaATCC7966_NrdJab	YP_855408
Methylophilales_bacterium_HTCC2181_NrdJab	Methylophilales_2181_NrdJab	ZP_01551611
Haloquadratum_walsbyi_DSM_16790_NrdJ	H_walsbyi_DSM_16790_NrdJ	YP_658568
Petrotoga_mobilis_SJ95_NrdJ	P_mobilis_SJ95_NrdJ	YP_001568884
Mariprofundus_ferrooxydans_PV_1_NrdJab	M_ferrooxydans_PV1_NrdJab	ZP_01451856
Cenarchaeum_symbiosum_NrdJ	Cenarchae_symbiosum_NrdJ	YP_876684
Pyrobaculum_islandicum_DSM_4184_NrdJ	P_islandicum_DSM_418_NrdJ	YP_930046
Gramella_forsetii_KT0803_NrdJ	G_frosetii_KT0803_NrdJ	YP_862174
Trichomonas_vaginalis_G3_NrdJ	T_vaginalis_G3_NrdJ	XP_001580988
Pyrobaculum_calidifontis_JCM_11548_NrdJ	P_calidifontis_11548_NrdJ	YP_001056680
Marinobacter_sp_ELB17_NrdJab	Marinobacter_ELB17_NrdJab	ZP_01739863
Hyperthermus_butylicus_DSM_5456_NrdJ	H_butylicus_5456_NrdJ	YP_001013050
Pyrobaculum_arsenaticum_DSM_13514_NrdJ	P_arsenaticum_13514_NrdJ	YP_001153873
Caldivirga_maquilingensis_IC_167_NrdJ	C_maquilingensis_167_NrdJ	YP_001540469
Synechococcus_sp_RS9916_NrdJ	Synechococcus_RS9916_NrdJ	ZP_01472212
Prochlorococcus_marinus_str_MIT_9303_NrdJ	P_marinus_MIT_9303_NrdJ	YP_001017428
Synechococcus_sp_BL107_NrdJ	Synechococcus_BL107_NrdJ	ZP_01467917
Prochlorococcus_marinus_str_AS9601_NrdJ	P_marinus_AS9601_NrdJ	YP_001009109
Prochlorococcus_marinus_str_MIT_9301_NrdJ	P_marinus_MIT_9301_NrdJ	YP_001090938
Prochlorococcus_marinus_str_MIT_9515_NrdJ	P_marinus_MIT_9515_NrdJ	YP_001011050
Synechococcus_sp_CC9311_NrdJ	Synechococcus_CC9311_NrdJ	YP_730473
Prochlorococcus_marinus_str_NATL1A_NrdJ	P_marinus_NATL1A_NrdJ	YP_001014541
Burkholderia_ambifaria_MC40_6_NrdJ	B_ambifaria_MC40_6_NrdJ	YP_001816199
Clostridium_difficile_630_NrdJ	C_difficile_630_NrdJ	YP_001087755
Thermus_thermophilus_phage_YS40_NrdJab	Thermusphage_phiYS40_NrdJab	YP_874054
Nodularia_spumigena_CCY9414_NrdJ	NspumigenaCCY9414_NrdJ	ZP_01632057
Burkholderia_multivorans_ATCC_17616_NrdJ	B_multivorans_17616_NrdJ	YP_001585828
Burkholderia_dolosa_AUO158_NrdJ	B_dolosa_AUO158_NrdJ	YP_002101495
Lactobacillus_gasseri_ATCC_33323_NrdJ	L_gasseri_33323_NrdJ	YP_815297
Lactobacillus_delbrueckii_subsp_bulgaricus_ATCC_11842_NrdJ	L_bulgaricus_11842_NrdJ	YP_618299
Lactobacillus_brevis_ATCC_367_NrdJ	L_brevis_ATCC_367_NrdJ	YP_795989
Mycobacteriophage_Che12_NrdJ	Mycobacteriophage_12_NrdJ	YP_655632
Roseovarius_sp_217_NrdJ2	Roseovarius_217_NrdJ2	ZP_01035938
Synechococcus_sp_JA_2_3Ba(2_13)_NrdJ	Synechococcus_JA23Ba_NrdJ	YP_476980
Synechococcus_sp_JA_3_3Ab_NrdJ	Synechococcus_JA33Ab_NrdJ	YP_475572
Brucella_ovis_ATCC_25840_NrdJ	B_ovis_25840_NrdJ	YP_001258980
Methylobacterium_sp_4_46_NrdJ	Methylobacterium_446_NrdJ	YP_001767300
Geobacter_uraniumreducens_Rf4_NrdJ1	G_uraniumred_Rf4_NrdJ1	YP_001231015
Synechococcus_sp_RCC307_NrdJ	Synechococcus_RCC307_NrdJ	YP_001227210
Synechococcus_sp_WH_7803_NrdJ	Synechococcus_7803_NrdJ	YP_001225219
Ochrobactrum_anthropi_ATCC_49188_NrdJ	O_anthropi_ATCC49188_NrdJ	YP_001370676
Methylobacterium_extorquens_PA1_NrdJ	M_extorquens_PA1_NrdJ	YP_001638577
Methylobacterium_chloromethanicum_CM4_NrdJ	M_chloromethanic_CM4_NrdJ	ZP_02058452
Roseovarius_sp_TM1035_NrdJ2	Roseovarius_TM1035_NrdJ2	ZP_01880697
Parvibaculum_lavamentivorans_DS_1_NrdJ2	P_lavamentivorans_DS_NrdJ2	YP_001414561
Plesiocystis_pacifica_SIR_1_NrdJ	P_pacifica_SIR1_NrdJ	ZP_01907285
Roseobacter_sp_AzwK_3b_NrdJ2ab	Roseobacter_AzwK3b_NrdJ2ab	ZP_01902280
Bacteroides_capillosus_ATCC_29799_NrdJ	BcapillosusATCC29799_NrdJ	ZP_02037170
Roseobacter_sp_AzwK_3b_NrdJ1	Roseobacter_AzwK3b_NrdJ1	ZP_01902561
Roseovarius_sp_TM1035_NrdJ1	Roseovarius_TM1035_NrdJ1	ZP_01878133
Halorubrum_lacusprofundi_ATCC_49239_NrdJ	H_lacusprofundi49239_NrdJ	YP_002567020
Candidatus_Methanoregula_boonei_6A8_NrdJ	CM_boonei_6A8_NrdJ	YP_001403189
Bacillus_sp_SG_1_NrdJ	Bacillus_sp_SG1_NrdJ	ZP_01862151
Bacteroides_ovatus_ATCC_8483_NrdJ	B_ovatus_8483_NrdJ	ZP_02066205
Marinobacter_algicola_DG893_NrdJab	M_algicola_DG893_NrdJab	ZP_01892829
Bacteroides_vulgatus_ATCC_8482_NrdJ	B_vulgatus_8482_NrdJ	YP_001297355
Parabacteroides_merdae_ATCC_43184_NrdJ	P_merdae_43184_NrdJ	ZP_02031327
Parabacteroides_distasonis_ATCC_8503_NrdJ	P_distasonis_8503_NrdJ	YP_001301419
Bacteroides_caccae_ATCC_43185_NrdJ	B_caccae_43185_NrdJ	ZP_01961414
Nitratiruptor_sp_SB155_2_NrdJ	Nitratiruptor_SB1552_NrdJ	YP_001356283
Clostridium_beijerinckii_NCIMB_8052_NrdJ	C_beijerinckii_8052_NrdJ	YP_001309634
Alkaliphilus_metalliredigenes_QYMF_NrdJ	A_metalliredige_QYMF_NrdJ	YP_001322251
Brucella_canis_ATCC_23365_NrdJ	B_canis_23365_NrdJ	YP_001592879
Azorhizobium_caulinodans_ORS_571_NrdJ2	A_caulinodans571_NrdJ2	YP_001524184
Phaeobacter_gallaeciensis_210_NrdJ2	P_gallaeciensis210_NrdJ2	ZP_02150191
Oceanibulbus_indolifex_HEL_45_NrdJ2	O_indolifex_HEL45_NrdJ2	ZP_02153910
Phaeobacter_gallaeciensis_BS107_NrdJ2	P_gallaeciensisBS107_NrdJ2	ZP_02143965
alpha_proteobacterium_BAL199_NrdJ2	A_proteobacterBAL199_NrdJ2	ZP_02189148
Anaeromyxobacter_sp_K_NrdJ2	AnaeromyxobacterK_NrdJ2	YP_002134603
Salinispora_arenicola_CNS205_NrdJ	S_arenicola_CNS205_NrdJ	YP_001536302
Phaeobacter_gallaeciensis_BS107_NrdJ1	P_gallaeciensisBS107_NrdJ1	ZP_02145867
Clostridium_leptum_DSM_753_NrdJ	C_leptum753_NrdJ	ZP_02079307
Phaeobacter_gallaeciensis_210_NrdJ1	P_gallaeciensis210_NrdJ1	ZP_02149526
Oceanibulbus_indolifex_HEL_45_NrdJ1	O_indolifex_HEL45_NrdJ1	ZP_02151920
Roseobacter_litoralis_Och_149_NrdJ1	R_litoralisOch149_NrdJ1	ZP_02140315
Desulfatibacillum_alkenivorans_AK_01_NrdJ	D_alkenivoransAK01_NrdJ	ZP_02133332
alpha_proteobacterium_BAL199_NrdJ1	A_proteobacterBAL199_NrdJ1	ZP_02187782
Burkholderia_pseudomallei_1106a_NrdJ1	B_pseudomallei_1106a_NrdJ1	YP_001074685
Thermotoga_sp_RQ2_NrdJ	Thermotoga_RQ2_NrdJ	YP_001738864
Thermotoga_lettingae_TMO_NrdJ	T_lettingaeTMO_NrdJ	YP_001469965
Bacillus_selenitireducens_MLS10_NrdJ	B_selenitireducens10_NrdJ	ZP_02169723
Carnobacterium_sp_AT7_NrdJ	CarnobacteriumAT7_NrdJ	ZP_02184361
Nitrosopumilus_maritimus_SCM1_NrdJ	N_maritimusSCM1_NrdJ	YP_001582961
Bacteroides_uniformis_ATCC_8492_NrdJ	B_uniformis8492_NrdJ	ZP_02070321
Prochlorococcus_marinus_str_MIT_9215_NrdJ	P_marinusMIT9215_NrdJ	YP_001483947
Lactobacillus_helveticus_DPC_4571_NrdJ	L_helveticus4571_NrdJ	YP_001576616
Maricaulis_maris_MCS10_NrdJ	M_maris_MCS10_NrdJ	YP_756491
Thermus_phage_P23_45_NrdJ	Thermus_phageP2345_NrdJ	YP_001467866
Thermus_phage_P74_26_NrdJ	Thermus_phageP7426_NrdJ	YP_001467983
Azorhizobium_caulinodans_ORS_571_NrdJ1	A_caulinodans571_NrdJ1	YP_001526505
Clostridium_sp_OhILAs_NrdJ	A_oremlandiiOhILAs_NrdJ	YP_001512010
Herpetosiphon_aurantiacus_ATCC_23779_NrdJ	H_aurantiacus_23779_NrdJ	YP_001547525
Acanthocystis_turfacea_Chlorella_virus_1_NrdJ	Acanthoc_chlor_vir_1_NrdJ	YP_001427319
Monosiga_brevicollis_MX1_NrdJ	M_brevicollis_MX1_NrdJ	XP_001746860
Phytophthora_sojae_NrdJ	Phyt_sojae_NrdJ	JGI_Physo1_1_protein_nr_144542
Phytophthora_ramorum_NrdJ	Phyt_ramorum_NrdJ	JGI_Phyra1_1_protein_nr_73454
Thermoproteus_neutrophilus_V24Sta_NrdJ	T_neutrophilus_V24St_NrdJ	YP_001794977
Brucella_suis_ATCC_23445_NrdJ	Brucella_suis23445_NrdJ	YP_001627714
Rhodopseudomonas_palustris_TIE_1_NrdJ	R_palustrisTIE1_NrdJ	ZP_02299549
Methylobacterium_nodulans_ORS_2060_NrdJ	M_nodulansORS2060_NrdJ	YP_002501166
Methylobacterium_populi_BJ001_NrdJ	M_populiBJ001_NrdJ	YP_001923748
Hoeflea_phototrophica_DFL_43_NrdJ	H_phototrophicaDFL43_NrdJ	ZP_02166583
Rhizobium_leguminosarum_bv_trifolii_WSM1325_NrdJ	R_leguminosarum1325_NrdJ	ZP_02295952
Sorangium_cellulosum_So_ce_56_NrdJ	S_cellulosumSoce56_NrdJ	YP_001611016
Anaeromyxobacter_dehalogenans_2CP_1_NrdJ2	A_dehalogenans2CP1_NrdJ2	YP_002492739
Thermoanaerobacter_ethanolicus_X514_NrdJ	ThermoanaerobactX514_NrdJ	YP_001662460
Thermoanaerobacter_ethanolicus_ATCC_33223_NrdJ	T_pseudethanoli33223_NrdJ	YP_001664334
Anaeromyxobacter_dehalogenans_2CP_1_NrdJ1	A_dehalogenans2CP1_NrdJ1	YP_002491881
Paenibacillus_larvae_subsp_larvae_BRL_230010_NrdJ	P_larvaeBRL230010_NrdJ	ZP_02328382
Akkermansia_muciniphila_ATCC_BAA_835_NrdJ	A_muciniphilaBAA835_NrdJ	YP_001878564
Roseiflexus_castenholzii_DSM_13941_NrdJ	R_castenholzii13941_NrdJ	YP_001430278
Roseiflexus_sp_RS_1_NrdJ	RoseiflexusRS1_NrdJ	YP_001278858
Rhodobacterales_bacterium_Y4I_NrdJ1	R_bacteriumY4I_NrdJ1	EDZ47119
Rhodobacterales_bacterium_HTCC2083_NrdJ1	R_bacteriumHTCC2083_NrdJ1	EDZ42461
Octadecabacter_antarcticus_238_NrdJ1	O_antarcticus238_NrdJ1	EDY92208
Octadecabacter_antarcticus_307_NrdJ1	O_antarcticus307_NrdJ1	EDY77310
Methylobacterium_radiotolerans_JCM_2831_NrdJ	M_radiotolerans2831_NrdJ	YP_001753010
Rhizobium_leguminosarum_bv_trifolii_WSM2304_NrdJ	L_trifoliiWSM2304_NrdJ	YP_002280933
Oligotropha_carboxidovorans_OM5_NrdJ	O_carboxidovoransOM5_NrdJ	YP_002212545
Rhizobium_etli_CIAT_652_NrdJ	R_etliCIAT652_NrdJ	YP_001977987
Beijerinckia_indica_subsp_indica_ATCC_9039_NrdJ	B_indicaATCC9039_NrdJ	YP_001833067
Methylocella_silvestris_BL2_NrdJ	M_silvestrisBL2_NrdJ	ZP_02955797
Gemmata_obscuriglobus_UQM_2246_NrdJ	G_obscuriglobus2246_NrdJ	ZP_02736570
Leptospira_biflexa_serovar_Patoc_strain_Patoc_1_(Paris)_NrdJ	L_PatocParis_NrdJ	YP_001839069
Chlorobaculum_parvum_NCIB_8327_NrdJ	C_parvum8327_NrdJ	YP_001998218
Chloroherpeton_thalassium_ATCC_35110_NrdJ	C_thalassium35110_NrdJ	YP_001995975
Streptomyces_clavuligerus_ATCC_27064_NrdJ	S_clavuligerus27064_NrdJ	YP_002192176
Streptomyces_pristinaespiralis_ATCC_25486_NrdJ	S_pristinaespir25486_NrdJ	YP_002200035
Streptomyces_sviceus_ATCC_29083_NrdJ	S_sviceus29083_NrdJ	YP_002201862
Streptomyces_griseus_subsp_griseus_NBRC_13350_NrdJ	S_griseusNBRC13350_NrdJ	YP_001823227
Rhodobacterales_bacterium_Y4I_NrdJ2	R_bacteriumY4I_NrdJ2	EDZ48609
Streptomyces_sp_SPB74_NrdJ	StreptomycesSPB74_NrdJ	YP_002189277
Streptomyces_sp_Mg1_NrdJ	StreptomycesMg1_NrdJ	ZP_03174538
Rhodobacterales_bacterium_HTCC2083_NrdJ2	R_bacteriumHTCC2083_NrdJ2	EDZ40753
Octadecabacter_antarcticus_238_NrdJ2	O_antarcticus238_NrdJ2	EDY88195
Octadecabacter_antarcticus_307_NrdJ2	O_antarcticus307_NrdJ2	EDY80269
Thermodesulfovibrio_yellowstonii_DSM_11347_NrdJ1	T_yellowstonii11347_NrdJ1	YP_002247982
Dictyoglomus_thermophilum_H_6_12_NrdJ	D_thermophilumH612_NrdJ	YP_002251097
Anaerotruncus_colihominis_DSM_17241_NrdJ	A_colihominis17241_NrdJ	ZP_02442014
Natranaerobius_thermophilus_JW/NM_WN_LF_NrdJ	N_thermophilusJW_NMW_NrdJ	YP_001916336
Candidatus_Cloacamonas_acidaminovorans_NrdJ	C_acidaminovorans_NrdJ	CAO80786
Cupriavidus_taiwanensis_NrdJ	C_taiwanensis_NrdJ	YP_002005940
Phenylobacterium_zucineum_HLK1_NrdJ	P_zucineumHLK1_NrdJ	YP_002129458
Burkholderia_thailandensis_TXDOH_NrdJ	B_thailandensisTXDOH_NrdJ	ZP_02371576
Burkholderia_thailandensis_Bt4_NrdJ	B_thailandensisBt4_NrdJ	ZP_02385466
Brevundimonas_sp_BAL3_NrdJ	BrevundimonasBAL3_NrdJ	YP_002589294
Burkholderia_oklahomensis_EO147_NrdJ	B_oklahomensisEO147_NrdJ	ZP_02358081
Thauera_sp_MZ1T_NrdJ	Thauera_MZ1T_NrdJ	ZP_02843207
Burkholderia_thailandensis_MSMB43_NrdJ	B_thailandensisMSMB4_NrdJ	ZP_02465725
Burkholderia_pseudomallei_DM98_NrdJ	B_pseudomalleiDM98_NrdJ	ZP_02405807
Burkholderia_pseudomallei_NCTC_13177_NrdJ	B_pseudomallei13177_NrdJ	ZP_02492767
Burkholderia_pseudomallei_7894_NrdJ	B_pseudomallei7894_NrdJ	ZP_02484590
Burkholderia_oklahomensis_C6786_NrdJ	B_oklahomensisC6786_NrdJ	ZP_02365142
Leptospirillum_sp_Group_II_NrdJ	L_Group_II5wayCG_NrdJ	EDZ39429
Chthoniobacter_flavus_Ellin428_NrdJ	C_flavusEllin428_NrdJ	ZP_03129358
Leptothrix_cholodnii_SP_6_NrdJ	L_cholodniiSP6_NrdJ	YP_001793273
Coprothermobacter_proteolyticus_DSM_5265_NrdJ	C_proteolyticus5265_NrdJ	YP_002246867
Aciduliprofundum_boonei_T469_NrdJ1	A_booneiT469_NrdJ1	YP_002576824
Betaproteobacteria_NrdJab	BetaproteobactKB13_NrdJab	EDZ64378
Anaerofustis_stercorihominis_DSM_17244_NrdJ	A_stercorihomin17244_NrdJ	ZP_02861632
Thermococcus_barophilus_MP_NrdJ	T_barophilusMP_NrdJ	YP_002579596
Paenibacillus_sp_JDR_2_NrdJ	PaenibacillusJDR2_NrdJ	ZP_02847426
Geobacillus_sp_Y412MC10_NrdJ	GeobacillusY412MC10_NrdJ	ZP_03041204
Korarchaeum_cryptofilum_OPF8_NrdJ	K_cryptofilum_OPF8_NrdJ	YP_001736577
Candidatus_Desulforudis_audaxviator_MP104C_NrdJ	D_audaxviatorMP104C_NrdJ	YP_001717412
Porphyromonas_gingivalis_ATCC_33277_NrdJ	P_gingivalis33277_NrdJ	YP_001929342
Bacteroides_plebeius_DSM_17135_NrdJ	B_plebeius17135_NrdJ	ZP_03208149
Thermus_aquaticus_Y51MC23_NrdJ	T_aquaticusY51MC23_NrdJ	ZP_03495706
Bacteroides_stercoris_ATCC_43183_NrdJ	B_stercoris43183_NrdJ	ZP_02436971
Bacteroides_intestinalis_DSM_17393_NrdJ	B_intestinalis17393_NrdJ	ZP_03012744
Bacteroides_coprocola_DSM_17136_NrdJ	B_coprocola17136_NrdJ	ZP_03011361
Bacillus_coahuilensis_m4_4_NrdJ	B_coahuilensis_m44_NrdJ	ZP_03226847
Lysinibacillus_sphaericus_C3_41_NrdJ	L_sphaericusC341_NrdJ	YP_001699173
Alistipes_putredinis_DSM_17216_NrdJ	A_putredinis17216_NrdJ	ZP_02426176
Verrucomicrobiae_bacterium_DG1235_NrdJ	VerrucomicrobDG1235_NrdJ	EDY81678
bacterium_Ellin514_NrdJ	BacteriumEllin514_NrdJ	ZP_03629487
Burkholderia_cenocepacia_J2315_NrdJ	B_cenocepaciaJ2315_NrdJ	YP_002232939
Cyanobium_sp_PCC_7001_NrdJ	CyanobiumPCC7001_NrdJ	YP_002597396
Paulinella_chromatophora_NrdJ	Pchromatophora_NrdJ	YP_002049452
Synechococcus_sp_PCC_7335_NrdJ	Synechococcus7335_NrdJ	YP_002714675
Geobacillus_sp_G11MC16_NrdJ	GeobacillusG11MC16_NrdJ	ZP_03147587
Mycobacterium_phage_Pukovnik_NrdJ	MycophagePukovnik_NrdJ	YP_001994867
Microcoleus_chthonoplastes_PCC_7420_NrdJ	M_chthonoplastes7420_NrdJ	YP_002623298
Lactobacillus_casei_BL23_NrdJ	L_caseiBL23_NrdJ	YP_001988393
Lactobacillus_rhamnosus_HN001_NrdJ	L_rhamnosusHN001_NrdJ	ZP_03211978
Clostridium_difficile_QCD_76w55_NrdJ	C_difficileQCD76w55_NrdJ	ZP_02755200
Thioalkalivibrio_sp_HL_EbGR7_NrdJ	ThioalkalivibHLEbGR7_NrdJ	YP_002514735
Burkholderia_sp_H160_NrdJ	BurkholderiaH160_NrdJ	ZP_03265163
Dictyoglomus_turgidum_DSM_6724_NrdJ	D_turgidum6724_NrdJ	ZP_03285892
Rhodospirillum_centenum_SW_NrdJ2	R_centenumSW_NrdJ2	YP_002297162
Rhodospirillum_centenum_SW_NrdJ1	R_centenumSW_NrdJ1	YP_002300245
Pseudovibrio_sp_JE062_NrdJ	PseudovibrioJE062_NrdJ	EEA96621
Thermococcus_onnurineus_NA1_NrdJ	T_onnurineusNA1_NrdJ	YP_002308203
Agrobacterium_radiobacter_K84_NrdJ	A_radiobacterK84_NrdJ	YP_002544262
Alicyclobacillus_acidocaldarius_LAA1_NrdJ	AacidocaldariusLAA1_NrdJ	ZP_03492802
Bacteroides_dorei_DSM_17855_NrdJ	B_dorei17855_NrdJ	ZP_03299208
Bacteroides_finegoldii_DSM_17565_NrdJ	B_finegoldii17565_NrdJ	ZP_03309043
Blautia_hansenii_DSM_20583_NrdJ1	B_hansenii20583_NrdJ1	ZP_03548854
Blautia_hansenii_DSM_20583_NrdJ2	B_hansenii20583_NrdJ2	ZP_03548926
Candidatus_Azobacteroides_pseudotrichonymphae_genomovar_CFP2_NrdJ	C_AzobacteroidesCFP2_NrdJ	YP_002309297
Carboxydibrachium_pacificum_DSM_12653_NrdJ	Cpacificum12653_NrdJ	YP_002595715
Desulfovibrio_desulfuricans_subsp_desulfuricans_str_ATCC_27774_NrdJ	Ddesulfuricans27774_NrdJ	YP_002480408
Desulfovibrio_piger_ATCC_29098_NrdJ	D_piger_29098_NrdJ	ZP_03312530
Desulfovibrio_salexigens_DSM_2638_NrdJ	Dsalexigens2638_NrdJ	ZP_03467381
Desulfovibrio_vulgaris_str_Miyazaki_F_NrdJ	DvulgarisMiyazaki_NrdJ	YP_002436442
Diaphorobacter_sp_TPSY_NrdJ	DiaphorobacterTPSY_NrdJ	YP_002551906
Geobacillus_sp_Y412MC61_NrdJ	GeobacillusY412MC61_NrdJ	ZP_03558349
Mycobacterium_tuberculosis_94_M4241A_NrdJ	M_tuberculo94_M4241A_NrdJ	ZP_03418915
Parabacteroides_johnsonii_DSM_18315_NrdJ	P_johnsonii18315_NrdJ	ZP_03478181
Rhodobacter_sphaeroides_KD131_NrdJ2	Rhodobacter_KD131_NrdJ2	YP_002520647
Rhodobacter_sphaeroides_KD131_NrdJ1	Rhodobacter_KD131_NrdJ1	YP_002525176
Thermococcus_sp_AM4_NrdJ	Thermococcus_AM4_NrdJ	YP_002581290
Thermomicrobium_roseum_DSM_5159_NrdJ	T_roseum5159_NrdJ	YP_002523014
Thermosipho_africanus_TCF52B_NrdJ	T_africanusTCF52B_NrdJ	YP_002334491
uncultured_Termite_group_1_bacterium_phylotype_Rs_D17_NrdJ	uc_Termite_RsD17_NrdJ	YP_001956332
Labrenzia_alexandrii_DFL_11_NrdJ	L_alexandriiDFL11_NrdJ	EEE42968
Marinitoga_piezophila_KA3_NrdJ	MpiezophilaKA3_NrdJ	EEB81269
Rhodobacteraceae_bacterium_KLH11_NrdJ1	R_bacteriumKLH11_NrdJ1	EEE37347
Rhodobacteraceae_bacterium_KLH11_NrdJ2	R_bacteriumKLH11_NrdJ2	EEE37773
Roseobacter_sp_GAI101_NrdJ2	RoseobacterGAI101_NrdJ2	EEB83986
Roseobacter_sp_GAI101_NrdJ1	RoseobacterGAI101_NrdJ1	EEB85235
Ruegeria_sp_R11_NrdJ2	Ruegeria_R11_NrdJ2	EEB71642
Ruegeria_sp_R11_NrdJ1	Ruegeria_R11_NrdJ1	EEB71689
uncultured_archaeon_GZfos9C4_NrdJ	Uncul_ArchGZfos9C4_NrdJ	AAU84278
uncultured_marine_crenarchaeote_HF4000_ANIW137N13_NrdJ	UncMarCrenANIW137N13_NrdJ	ABZ07646
uncultured_marine_crenarchaeote_HF4000_APKG10D8_NrdJ	UncMarCrenAPKG10D8_NrdJ	ABZ09987
uncultured_marine_crenarchaeote_HF4000_APKG3J11_NrdJ	UncMarCrenAPKG3J11_NrdJ	ABZ08631
uncultured_marine_crenarchaeote_HF4000_APKG6N3_NrdJ	UncMarCrenAPKG6N3_NrdJ	ABZ09208
uncultured_marine_crenarchaeote_HF4000_APKG8D6_NrdJ	UncMarCrenAPKG8D6_NrdJ	ABZ09456
uncultured_crenarchaeote_NrdJ	uc_crenarchaeote_NrdJ	CAF28708
Aciduliprofundum_boonei_T469_NrdJ2	A_booneiT469_NrdJ2	YP_002576489
Geobacillus_sp_Y412MC52_NrdJ	GeobacillusY412MC52_NrdJ	ZP_04392072
Burkholderia_pseudomallei_Pakistan_9_NrdJ2	BpseudomalleiPakista_NrdJ2	ZP_03794797
Thioalkalivibrio_sp_K90mix_NrdJ1ab	ThioalkalivibrioK90m_NrdJ1ab	ZP_03691930
Acidaminococcus_sp_D21_NrdJ	Acidaminococcus_D21_NrdJ	ZP_03929059
Acidimicrobium_ferrooxidans_DSM_10331_NrdJ	A_ferrooxidans10331_NrdJ	ZP_04380703
Acidobacterium_capsulatum_ATCC_51196_NrdJ	A_capsulatum51196_NrdJ	YP_002754665
Actinosynnema_mirum_DSM_43827_NrdJ	A_mirum43827_NrdJ	ZP_03815596
Alicyclobacillus_acidocaldarius_subsp_acidocaldarius_DSM_446_NrdJ	Aacidocaldarius446_NrdJ	ZP_04051988
Bacteroides_cellulosilyticus_DSM_14838_NrdJ	B_cellulosilyti14838_NrdJ	ZP_03676594
Bacteroides_coprophilus_DSM_18228_NrdJ	B_coprophilus18228_NrdJ	ZP_03645401
Bacteroides_sp_9_1_42FAA_NrdJ	Bacteroides9_1_42FAA_NrdJ	ZP_04542901
Brevibacillus_brevis_NrdJ	B_brevis_NBRC100599_NrdJ	YP_002770866
Bryantella_formatexigens_DSM_14469_NrdJ	B_formatexigens14469_NrdJ	ZP_03684729
Catenulispora_acidiphila_DSM_44928_NrdJ	C_acidiphila44928_NrdJ	ZP_04374547
Deinococcus_deserti_VCD115_NrdJ	D_desertiVCD115_NrdJ	YP_002785054
Denitrovibrio_acetiphilus_DSM_12809_NrdJ	D_acetiphilus12809_NrdJ	ZP_03906798
Desulfohalobium_retbaense_DSM_5692_NrdJ	D_retbaense5692_NrdJ	ZP_03902744
Desulfomicrobium_baculatum_DSM_4028_NrdJ	D_baculatum4028_NrdJ	ZP_04342968
Desulfonatronospira_thiodismutans_ASO3_1_NrdJ	D_thiodismutansASO31_NrdJ	ZP_03738263
Dethiosulfovibrio_peptidovorans_DSM_11002_NrdJ	D_peptidovorans11002_NrdJ	ZP_04341300
Dyadobacter_fermentans_DSM_18053_NrdJ	D_fermentans18053_NrdJ	ZP_03896518
Fusobacterium_mortiferum_ATCC_9817_NrdJ	F_mortiferum9817_NrdJ	ZP_04568777
Gemmatimonas_aurantiaca_T_27_NrdJ	G_aurantiacaT27_NrdJ	YP_002760454
Geodermatophilus_obscurus_DSM_43160_NrdJ	G_obscurus43160_NrdJ	ZP_03891185
Haliangium_ochraceum_DSM_14365_NrdJ	H_ochraceum14365_NrdJ	ZP_03878186
Halorhabdus_utahensis_DSM_12940_NrdJ	H_utahensis12940_NrdJ	ZP_03871129
Holdemania_filiformis_DSM_12042_NrdJ	H_filiformis12042_NrdJ	ZP_03633285
Kribbella_flavida_DSM_17836_NrdJ	K_flavida17836_NrdJ	ZP_03866343
Kytococcus_sedentarius_DSM_20547_NrdJ	K_sedentarius20547_NrdJ	ZP_04041760
Lactobacillus_gasseri_JV_V03_NrdJ	LgasseriJVV03_NrdJ	ZP_03950405
Lactobacillus_gasseri_MV_22_NrdJ	LgasseriMV22_NrdJ	ZP_03808799
Lactobacillus_reuteri_CF48_3A_NrdJ	L_reuteriCF483A_NrdJ	ZP_03975465
Lactobacillus_sakei_subsp_carnosus_DSM_15831_NrdJ	Lsakeicarnosus15831_NrdJ	ZP_03844347
Laribacter_hongkongensis_HLHK9_NrdJ	L_hongkongensisHLHK9_NrdJ	YP_002795592
Lutiella_nitroferrum_2002_NrdJ	L_nitroferrum2002_NrdJ	ZP_03699513
Meiothermus_ruber_DSM_1279_NrdJ	M_ruber1279_NrdJ	ZP_04038844
Meiothermus_silvanus_DSM_9946_NrdJ	M_silvanus9946_NrdJ	ZP_04037118
Micromonospora_sp_ATCC_39149_NrdJ1	Micromonospora_39149_NrdJ1	ZP_04608183
Nakamurella_multipartita_DSM_44233_NrdJ	N_multipartita44233_NrdJ	ZP_04348627
Nocardiopsis_dassonvillei_subsp_dassonvillei_DSM_43111_NrdJ	N_dassonvillei43111_NrdJ	ZP_04335330
Oxalobacter_formigenes_HOxBLS_NrdJ	O_formigenesHOxBLS_NrdJ	ZP_04576145
Oxalobacter_formigenes_OXCC13_NrdJ	O_formigenesOXCC13_NrdJ	ZP_04579179
Persephonella_marina_EX_H1_NrdJ	P_marinaEXH1_NrdJ	YP_002730646
Planctomyces_limnophilus_DSM_3776_NrdJ	P_limnophilus3776_NrdJ	ZP_04427077
Porphyromonas_uenonis_60_3_NrdJ	P_uenonis603_NrdJ	ZP_04056097
Rhizobium_sp_NGR234_NrdJ	Rhizobium_NGR234_NrdJ	YP_002826076
Rhodothermus_marinus_DSM_4252_NrdJ1	R_marinus4252_NrdJ1	ZP_04423666
Roseophage_DSS3P2_NrdJ	Roseophage_DSS3P2_NrdJ	YP_002899058
Roseophage_EE36P1_NrdJ	Roseophage_EE36P1_NrdJ	YP_002898976
Saccharomonospora_viridis_DSM_43017_NrdJ	S_viridis43017_NrdJ	ZP_04507509
Sphaerobacter_thermophilus_DSM_20745_NrdJ	S_thermophilus_20745_NrdJ	ZP_04496653
Stackebrandtia_nassauensis_DSM_44728_NrdJ	S_nassauensis44728_NrdJ	ZP_04480858
Streptosporangium_roseum_DSM_43021_NrdJ	S_roseum_DSM_43021_NrdJ	ZP_04478040
Sulfurihydrogenibium_azorense_Az_Fu1_NrdJ	S_azorenseAzFu1_NrdJ	YP_002728112
Thermobaculum_terrenum_ATCC_BAA_798_NrdJ	T_terrenumBAA798_NrdJ	ZP_03856528
Thermomonospora_curvata_DSM_43183_NrdJ	T_curvata43183_NrdJ	ZP_04033478
Thioalkalivibrio_sp_K90mix_NrdJ2ab	ThioalkalivibrioK90m_NrdJ2ab	ZP_03691295

## Sheet: T04
NrdD.uniqseqs.muscle.bionj.noaccno.cdendro
Full name	Abbreviation	NCBI accession
Methanocaldococcus_jannaschii_DSM_2661_NrdD	M_jannaschii_2661_NrdD	NP_247823
Methanococcus_maripaludis_S2_NrdD	M_maripaludis_S2_NrdD	NP_987347
Methanopyrus_kandleri_AV19_NrdD	M_kandleri_AV19_NrdD	NP_614184
Methanosarcina_acetivorans_C2A_NrdD	M_acetivorans_C2A_NrdD	NP_615046
Methanosarcina_mazei_Go1_NrdD	M_mazei_Go1_NrdD	NP_633391
Methanothermobacter_thermautotrophicus_str_Delta_H_NrdD	M_thermoa_Delta_H_NrdD	NP_276652
Pyrococcus_abyssi_GE5_NrdD	P_abyssi_GE5_NrdD	NP_125714
Pyrococcus_furiosus_DSM_3638_NrdD	P_furiosus_DSM_3638_NrdD	NP_579700
Pyrococcus_horikoshii_OT3_NrdD	P_horikoshii_OT3_NrdD	NP_142043
Bacillus_anthracis_str_Ames_NrdD	B_anthracis_Ames_NrdD	NP_845927
Bacillus_cereus_ATCC_14579_NrdD	B_cereus_ATCC_14597_NrdD	NP_833335
Bacteroides_thetaiotaomicron_VPI_5482_NrdD	B_thetaiotao_VPI5482_NrdD	NP_810911
Bdellovibrio_bacteriovorus_HD100_NrdD	B_bacteriovorusHD100_NrdD	NP_969395
Bifidobacterium_longum_NCC2705_NrdD	B_longum_NCC2705_NrdD	NP_696899
Chromobacterium_violaceum_ATCC_12472_NrdD	C_viol_ATCC12472_NrdD	NP_902082
Clostridium_acetobutylicum_ATCC_824_NrdD1	C_acetobutylicum824_NrdD1	NP_347120
Clostridium_acetobutylicum_ATCC_824_NrdD2	C_acetobutylicum824_NrdD2	NP_347841
Clostridium_perfringens_str_13_NrdD1	C_perfringens13_NrdD1	NP_563423
Clostridium_perfringens_str_13_NrdD2	C_perfringens13_NrdD2	NP_561833
Clostridium_tetani_E88_NrdD	C_tetani_E88_NrdD	NP_780965
Corynebacterium_diphtheriae_NCTC_13129_NrdD	C_dipht_NCTC13129_NrdD	NP_938844
Corynebacterium_efficiens_YS_314_NrdD	C_efficiens_YS314_NrdD	NP_738973
Enterococcus_faecalis_V583_NrdD	E_faecalis_V583_NrdD	NP_816382
Escherichia_coli_str_K_12_substr_MG1655_NrdD	E_coli_K12_MG1655_NrdD	NP_418659
Escherichia_coli_O157:H7_str_Sakai_NrdD	E_coli_Sakai_NrdD	NP_313242
Escherichia_coli_CFT073_NrdD	E_coli_CFT073_NrdD	NP_757184
Fusobacterium_nucleatum_subsp_nucleatum_ATCC_25586_NrdD	F_nuc_n_ATCC25586_NrdD	NP_603218
Haemophilus_influenzae_Rd_KW20_NrdD	H_influenzae_RdKW20_NrdD	NP_438248
Lactobacillus_johnsonii_NCC_533_NrdD	L_johnsonii_NCC_533_NrdD	NP_964153
Lactobacillus_plantarum_WCFS1_NrdD	L_plantarum_WCFS1_NrdD	NP_786274
Lactococcus_lactis_subsp_lactis_Il1403_NrdD	L_lactis_l_Il1403_NrdD	NP_266429
Listeria_innocua_Clip11262_NrdD	L_innocua_Clip11262_NrdD	NP_469650
Listeria_monocytogenes_EGD_e_NrdD	L_monocytog_EGDe_NrdD	NP_463810
Mycoplasma_penetrans_HF_2_NrdD	M_penetrans_NrdD	NP_757882
Pasteurella_multocida_subsp_multocida_str_Pm70_NrdD	P_multocida_m_Pm70_NrdD	NP_245877
Photorhabdus_luminescens_subsp_laumondii_TTO1_NrdD	P_lumine_lau_TT01_NrdD	NP_931665
Porphyromonas_gingivalis_W83_NrdD	P_gingivalis_W83_NrdD	NP_905444
Pseudomonas_aeruginosa_PAO1_NrdD	P_aeruginosa_PAO1_NrdD	NP_250610
Ralstonia_eutropha_H16_NrdD	R_eutropha_H16_NrdD	NP_942878
Ralstonia_solanacearum_GMI1000_NrdD	R_solanacearumGMI100_NrdD	NP_522524
Salmonella_enterica_subsp_enterica_serovar_Typhi_str_CT18_NrdD	S_ente_e_Ty_CT18_NrdD	NP_458869
Salmonella_typhimurium_LT2_NrdD	S_typhimurium_LT2_NrdD	NP_463313
Shewanella_oneidensis_MR_1_NrdD	S_oneidensis_MR1_NrdD	NP_718406
Shigella_flexneri_2a_str_301_NrdD	S_flexneri_2a_301_NrdD	NP_709963
Staphylococcus_aureus_subsp_aureus_MW2_NrdD	S_aureus_aureus_MW2_NrdD	NP_647354
Staphylococcus_epidermidis_ATCC_12228_NrdD	S_epid_ATCC12228_NrdD	NP_765727
Streptococcus_agalactiae_2603V/R_NrdD	S_agalact_2603VR_NrdD	NP_689072
Streptococcus_agalactiae_NEM316_NrdD	S_agalactiae_NEM316_NrdD	NP_736474
Streptococcus_mutans_UA159_NrdD	S_mutans_UA159_NrdD	NP_722364
Streptococcus_pneumoniae_R6_NrdD	S_pneumoniae_R6_NrdD	NP_357777
Streptococcus_pneumoniae_TIGR4_NrdD	S_pneumoniae_TIGR4_NrdD	NP_344742
Streptococcus_pyogenes_M1_GAS_NrdD	S_pyogenes_M1_GAS_NrdD	NP_270034
Streptococcus_pyogenes_MGAS315_NrdD	S_pyogenes_MGAS315_NrdD	NP_665598
Thermoanaerobacter_tengcongensis_MB4_NrdD	T_tengcongensis_MB4_NrdD	NP_623435
Thermotoga_maritima_MSB8_NrdD	T_maritima_MSB8_NrdD	NP_228195
Treponema_denticola_ATCC_35405_NrdD	T_dent_ATCC35405_NrdD	NP_971937
Vibrio_cholerae_O1_biovar_eltor_str_N16961_NrdD	V_choler_ElTorN16961_NrdD	NP_232902
Vibrio_parahaemolyticus_RIMD_2210633_NrdD	V_para_RIMD2210633_NrdD	NP_800451
Vibrio_vulnificus_CMCP6_NrdD	V_vulnificus_CMCP6_NrdD	NP_762307
Vibrio_vulnificus_YJ016_NrdD	V_vulnificus_YJ016_NrdD	NP_936951
Wolinella_succinogenes_DSM_1740_NrdD	W_succinogenes_1740_NrdD	NP_906911
Yersinia_pestis_CO92_NrdD	Y_pestis_CO92_NrdD	NP_406913
Fusobacterium_nucleatum_subsp_vincentii_ATCC_49256_NrdD	F_nuc_v_ATCC49256_NrdD	ZP_00144791
Haemophilus_influenzae_R2846_NrdD	H_influenzae_R2846_NrdD	ZP_00154805
Leuconostoc_mesenteroides_subsp_mesenteroides_ATCC_8293_NrdD	L_mese_m_ATCC8293_NrdD	YP_819004
Bacteriophage_44RR28t_NrdD	Bacteriop_44RR28t_NrdD	NP_932420
Bacteriophage_Aeh1_NrdD	Bacteriophage_Aeh1_NrdD	NP_943919
Bacteriophage_Felix_01_NrdD	Bacteriop_Felix_01_NrdD	NP_944999
Bacteriophage_KVP40_NrdD	Bacteriophage_KVP40_NrdD	NP_899260
Enterobacteria_phage_RB49_NrdD	Bacteriophage_RB49_NrdD	NP_891627
Enterobacteria_phage_RB69_NrdD	Bacteriophage_RB69_NrdD	NP_861775
Enterobacteria_phage_T4_NrdD	Bacteriophage_T4_NrdD	NP_049690
Gibberella_zeae_PH_1_NrdDG	G_zeae_PH1_NrdDG	XP_383202
Methanococcoides_burtonii_DSM_6242_NrdD1	M_burtonii_DSM_6242_NrdD1	YP_566748
Methanococcoides_burtonii_DSM_6242_NrdD2	M_burtonii_DSM_6242_NrdD2	YP_566760
Bacillus_cereus_ATCC_10987_NrdD	B_cereus_ATCC_10987_NrdD	NP_979919
Desulfovibrio_vulgaris_subsp_vulgaris_str_Hildenborough_NrdD1	D_vulg_v_Hildenb_NrdD1	YP_009523
Desulfovibrio_vulgaris_subsp_vulgaris_str_Hildenborough_NrdD2	D_vulg_v_Hildenb_NrdD2	YP_012159
Haemophilus_ducreyi_35000HP_NrdD	H_ducreyi_35000HP_NrdD	NP_872972
Listeria_monocytogenes_str_4b_F2365_NrdD	L_monocyt_4bF2365_NrdD	YP_012909
Bacillus_cereus_G9241_NrdD	B_cereus_G9241_NrdD	ZP_00238591
Exiguobacterium_sp_255_15_NrdD	E_sibiricum_25515_NrdD	YP_001813547
Haemophilus_influenzae_R2866_NrdD	H_influenzae_R2866_NrdD	ZP_00157582
Listeria_monocytogenes_str_1/2a_F6854_NrdD	L_monoc_12aF6854_NrdD	ZP_00233963
Photobacterium_profundum_SS9_NrdD	P_profundum_SS9_NrdD	YP_132115
Methylibium_petroleiphilum_PM1_NrdD	R_gelatinosus_PM1_NrdD	ZP_00241761
Enterococcus_faecium_DO_NrdD	E_faecium_DO_NrdD	ZP_00603929
Streptococcus_thermophilus_CNRZ1066_NrdD	S_thermop_CNRZ1066_NrdD	YP_142290
Streptococcus_thermophilus_LMD_9_NrdD	S_thermophilus_LMD9_NrdD	YP_821248
Lactococcus_lactis_subsp_cremoris_SK11_NrdD	L_lactis_crem_SK11_NrdD	YP_808310
Salmonella_enterica_subsp_enterica_serovar_Choleraesuis_str_SC_B67_NrdD	S_e_e_Ch_SCB67_NrdD	YP_219294
Streptococcus_suis_89/1591_NrdD	S_suis_891591_NrdD	ZP_00875780
Salmonella_enterica_subsp_enterica_serovar_Paratyphi_A_str_ATCC_9150_NrdD	S_e_e_P_ATCC9150_NrdD	YP_153299
Mannheimia_succiniciproducens_MBEL55E_NrdD	M_succin_MBEL55E_NrdD	YP_087825
Oenococcus_oeni_PSU_1_NrdD	O_oeni_PSU1_NrdD	YP_810680
Haemophilus_somnus_2336_NrdD	H_somnus_2336_NrdD	YP_001783879
Erwinia_carotovora_subsp_atroseptica_SCRI1043_NrdD	E_car_at_SCRI1043_NrdD	YP_048501
Vibrio_fischeri_ES114_NrdD	V_fischeri_ES114_NrdD	YP_206239
Lactobacillus_casei_ATCC_334_NrdD	L_casei_ATCC334_NrdD	YP_805437
Lactobacillus_acidophilus_NCFM_NrdD	L_acidophilus_NCFM_NrdD	YP_193092
Bifidobacterium_longum_DJO10A_NrdD	B_longum_DJO10A_NrdD	YP_001955872
Pediococcus_pentosaceus_ATCC_25745_NrdD	P_pentos_ATCC25745_NrdD	YP_804020
Lactobacillus_delbrueckii_subsp_bulgaricus_ATCC_BAA_365_NrdD	L_delbru_bulg_BAA365_NrdD	YP_812300
Moorella_thermoacetica_ATCC_39073_NrdD	M_thermo_ATCC39073_NrdD	YP_430302
Staphylococcus_aureus_subsp_aureus_COL_NrdD	S_aureus_a_COL_NrdD	YP_187423
Staphylococcus_aureus_subsp_aureus_MRSA252_NrdD	S_a_a_MRSA252_NrdD	YP_042037
Staphylococcus_epidermidis_RP62A_NrdD	S_epidermidis_RP62A_NrdD	YP_189739
Clostridium_thermocellum_ATCC_27405_NrdD	C_therm_ATCC27405_NrdD	YP_001037074
Enterobacteria_phage_RB43_NrdD	Bacteriophage_RB43_NrdD	YP_239237
Desulfitobacterium_hafniense_DCB_2_NrdD	D_hafniense_DCB2_NrdD	YP_002456854
Pseudomonas_aeruginosa_UCBPP_PA14_NrdD	P_aerugino_UCBPPPA14_NrdD	YP_791318
Thiobacillus_denitrificans_ATCC_25259_NrdD	T_denitr_ATCC25259_NrdD	YP_315929
Zymomonas_mobilis_subsp_mobilis_ZM4_NrdD	Z_mobilis_m_ZM4_NrdD	YP_162760
Desulfovibrio_desulfuricans_G20_NrdD2	D_desulfuricans_G20_NrdD2	YP_389505
Bacteroides_fragilis_YCH46_NrdD	B_fragilis_YCH46_NrdD	YP_100969
Propionibacterium_acnes_KPA171202_NrdD	P_acnes_KPA171202_NrdD	YP_056802
Bacillus_licheniformis_ATCC_14580_NrdD	B_lichen_ATCC14580_NrdD	YP_093333
Nanoarchaeum_equitans_Kin4_M_NrdD	N_equitans_Kin4M_NrdD	NP_963632
Thermococcus_kodakaraensis_KOD1_NrdD	T_kodakaraens_KOD1_NrdD	YP_184711
Idiomarina_loihiensis_L2TR_NrdD	I_loihiensis_L2TR_NrdD	YP_154580
Desulfotalea_psychrophila_LSv54_NrdD	D_psychroph_LSv54_NrdD	YP_063800
Bacillus_thuringiensis_serovar_konkukian_str_97_27_NrdD	B_thur_konk_9727_NrdD	YP_037682
Desulfovibrio_desulfuricans_G20_NrdD1	D_desulfuricans_G20_NrdD1	YP_386773
Aeromonas_phage_31_NrdD	Aeromonas_phage_31_NrdD	YP_238793
Ralstonia_metallidurans_CH34_NrdD	R_metallid_CH34_NrdD	YP_587267
Campylobacter_lari_RM2100_NrdD	C_lari_RM2100_NrdD	YP_002574666
Burkholderia_pseudomallei_K96243_NrdD	B_pseudom_K96243_NrdD	YP_108949
Burkholderia_mallei_ATCC_23344_NrdD	B_mallei_ATCC23344_NrdD	YP_102412
Bacillus_anthracis_str_A2012_NrdD	B_anthracis_A2012_NrdD	ZP_00393841
Shewanella_frigidimarina_NCIMB_400_NrdD	S_frigidi_NCIMB_400_NrdD	YP_751126
Shewanella_amazonensis_SB2B_NrdD	S_amazonens_SB2B_NrdD	YP_927152
Shewanella_baltica_OS155_NrdD	S_baltica_OS155_NrdD	YP_001050046
Actinobacillus_succinogenes_130Z_NrdD	A_succinogenes_130Z_NrdD	YP_001344701
Shigella_sonnei_Ss046_NrdD	S_sonnei_Ss046_NrdD	YP_313134
Escherichia_coli_53638_NrdD	E_coli_53638_NrdD	ZP_03001579
Bacillus_thuringiensis_serovar_israelensis_ATCC_35646_NrdD1	B_thurin_israel_NrdD1	ZP_00740716
Bacillus_thuringiensis_serovar_israelensis_ATCC_35646_NrdD2	B_thurin_israel_NrdD2	ZP_00743076
Staphylococcus_saprophyticus_subsp_saprophyticus_ATCC_15305_NrdD	S_saprophyticus15305_NrdD	YP_300234
Burkholderia_thailandensis_E264_NrdD	B_thailandens_E264_NrdD	YP_442341
Streptococcus_agalactiae_CJB111_NrdD	S_agalactiae_CJB111_NrdD	ZP_00788173
Escherichia_coli_E24377A_NrdD	E_coli_E24377A_NrdD	YP_001465747
Streptococcus_pyogenes_MGAS6180_NrdD	S_pyogenes_MGAS6180_NrdD	YP_281242
Shigella_boydii_Sb227_NrdD	S_boydii_Sb227_NrdD	YP_410462
Shigella_dysenteriae_Sd197_NrdD	S_dysenteriae_Sd197_NrdD	YP_405649
Streptococcus_pyogenes_MGAS5005_NrdD	S_pyogenes_MGAS5005_NrdD	YP_283156
Yersinia_bercovieri_ATCC_43970_NrdD	Y_bercovieri_43970_NrdD	ZP_00820591
Yersinia_intermedia_ATCC_29909_NrdD	Y_intermedia_29909_NrdD	ZP_00834022
Haemophilus_influenzae_86_028NP_NrdD	H_infl_86028NP_NrdD	YP_247738
Yersinia_mollaretii_ATCC_43969_NrdD	Y_mollaretii_43969_NrdD	ZP_00825732
Yersinia_frederiksenii_ATCC_33641_NrdD	Y_frederiksen_33641_NrdD	ZP_00829602
Lactobacillus_sakei_subsp_sakei_23K_NrdD	L_sakei_23K_NrdD	YP_396068
Vibrio_sp_Ex25_NrdD	Vibrio_sp_Ex25_NrdD	ZP_01476578
Vibrio_cholerae_O395_NrdD	V_cholerae_O395_NrdD	YP_001215286
Shewanella_putrefaciens_CN_32_NrdD	S_putrefaciensCN32_NrdD	ZP_00814888
Vibrio_cholerae_V51_NrdD	Vibrio_cholerae_V51_NrdD	EAZ49308
Shewanella_sp_MR_7_NrdD	Shewanella_MR7_NrdD	YP_738553
Shewanella_sp_MR_4_NrdD	Shewanella_MR4_NrdD	YP_734569
Shewanella_sp_ANA_3_NrdD	Shewanella_ANA3_NrdD	YP_870236
Thermoanaerobacter_ethanolicus_ATCC_33223_NrdD	T_pseudethanoli33223_NrdD	YP_001664653
Caldicellulosiruptor_saccharolyticus_DSM_8903_NrdD	C_saccharolyt_8903_NrdD	YP_001179584
Rhodospirillum_rubrum_ATCC_11170_NrdD	R_rubrum_ATCC_11170_NrdD	YP_426364
Rhodopseudomonas_palustris_BisB18_NrdD	R_palustris_BisB18_NrdD	YP_533376
Rhodopseudomonas_palustris_BisA53_NrdD	R_palustris_BisA53_NrdD	YP_782091
Rhodoferax_ferrireducens_DSM_15236_NrdD	R_ferrireduce_15236_NrdD	YP_521653
Desulfuromonas_acetoxidans_DSM_684_NrdD1	D_acetoxid_DSM_684_NrdD1	ZP_01313644
Syntrophomonas_wolfei_str_Goettingen_NrdD	Sy_wolfei_Goettingen_NrdD	YP_754935
Prosthecochloris_aestuarii_DSM_271_NrdD	P_aestuarii_DSM_271_NrdD	YP_002015596
Bacillus_cereus_ZK_NrdD	B_cereus_E33L_NrdD	YP_084895
Burkholderia_pseudomallei_1655_NrdD	B_pseudomallei_1655_NrdD	YP_002031359
Burkholderia_pseudomallei_668_NrdD	B_pseudomallei_668_NrdD	YP_001059709
Pelodictyon_phaeoclathratiforme_BU_1_NrdD	P_phaeoclathrat_BU1_NrdD	YP_002019400
Prosthecochloris_vibrioformis_DSM_265_NrdD	P_vibrioformis_265_NrdD	YP_001130324
Paracoccus_denitrificans_PD1222_NrdD	P_denitrif_PD1222_NrdD	ZP_00629109
Carboxydothermus_hydrogenoformans_Z_2901_NrdD	C_hydrogenofor_Z2901_NrdD	YP_360870
Chlorobium_phaeobacteroides_BS1_NrdD	C_phaeobacter_BS1_NrdD	YP_001959606
Chlorobium_limicola_DSM_245_NrdD	C_limicola_DSM_245_NrdD	YP_001943105
Desulfuromonas_acetoxidans_DSM_684_NrdD2	D_acetoxid_DSM_684_NrdD2	ZP_01313785
Thiomicrospira_denitrificans_ATCC_33889_NrdD	T_denitrif_ATCC_338_NrdD	YP_393752
Methanospirillum_hungatei_JF_1_NrdD	M_hungatei_JF1_NrdD	YP_504224
Colwellia_psychrerythraea_34H_NrdD	C_psychrerythr_34H_NrdD	YP_266860
Bacteriophage_c_st_NrdD	Clostridium_phage_cs_NrdD	YP_398506
Clostridium_botulinum_D_phage_NrdD	C_botulin_D_phage_NrdD	BAE53574
Ralstonia_solanacearum_UW551_NrdD	R_solanacea_UW551_NrdD	ZP_00942607
Vibrio_splendidus_12B01_NrdD	V_splendidus_12B01_NrdD	ZP_00992691
Methanosphaera_stadtmanae_DSM_3091_NrdD	M_stadtmanae_3091_NrdD	YP_447313
Shigella_dysenteriae_1012_NrdD	S_dysenteriae_1012_NrdD	ZP_03066165
Escherichia_coli_E110019_NrdD	E_coli_E110019_NrdD	ZP_03050786
Vibrio_sp_MED222_NrdD	Vibrio_MED222_NrdD	ZP_01066319
Syntrophus_aciditrophicus_SB_NrdD	S_aciditrophicus_SB_NrdD	YP_461290
Campylobacter_fetus_subsp_fetus_82_40_NrdD	C_fetus_8240_NrdD	YP_891231
Photobacterium_sp_SKA34_NrdD	Photobacterium_SKA34_NrdD	ZP_01162116
Reinekea_sp_MED297_NrdD	Reinekea_MED297_NrdD	ZP_01114829
Desulfitobacterium_hafniense_Y51_NrdD	D_hafniense_Y51_NrdD	YP_516630
Halothermothrix_orenii_H_168_NrdD	H_orenii_H_168_NrdD	ZP_01188429
Desulfotomaculum_reducens_MI_1_NrdD	D_reducens_MI1_NrdD	YP_001112057
Bacillus_weihenstephanensis_KBAB4_NrdD	B_weihensteph_KBAB4_NrdD	YP_001646093
Acidiphilium_cryptum_JF_5_NrdD	A_cryptum_JF5_NrdD	YP_001220225
Clostridium_difficile_QCD_32g58_NrdD	C_difficile_QCD32g58_NrdD	ZP_01232886
Methanosaeta_thermophila_PT_NrdD	M_thermophila_PT_NrdD	YP_843683
Alteromonas_macleodii_Deep_ecotype_NrdD	A_macleo_Deep_eco_NrdD	YP_002128166
Staphylococcus_aureus_NrdD	S_aureus_Oxford_NrdD	CAC40662
Photobacterium_profundum_3TCK_NrdD	P_profundum_3TCK_NrdD	ZP_01221421
Vibrio_angustum_S14_NrdD	V_angustum_S14_NrdD	ZP_01233882
Vibrio_alginolyticus_12G01_NrdD	V_alginolytic_12G01_NrdD	ZP_01259981
Shewanella_denitrificans_OS_217_NrdD	S_denitrific_OS217_NrdD	YP_562428
Lactobacillus_reuteri_100_23_NrdD	L_reuteri_10023_NrdD	ZP_03072716
Psychromonas_sp_CNPT3_NrdD	Psychromonas_CNPT3_NrdD	ZP_01216534
Lactobacillus_salivarius_subsp_salivarius_UCC118_NrdD	L_salivariusUCC118_NrdD	YP_536220
Flavobacterium_johnsoniae_UW101_NrdD	F_johnsoniae_UW101_NrdD	YP_001196385
Candidatus_Kuenenia_stuttgartiensis_NrdD	C_K_stuttgartiensis_NrdD	CAJ72475
Streptococcus_pyogenes_MGAS10270_NrdD	S_pyogenes_10270_NrdD	YP_599470
Streptococcus_suis_05ZYH33_NrdD	S_suis_05ZYH33_NrdD	YP_001199484
Streptococcus_pyogenes_MGAS9429_NrdD	Spyogenes_MGAS9429_NrdD	YP_597535
Streptococcus_pneumoniae_D39_NrdD	S_pneumoniae_D39_NrdD	YP_815706
Streptococcus_pyogenes_MGAS10750_NrdD	Spyogenes_MGAS10750_NrdD	YP_603379
Shigella_flexneri_5_str_8401_NrdD	Sflexneri_5_8401_NrdD	YP_691540
Streptococcus_sanguinis_SK36_NrdD	S_sanguinis_SK36_NrdD	YP_001036145
Serratia_proteamaculans_568_NrdD	S_proteamaculans_568_NrdD	YP_001476761
Lactococcus_lactis_subsp_cremoris_MG1363_NrdD	L_cremoris_MG1363_NrdD	YP_001031637
Yersinia_enterocolitica_subsp_enterocolitica_8081_NrdD	Y_enterocolitica8081_NrdD	YP_001004848
Enterobacter_sp_638_NrdD	Enterobacter_sp_638_NrdD	YP_001175176
Haemophilus_influenzae_3655_NrdD	H_influenzae_3655_NrdD	ZP_01789442
Haemophilus_influenzae_R3021_NrdD	H_influenzae_R3021_NrdD	ZP_01786403
Haemophilus_influenzae_224_21_NrdD	H_influenzae_224_21_NrdD	ZP_01797729
Haemophilus_influenzae_PittHH_NrdD	H_influenzae_PittHH_NrdD	ZP_01792385
Haemophilus_somnus_129PT_NrdD	H_somnus_129PT_NrdD	YP_719678
Vibrio_cholerae_1587_NrdD	Vibrio_cholerae_1587_NrdD	ZP_01948226
Vibrio_cholerae_MZO_3_NrdD	V_cholerae_MZO3_NrdD	ZP_01956022
Aeromonas_hydrophila_subsp_hydrophila_ATCC_7966_NrdD	A_hydrophilaATCC7966_NrdD	YP_855772
Listeria_monocytogenes_FSL_N3_165_NrdD	LmonocytogenesN3_165_NrdD	ZP_01928902
Listeria_monocytogenes_10403S_NrdD	Lmonocytogenes10403S_NrdD	ZP_01942302
Aeromonas_salmonicida_subsp_salmonicida_A449_NrdD	A_salmonicida_A449_NrdD	YP_001141078
Listeria_welshimeri_serovar_6b_str_SLCC5334_NrdD	L_welshimeriSLCC5334_NrdD	YP_848454
Shewanella_baltica_OS185_NrdD	S_baltica_OS185_NrdD	YP_001365858
Oenococcus_oeni_ATCC_BAA_1163_NrdD	O_oeni_BAA1163_NrdD	ZP_01544333
Shewanella_baltica_OS195_NrdD	S_baltica_OS195_NrdD	YP_001554120
Shewanella_sp_PV_4_NrdD	S_loihica_PV4_NrdD	YP_001094574
Shewanella_woodyi_ATCC_51908_NrdD	S_woodyi_51908_NrdD	YP_001761415
Lactobacillus_gasseri_ATCC_33323_NrdD	L_gasseri_33323_NrdD	YP_813988
Shewanella_pealeana_ATCC_700345_NrdD	S_pealeana_700345_NrdD	YP_001502474
Lactobacillus_delbrueckii_subsp_bulgaricus_ATCC_11842_NrdD	L_bulgaricus_11842_NrdD	YP_618390
Psychromonas_ingrahamii_37_NrdD	P_ingrahamii_37_NrdD	YP_942191
Bifidobacterium_adolescentis_ATCC_15703_NrdD	B_adolescentis_15703_NrdD	YP_910079
Thermoanaerobacter_ethanolicus_X514_NrdD	ThermoanaerobactX514_NrdD	YP_001662776
Herminiimonas_arsenicoxydans_NrdD	H_arsenicoxydans_NrdD	YP_001099954
Acidovorax_sp_JS42_NrdD	Acidovorax_JS42_NrdD	YP_984418
Ralstonia_pickettii_12J_NrdD2	R_pickettii_12J_NrdD2	YP_001899672
Geobacter_lovleyi_SZ_NrdD	G_lovleyi_SZ_NrdD	YP_001952015
Pseudomonas_stutzeri_A1501_NrdD	P_stutzeri_A1501_NrdD	YP_001173979
Pseudomonas_aeruginosa_PACS2_NrdD	P_aeruginosa_PACS2_NrdD	ZP_01365273
Clostridium_sp_OhILAs_NrdD2	A_oremlandiiOhILAs_NrdD2	YP_001512686
Pseudomonas_aeruginosa_PA7_NrdD	P_aeruginosa_PA7_NrdD	YP_001348725
Clostridium_cellulolyticum_H10_NrdD	C_cellulolyticum_H10_NrdD	YP_002505061
Clostridium_perfringens_ATCC_13124_NrdD1	C_perfringens_13124_NrdD1	YP_697194
Clostridium_perfringens_SM101_NrdD	C_perfringens_SM101_NrdD	YP_699763
Clostridium_sp_OhILAs_NrdD1	A_oremlandiiOhILAs_NrdD1	YP_001513596
Clostridium_phytofermentans_ISDg_NrdD1	CphytofermentansISDg_NrdD1	YP_001560146
Clostridium_kluyveri_DSM_555_NrdD	C_kluyveri_555_NrdD	YP_001397113
Bacillus_thuringiensis_str_Al_Hakam_NrdD	B_thuring_Al_Hakam_NrdD	YP_895997
Burkholderia_dolosa_AUO158_NrdD	B_dolosa_AUO158_NrdD	YP_002101537
Bacteriophage_RB32_NrdD	Bacteriophage_RB32_NrdD	YP_803018
Aeromonas_phage_25_NrdD	A_salmonicida_phage__NrdD	YP_656295
Clostridium_difficile_630_NrdD	C_difficile_630_NrdD	YP_001086576
Thermosinus_carboxydivorans_Nor1_NrdD	T_carboxydivor_Nor1_NrdD	ZP_01667058
Clostridium_novyi_NT_NrdD	C_novyi_NT_NrdD	YP_877160
Pelotomaculum_thermopropionicum_SI_NrdD2	P_thermopropioni_SI_NrdD2	YP_001212704
Maricaulis_maris_MCS10_NrdD	M_maris_MCS10_NrdD	YP_755536
Bacillus_coagulans_36D1_NrdD	B_coagulans_36D1_NrdD	ZP_01695317
Methanococcus_maripaludis_C7_NrdD	M_maripaludis_C7_NrdD	YP_001330441
Methanococcus_maripaludis_C5_NrdD	M_maripaludis_C5_NrdD	YP_001097982
Petrotoga_mobilis_SJ95_NrdD	P_mobilis_SJ95_NrdD	YP_001568023
Campylobacter_curvus_52592_NrdD	C_curvus_52592_NrdD	YP_001407350
Methanococcus_vannielii_SB_NrdD	M_vannielii_SB_NrdD	YP_001323750
Campylobacter_concisus_13826_NrdD	C_concisus_13826_NrdD	YP_001467813
Clostridium_perfringens_ATCC_13124_NrdD2	C_perfringens_13124_NrdD2	YP_695371
Haemophilus_influenzae_221_21_NrdD	H_influenzae_221_21_NrdD	ZP_01784854
Methanosarcina_barkeri_str_fusaro_NrdD	M_barkeri_Fusaro_NrdD	YP_304585
Clostridium_phytofermentans_ISDg_NrdD2	CphytofermentansISDg_NrdD2	YP_001557661
Methanococcus_aeolicus_Nankai_3_NrdD	M_aeolicus_Nankai_3_NrdD	YP_001325231
Staphylothermus_marinus_F1_NrdD	S_marinus_F1_NrdD	YP_001041086
Collinsella_aerofaciens_ATCC_25986_NrdD	C_aerofaciens_25986_NrdD	ZP_01771501
Ruminococcus_torques_ATCC_27756_NrdD	R_torques_27756_NrdD	ZP_01966816
Pyrobaculum_islandicum_DSM_4184_NrdD	P_islandicum_DSM_418_NrdD	YP_929750
Hyperthermus_butylicus_DSM_5456_NrdD	H_butylicus_5456_NrdD	YP_001012357
Thermofilum_pendens_Hrk_5_NrdD	T_pendens_Hrk_5_NrdD	YP_919747
Thermotoga_petrophila_RKU_1_NrdD	T_petrophila_RKU1_NrdD	YP_001244134
Actinobacillus_pleuropneumoniae_L20_NrdD	A_pleuropneum_L20_NrdD	YP_001052876
Dichelobacter_nodosus_VCS1703A_NrdD	D_nodosus_VCS1703A_NrdD	YP_001209802
Thermosipho_melanesiensis_BI429_NrdD	T_melanesiensisBI429_NrdD	YP_001305856
Fervidobacterium_nodosum_Rt17_B1_NrdD	F_nodosum_Rt17B1_NrdD	YP_001410753
Streptococcus_pneumoniae_SP18_BS74_NrdD	S_pneumoniaeSP18BS74_NrdD	ZP_01829681
Streptococcus_pneumoniae_SP19_BS75_NrdD	S_pneumoniaeSP19BS75_NrdD	EDK71637
Streptococcus_pneumoniae_SP23_BS72_NrdD	S_pneumoniaeSP23BS72_NrdD	ZP_01834350
Streptococcus_pneumoniae_SP6_BS73_NrdD	S_pneumoniaeSP6BS73_NrdD	ZP_01819402
Streptococcus_pneumoniae_SP11_BS70_NrdD	S_pneumoniaeSP11BS70_NrdD	ZP_01824342
Haemophilus_influenzae_PittEE_NrdD	H_influenzae_PittEE_NrdD	YP_001290398
Shewanella_baltica_OS223_NrdD	S_baltica_OS223_NrdD	YP_002358606
Lactobacillus_reuteri_DSM_20016_NrdD	L_reuteriDSM20016_NrdD	YP_001271911
Fusobacterium_nucleatum_subsp_polymorphum_ATCC_10953_NrdD	F_polymorphum_10953_NrdD	YP_002164604
Clostridium_botulinum_A_str_ATCC_3502_NrdD	C_botulinum_A3502_NrdD	YP_001252642
Pelotomaculum_thermopropionicum_SI_NrdD1	P_thermopropioni_SI_NrdD1	YP_001212392
Methanobrevibacter_smithii_ATCC_35061_NrdD	M_smithii_ATCC_35061_NrdD	YP_001273956
Enterobacter_sakazakii_ATCC_BAA_894_NrdD	E_sakazakii_BAA894_NrdD	YP_001436397
Klebsiella_pneumoniae_subsp_pneumoniae_MGH_78578_NrdD	K_pneumoniae_78578_NrdD	YP_001338264
Vibrio_parahaemolyticus_AQ3810_NrdD	V_parahaemo_AQ3810_NrdD	ZP_01989530
Vibrio_cholerae_MZO_2_NrdD	V_cholerae_MZO2_NrdD	ZP_01978541
Vibrio_cholerae_AM_19226_NrdD	V_cholerae_AM19226_NrdD	YP_002176936
Vibrio_harveyi_ATCC_BAA_1116_NrdD	V_harveyi_BAA1116_NrdD	YP_001447834
Vibrio_harveyi_HY01_NrdD	V_harveyi_HY01_NrdD	ZP_01985481
Vibrio_shilonii_AK1_NrdD	V_shilonii_AK1_NrdD	ZP_01868467
Moritella_sp_PE36_NrdD	Moritella_sp_PE36_NrdD	ZP_01900333
Shewanella_sediminis_HAW_EB3_NrdD1	S_sediminis_HAWEB3_NrdD1	YP_001473339
Bifidobacterium_adolescentis_L2_32_NrdD	B_adolescentis_L232_NrdD	ZP_02029931
Ralstonia_pickettii_12D_NrdD2	R_pickettii_12D_NrdD2	ZP_02005547
Bacteroides_capillosus_ATCC_29799_NrdD	BcapillosusATCC29799_NrdD	ZP_02035454
Bacteroides_vulgatus_ATCC_8482_NrdD1	B_vulgatus_8482_NrdD1	YP_001298957
Bacteroides_caccae_ATCC_43185_NrdD	B_caccae_43185_NrdD	ZP_01962145
Bacteroides_ovatus_ATCC_8483_NrdD1	B_ovatus_8483_NrdD1	ZP_02064456
Clostridium_beijerinckii_NCIMB_8052_NrdD	C_beijerinckii_8052_NrdD	YP_001307214
Alkaliphilus_metalliredigenes_QYMF_NrdD	A_metalliredige_QYMF_NrdD	YP_001319246
Opitutaceae_bacterium_TAV2_NrdD	O_bacterium_TAV2_NrdD	ZP_03725888
Clostridium_botulinum_F_str_Langeland_NrdD	C_botul_F_Langeland_NrdD	YP_001389457
Bacillus_cereus_subsp_cytotoxis_NVH_391_98_NrdD	B_c_cytotoxis_391_98_NrdD	YP_001375496
Actinomyces_odontolyticus_ATCC_17982_NrdD	A_odontolyticus17982_NrdD	ZP_02043733
Nitratiruptor_sp_SB155_2_NrdD	Nitratiruptor_SB1552_NrdD	YP_001357233
Caminibacter_mediatlanticus_TB_2_NrdD	C_mediatlanticus_TB2_NrdD	ZP_01871799
Campylobacter_hominis_ATCC_BAA_381_NrdD	C_hominis_BAA381_NrdD	YP_001406022
Pedobacter_sp_BAL39_NrdD	Pedobacter_BAL39_NrdD	ZP_01882550
Sulfurovum_sp_NBC37_1_NrdD	Sulfurovum_NBC371_NrdD	YP_001357571
Parabacteroides_merdae_ATCC_43184_NrdD	P_merdae_43184_NrdD	ZP_02030048
Parabacteroides_distasonis_ATCC_8503_NrdD	P_distasonis_8503_NrdD	YP_001304731
Ruminococcus_gnavus_ATCC_29149_NrdD2	R_gnavus_29149_NrdD2	ZP_02039869
Victivallis_vadensis_ATCC_BAA_548_NrdD1	V_vadensis_BAA548_NrdD1	ZP_01922590
Ruminococcus_obeum_ATCC_29174_NrdD2	R_obeum_29174_NrdD2	ZP_01962521
Dorea_longicatena_DSM_13814_NrdD	D_longicatena_13814_NrdD	ZP_01994963
Ruminococcus_gnavus_ATCC_29149_NrdD3	R_gnavus_29149_NrdD3	ZP_02039261
Ignicoccus_hospitalis_KIN4/I_NrdD	I_hospitalis_KIN4_I_NrdD	YP_001434627
Mannheimia_haemolytica_PHL213_NrdD	M_haemolytica_PHL213_NrdD	YP_002171960
Shewanella_sediminis_HAW_EB3_NrdD2	S_sediminis_HAWEB3_NrdD2	YP_001474539
Bacteroides_vulgatus_ATCC_8482_NrdD2	B_vulgatus_8482_NrdD2	YP_001300361
Bacteroides_ovatus_ATCC_8483_NrdD2	B_ovatus_8483_NrdD2	ZP_02063842
Salmonella_enterica_subsp_enterica_serovar_Paratyphi_B_str_SPB7_NrdD	S_ParatyphiBSPB7_NrdD	YP_001591705
Streptococcus_gordonii_str_Challis_substr_CH1_NrdD	S_gordoniiChallis_NrdD	YP_001451281
z23:__NrdD	S_arizonae62z4z23_NrdD	YP_001572179
Citrobacter_koseri_ATCC_BAA_895_NrdD	C_koseriBAA895_NrdD	YP_001455095
Carnobacterium_sp_AT7_NrdD	CarnobacteriumAT7_NrdD	ZP_02184395
Vibrio_fischeri_MJ11_NrdD	V_fischeriMJ11_NrdD	YP_002157872
Shewanella_benthica_KT99_NrdD	S_benthicaKT99_NrdD	ZP_02158350
Lactobacillus_helveticus_DPC_4571_NrdD	L_helveticus4571_NrdD	YP_001576715
Clostridium_leptum_DSM_753_NrdD1	C_leptum753_NrdD1	ZP_02078962
Acholeplasma_laidlawii_PG_8A_NrdD	A_laidlawiiPG8A_NrdD	YP_001621264
Candidatus_Desulfococcus_oleovorans_Hxd3_NrdD	D_oleovoransHxd3_NrdD	YP_001530450
Eubacterium_dolichum_DSM_3991_NrdD	E_dolichumDSM3991_NrdD	ZP_02077139
Desulfatibacillum_alkenivorans_AK_01_NrdD	D_alkenivoransAK01_NrdD	ZP_02131506
Clostridium_bolteae_ATCC_BAA_613_NrdD1	C_bolteaeBAA613_NrdD1	ZP_02089280
Hydrogenobaculum_sp_Y04AAS1_NrdD	HydrogenobY04AAS1_NrdD	YP_002122064
Burkholderia_pseudomallei_Pasteur_NrdD	B_pseudomallei52237_NrdD	YP_002020253
Enterobacteria_phage_Phi1_NrdD	Enterob_phagePhi1_NrdD	YP_001469399
Methanococcus_maripaludis_C6_NrdD	M_maripaludisC6_NrdD	YP_001548777
Clostridium_leptum_DSM_753_NrdD2	C_leptum753_NrdD2	ZP_02079944
Arcobacter_butzleri_RM4018_NrdD	A_butzleriRM4018_NrdD	YP_001490169
Thermotoga_lettingae_TMO_NrdD	T_lettingaeTMO_NrdD	YP_001470063
Methanococcus_voltae_A3_NrdD	M_voltaeA3_NrdD	ZP_02193841
Bacteroides_uniformis_ATCC_8492_NrdD	B_uniformis8492_NrdD	ZP_02070398
Bacillus_selenitireducens_MLS10_NrdD	B_selenitireducens10_NrdD	ZP_02168903
Peptostreptococcus_micros_ATCC_33270_NrdD	P_micros33270_NrdD	ZP_02093647
Coprococcus_eutactus_ATCC_27759_NrdD1	C_eutactus27759_NrdD1	ZP_02207061
Faecalibacterium_prausnitzii_M21/2_NrdD	F_prausnitziiM21_2_NrdD	ZP_02090908
Clostridium_bolteae_ATCC_BAA_613_NrdD2	C_bolteaeBAA613_NrdD2	ZP_02085287
Coprococcus_eutactus_ATCC_27759_NrdD2	C_eutactus27759_NrdD2	ZP_02207490
Thermotoga_sp_RQ2_NrdD	Thermotoga_RQ2_NrdD	YP_001738587
Hydrogenivirga_sp_128_5_R1_1_NrdD	Hydrogenivirg1285R11_NrdD	ZP_02178629
Phytophthora_sojae_NrdDG	Phyt_sojae_NrdDG	JGI_Physo1_1_protein_nr_142536
Phytophthora_ramorum_NrdDG	Phyt_ramorum_NrdDG	JGI_Phyra1_1_protein_nr_79044
Gibberella_moniliformis_NrdDG	G_moniliformis_NrdDG	Broad_protein_id_FVEG_10562.3
Fusarium_oxysporum_NrdDG	F_oxysporum_NrdDG	Broad_protein_id_FOXG_11977.2
Schizosaccharomyces_japonicus_yFS275_NrdDG	S_japonicus_yFS275_NrdDG	EEB07057
Schizosaccharomyces_japonicus_yFS275_NrdD	S_japonicus_yFS275_NrdD	EEB07831
Thermoproteus_neutrophilus_V24Sta_NrdD	T_neutrophilus_V24St_NrdD	YP_001793773
Shewanella_halifaxensis_HAW_EB4_NrdD	S_halifaxensisHAWEB4_NrdD	YP_001674904
Rhodopseudomonas_palustris_TIE_1_NrdD	R_palustrisTIE1_NrdD	YP_001991628
Bordetella_petrii_DSM_12804_NrdD	B_petriiDSM12804_NrdD	YP_001631698
Clostridium_bartlettii_DSM_16795_NrdD2	C_bartlettiiDSM16795_NrdD2	ZP_02210945
Elusimicrobium_minutum_Pei191_NrdD1	E_minutumPei191_NrdD1	YP_001876077
Bacillus_cereus_AH187_NrdD	B_cereusAH187_NrdD	YP_002339572
Elusimicrobium_minutum_Pei191_NrdD2	E_minutumPei191_NrdD2	YP_001875944
Paenibacillus_larvae_subsp_larvae_BRL_230010_NrdD	P_larvaeBRL230010_NrdD	ZP_02326234
Akkermansia_muciniphila_ATCC_BAA_835_NrdD	A_muciniphilaBAA835_NrdD	YP_001877476
Clostridium_sp_L2_50_NrdD	ClostridiumL250_NrdD	ZP_02075855
Clostridium_bartlettii_DSM_16795_NrdD1	C_bartlettiiDSM16795_NrdD1	ZP_02210985
Dorea_formicigenerans_ATCC_27755_NrdD	D_ormicigeneran27755_NrdD	ZP_02235557
Actinobacillus_pleuropneumoniae_serovar_3_str_JL03_NrdD	A_pleuropneumon3JL03_NrdD	YP_001651212
Salmonella_enterica_subsp_enterica_serovar_Schwarzengrund_str_SL480_NrdD	S_entericaSL480_NrdD	ZP_02659633
Streptococcus_infantarius_subsp_infantarius_ATCC_BAA_102_NrdD	S_infantariusBAA102_NrdD	ZP_02919651
Streptococcus_equi_subsp_zooepidemicus_MGCS10565_NrdD	S_zooepidemicus10565_NrdD	YP_002124198
Streptococcus_pneumoniae_CDC0288_04_NrdD	S_pneumoniaeCDC02880_NrdD	ZP_02716299
Streptococcus_pneumoniae_CGSP14_NrdD	S_pneumoniaeCGSP14_NrdD	YP_001834929
Streptococcus_pneumoniae_G54_NrdD	S_pneumoniaeG54_NrdD	YP_002036904
Klebsiella_pneumoniae_342_NrdD	K_pneumoniae342_NrdD	YP_002240794
Escherichia_coli_SMS_3_5_NrdD	E_coli_SMS35_NrdD	YP_001746642
Escherichia_albertii_TW07627_NrdD	E_albertiiTW07627_NrdD	ZP_02901548
Proteus_mirabilis_HI4320_NrdD	P_mirabilisHI4320_NrdD	YP_002153135
Shigella_boydii_BS512_NrdD	S_boydii308394_NrdD	YP_001882978
Providencia_stuartii_ATCC_25827_NrdD	P_stuartii25827_NrdD	ZP_02961883
Lactobacillus_rhamnosus_HN001_NrdD	L_rhamnosusHN001_NrdD	ZP_03212421
Lactobacillus_casei_BL23_NrdD	L_caseiBL23_NrdD	YP_001986112
Aliivibrio_salmonicida_LFI1238_NrdD	A_salmonicidaLFI1238_NrdD	YP_002265099
Erwinia_tasmaniensis_Et1/99_NrdD	E_tasmaniensisEt1_99_NrdD	YP_001906313
Lactobacillus_fermentum_IFO_3956_NrdD	L_fermentum3956_NrdD	YP_001844192
Bifidobacterium_animalis_subsp_lactis_HN019_NrdD	B_anim_lactisHN019_NrdD	ZP_02963469
Bifidobacterium_dentium_ATCC_27678_NrdD	B_dentiumATCC27678_NrdD	ZP_02918167
Leuconostoc_citreum_KM20_NrdD	L_citreumKM20_NrdD	YP_001728601
Coprothermobacter_proteolyticus_DSM_5265_NrdD	C_proteolyticus5265_NrdD	YP_002246379
Ralstonia_solanacearum_MolK2_NrdD	R_solanacearumMolK2_NrdD	YP_002252852
Eubacterium_siraeum_DSM_15702_NrdD	E_siraeum15702_NrdD	ZP_02422607
Anaerofustis_stercorihominis_DSM_17244_NrdD	A_stercorihomin17244_NrdD	ZP_02862422
Clostridium_ramosum_DSM_1402_NrdD1	C_ramosum1402_NrdD1	ZP_02428314
Lactobacillus_plantarum_NrdD	L_plantarumL137_NrdD	YP_002117548
Clostridium_perfringens_D_str_JGS1721_NrdD1	C_perfringensJGS1721_NrdD1	ZP_02952110
Clostridium_perfringens_CPE_str_F4969_NrdD1	C_perfringensF4969_NrdD1	ZP_02639056
Clostridium_perfringens_E_str_JGS1987_NrdD1	C_perfringensJGS1987_NrdD1	ZP_02631772
Clostridium_perfringens_C_str_JGS1495_NrdD	C_perfringensJGS1495_NrdD	ZP_02864329
Clostridium_perfringens_NCTC_8239_NrdD1	C_perfringens8239_NrdD1	ZP_02643249
Anaerostipes_caccae_DSM_14662_NrdD1	A_caccae14662_NrdD1	ZP_02420594
Chloroherpeton_thalassium_ATCC_35110_NrdD	C_thalassium35110_NrdD	YP_001995601
Porphyromonas_gingivalis_ATCC_33277_NrdD	P_gingivalis33277_NrdD	YP_001929512
Bacteroides_plebeius_DSM_17135_NrdD	B_plebeius17135_NrdD	ZP_03210137
Candidatus_Cloacamonas_acidaminovorans_NrdD	C_acidaminovorans_NrdD	CAO81113
Bacteroides_coprocola_DSM_17136_NrdD	B_coprocola17136_NrdD	ZP_03010973
Clostridium_butyricum_5521_NrdD1	C_butyricum5521_NrdD1	ZP_02951358
Clostridium_scindens_ATCC_35704_NrdD1	C_scindens35704_NrdD1	ZP_02431419
Heliobacterium_modesticaldum_Ice1_NrdD	H_modesticaldumIce1_NrdD	YP_001680638
Clostridium_botulinum_B_str_Eklund_17B_NrdD	C_botulinumEklund17B_NrdD	YP_001884381
Clostridium_botulinum_E3_str_Alaska_E43_NrdD	C_botulinumAlaskaE43_NrdD	YP_001919565
Clostridium_spiroforme_DSM_1552_NrdD1	C_spiroforme1552_NrdD1	ZP_02866472
Acidithiobacillus_ferrooxidans_ATCC_53993_NrdD	A_ferrooxidans53993_NrdD	YP_002220748
Candidatus_Desulforudis_audaxviator_MP104C_NrdD	D_audaxviatorMP104C_NrdD	YP_001718118
Anaerotruncus_colihominis_DSM_17241_NrdD	A_colihominis17241_NrdD	ZP_02444552
Clostridium_botulinum_Bf_NrdD	C_botulinumBf_NrdD	ZP_02616962
Bacillus_cereus_NVH0597_99_NrdD	B_cereusNVH059799_NrdD	ZP_03105799
Clostridium_botulinum_NCTC_2916_NrdD	C_botulinum2916_NrdD	ZP_02612090
Bacillus_cereus_03BB108_NrdD	B_cereus03BB108_NrdD	ZP_03111788
Clostridium_botulinum_B1_str_Okra_NrdD	C_botulinumOkra_NrdD	YP_001779720
Clostridium_botulinum_A3_str_Loch_Maree_NrdD	C_botulinumLochMaree_NrdD	YP_001785422
Bacillus_cereus_B4264_NrdD	B_cereusB4264_NrdD	ZP_02578629
Bacillus_cereus_AH1134_NrdD	B_cereusAH1134_NrdD	ZP_03230200
Bacillus_cereus_G9842_NrdD	B_cereusG9842_NrdD	ZP_02585494
Burkholderia_thailandensis_Bt4_NrdD	B_thailandensisBt4_NrdD	ZP_02387956
Clostridium_sporogenes_ATCC_15579_NrdD	C_sporogenes15579_NrdD	ZP_02993788
Burkholderia_thailandensis_TXDOH_NrdD	B_thailandensisTXDOH_NrdD	ZP_02374112
Clostridium_difficile_QCD_63q42_NrdD1	C_difficileQCD63q42_NrdD1	ZP_02745296
Clostridium_difficile_ATCC_43255_NrdD	C_difficile43255_NrdD	ZP_03118254
Corynebacterium_urealyticum_DSM_7109_NrdD	C_urealyticum7109_NrdD	YP_001799699
Burkholderia_pseudomallei_DM98_NrdD	B_pseudomalleiDM98_NrdD	ZP_02403689
Clostridium_botulinum_C_str_Eklund_NrdD1	C_botulinumCEklund_NrdD1	ZP_02622332
Burkholderia_oklahomensis_C6786_NrdD	B_oklahomensisC6786_NrdD	ZP_02363477
Burkholderia_oklahomensis_EO147_NrdD	B_oklahomensisEO147_NrdD	ZP_02356348
Burkholderia_pseudomallei_NCTC_13177_NrdD	B_pseudomallei13177_NrdD	ZP_02490733
Burkholderia_thailandensis_MSMB43_NrdD	B_thailandensisMSMB4_NrdD	ZP_02464131
Natranaerobius_thermophilus_JW/NM_WN_LF_NrdD	N_thermophilusJW_NMW_NrdD	YP_001916314
Brevundimonas_sp_BAL3_NrdD	BrevundimonasBAL3_NrdD	EDX81632
Sulfurihydrogenibium_sp_YO3AOP1_NrdD1	SulfurihydrogenYO3AO_NrdD1	YP_001930649
Dictyoglomus_thermophilum_H_6_12_NrdD	D_thermophilumH612_NrdD	YP_002251404
Enterobacteria_phage_EPS7_NrdD	EnterobactphageEPS7_NrdD	YP_001837035
Aciduliprofundum_boonei_T469_NrdD	A_booneiT469_NrdD	YP_002576709
Campylobacterales_bacterium_GD_1_NrdD	C_bacteriumGD1_NrdD	EDZ61422
Clostridium_difficile_QCD_37x79_NrdD2	C_difficileQCD37x79_NrdD2	ZP_02727267
Escherichia_phage_rv5_NrdD	Escherichiaphagerv5_NrdD	YP_002003610
Bacteroides_stercoris_ATCC_43183_NrdD	B_stercoris43183_NrdD	ZP_02434288
Clostridium_difficile_QCD_63q42_NrdD2	C_difficileQCD63q42_NrdD2	ZP_02744507
Bacteroides_intestinalis_DSM_17393_NrdD	B_intestinalis17393_NrdD	ZP_03014280
Geobacillus_sp_Y412MC10_NrdD	GeobacillusY412MC10_NrdD	ZP_03040538
Exiguobacterium_sp_AT1b_NrdD	ExiguobacteriumAT1b_NrdD	ZP_02990911
Clostridium_perfringens_B_str_ATCC_3626_NrdD	C_perfringensB3626_NrdD	ZP_02900187
Clostridium_perfringens_D_str_JGS1721_NrdD2	C_perfringensJGS1721_NrdD2	ZP_02952790
Clostridium_perfringens_CPE_str_F4969_NrdD2	C_perfringensF4969_NrdD2	ZP_02638069
Clostridium_perfringens_NCTC_8239_NrdD2	C_perfringens8239_NrdD2	ZP_02641835
Clostridium_perfringens_E_str_JGS1987_NrdD2	C_perfringensJGS1987_NrdD2	ZP_02900200
Clostridium_botulinum_C_str_Eklund_NrdD2	C_botulinumCEklund_NrdD2	ZP_02622692
Methylacidiphilum_infernorum_V4_NrdD	M_infernorumV4_NrdD	YP_001939294
Thermodesulfovibrio_yellowstonii_DSM_11347_NrdD	T_yellowstonii11347_NrdD	YP_002248349
Verrucomicrobiae_bacterium_DG1235_NrdD	VerrucomicrobDG1235_NrdD	EDY83489
Finegoldia_magna_ATCC_29328_NrdD	F_magna29328_NrdD	YP_001692486
Clostridium_spiroforme_DSM_1552_NrdD2	C_spiroforme1552_NrdD2	ZP_02868417
Anaerostipes_caccae_DSM_14662_NrdD2	A_caccae14662_NrdD2	ZP_02419094
Clostridium_ramosum_DSM_1402_NrdD2	C_ramosum1402_NrdD2	ZP_02427025
Epulopiscium_sp_Nt_morphotype_B_NrdD	EpulopisciumB_NrdD	ZP_02692673
Anaerostipes_caccae_DSM_14662_NrdD3	A_caccae14662_NrdD3	ZP_02420249
Clostridium_butyricum_5521_NrdD2	C_butyricum5521_NrdD2	ZP_02951192
Ruminococcus_lactaris_ATCC_29176_NrdD	R_lactaris29176_NrdD	ZP_03167201
Clostridium_sp_SS2/1_NrdD1	ClostridiumSS2_1_NrdD1	ZP_02440184
Clostridium_scindens_ATCC_35704_NrdD2	C_scindens35704_NrdD2	ZP_02430817
Clostridium_sp_SS2/1_NrdD2	ClostridiumSS2_1_NrdD2	ZP_02438334
Clostridium_ramosum_DSM_1402_NrdD3	C_ramosum1402_NrdD3	ZP_02427026
Actinobacillus_pleuropneumoniae_serovar_7_str_AP76_NrdD	A_pleuropneumon7AP76_NrdD	YP_001967960
Haemophilus_parasuis_29755_NrdD	H_parasuis29755_NrdD	ZP_02478622
Korarchaeum_cryptofilum_OPF8_NrdD	K_cryptofilum_OPF8_NrdD	YP_001736714
Alistipes_putredinis_DSM_17216_NrdD	A_putredinis17216_NrdD	ZP_02426616
Sulfurihydrogenibium_sp_YO3AOP1_NrdD2	SulfurihydrogenYO3AO_NrdD2	YP_001931479
Ralstonia_pickettii_12D_NrdD1	R_pickettii_12D_NrdD1	ZP_02008715
Enterobacter_cancerogenus_ATCC_35316_NrdD	E_cancerogenus35316_NrdD	ZP_03281029
Dictyoglomus_turgidum_DSM_6724_NrdD	D_turgidum6724_NrdD	ZP_03285566
Rhodospirillum_centenum_SW_NrdD	R_centenumSW_NrdD	YP_002296580
Clostridium_nexile_DSM_1787_NrdD2	C_nexile1787_NrdD2	ZP_03290622
Clostridium_nexile_DSM_1787_NrdD1	C_nexile1787_NrdD1	ZP_03290463
Clostridium_hiranonis_DSM_13275_NrdD1	C_hiranonis13275_NrdD1	ZP_03292592
Clostridium_hiranonis_DSM_13275_NrdD2	C_hiranonis13275_NrdD2	ZP_03292714
Collinsella_intestinalis_DSM_13280_NrdD	C_intestinalis13280_NrdD	ZP_03294776
Collinsella_stercoris_DSM_13279_NrdD	C_stercoris13279_NrdD	ZP_03298544
Photorhabdus_asymbiotica_subsp_asymbiotica_ATCC_43949_NrdD	P_asymbiotica43949_NrdD	CAR66975
Thermococcus_onnurineus_NA1_NrdD	T_onnurineusNA1_NrdD	YP_002308258
Burkholderia_mallei_NCTC_10229_NrdD	B_mallei_NCTC_10229_NrdD	YP_001028850
Providencia_alcalifaciens_DSM_30120_NrdD	PalcalifaciensDSM301_NrdD	ZP_03318049
Bacteroides_dorei_DSM_17855_NrdD1	B_dorei17855_NrdD1	ZP_03301487
Actinobacillus_minor_202_NrdD	A_minor202_NrdD	ZP_03611940
Anaerocellum_thermophilum_DSM_6725_NrdD	A_thermophilum6725_NrdD	YP_002572447
Anaerococcus_hydrogenalis_DSM_7454_NrdD	A_hydrogenalis7454_NrdD	ZP_03305270
Atopobium_rimae_ATCC_49626_NrdD	Arimae49626_NrdD	ZP_03568778
Bacteroides_eggerthii_DSM_20697_NrdD	Beggerthii20697_NrdD	ZP_03458996
Bacteroides_finegoldii_DSM_17565_NrdD	B_finegoldii17565_NrdD	ZP_03308874
Bacteroides_pectinophilus_ATCC_43243_NrdD2	B_pectinophilus43243_NrdD2	ZP_03461087
Bacteroides_pectinophilus_ATCC_43243_NrdD1	B_pectinophilus43243_NrdD1	ZP_03461868
Bifidobacterium_breve_DSM_20213_NrdD	B_breve20213_NrdD	ZP_03618281
Blautia_hansenii_DSM_20583_NrdD	B_hansenii20583_NrdD	ZP_03547429
Campylobacter_rectus_RM3267_NrdD	C_rectusRM3267_NrdD	ZP_03608631
Capnocytophaga_sputigena_Capno_NrdD	Capnocytophaga_Capno_NrdD	ZP_03391235
Clostridium_hylemonae_DSM_15053_NrdD1	C_hylemonae_DSM15053_NrdD1	ZP_03479977
Clostridium_hylemonae_DSM_15053_NrdD2	C_hylemonae_DSM15053_NrdD2	ZP_03480679
Desulfovibrio_piger_ATCC_29098_NrdD	D_piger_29098_NrdD	ZP_03310363
Desulfovibrio_salexigens_DSM_2638_NrdD2	Dsalexigens2638_NrdD2	ZP_03465159
Desulfovibrio_salexigens_DSM_2638_NrdD1	Dsalexigens2638_NrdD1	ZP_03466165
Desulfovibrio_vulgaris_str_Miyazaki_F_NrdD2	DvulgarisMiyazaki_NrdD2	YP_002435889
Desulfovibrio_vulgaris_str_Miyazaki_F_NrdD1	DvulgarisMiyazaki_NrdD1	YP_002436231
Diaphorobacter_sp_TPSY_NrdD	DiaphorobacterTPSY_NrdD	YP_002551593
Eubacterium_biforme_DSM_3989_NrdD2	Ebiforme3989_NrdD2	ZP_03487617
Eubacterium_biforme_DSM_3989_NrdD1	Ebiforme3989_NrdD1	ZP_03488096
Macrococcus_caseolyticus_JCSC5402_NrdD	M_caseolyticJCSC5402_NrdD	YP_002561218
Methanobrevibacter_smithii_DSM_2375_NrdD	M_smithii_DSM2375_NrdD	ZP_03608198
Mitsuokella_multacida_DSM_20544_NrdD2	M_multacida20544_NrdD2	ZP_03471701
Mitsuokella_multacida_DSM_20544_NrdD1	M_multacida20544_NrdD1	ZP_03473277
Parabacteroides_johnsonii_DSM_18315_NrdD	P_johnsonii18315_NrdD	ZP_03478616
Prevotella_copri_DSM_18205_NrdD	P_copri18205_NrdD	ZP_03616205
Thermococcus_sp_AM4_NrdD	Thermococcus_AM4_NrdD	YP_002581845
Thermosipho_africanus_TCF52B_NrdD	T_africanusTCF52B_NrdD	YP_002334493
Vibrio_splendidus_LGP32_NrdD	Vibrio_LGP32_NrdD	YP_002395295
uncultured_Termite_group_1_bacterium_phylotype_Rs_D17_NrdD	uc_Termite_RsD17_NrdD	YP_001956525
Vibrio_parahaemolyticus_16_NrdD	V_parahaemolyticus16_NrdD	EED25772
uncultured_archaeon_GZfos11H11_NrdD	Uncul_ArchGZfos11H11_NrdD	AAU82212
uncultured_archaeon_GZfos12E1_NrdD	Uncul_Arch_GZfos12E1_NrdD	AAU85395
uncultured_archaeon_GZfos13E1_NrdD	Uncul_Arch_GZfos13E1_NrdD	AAU82293
uncultured_archaeon_GZfos27G5_NrdD	Uncul_Arch_GZfos27G5_NrdD	AAU83393
uncultured_archaeon_GZfos30H9_NrdD	Uncul_ArchGZfos30H9_NrdD	AAU83530
uncultured_archaeon_GZfos33H6_NrdD	Uncul_ArchGZfos33H6_NrdD	AAU83764
Abiotrophia_defectiva_ATCC_49176_NrdD	A_defectiva49176_NrdD	ZP_04451096
Acidaminococcus_sp_D21_NrdD	Acidaminococcus_D21_NrdD	ZP_03989661
Actinomyces_coleocanis_DSM_15436_NrdD	A_coleocanis_DSM1543_NrdD	ZP_03924742
Actinomyces_urogenitalis_DSM_15434_NrdD	A_urogenitalis15434_NrdD	ZP_03926691
Anaerococcus_lactolyticus_ATCC_51172_NrdD	A_lactolyticus51172_NrdD	ZP_03917101
Anaerococcus_prevotii_DSM_20548_NrdD	A_prevotii20548_NrdD	ZP_04049565
Anaerococcus_tetradius_ATCC_35098_NrdD	A_tetradius35098_NrdD	ZP_03929581
Atopobium_parvulum_DSM_20469_NrdD	A_parvulum20469_NrdD	ZP_03908412
Atopobium_vaginae_DSM_15829_NrdD	A_vaginae15829_NrdD	ZP_03946811
Bacillus_cereus_172560W_NrdD	B_cereus172560W_NrdD	ZP_04307234
Bacillus_cereus_AH1271_NrdD	B_cereusAH1271_NrdD	ZP_04187264
Bacillus_cereus_AH1272_NrdD	B_cereusAH1272_NrdD	ZP_04181464
Bacillus_cereus_AH603_NrdD	B_cereusAH603_NrdD	ZP_04198516
Bacillus_cereus_AH621_NrdD	B_cereusAH621_NrdD	ZP_04296044
Bacillus_cereus_AH676_NrdD	B_cereus_AH676_NrdD	ZP_04192884
B_cereus10876_NrdD	ZP_04318666_NrdD	B_cereus10876_NrdD@ZP_04318666
Bacillus_cereus_4342_NrdD	B_cereus_4342_NrdD	ZP_04285255
Bacillus_cereus_BDRD_ST24_NrdD	B_cereusBDRDST24_NrdD	ZP_04274544
Bacillus_cereus_m1293_NrdD	B_cereusm1293_NrdD	ZP_04324430
Bacillus_cereus_mm1550_NrdD	B_cereus_m1550_NrdD	ZP_04279996
Bacillus_cereus_MM3_NrdD	Bacillus_cereus_MM3_NrdD	ZP_04301797
Bacillus_cereus_R309803_NrdD	B_cereusR309803_NrdD	ZP_04290396
Bacillus_cereus_Rock_1_15_NrdD	B_cereusRock115_NrdD	ZP_04240585
Bacillus_cereus_Rock1_3_NrdD	B_cereusRock13_NrdD	ZP_04246445
Bacillus_cereus_Rock3_28_NrdD	B_cereusRock328_NrdD	ZP_04234806
Bacillus_cereus_Rock3_42_NrdD	B_cereusRock342_NrdD	ZP_04223724
Bacillus_cereus_Rock4_18_NrdD	B_cereusRock418_NrdD	ZP_04208485
Bacillus_cereus_Rock4_2_NrdD	B_cereus_Rock42_NrdD	ZP_04213325
Bacillus_mycoides_DSM_2048_NrdD	Bmycoides2048_NrdD	ZP_04169946
Bacillus_mycoides_Rock1_4_NrdD	B_mycoidesRock14_NrdD	ZP_04163533
Bacillus_mycoides_Rock3_17_NrdD	B_mycoidesRock317_NrdD	ZP_04157947
Bacillus_pseudomycoides_DSM_12442_NrdD	B_pseudomycoide12442_NrdD	ZP_04152232
Bacillus_thuringiensis_Bt407_NrdD	B_thuringiensisBt407_NrdD	ZP_04140477
Bacillus_thuringiensis_IBL200_NrdD1	Bthuringiensis200_NrdD1	ZP_04073237
Bacillus_thuringiensis_IBL200_NrdD2	Bthuringiensis200_NrdD2	ZP_04075329
Bacillus_thuringiensis_serovar_andalousiensis_BGSC_4AW1_NrdD	B_thuringiensis4AW1_NrdD	ZP_04097705
Bacillus_thuringiensis_serovar_huazhongensis_BGSC_4BD1_NrdD	BthuHuazhongensis4BD_NrdD	ZP_04085616
Bacillus_thuringiensis_serovar_pulsiensis_BGSC_4CC1_NrdD	BthuPulsiensis4CC1_NrdD	ZP_04079802
Bacillus_thuringiensis_serovar_sotto_str_T04001_NrdD	BthuSottoT04001_NrdD	ZP_04127551
Bacteroides_cellulosilyticus_DSM_14838_NrdD1	B_cellulosilyti14838_NrdD1	ZP_03676241
Bacteroides_cellulosilyticus_DSM_14838_NrdD2	B_cellulosilyti14838_NrdD2	ZP_03679742
Bacteroides_coprophilus_DSM_18228_NrdD	B_coprophilus18228_NrdD	ZP_03644177
Blautia_hydrogenotrophica_DSM_10507_NrdD1	B_hydrogenotrop10507_NrdD1	ZP_03781795
Blautia_hydrogenotrophica_DSM_10507_NrdD2	B_hydrogenotrop10507_NrdD2	ZP_03783682
Bryantella_formatexigens_DSM_14469_NrdD1	B_formatexigens14469_NrdD1	ZP_03687888
Bryantella_formatexigens_DSM_14469_NrdD2	B_formatexigens14469_NrdD2	ZP_03688010
Catenibacterium_mitsuokai_DSM_15897_NrdD1	C_mitsuokai15897_NrdD1	ZP_03681608
Catenibacterium_mitsuokai_DSM_15897_NrdD2	C_mitsuokai15897_NrdD2	ZP_03681711
Catonella_morbi_ATCC_51271_NrdD	C_morbi51271_NrdD	ZP_04450473
Cellulomonas_flavigena_DSM_20109_NrdD	C_flavigena20109_NrdD	ZP_04365905
Clostridiales_bacterium_1_7_47_FAA_NrdD1	Clostridiales1747FAA_NrdD1	ZP_03650819
Clostridiales_bacterium_1_7_47_FAA_NrdD2	Clostridiales1747FAA_NrdD2	ZP_03652860
Clostridium_asparagiforme_DSM_15981_NrdD1	C_asparagiforme15981_NrdD1	ZP_03757768
Clostridium_sp_7_2_43FAA_NrdD2	Clostridium7_2_43FAA_NrdD2	YP_002850959
Clostridium_sp_M62/1_NrdD2	Clostridium_M62_1_NrdD2	ZP_03733241
Clostridium_sp_M62/1_NrdD1	Clostridium_M62_1_NrdD1	ZP_03733246
Coprococcus_comes_ATCC_27758_NrdD2	C_comes27758_NrdD2	ZP_03799810
Coprococcus_comes_ATCC_27758_NrdD1	C_comes27758_NrdD1	ZP_03800054
Corynebacterium_striatum_ATCC_6940_NrdD	C_striatum_6940_NrdD	ZP_03935239
Cryptobacterium_curtum_DSM_15641_NrdD	C_curtum15641_NrdD	ZP_04357213
Denitrovibrio_acetiphilus_DSM_12809_NrdD	D_acetiphilus12809_NrdD	ZP_03906757
Desulfohalobium_retbaense_DSM_5692_NrdD	D_retbaense5692_NrdD	ZP_03902676
Desulfomicrobium_baculatum_DSM_4028_NrdD	D_baculatum4028_NrdD	ZP_04343251
Desulfonatronospira_thiodismutans_ASO3_1_NrdD	D_thiodismutansASO31_NrdD	ZP_03737098
Desulfotomaculum_acetoxidans_DSM_771_NrdD	D_acetoxidans771_NrdD	ZP_04352131
Dethiobacter_alkaliphilus_AHT_1_NrdD	D_alkaliphilus1_NrdD	ZP_03729474
Dethiosulfovibrio_peptidovorans_DSM_11002_NrdD	D_peptidovorans11002_NrdD	ZP_04340743
Eggerthella_lenta_DSM_2243_NrdD2	E_lenta2243_NrdD2	ZP_03894324
Eggerthella_lenta_DSM_2243_NrdD1	E_lenta2243_NrdD1	ZP_03895069
Eikenella_corrodens_ATCC_23834_NrdD	E_corrodens23834_NrdD	ZP_03713764
Bacteriophage_RB14_NrdD	Bacteriophage_RB14_NrdD	YP_002854413
Enterobacteria_phage_RB51_NrdD	Enterob_ph_RB51_NrdD	YP_002854036
Eubacterium_hallii_DSM_3353_NrdD	E_hallii3353_NrdD	ZP_03715507
Fusobacterium_mortiferum_ATCC_9817_NrdD	F_mortiferum9817_NrdD	ZP_04567079
Gardnerella_vaginalis_ATCC_14019_NrdD	G_vaginalis14019_NrdD	ZP_03937759
Halorhabdus_utahensis_DSM_12940_NrdD	H_utahensis12940_NrdD	ZP_03871441
Holdemania_filiformis_DSM_12042_NrdD1	H_filiformis12042_NrdD1	ZP_03636877
Jonesia_denitrificans_DSM_20603_NrdD	J_denitrificans20603_NrdD	ZP_03867611
Kangiella_koreensis_DSM_16069_NrdD	K_koreensis16069_NrdD	ZP_04045564
Kingella_oralis_NrdD	K_oralis_ATCC51147_NrdD	ZP_04602165
Lactobacillus_acidophilus_ATCC_4796_NrdD	Lacidophilus4796_NrdD	ZP_04020864
Lactobacillus_fermentum_ATCC_14931_NrdD	Lfermentum14931_NrdD	ZP_03945603
Lactobacillus_gasseri_JV_V03_NrdD	LgasseriJVV03_NrdD	ZP_03951827
Lactobacillus_gasseri_MV_22_NrdD	LgasseriMV22_NrdD	ZP_03809419
Lactobacillus_jensenii_1153_NrdD	L_jensenii1153_NrdD	ZP_03807349
Lactobacillus_jensenii_JV_V16_NrdD	L_jenseniiJVV16_NrdD	ZP_03955816
Lactobacillus_johnsonii_ATCC_33200_NrdD	L_johnsonii33200_NrdD	ZP_04006828
Lactobacillus_reuteri_CF48_3A_NrdD	L_reuteriCF483A_NrdD	ZP_03973909
Lactobacillus_rhamnosus_LMS2_1_NrdD	LrhamnosusLMS21_NrdD	ZP_04439683
Lactobacillus_sakei_subsp_carnosus_DSM_15831_NrdD1	Lsakeicarnosus15831_NrdD1	ZP_03843563
Lactobacillus_sakei_subsp_carnosus_DSM_15831_NrdD2	Lsakeicarnosus15831_NrdD2	ZP_03846326
Laribacter_hongkongensis_HLHK9_NrdD	L_hongkongensisHLHK9_NrdD	YP_002796251
Leptotrichia_buccalis_DSM_1135_NrdD2	L_buccalis1135_NrdD2	ZP_04336707
Leptotrichia_buccalis_DSM_1135_NrdD1	L_buccalis1135_NrdD1	ZP_04338739
Leuconostoc_mesenteroides_subsp_cremoris_ATCC_19254_NrdD	Lcremoris19254_NrdD	ZP_03914045
Listeria_grayi_DSM_20601_NrdD	L_grayi20601_NrdD	ZP_04442792
Lutiella_nitroferrum_2002_NrdD	L_nitroferrum2002_NrdD	ZP_03696857
Methanobrevibacter_smithii_DSM_2374_NrdD	M_smithii2374_NrdD	ZP_03703986
Mobiluncus_curtisii_ATCC_43063_NrdD	M_curtisii43063_NrdD	ZP_03923385
Mobiluncus_mulieris_ATCC_35243_NrdD	M_mulieris35243_NrdD	ZP_03994788
Mollicutes_bacterium_D7_NrdD1	M_bacteriumD7_NrdD1	ZP_04563673
Mollicutes_bacterium_D7_NrdD2	M_bacteriumD7_NrdD2	ZP_04564615
Mollicutes_bacterium_D7_NrdD3	M_bacteriumD7_NrdD3	ZP_04565853
Mollicutes_bacterium_D7_NrdD4	M_bacteriumD7_NrdD4	ZP_04565854
Nautilia_profundicola_AmH_NrdD	N_profundicolaAmH_NrdD	YP_002608151
Neisseria_flavescens_NRL30031/H210_NrdD	N_flavesNRL30031H210_NrdD	ZP_03718422
Neisseria_mucosa_ATCC_25996_NrdD	N_mucosa25996_NrdD	ZP_03748845
Neisseria_subflava_NJ9703_NrdD	N_subflavaNJ9703_NrdD	ZP_03750797
Oribacterium_sinus_F0268_NrdD	O_sinusF0268_NrdD	ZP_03990136
Oxalobacter_formigenes_HOxBLS_NrdD	O_formigenesHOxBLS_NrdD	ZP_04577594
Oxalobacter_formigenes_OXCC13_NrdD	O_formigenesOXCC13_NrdD	ZP_04579745
Pectobacterium_carotovorum_subsp_brasiliensis_PBR1692_NrdD	P_carotovorumPBR1692_NrdD	ZP_03829085
Persephonella_marina_EX_H1_NrdD	P_marinaEXH1_NrdD	YP_002730090
Porphyromonas_endodontalis_NrdD	P_endodontalis_35406_NrdD	ZP_04389268
Porphyromonas_uenonis_60_3_NrdD	P_uenonis603_NrdD	ZP_04055079
Providencia_rettgeri_DSM_1131_NrdD	P_rettgeri1131_NrdD	ZP_03637092
Roseburia_inulinivorans_NrdD	R_inulinivorans16841_NrdD	ZP_03754204
Sebaldella_termitidis_ATCC_33386_NrdD	S_termitidis33386_NrdD	ZP_04502251
Shuttleworthia_satelles_NrdD	S_satelles_14600_NrdD	ZP_04454139
Slackia_heliotrinireducens_DSM_20476_NrdD1	S_heliotrinired20476_NrdD1	ZP_04498620
Streptobacillus_moniliformis_DSM_12112_NrdD	S_monoliformis_12112_NrdD	ZP_04478929
Streptococcus_equi_subsp_equi_4047_NrdD	Streptococcequi4047_NrdD	YP_002747351
Streptococcus_equi_subsp_zooepidemicus_NrdD	SzooepidemicusH70_NrdD	YP_002745354
Subdoligranulum_variabile_DSM_15176_NrdD	S_variabile15176_NrdD	ZP_03774695
Sulfurospirillum_deleyianum_DSM_6946_NrdD	S_deleyianum6946_NrdD	ZP_04420624
Thermanaerovibrio_acidaminovorans_DSM_6589_NrdD	T_acidaminovoran6589_NrdD	ZP_04468951
Tolumonas_auensis_DSM_9187_NrdD	T_auensis9187_NrdD	YP_002891633
Veillonella_dispar_ATCC_17748_NrdD	V_dispar17748_NrdD	ZP_04599951
Veillonella_parvula_DSM_2008_NrdD	V_parvula2008_NrdD	ZP_03854968
Xylanimonas_cellulosilytica_DSM_15894_NrdD1	X_cellulosilyti15894_NrdD1	ZP_03911012
Bacteroides_sp_D4_NrdD1	Bacteroides_D4_NrdD1	ZP_04554192
Bacteroides_sp_9_1_42FAA_NrdD1	Bacteroides9_1_42FAA_NrdD1	ZP_04538661
Bacillus_thuringiensis_serovar_monterrey_BGSC_4AJ1_NrdD2	BthuMonterrey4AJ1_NrdD2	ZP_04109758
Bacillus_thuringiensis_serovar_monterrey_BGSC_4AJ1_NrdD3	BthuMonterrey4AJ1_NrdD3	ZP_04112088
Bacteroides_sp_2_2_4_NrdD2	Bacteroides224_NrdD2	ZP_04553392
Enterob_ph_JSE_NrdD	Enterob_ph_JSE_NrdD	ACL78008

## Sheet: T05
NrdA.natronomonas_and_sisters00.probcons.wa00.UL3MIXGAMMA8SPR.noaccno.cdendro
Full name	Abbreviation	NCBI accession
Ambystoma_tigrinum_stebbensi_virus_NrdA	A_tigrinum_st_v_NrdA	AAP33245
Invertebrate_iridescent_virus_6_NrdA	Invert_irid_v_6_NrdA	NP_149548
Lymphocystis_disease_virus_1_NrdA	Lymphocystis_d_v_1_NrdA	NP_078756
Rana_tigrina_ranavirus_NrdA	R_tigrina_ranavirus_NrdA	NP_571996
Bradyrhizobium_japonicum_USDA_110_NrdA	B_japonicum_110_NrdA	NP_766647
Caulobacter_crescentus_CB15_NrdA	C_crescentus_CB15_NrdA	NP_422286
Rickettsia_conorii_str_Malish_7_NrdA	R_conorii_Malish_7_NrdA	NP_360284
Rickettsia_prowazekii_str_Madrid_E_NrdA	R_prowazekii_Madrid_NrdA	NP_220889
Wolbachia_endosymbiont_of_Drosophila_melanogaster_NrdA	Wolbachia_sp_Dm_NrdA	AAS13943
Rhodospirillum_rubrum_ATCC_11170_NrdA	R_rubrum_ATCC_11170_NrdA	YP_426532
Rickettsia_rickettsii_NrdA	R_rickettsii_NrdA	ZP_00153685
Thermus_thermophilus_HB27_NrdA	T_thermophilus_HB27_NrdA	YP_006145
Ehrlichia_canis_str_Jake_NrdA	E_canis_Jake_NrdA	YP_303199
Novosphingobium_aromaticivorans_DSM_12444_NrdA	N_aromat_DSM12444_NrdA	YP_495556
Erythrobacter_litoralis_HTCC2594_NrdA	E_litoralis_HTCC259_NrdA	YP_459216
Rickettsia_akari_str_Hartford_NrdA	R_akari_Hartford_NrdA	YP_001493488
Rickettsia_typhi_str_Wilmington_NrdA	R_typhi_Wilmington_NrdA	YP_067452
Ehrlichia_ruminantium_str_Welgevonden_NrdA	E_rum_Welgevonden_NrdA	YP_180428
Ehrlichia_ruminantium_str_Gardel_NrdA	E_ruminant_Gardel_NrdA	YP_196509
Gluconobacter_oxydans_621H_NrdA	G_oxydans_621H_NrdA	YP_192385
Anaplasma_marginale_str_St_Maries_NrdA	A_marginale_Maries_NrdA	YP_154030
Wolbachia_endosymbiont_strain_TRS_of_Brugia_malayi_NrdA	Wolbachia_sp_Bm_TRS_NrdA	YP_198525
Francisella_tularensis_subsp_tularensis_SCHU_S4_NrdA	F_tula_t_SCHUS4_NrdA	YP_169563
Lymphocystis_disease_virus___isolate_China_NrdA	Lymphocystis_v_Ch_NrdA	YP_025104
Frog_virus_3_NrdA	Frog_virus_3_NrdA	YP_031616
Grouper_iridovirus_NrdA	Grouper_iridovirus_NrdA	AAV91060
Singapore_grouper_iridovirus_NrdA	Singapore_g_iridov_NrdA	YP_164159
Thermus_thermophilus_HB8_NrdA	T_thermophilus_HB8_NrdA	YP_145448
Aeromonas_phage_31_NrdA	Aeromonas_phage_31_NrdA	YP_238837
Rickettsia_felis_URRWXCal2_NrdA	R_felis_URRWXCal2_NrdA	YP_246725
Ehrlichia_chaffeensis_str_Sapulpa_NrdA	E_chaffeensis_Sapul_NrdA	ZP_00545050
Candidatus_Pelagibacter_ubique_HTCC1062_NrdA	C_Pelagib_HTCC1062_NrdA	YP_266566
Sphingopyxis_alaskensis_RB2256_NrdA	S_alaskensis_RB2256_NrdA	YP_616819
Natronomonas_pharaonis_DSM_2160_NrdA	N_pharaonis_DSM_216_NrdA	YP_327711
Halophage_AAJ_2005_NrdA	Halophage_AAJ2005_NrdA	ABB77922
Oceanicaulis_alexandrii_HTCC2633_NrdA	OalexandriiHTCC2633_NrdA	ZP_00953193
Salinibacter_ruber_DSM_13855_NrdA	S_ruber_13855_NrdA	YP_444285
Erythrobacter_sp_NAP1_NrdA	Erythrobacter_NAP1_NrdA	ZP_01041166
Parvularcula_bermudensis_HTCC2503_NrdA	P_bermuden_HTCC2503_NrdA	ZP_01017181
Acidiphilium_cryptum_JF_5_NrdA	A_cryptum_JF5_NrdA	YP_001233878
Anaplasma_phagocytophilum_HZ_NrdA	A_phagocytop_HZ_NrdA	YP_504939
Neorickettsia_sennetsu_str_Miyayama_NrdA	N_sennetsu_Miyayama_NrdA	YP_506298
Francisella_tularensis_subsp_holarctica_LVS_NrdA	F_tularensisLVS_NrdA	YP_513694
Polaribacter_irgensii_23_P_NrdA	P_irgensii_23P_NrdA	ZP_01117179
Rickettsia_bellii_RML369_C_NrdA	R_bellii_RML369C_NrdA	YP_537903
Candidatus_Pelagibacter_ubique_HTCC1002_NrdA	C_P_ubique_HTCC1002_NrdA	ZP_01265081
Flavobacterium_johnsoniae_UW101_NrdA1	F_johnsoniae_UW101_NrdA1	YP_001196392
Psychromonas_sp_CNPT3_NrdA2	Psychromonas_CNPT3_NrdA2	ZP_01215780
Granulibacter_bethesdensis_CGDNIH1_NrdA	G_bethesdensis_CGDNI_NrdA	YP_744708
Maricaulis_maris_MCS10_NrdA	M_maris_MCS10_NrdA	YP_755630
Hyphomonas_neptunium_ATCC_15444_NrdA	H_neptunium_15444_NrdA	YP_759596
Sphingomonas_wittichii_RW1_NrdA	S_wittichii_RW1_NrdA	YP_001262005
Parvibaculum_lavamentivorans_DS_1_NrdA	P_lavamentivorans_DS_NrdA	YP_001411784
Caulobacter_sp_K31_NrdA	Caulobacter_sp_K31_NrdA	YP_001686279
Rickettsia_bellii_OSU_85_389_NrdA	R_bellii_OSU_85389_NrdA	YP_001496328
Rickettsia_canadensis_str_McKiel_NrdA	R_canadensis_McKiel_NrdA	YP_001492319
Wolbachia_endosymbiont_of_Onchocerca_volvulus_NrdA	WOnchocerca_volvulus_NrdA	CAL29480
Francisella_tularensis_subsp_novicida_U112_NrdA	F_novicida_U112_NrdA	YP_898623
Francisella_tularensis_subsp_tularensis_WY96_3418_NrdA	F_tularensisWY963418_NrdA	YP_001121958
Aedes_taeniorhynchus_iridescent_virus_NrdA	A_taeniorhynchus_IV_NrdA	YP_654637
Dichelobacter_nodosus_VCS1703A_NrdA	D_nodosus_VCS1703A_NrdA	YP_001209517
Environmental_halophage_1_AAJ_2005_NrdA	Env_halophage_1_NrdA	ABB77922
Erythrobacter_sp_SD_21_NrdA	ErythrobacterSD21_NrdA	ZP_01863359
Gluconacetobacter_diazotrophicus_PAl_5_NrdA	G_diazotrophicusPAl5_NrdA	YP_001602068
Rickettsia_massiliae_MTU5_NrdA	R_massiliaeMTU5_NrdA	YP_001499367
Rickettsia_africae_ESF_5_NrdA	R_africaeESF5_NrdA	YP_002845245
Orientia_tsutsugamushi_Boryong_NrdA	O_tsutsugamushi_NrdA	YP_001248104
Francisella_tularensis_subsp_novicida_GA99_3548_NrdA	F_novicidaGA993548_NrdA	YP_002170840
Phenylobacterium_zucineum_HLK1_NrdA	P_zucineumHLK1_NrdA	YP_002129184
Brevundimonas_sp_BAL3_NrdA	BrevundimonasBAL3_NrdA	YP_002587322
Wolbachia_pipientis_NrdA	W_pipientis_NrdA	YP_001975889
Candidatus_Pelagibacter_sp_HTCC7211_NrdA	PelagibacterHTCC7211_NrdA	EDZ60142
Orientia_tsutsugamushi_str_Ikeda_NrdA	O_tsutsugIkeda_NrdA	YP_001938148
Thermus_aquaticus_Y51MC23_NrdA	T_aquaticusY51MC23_NrdA	ZP_03497649
Leeuwenhoekiella_blandensis_MED217_NrdA	L_blandensisMED217_NrdA	EAQ51287
Capnocytophaga_sputigena_Capno_NrdA	C_sputigena_Capno_NrdA	ZP_03392007
Caulobacter_crescentus_NA1000_NrdA	C_crescentusNA1000_NrdA	YP_002518980
Halorubrum_lacusprofundi_ATCC_49239_NrdA	H_lacusprofundi49239_NrdA	YP_002564381
unidentified_eubacterium_SCB49_NrdA	uid_eubacteriumSCB49_NrdA	ZP_01889446
Halomicrobium_mukohataei_DSM_12286_NrdA	H_mukohataei12286_NrdA	ZP_03875490
Soft_shelled_turtle_iridovirus_NrdA	SoftshelTurtleVirus_NrdA	YP_002854273
Bradyrhizobium_elkanii_NrdA	B_elkanii_NrdA	CAQ57558

## Sheet: T06
NrdA.halobacterium_and_sisters00.probcons.wa00.UL3MIXGAMMA8SPR.noaccno.cdendro
Full name	Abbreviation	NCBI accession
Bordetella_bronchiseptica_RB50_NrdA	B_bronchisept_RB50_NrdA	NP_890910
Bordetella_pertussis_Tohama_I_NrdA	B_pertussis_TohamaI_NrdA	NP_881559
Chlamydia_trachomatis_D/UW_3/CX_NrdA	C_trachomatisDUW3CX_NrdA	NP_220348
Chlamydophila_caviae_GPIC_NrdA	C_caviae_GPIC_NrdA	NP_829640
Chlamydophila_pneumoniae_AR39_NrdA	C_pneumoniae_AR39_NrdA	NP_445410
Chromobacterium_violaceum_ATCC_12472_NrdA	C_viol_ATCC12472_NrdA	NP_901957
Coxiella_burnetii_RSA_493_NrdA	C_burnetti_RSA_493_NrdA	NP_820536
Nitrosomonas_europaea_ATCC_19718_NrdA	N_europ_ATCC19718_NrdA	NP_842417
Pseudomonas_aeruginosa_PAO1_NrdA	P_aeruginosa_PAO1_NrdA	NP_249847
Pseudomonas_putida_KT2440_NrdA	P_putida_KT2440_NrdA	NP_743339
Pseudomonas_syringae_pv_tomato_str_DC3000_NrdA	P_syr_tom_DC3000_NrdA	NP_791496
Ralstonia_solanacearum_GMI1000_NrdA	R_solanacearumGMI100_NrdA	NP_520926
Halobacterium_sp_NRC_1_NrdA	Halobacterium_NRC1_NrdA	NP_280998
Burkholderia_cepacia_R1808_NrdA	B_cepacia_R1808_NrdA	ZP_00221437
Burkholderia_cepacia_R18194_NrdA	B_cepacia_R18194_NrdA	ZP_00216566
Mesorhizobium_sp_BNC1_NrdA	Mesorhizobium_BNC1_NrdA	YP_675245
Methylibium_petroleiphilum_PM1_NrdA	R_gelatinosus_PM1_NrdA	ZP_00243101
Ralstonia_metallidurans_CH34_NrdA	R_metallid_CH34_NrdA	YP_585229
Burkholderia_fungorum_LB400_NrdA	B_fungorum_LB400_NrdA	ZP_00277730
Ralstonia_eutropha_JMP134_NrdA	R_eutropha_JMP134_NrdA	YP_297145
Burkholderia_pseudomallei_K96243_NrdA	B_pseudom_K96243_NrdA	YP_109586
Pseudomonas_syringae_pv_syringae_B728a_NrdA	P_syringae_s_B728a_NrdA	YP_236787
Polaromonas_sp_JS666_NrdA	Polaromonas_JS666_NrdA	YP_547957
Thiobacillus_denitrificans_ATCC_25259_NrdA	T_denitr_ATCC25259_NrdA	YP_315734
Methylococcus_capsulatus_str_Bath_NrdA	M_capsulatus_Bath_NrdA	YP_114078
Legionella_pneumophila_subsp_pneumophila_str_Philadelphia_1_NrdA	L_pneu_p_Philad1_NrdA	YP_095800
Legionella_pneumophila_str_Lens_NrdA	L_pneumophila_Lens_NrdA	YP_127076
Legionella_pneumophila_str_Paris_NrdA	L_pneumophila_Paris_NrdA	YP_124056
Acinetobacter_sp_ADP1_NrdA	Acinetobacter_ADP1_NrdA	YP_045455
Chlamydia_muridarum_Nigg_NrdA	C_muridarum_Nigg_NrdA	NP_296593
Chlamydophila_abortus_S26/3_NrdA	C_abortus_S263_NrdA	YP_220142
Azotobacter_vinelandii_AvOP_NrdA	A_vinelandii_DJ_NrdA	YP_002800458
Thermobifida_fusca_YX_NrdA	T_fusca_YX_NrdA	YP_291057
Pseudomonas_fluorescens_PfO_1_NrdA	P_fluorescens_PfO1_NrdA	YP_349974
Saccharophagus_degradans_2_40_NrdA	S_degradans_240_NrdA	YP_527930
Chromohalobacter_salexigens_DSM_3043_NrdA	Csalexigens_DSM3043_NrdA	YP_572728
Nitrobacter_hamburgensis_X14_NrdA	N_hamburgensis_X14_NrdA	YP_578851
Pseudomonas_fluorescens_Pf_5_NrdA	P_fluorescens_Pf5_NrdA	YP_261564
Pseudomonas_syringae_pv_phaseolicola_1448A_NrdA	P_syr_phaseolic_14_NrdA	YP_275880
Nitrobacter_winogradskyi_Nb_255_NrdA	N_winogradskyi_Nb25_NrdA	YP_319490
Burkholderia_thailandensis_E264_NrdA	B_thailandens_E264_NrdA	YP_441700
Nitrosospira_multiformis_ATCC_25196_NrdA	N_multiformis_25196_NrdA	YP_413149
Alkalilimnicola_ehrlichei_MLHE_1_NrdA	A_ehrlichei_MLHE1_NrdA	YP_742934
Rhodopseudomonas_palustris_BisB18_NrdA	R_palustris_BisB18_NrdA	YP_533378
Nitrosomonas_eutropha_C71_NrdA	N_eutropha_C71_NrdA	YP_748640
Hahella_chejuensis_KCTC_2396_NrdA	H_chejuensis_2396_NrdA	YP_437971
Burkholderia_cenocepacia_HI2424_NrdA	B_cenocepaciaHI2424_NrdA	ZP_00463755
Marinobacter_aquaeolei_VT8_NrdA	M_aquaeolei_VT8_NrdA	YP_961112
Pseudomonas_putida_F1_NrdA	P_putida_F1_NrdA	YP_001266555
Rhodoferax_ferrireducens_DSM_15236_NrdA	R_ferrireduce_15236_NrdA	YP_524587
Chlamydia_trachomatis_A/HAR_13_NrdA	C_trachomatis_AHAR_NrdA	YP_328658
Nitrosococcus_oceani_ATCC_19707_NrdA	N_oceani_19707_NrdA	YP_344510
Ralstonia_solanacearum_UW551_NrdA	R_solanacea_UW551_NrdA	EAP73710
Burkholderia_dolosa_AUO158_NrdA	B_dolosa_AUO158_NrdA	YP_002099313
Pseudomonas_aeruginosa_2192_NrdA	P_aeruginosa_2192_NrdA	YP_002085538
Nitrobacter_sp_Nb_311A_NrdA	Nitrobacter_Nb_311A_NrdA	ZP_01045817
Polaromonas_naphthalenivorans_CJ2_NrdA	P_naphthaleniv_CJ2_NrdA	YP_983603
Congregibacter_litoralis_KT71_NrdA	C_litoralis_KT71_NrdA	ZP_01103282
Nitrococcus_mobilis_Nb_231_NrdA	N_mobilis_Nb_231_NrdA	ZP_01127325
Blastopirellula_marina_DSM_3645_NrdA	B_marina_DSM_3645_NrdA	ZP_01093516
Chlamydophila_felis_Fe/C_56_NrdA	C_felis_FeC56_NrdA	YP_515154
Coxiella_burnetii_Dugway_5J108_111_NrdA	C_burnetii_Dugway_NrdA	YP_001423854
Alcanivorax_borkumensis_SK2_NrdA	A_borkumensis_SK2_NrdA	YP_692431
Acidovorax_avenae_subsp_citrulli_AAC00_1_NrdA	A_av_citrulliAAC001_NrdA	YP_969236
Acidovorax_sp_JS42_NrdA	Acidovorax_JS42_NrdA	YP_987820
Herpetosiphon_aurantiacus_ATCC_23779_NrdA	H_aurantiacus_23779_NrdA	YP_001545341
Rickettsiella_grylli_NrdA	R_grylli_NrdA	ZP_02062822
Lawsonia_intracellularis_PHE/MN1_00_NrdA	L_intracell_PHEMN100_NrdA	YP_594852
Burkholderia_phymatum_STM815_NrdA	BphymatumSTM815_NrdA	YP_001858857
Burkholderia_multivorans_ATCC_17616_NrdA	B_multivorans_17616_NrdA	YP_001944951
Burkholderia_phytofirmans_PsJN_NrdA	B_phytofirmans_PsJN_NrdA	YP_001897050
Pseudomonas_aeruginosa_PA7_NrdA	P_aeruginosa_PA7_NrdA	YP_001349578
Pseudomonas_mendocina_ymp_NrdA	P_mendocina_ymp_NrdA	YP_001188636
Burkholderia_ambifaria_MC40_6_NrdA	B_ambifaria_MC40_6_NrdA	YP_001807235
Burkholderia_ambifaria_AMMD_NrdA	B_cepacia_AMMD_NrdA	YP_772390
Ralstonia_eutropha_H16_NrdA	R_eutropha_H16_NrdA	YP_727678
Ralstonia_pickettii_12J_NrdA	R_pickettii_12J_NrdA	YP_001900602
Pseudomonas_entomophila_L48_NrdA	P_entomophila_L48_NrdA	YP_607026
Pseudomonas_putida_GB_1_NrdA	P_putida_GB1_NrdA	YP_001670460
Pseudomonas_stutzeri_A1501_NrdA	P_stutzeri_A1501_NrdA	YP_001172164
Pseudomonas_putida_W619_NrdA	P_putida_W619_NrdA	YP_001748066
Bordetella_avium_197N_NrdA	B_avium_197N_NrdA	YP_787477
Polynucleobacter_sp_QLW_P1DMWA_1_NrdA	Polyn_QLWP1DMWA1_NrdA	YP_001154989
marine_gamma_proteobacterium_HTCC2143_NrdA	M_proteobact_2143_NrdA	ZP_01618352
Herminiimonas_arsenicoxydans_NrdA	H_arsenicoxydans_NrdA	YP_001101008
marine_gamma_proteobacterium_HTCC2080_NrdA	M_proteobact_2080_NrdA	ZP_01626309
Delftia_acidovorans_SPH_1_NrdA	D_acidovorans_SPH1_NrdA	YP_001562530
Comamonas_testosteroni_KF_1_NrdA	C_testosteroni_KF1_NrdA	ZP_03541274
Verminephrobacter_eiseniae_EF01_2_NrdA	V_eiseniae_EF012_NrdA	YP_996274
Marinobacter_sp_ELB17_NrdA	Marinobacter_ELB17_NrdA	ZP_01735337
Acinetobacter_baumannii_ATCC_17978_NrdA	A_baumannii_17978_NrdA	YP_001083789
Saccharopolyspora_erythraea_NRRL_2338_NrdA	S_erythraea_NRRL2338_NrdA	YP_001103531
Planctomyces_maris_DSM_8797_NrdA	P_maris_DSM_8797_NrdA	ZP_01852369
Ralstonia_pickettii_12D_NrdA1	R_pickettii_12D_NrdA1	ZP_02007038
Janthinobacterium_sp_Marseille_NrdA	J_Marseille_NrdA	YP_001354669
Legionella_pneumophila_str_Corby_NrdA	L_pneumophila_Corby_NrdA	YP_001250525
Limnobacter_sp_MED105_NrdA	Limnobacter_MED105_NrdA	ZP_01915423
Marinobacter_algicola_DG893_NrdA	M_algicola_DG893_NrdA	ZP_01893442
Ralstonia_pickettii_12D_NrdA2	R_pickettii_12D_NrdA2	ZP_02008121
Bordetella_petrii_DSM_12804_NrdA	B_petriiDSM12804_NrdA	YP_001629186
Polynucleobacter_necessarius_STIR1_NrdA	P_necessariusSTIR1_NrdA	YP_001797133
Acaryochloris_marina_MBIC11017_NrdA	A_marinaMBIC11017_NrdA	YP_001522353
Rhodopseudomonas_palustris_TIE_1_NrdA	R_palustrisTIE1_NrdA	YP_001991625
Chlamydia_trachomatis_434/Bu_NrdA	C_trachomatis434_Bu_NrdA	YP_001654289
Burkholderia_graminis_C4D1M_NrdA	B_graminisC4D1M_NrdA	ZP_02886469
Burkholderia_pseudomallei_7894_NrdA	B_pseudomallei7894_NrdA	ZP_02483365
Burkholderia_cenocepacia_J2315_NrdA	B_cenocepaciaJ2315_NrdA	YP_002232531
Burkholderia_ambifaria_MEX_5_NrdA	B_ambifariaMEX5_NrdA	ZP_02907673
Burkholderia_ambifaria_IOP40_10_NrdA	B_ambifariaIOP4010_NrdA	ZP_02891002
Burkholderia_ubonensis_Bu_NrdA	B_ubonensisBu_NrdA	ZP_02378447
Cupriavidus_taiwanensis_NrdA	C_taiwanensis_NrdA	YP_002006678
Ralstonia_solanacearum_MolK2_NrdA	R_solanacearumMolK2_NrdA	YP_002251906
Leptothrix_cholodnii_SP_6_NrdA	L_cholodniiSP6_NrdA	YP_001789422
Cellvibrio_japonicus_Ueda107_NrdA	C_japonicusUeda107_NrdA	YP_001982049
Alcanivorax_sp_DG881_NrdA	AlcanivoraxDG881_NrdA	YP_002586438
Oligotropha_carboxidovorans_OM5_NrdA	O_carboxidovoransOM5_NrdA	YP_002289729
Acinetobacter_baumannii_AYE_NrdA	A_baumanniiAYE_NrdA	YP_001714856
Acinetobacter_baumannii_SDF_NrdA	A_baumanniSDF_NrdA	YP_001707921
Acidithiobacillus_ferrooxidans_ATCC_53993_NrdA	A_ferrooxidans53993_NrdA	YP_002220674
Methylacidiphilum_infernorum_V4_NrdA	M_infernorumV4_NrdA	YP_001939729
Gammaproteobacteria_NrdA	Gammaproteobact5015_NrdA	EDY85324
Verrucomicrobiae_bacterium_DG1235_NrdA	VerrucomicrobDG1235_NrdA	EDY82989
Verrucomicrobium_spinosum_DSM_4136_NrdA	V_spinosum4136_NrdA	ZP_02928747
Burkholderia_sp_H160_NrdA	BurkholderiaH160_NrdA	ZP_03269820
Thioalkalivibrio_sp_HL_EbGR7_NrdA	ThioalkalivibHLEbGR7_NrdA	YP_002514677
Candidatus_Liberibacter_asiaticus_NrdA	L_asiaticus_psy62_NrdA	ZP_03287193
Coxiella_burnetii_CbuG_Q212_NrdA	C_burnetiiCbuGQ212_NrdA	YP_002303028
Burkholderia_multivorans_CGD2_NrdA	B_multivoransCGD2_NrdA	ZP_03581129
Diaphorobacter_sp_TPSY_NrdA	DiaphorobacterTPSY_NrdA	YP_002554376
Variovorax_paradoxus_S110_NrdA	V_paradoxusS110_NrdA	ZP_03553014
gamma_proteobacterium_NOR5_3_NrdA	GammaproteoNOR53_NrdA	EED31528
gamma_proteobacterium_NOR51_B_NrdA	GammaproteoNOR51B_NrdA	EED34759
uncultured_marine_bacterium_EB0_39H12_NrdA	uc_marineEB0_39H12_NrdA	ABL97638
Burkholderia_multivorans_CGD1_NrdA	B_multivoransCGD1_NrdA	ZP_03586215
Acinetobacter_sp_ATCC_27244_NrdA	Acinetobacter_27244_NrdA	ZP_03824021
Actinosynnema_mirum_DSM_43827_NrdA	A_mirum43827_NrdA	ZP_03817974
Burkholderia_glumae_NrdA1	B_glumaeBGR1_NrdA1	YP_002910397
Gemmatimonas_aurantiaca_T_27_NrdA	G_aurantiacaT27_NrdA	YP_002761261
Halogeometricum_borinquense_DSM_11551_NrdA	H_borinquense11551_NrdA	ZP_04000564
Halorhabdus_utahensis_DSM_12940_NrdA	H_utahensis12940_NrdA	YP_003131237
Halothiobacillus_neapolitanus_c2_NrdA	H_neapolitanusc2_NrdA	ZP_03741299
Kangiella_koreensis_DSM_16069_NrdA	K_koreensis16069_NrdA	ZP_04045023
Kribbella_flavida_DSM_17836_NrdA	K_flavida17836_NrdA	ZP_03863162
Laribacter_hongkongensis_HLHK9_NrdA	L_hongkongensisHLHK9_NrdA	YP_002795796
Lutiella_nitroferrum_2002_NrdA	L_nitroferrum2002_NrdA	ZP_03698557
Methylophaga_sp_DMS010_NrdA	Methylophaga_DMS010_NrdA	YP_002669341
Natrialba_magadii_ATCC_43099_NrdA	N_magadii43099_NrdA	ZP_03692957
Nocardiopsis_dassonvillei_subsp_dassonvillei_DSM_43111_NrdA	N_dassonvillei43111_NrdA	ZP_04330984
Pseudomonas_fluorescens_SBW25_NrdA	P_fluorescensSBW25_NrdA	YP_002874247
Rhodothermus_marinus_DSM_4252_NrdA	R_marinus4252_NrdA	ZP_04422968
Saccharomonospora_viridis_DSM_43017_NrdA	S_viridis43017_NrdA	ZP_04506123
Thermobaculum_terrenum_ATCC_BAA_798_NrdA	T_terrenumBAA798_NrdA	ZP_03858220
Thioalkalivibrio_sp_K90mix_NrdA	ThioalkalivibrioK90m_NrdA	ZP_03690937
Chlamydia_trachomatis_NrdA	C_trachomaBTZ1A828OT_NrdA	YP_002889334

## Sheet: T07
NrdB.natronomonas_and_sisters00.probcons.wa00.UL3MIXGAMMA8SPR.noaccno.cdendro
Full name	Abbreviation	NCBI accession
Invertebrate_iridescent_virus_6_NrdB	Invert_irid_v_6_NrdB	NP_149839
Lymphocystis_disease_virus_1_NrdB	Lymphocystis_d_v_1_NrdB	NP_078636
Rana_tigrina_ranavirus_NrdB	R_tigrina_ranavirus_NrdB	NP_572003
Bradyrhizobium_japonicum_USDA_110_NrdB	B_japonicum_110_NrdB	NP_766646
Caulobacter_crescentus_CB15_NrdB	C_crescentus_CB15_NrdB	NP_419079
Rickettsia_conorii_str_Malish_7_NrdB	R_conorii_Malish_7_NrdB	NP_360288
Rickettsia_prowazekii_str_Madrid_E_NrdB	R_prowazekii_Madrid_NrdB	NP_220888
Wolbachia_endosymbiont_of_Drosophila_melanogaster_NrdB	Wolbachia_sp_Dm_NrdB	AAS13957
Rana_grylio_virus_9506_NrdB	R_grylio_virus_9506_NrdB	AAS67856
Regina_ranavirus_NrdB	Regina_ranavirus_NrdB	YP_003810
Thermus_thermophilus_HB27_NrdB	T_thermophilus_HB27_NrdB	YP_006144
Ehrlichia_canis_str_Jake_NrdB	E_canis_Jake_NrdB	YP_302952
Bacteriophage_44RR28t_NrdB	Bacteriop_44RR28t_NrdB	NP_932466
Ehrlichia_ruminantium_str_Welgevonden_NrdB	E_rum_Welgevonden_NrdB	YP_180191
Ehrlichia_ruminantium_str_Gardel_NrdB	E_ruminant_Gardel_NrdB	YP_196255
Rhodospirillum_rubrum_ATCC_11170_NrdB	R_rubrum_ATCC_11170_NrdB	YP_426533
Zymomonas_mobilis_subsp_mobilis_ZM4_NrdB	Z_mobilis_m_ZM4_NrdB	YP_162178
Rickettsia_rickettsii_NrdB	R_rickettsii_NrdB	ZP_00153688
Grouper_iridovirus_NrdB	Grouper_iridovirus_NrdB	AAV91049
Singapore_grouper_iridovirus_NrdB	Singapore_g_iridov_NrdB	YP_164142
Rickettsia_akari_str_Hartford_NrdB	R_akari_Hartford_NrdB	YP_001493489
Frog_virus_3_NrdB	Frog_virus_3_NrdB	YP_031646
Lymphocystis_disease_virus___isolate_China_NrdB	Lymphocystis_v_Ch_NrdB	YP_073549
Novosphingobium_aromaticivorans_DSM_12444_NrdB	N_aromat_DSM12444_NrdB	YP_495553
Actinobacillus_pleuropneumoniae_serovar_1_str_4074_NrdB2	A_pleuropn_1_4074_NrdB2	ZP_00348266
Thermus_thermophilus_HB8_NrdB	T_thermophilus_HB8_NrdB	YP_145447
Anaplasma_marginale_str_St_Maries_NrdB	A_marginale_Maries_NrdB	YP_153772
Gluconobacter_oxydans_621H_NrdB	G_oxydans_621H_NrdB	YP_192386
Erythrobacter_litoralis_HTCC2594_NrdB	E_litoralis_HTCC259_NrdB	YP_459209
Wolbachia_endosymbiont_strain_TRS_of_Brugia_malayi_NrdB	Wolbachia_sp_Bm_TRS_NrdB	YP_198098
Francisella_tularensis_subsp_tularensis_SCHU_S4_NrdB	F_tula_t_SCHUS4_NrdB	YP_169561
Rickettsia_felis_URRWXCal2_NrdB	R_felis_URRWXCal2_NrdB	YP_246726
Ehrlichia_chaffeensis_str_Sapulpa_NrdB	E_chaffeensis_Sapul_NrdB	ZP_00544659
Candidatus_Pelagibacter_ubique_HTCC1062_NrdB	C_Pelagib_HTCC1062_NrdB	YP_266565
Sphingopyxis_alaskensis_RB2256_NrdB	S_alaskensis_RB2256_NrdB	YP_616821
Natronomonas_pharaonis_DSM_2160_NrdB	N_pharaonis_DSM_216_NrdB	YP_327710
Halophage_AAJ_2005_NrdB	Halophage_AAJ2005_NrdB	ABB77921
Erythrobacter_sp_NAP1_NrdB	Erythrobacter_NAP1_NrdB	ZP_01041172
Parvularcula_bermudensis_HTCC2503_NrdB	P_bermuden_HTCC2503_NrdB	ZP_01017918
Oceanicaulis_alexandrii_HTCC2633_NrdB	OalexandriiHTCC2633_NrdB	ZP_00953190
Salinibacter_ruber_DSM_13855_NrdB	S_ruber_13855_NrdB	YP_444284
Acidiphilium_cryptum_JF_5_NrdB	A_cryptum_JF5_NrdB	YP_001233877
Rickettsia_bellii_RML369_C_NrdB	R_bellii_RML369C_NrdB	YP_537902
Anaplasma_phagocytophilum_HZ_NrdB	A_phagocytop_HZ_NrdB	YP_505152
Candidatus_Pelagibacter_ubique_HTCC1002_NrdB	C_P_ubique_HTCC1002_NrdB	ZP_01265082
Ehrlichia_chaffeensis_str_Arkansas_NrdB	E_chaffeen_Arkansas_NrdB	YP_507564
Francisella_tularensis_subsp_holarctica_LVS_NrdB	F_tularensisLVS_NrdB	YP_513692
Neorickettsia_sennetsu_str_Miyayama_NrdB	N_sennetsu_Miyayama_NrdB	YP_506404
Psychromonas_sp_CNPT3_NrdB2	Psychromonas_CNPT3_NrdB2	ZP_01215781
Polaribacter_irgensii_23_P_NrdB	P_irgensii_23P_NrdB	ZP_01117180
Flavobacterium_johnsoniae_UW101_NrdB1	F_johnsoniae_UW101_NrdB1	YP_001196393
Granulibacter_bethesdensis_CGDNIH1_NrdB	G_bethesdensis_CGDNI_NrdB	YP_744709
Maricaulis_maris_MCS10_NrdB	M_maris_MCS10_NrdB	YP_755632
Hyphomonas_neptunium_ATCC_15444_NrdB	H_neptunium_15444_NrdB	YP_759103
Wolbachia_endosymbiont_of_Drosophila_willistoni_TSC#14030_081124_NrdB	WeDwillistoni_140300_NrdB	ZP_01315041
Rickettsia_canadensis_str_McKiel_NrdB	R_canadensis_McKiel_NrdB	YP_001492318
Sphingomonas_sp_SKA58_NrdB	Sphingomonas_SKA58_NrdB	ZP_01302361
Parvibaculum_lavamentivorans_DS_1_NrdB	P_lavamentivorans_DS_NrdB	YP_001411785
Rickettsia_bellii_OSU_85_389_NrdB	R_bellii_OSU_85389_NrdB	YP_001496327
Caulobacter_sp_K31_NrdB	Caulobacter_sp_K31_NrdB	YP_001686327
Sphingomonas_wittichii_RW1_NrdB	S_wittichii_RW1_NrdB	YP_001262007
Francisella_tularensis_subsp_tularensis_WY96_3418_NrdB	F_tularensisWY963418_NrdB	YP_001121960
Francisella_tularensis_subsp_novicida_U112_NrdB	F_novicida_U112_NrdB	YP_898625
Aedes_taeniorhynchus_iridescent_virus_NrdB	A_taeniorhynchus_IV_NrdB	YP_654620
Dichelobacter_nodosus_VCS1703A_NrdB	D_nodosus_VCS1703A_NrdB	YP_001209518
Aeromonas_phage_25_NrdB	A_salmonicida_phage__NrdB	YP_656337
Environmental_halophage_1_AAJ_2005_NrdB	Env_halophage_1_NrdB	ABB77921
Pseudomonas_phage_PA11_NrdB	PseudomonasphagePA11_NrdB	YP_001294620
Flavobacteriales_bacterium_ALC_1_NrdB	F_bacteriumALC1_NrdB	ZP_02181076
Francisella_tularensis_subsp_novicida_GA99_3548_NrdB	F_novicidaGA993548_NrdB	YP_002170842
Gluconacetobacter_diazotrophicus_PAl_5_NrdB	G_diazotrophicusPAl5_NrdB	YP_001602069
Orientia_tsutsugamushi_Boryong_NrdB	O_tsutsugamushi_NrdB	YP_001248105
Erythrobacter_sp_SD_21_NrdB	ErythrobacterSD21_NrdB	ZP_01863354
Rickettsia_massiliae_MTU5_NrdB	R_massiliaeMTU5_NrdB	YP_001499368
Wolbachia_pipientis_NrdB	W_pipientis_NrdB	YP_001974856
Phenylobacterium_zucineum_HLK1_NrdB	P_zucineumHLK1_NrdB	YP_002129187
Candidatus_Pelagibacter_sp_HTCC7211_NrdB	PelagibacterHTCC7211_NrdB	EDZ59979
Francisella_philomiragia_subsp_philomiragia_ATCC_25017_NrdB	F_philomiragia25017_NrdB	YP_001678342
Brevundimonas_sp_BAL3_NrdB	BrevundimonasBAL3_NrdB	YP_002587303
Orientia_tsutsugamushi_str_Ikeda_NrdB	O_tsutsugIkeda_NrdB	YP_001938149
Haemophilus_parasuis_29755_NrdB	H_parasuis29755_NrdB	ZP_02478769
Bacteroidetes_NrdB	EubacteriumSCB49_NrdB	ZP_01889447
Thermus_aquaticus_Y51MC23_NrdB	T_aquaticusY51MC23_NrdB	ZP_03497648
Rhodospirillum_centenum_SW_NrdB	R_centenumSW_NrdB	YP_002299666
Leeuwenhoekiella_blandensis_MED217_NrdB	L_blandensisMED217_NrdB	EAQ51288
Anaplasma_marginale_str_Florida_NrdB	A_marginaleFlorida_NrdB	YP_002563479
Capnocytophaga_sputigena_Capno_NrdB	C_sputigena_Capno_NrdB	ZP_03390614
Halorubrum_lacusprofundi_ATCC_49239_NrdB	H_lacusprofundi49239_NrdB	YP_002564382
Chryseobacterium_gleum_ATCC_35910_NrdB	C_gleum35910_NrdB	ZP_03851667
Halomicrobium_mukohataei_DSM_12286_NrdB	H_mukohataei12286_NrdB	ZP_03875489
Bradyrhizobium_elkanii_NrdB	B_elkanii_NrdB	CAQ57557

## Sheet: T08
NrdB.halobacterium_and_sisters00.probcons.wa00.UL3MIXGAMMA8SPR.noaccno.cdendro
Full name	Abbreviation	NCBI accession
Bordetella_bronchiseptica_RB50_NrdB	B_bronchisept_RB50_NrdB	NP_890911
Chlamydia_muridarum_Nigg_NrdB	C_muridarum_Nigg_NrdB	NP_296594
Chlamydia_trachomatis_D/UW_3/CX_NrdB	C_trachomatisDUW3CX_NrdB	NP_220349
Chlamydophila_caviae_GPIC_NrdB	C_caviae_GPIC_NrdB	NP_829639
Chlamydophila_pneumoniae_AR39_NrdB	C_pneumoniae_AR39_NrdB	NP_445409
Chromobacterium_violaceum_ATCC_12472_NrdB	C_viol_ATCC12472_NrdB	NP_901954
Coxiella_burnetii_RSA_493_NrdB	C_burnetti_RSA_493_NrdB	NP_820537
Nitrosomonas_europaea_ATCC_19718_NrdB	N_europ_ATCC19718_NrdB	NP_842416
Pseudomonas_aeruginosa_PAO1_NrdB	P_aeruginosa_PAO1_NrdB	NP_249846
Pseudomonas_putida_KT2440_NrdB	P_putida_KT2440_NrdB	NP_743337
Pseudomonas_syringae_pv_tomato_str_DC3000_NrdB	P_syr_tom_DC3000_NrdB	NP_791486
Ralstonia_solanacearum_GMI1000_NrdB	R_solanacearumGMI100_NrdB	NP_520925
Azotobacter_vinelandii_AvOP_NrdB	A_vinelandii_DJ_NrdB	ZP_00415620
Pseudomonas_syringae_pv_syringae_B728a_NrdB	P_syringae_s_B728a_NrdB	YP_236791
Halobacterium_sp_NRC_1_NrdB	Halobacterium_NRC1_NrdB	NP_280997
Burkholderia_cepacia_R1808_NrdB	B_cepacia_R1808_NrdB	ZP_00221438
Burkholderia_cepacia_R18194_NrdB	B_cepacia_R18194_NrdB	ZP_00216567
Mesorhizobium_sp_BNC1_NrdB	Mesorhizobium_BNC1_NrdB	YP_675244
Methylibium_petroleiphilum_PM1_NrdB	R_gelatinosus_PM1_NrdB	ZP_00243100
Burkholderia_pseudomallei_K96243_NrdB	B_pseudom_K96243_NrdB	YP_109585
Methylococcus_capsulatus_str_Bath_NrdB	M_capsulatus_Bath_NrdB	YP_114081
Polaromonas_sp_JS666_NrdB	Polaromonas_JS666_NrdB	YP_547956
Chlamydophila_abortus_S26/3_NrdB	C_abortus_S263_NrdB	YP_220141
Burkholderia_fungorum_LB400_NrdB	B_fungorum_LB400_NrdB	ZP_00277731
Pseudomonas_fluorescens_PfO_1_NrdB	P_fluorescens_PfO1_NrdB	YP_350023
Ralstonia_metallidurans_CH34_NrdB	R_metallid_CH34_NrdB	YP_585228
Legionella_pneumophila_str_Lens_NrdB	L_pneumophila_Lens_NrdB	YP_127077
Legionella_pneumophila_str_Paris_NrdB	L_pneumophila_Paris_NrdB	YP_124057
Ralstonia_eutropha_JMP134_NrdB	R_eutropha_JMP134_NrdB	YP_297144
Thiobacillus_denitrificans_ATCC_25259_NrdB	T_denitr_ATCC25259_NrdB	YP_315733
Legionella_pneumophila_subsp_pneumophila_str_Philadelphia_1_NrdB	L_pneu_p_Philad1_NrdB	YP_095801
Saccharophagus_degradans_2_40_NrdB2	S_degradans_240_NrdB2	YP_528927
Acinetobacter_sp_ADP1_NrdB	Acinetobacter_ADP1_NrdB	YP_045454
Thermobifida_fusca_YX_NrdB	T_fusca_YX_NrdB	YP_291058
Saccharophagus_degradans_2_40_NrdB1	S_degradans_240_NrdB1	YP_527931
Chromohalobacter_salexigens_DSM_3043_NrdB	Csalexigens_DSM3043_NrdB	YP_572727
Nitrobacter_hamburgensis_X14_NrdB	N_hamburgensis_X14_NrdB	YP_578852
Pseudomonas_fluorescens_Pf_5_NrdB	P_fluorescens_Pf5_NrdB	YP_261608
Pseudomonas_syringae_pv_phaseolicola_1448A_NrdB	P_syr_phaseolic_14_NrdB	YP_275887
Nitrobacter_winogradskyi_Nb_255_NrdB	N_winogradskyi_Nb25_NrdB	YP_319489
Burkholderia_thailandensis_E264_NrdB	B_thailandens_E264_NrdB	YP_441701
Nitrosococcus_oceani_ATCC_19707_NrdB	N_oceani_19707_NrdB	YP_344511
Pseudomonas_aeruginosa_C3719_NrdB	P_aeruginosa_C3719_NrdB	ZP_00970493
Pseudomonas_putida_F1_NrdB	P_putida_F1_NrdB	YP_001266554
Burkholderia_dolosa_AUO158_NrdB	B_dolosa_AUO158_NrdB	YP_002099312
Ralstonia_solanacearum_UW551_NrdB	R_solanacea_UW551_NrdB	EAP73709
Burkholderia_ambifaria_AMMD_NrdB	B_cepacia_AMMD_NrdB	YP_772391
Burkholderia_cepacia_R18194_NrdB	Burkholderia_383_NrdB	YP_367925
Burkholderia_cepacia_R1808_NrdB	B_vietnamiensis_G4_NrdB	YP_001118418
Nitrosospira_multiformis_ATCC_25196_NrdB	N_multiformis_25196_NrdB	YP_413150
Chlamydia_trachomatis_A/HAR_13_NrdB	C_trachomatis_AHAR_NrdB	YP_328659
Hahella_chejuensis_KCTC_2396_NrdB	H_chejuensis_2396_NrdB	YP_437970
Marinobacter_aquaeolei_VT8_NrdB	M_aquaeolei_VT8_NrdB	YP_961111
Rhodopseudomonas_palustris_BisB18_NrdB	R_palustris_BisB18_NrdB	YP_533377
Rhodoferax_ferrireducens_DSM_15236_NrdB	R_ferrireduce_15236_NrdB	YP_524588
Polaromonas_naphthalenivorans_CJ2_NrdB	P_naphthaleniv_CJ2_NrdB	YP_983604
Nitrosomonas_eutropha_C71_NrdB	N_eutropha_C71_NrdB	YP_748641
Nitrobacter_sp_Nb_311A_NrdB	Nitrobacter_Nb_311A_NrdB	ZP_01045816
Alkalilimnicola_ehrlichei_MLHE_1_NrdB	A_ehrlichei_MLHE1_NrdB	YP_742935
Congregibacter_litoralis_KT71_NrdB	C_litoralis_KT71_NrdB	ZP_01103281
Burkholderia_fungorum_LB400_NrdB	B_xenovorans_LB400_NrdB	YP_560462
Nitrococcus_mobilis_Nb_231_NrdB	N_mobilis_Nb_231_NrdB	ZP_01127324
Chlamydophila_felis_Fe/C_56_NrdB	C_felis_FeC56_NrdB	YP_515155
Blastopirellula_marina_DSM_3645_NrdB	B_marina_DSM_3645_NrdB	ZP_01093515
Acidovorax_avenae_subsp_citrulli_AAC00_1_NrdB	A_av_citrulliAAC001_NrdB	YP_969235
Alcanivorax_borkumensis_SK2_NrdB	A_borkumensis_SK2_NrdB	YP_692430
Acidovorax_sp_JS42_NrdB	Acidovorax_JS42_NrdB	YP_987821
Rickettsiella_grylli_NrdB	R_grylli_NrdB	ZP_02061790
Lawsonia_intracellularis_PHE/MN1_00_NrdB	L_intracell_PHEMN100_NrdB	YP_594853
Herpetosiphon_aurantiacus_ATCC_23779_NrdB	H_aurantiacus_23779_NrdB	YP_001545340
Pseudomonas_stutzeri_A1501_NrdB	P_stutzeri_A1501_NrdB	YP_001172163
Pseudomonas_mendocina_ymp_NrdB	P_mendocina_ymp_NrdB	YP_001188637
Pseudomonas_putida_W619_NrdB	P_putida_W619_NrdB	YP_001748065
Pseudomonas_entomophila_L48_NrdB	P_entomophila_L48_NrdB	YP_607025
Acinetobacter_baumannii_ATCC_17978_NrdB	A_baumannii_17978_NrdB	YP_001083788
Burkholderia_multivorans_ATCC_17616_NrdB	B_multivorans_17616_NrdB	YP_001580969
Comamonas_testosteroni_KF_1_NrdB	C_testosteroni_KF1_NrdB	ZP_03541273
Burkholderia_phymatum_STM815_NrdB	BphymatumSTM815_NrdB	YP_001858856
Coxiella_burnetii_MSU_Goat_Q177_NrdB	C_burnetii_Q177_NrdB	ZP_01946665
marine_gamma_proteobacterium_HTCC2143_NrdB	M_proteobact_2143_NrdB	ZP_01618353
Ralstonia_eutropha_H16_NrdB	R_eutropha_H16_NrdB	YP_727677
Burkholderia_phytofirmans_PsJN_NrdB	B_phytofirmans_PsJN_NrdB	YP_001897049
Delftia_acidovorans_SPH_1_NrdB	D_acidovorans_SPH1_NrdB	YP_001562529
Ralstonia_pickettii_12J_NrdB	R_pickettii_12J_NrdB	YP_001900601
Bordetella_avium_197N_NrdB	B_avium_197N_NrdB	YP_787478
marine_gamma_proteobacterium_HTCC2080_NrdB	M_proteobact_2080_NrdB	ZP_01626308
Methylibium_petroleiphilum_PM1_NrdB	M_petroleiphilum_PM1_NrdB	YP_001022401
Polynucleobacter_sp_QLW_P1DMWA_1_NrdB	Polyn_QLWP1DMWA1_NrdB	YP_001154990
Herminiimonas_arsenicoxydans_NrdB	H_arsenicoxydans_NrdB	YP_001101007
Saccharopolyspora_erythraea_NRRL_2338_NrdB	S_erythraea_NRRL2338_NrdB	YP_001103530
Verminephrobacter_eiseniae_EF01_2_NrdB	V_eiseniae_EF012_NrdB	YP_996273
Marinobacter_sp_ELB17_NrdB	Marinobacter_ELB17_NrdB	ZP_01735338
Planctomyces_maris_DSM_8797_NrdB	P_maris_DSM_8797_NrdB	ZP_01852368
Legionella_pneumophila_str_Corby_NrdB	L_pneumophila_Corby_NrdB	YP_001250526
Ralstonia_pickettii_12D_NrdB1	R_pickettii_12D_NrdB1	ZP_02007037
Acaryochloris_marina_MBIC11017_NrdB	A_marinaMBIC11017_NrdB	YP_001522354
Bordetella_petrii_DSM_12804_NrdB	B_petriiDSM12804_NrdB	YP_001629185
Janthinobacterium_sp_Marseille_NrdB	J_Marseille_NrdB	YP_001354668
Polynucleobacter_necessarius_STIR1_NrdB	P_necessariusSTIR1_NrdB	YP_001797134
Rhodopseudomonas_palustris_TIE_1_NrdB	R_palustrisTIE1_NrdB	YP_001991624
Limnobacter_sp_MED105_NrdB	Limnobacter_MED105_NrdB	ZP_01915424
Chlamydia_trachomatis_434/Bu_NrdB	C_trachomatis434_Bu_NrdB	YP_001654290
Marinobacter_algicola_DG893_NrdB	M_algicola_DG893_NrdB	ZP_01893443
Ralstonia_pickettii_12D_NrdB2	R_pickettii_12D_NrdB2	ZP_02008120
Alcanivorax_sp_DG881_NrdB	AlcanivoraxDG881_NrdB	YP_002586437
Acinetobacter_baumannii_AYE_NrdB	A_baumanniiAYE_NrdB	YP_001714857
Acinetobacter_baumannii_SDF_NrdB	A_baumanniSDF_NrdB	YP_001707922
Acinetobacter_baumannii_ACICU_NrdB	A_baumanniiACICU_NrdB	YP_001845361
Cellvibrio_japonicus_Ueda107_NrdB	C_japonicusUeda107_NrdB	YP_001982048
Burkholderia_graminis_C4D1M_NrdB	B_graminisC4D1M_NrdB	ZP_02886470
Burkholderia_ubonensis_Bu_NrdB	B_ubonensisBu_NrdB	ZP_02378448
Burkholderia_ambifaria_IOP40_10_NrdB	B_ambifariaIOP4010_NrdB	ZP_02891003
Burkholderia_ambifaria_MEX_5_NrdB	B_ambifariaMEX5_NrdB	ZP_02907672
Cupriavidus_taiwanensis_NrdB	C_taiwanensis_NrdB	YP_002006677
Leptothrix_cholodnii_SP_6_NrdB	L_cholodniiSP6_NrdB	YP_001789423
Acidithiobacillus_ferrooxidans_ATCC_53993_NrdB	A_ferrooxidans53993_NrdB	YP_002220675
Oligotropha_carboxidovorans_OM5_NrdB	O_carboxidovoransOM5_NrdB	YP_002289731
Methylacidiphilum_infernorum_V4_NrdB	M_infernorumV4_NrdB	YP_001939730
Gammaproteobacteria_NrdB	Gammaproteobact5015_NrdB	EDY85321
Verrucomicrobiae_bacterium_DG1235_NrdB	VerrucomicrobDG1235_NrdB	EDY81391
Verrucomicrobium_spinosum_DSM_4136_NrdB	V_spinosum4136_NrdB	ZP_02928748
Burkholderia_sp_H160_NrdB	BurkholderiaH160_NrdB	ZP_03269819
Thioalkalivibrio_sp_HL_EbGR7_NrdB	ThioalkalivibHLEbGR7_NrdB	YP_002514676
Coxiella_burnetii_CbuG_Q212_NrdB	C_burnetiiCbuGQ212_NrdB	YP_002303027
Acidithiobacillus_ferrooxidans_ATCC_23270_NrdB	A_ferrooxidans23270_NrdB	YP_002427016
Burkholderia_multivorans_CGD2_NrdB	B_multivoransCGD2_NrdB	ZP_03581127
Variovorax_paradoxus_S110_NrdB	V_paradoxusS110_NrdB	ZP_03553013
gamma_proteobacterium_NOR5_3_NrdB	GammaproteoNOR53_NrdB	EED31529
gamma_proteobacterium_NOR51_B_NrdB	GammaproteoNOR51B_NrdB	EED35452
Acinetobacter_sp_ATCC_27244_NrdB	Acinetobacter_27244_NrdB	ZP_03824023
Actinosynnema_mirum_DSM_43827_NrdB	A_mirum43827_NrdB	ZP_03817973
Burkholderia_glumae_NrdB2	B_glumaeBGR1_NrdB2	YP_002908211
Burkholderia_glumae_NrdB1	B_glumaeBGR1_NrdB1	YP_002910398
Gemmatimonas_aurantiaca_T_27_NrdB	G_aurantiacaT27_NrdB	YP_002761260
Halogeometricum_borinquense_DSM_11551_NrdB	H_borinquense11551_NrdB	ZP_04000565
Halothiobacillus_neapolitanus_c2_NrdB	H_neapolitanusc2_NrdB	ZP_03741300
Kangiella_koreensis_DSM_16069_NrdB	K_koreensis16069_NrdB	ZP_04045022
Kribbella_flavida_DSM_17836_NrdB	K_flavida17836_NrdB	ZP_03863163
Laribacter_hongkongensis_HLHK9_NrdB	L_hongkongensisHLHK9_NrdB	YP_002795794
Lutiella_nitroferrum_2002_NrdB	L_nitroferrum2002_NrdB	ZP_03698555
Methylophaga_sp_DMS010_NrdB	Methylophaga_DMS010_NrdB	YP_002669340
Natrialba_magadii_ATCC_43099_NrdB	N_magadii43099_NrdB	ZP_03692956
Nocardiopsis_dassonvillei_subsp_dassonvillei_DSM_43111_NrdB	N_dassonvillei43111_NrdB	ZP_04330985
Pseudomonas_fluorescens_SBW25_NrdB1	P_fluorescensSBW25_NrdB1	YP_002872364
Pseudomonas_fluorescens_SBW25_NrdB	P_fluorescensSBW25_NrdB	YP_002874285
Rhodothermus_marinus_DSM_4252_NrdB	R_marinus4252_NrdB	ZP_04422969
Saccharomonospora_viridis_DSM_43017_NrdB	S_viridis43017_NrdB	ZP_04506124
Thermobaculum_terrenum_ATCC_BAA_798_NrdB	T_terrenumBAA798_NrdB	ZP_03858219
Thioalkalivibrio_sp_K90mix_NrdB	ThioalkalivibrioK90m_NrdB	ZP_03690938
Halorhabdus_utahensis_DSM_12940_NrdB	H_utahensis12940_NrdB	YP_003131236

## Sheet: T09
NrdA.eukaryotes_and_sisters02.probcons.wa00.UL3MIXGAMMA8SPR.noaccno.cdendro
Full name	Abbreviation	NCBI accession
Arabidopsis_thaliana_NrdA	A_thaliana_NrdA	NP_179770
Caenorhabditis_elegans_NrdA	C_elegans_NrdA	NP_499039
Drosophila_melanogaster_NrdA	D_melanogaster_NrdA	NP_477027
Encephalitozoon_cuniculi_GB_M1_NrdA	E_cuniculi_GBM1_NrdA	NP_586207
Homo_sapiens_NrdA	H_sapiens_NrdA	NP_001024
Mus_musculus_NrdA	M_musculus_NrdA	NP_033129
Plasmodium_falciparum_3D7_NrdA	P_falciparum_3D7_NrdA	XP_001348526
Saccharomyces_cerevisiae_S288c_NrdA1	S_cerevisiaeS288c_NrdA1	NP_010993
Saccharomyces_cerevisiae_S288c_NrdA2	S_cerevisiaeS288c_NrdA2	NP_012198
Schizosaccharomyces_pombe_NrdA	S_pombe_NrdA	NP_594491
Aedes_aegypti_NrdA	A_aegypti_NrdA	XP_001660977
Cryptosporidium_parvum_Iowa_II_NrdA	C_parvum_Iowa_II_NrdA	XP_627556
Danio_rerio_NrdA	D_rerio_NrdA	NP_571530
Glycine_max_NrdA	G_max_NrdA	AAN87547
Glycine_max_NrdA1	G_max_NrdA1	AAN87548
Magnaporthe_grisea_70_15_NrdA	M_grisea_7015_NrdA	XP_370503
Musa_acuminata_NrdA	M_acuminata_NrdA	AAR95994
Nicotiana_tabacum_NrdA1	N_tabacum_NrdA1	CAA71815
Nicotiana_tabacum_NrdA	N_tabacum_NrdA	CAA71816
Plasmodium_yoelii_yoelii_str_17XNL_NrdA	P_yoelii_17XNL_NrdA	XP_723625
Trypanosoma_brucei_TREU927_NrdA	T_brucei_TREU927_NrdA	XP_828859
Xenopus_laevis_NrdA	X_laevis_NrdA	NP_001084312
Camelpox_virus_M_96_NrdA	Camelpox_virus_M96_NrdA	NP_570461
Cowpox_virus_NrdA	Cowpox_virus_NrdA	NP_619870
Ectocarpus_siliculosus_virus_NrdA	E_siliculosus_v_NrdA	NP_077665
Ectromelia_virus_NrdA	Ectromelia_virus_NrdA	NP_671575
Feldmannia_irregularis_virus_a_NrdA	F_irregularis_v_a_NrdA	AAR26844
Heliothis_zea_virus_1_NrdA	H_zea_virus_1_NrdA	AAN04389
Mamestra_configurata_nucleopolyhedrovirus_A_NrdA	M_conf_nphv_A_NrdA	NP_613252
Mamestra_configurata_nucleopolyhedrovirus_B_NrdA	M_conf_nphv_B_NrdA	NP_689342
Monkeypox_virus_NrdA	Monkeypox_virus_Z96I_NrdA	NP_536492
Paramecium_bursaria_Chlorella_virus_1_NrdA	P_bursaria_Chv_1_NrdA	NP_048985
Shrimp_white_spot_syndrome_virus_NrdA	Shrimp_w_sp_sy_v_NrdA	NP_477694
Spodoptera_litura_nucleopolyhedrovirus_NrdA	S_litura_nphv_NrdA	NP_258291
Swinepox_virus_NrdA	Swinepox_virus_NrdA	NP_570202
Variola_virus_NrdA	Variola_virus_NrdA	NP_042102
Bdellovibrio_bacteriovorus_HD100_NrdA	B_bacteriovorusHD100_NrdA	NP_968841
Streptomyces_avermitilis_MA_4680_NrdA	S_avermit_MA4680_NrdA	NP_824202
Streptomyces_coelicolor_A3(2)_NrdA	S_coelicolor_A3_2_NrdA	NP_629373
Streptomyces_clavuligerus_ATCC_27064_NrdA	S_clavuligerus27064_NrdA	YP_002194339
Streptomyces_jumonjinensis_NrdA	S_jumonjinensis_NrdA	CAC17629
Streptomyces_microflavus_NrdA	S_microflavus_NrdA	CAC17631
Ashbya_gossypii_ATCC_10895_NrdA2	E_gossypii_NrdA2	NP_983557
Ashbya_gossypii_ATCC_10895_NrdA1	E_gossypii_NrdA1	NP_984039
Candida_albicans_SC5314_NrdA1	C_albicans_SC5314_NrdA1	XP_715255
Gibberella_zeae_PH_1_NrdA	G_zeae_PH1_NrdA	XP_385350
Ustilago_maydis_521_NrdA	U_maydis_521_NrdA	XP_760472
Parachlamydia_sp_UWE25_NrdA	C_P_amoebophila_UWE25_NrdA	YP_008347
Canis_familiaris_NrdA	Fido_NrdA	XP_534027
Rattus_norvegicus_NrdA	R_norvegicus_NrdA	NP_001013254
Gallus_gallus_NrdA	G_gallus_NrdA	NP_001026008
Pongo_pygmaeus_NrdA	P_pygmaeus_NrdA	CAH91741
Anopheles_gambiae_str_PEST_NrdA	A_gambiae_str_PEST_NrdA	XP_554103
Kluyveromyces_lactis_NRRL_Y_1140_NrdA1	K_lactis_NRRLY1140_NrdA1	XP_452551
Debaryomyces_hansenii_CBS767_NrdA1	D_hansenii_CBS767_NrdA1	XP_461790
Candida_glabrata_CBS138_NrdA	C_glabrata_CBS138_NrdA	XP_447841
Chlamydomonas_reinhardtii_NrdA	C_reinhardtii_NrdA	XP_001700540
Yarrowia_lipolytica_CLIB99_NrdA1	Y_lipolytica_CLIB99_NrdA1	XP_506109
Cryptococcus_neoformans_var_neoformans_B_3501A_NrdA	C_neofor_n_B3501A_NrdA	XM_770179
Vaccinia_virus_(strain_Ankara)_NrdA	Vaccinia_V_Ankara_NrdA	CAM58243
Vaccinia_virus_(strain_Tian_Tan)_NrdA	Vaccinia_v_TianTan_NrdA	AAF33932
Camelpox_virus_CMS_NrdA	Camelpox_virus_CMS_NrdA	AAG37538
Dictyostelium_discoideum_AX4_NrdA	D_discoideum_AX4_NrdA	XP_638726
Yarrowia_lipolytica_CLIB99_NrdA2	Y_lipolytica_CLIB99_NrdA2	XP_502360
Debaryomyces_hansenii_CBS767_NrdA2	D_hansenii_CBS767_NrdA2	XP_462554
Euproctis_pseudoconspersa_nucleopolyhedrovirus_NrdA	E_pseudoc_nphvir_NrdA	YP_002854736
Kluyveromyces_lactis_NRRL_Y_1140_NrdA2	K_lactis_NRRLY1140_NrdA2	XP_455133
Acanthamoeba_polyphaga_mimivirus_NrdA	A_polyph_mimivirus_NrdA	YP_142667
Oryza_sativa_(japonica_cultivar_group)_NrdA2	O_sativa_jp_NrdA2	NP_001056926
Candida_albicans_SC5314_NrdA2	C_albicans_SC5314_NrdA2	XP_710800
Aspergillus_fumigatus_Af293_NrdA	A_fumigatus_Af293_NrdA	XP_752157
Leishmania_major_strain_Friedlin_NrdA	L_major_Friedlin_NrdA	XP_001684370
Theileria_parva_NrdA	Theileria_parva_NrdA	XP_763556
Trypanosoma_cruzi_NrdA	Trypanosoma_cruzi_NrdA	EAN90157
Koi_herpesvirus_NrdA	C_herpesvirus3_NrdA	YP_001096176
Trichoplusia_ni_SNPV_NrdA	Trichoplusia_ni_SNPV_NrdA	YP_309033
Strongylocentrotus_purpuratus_NrdA	S_purpuratus_NrdA	XP_001177269
Aspergillus_nidulans_FGSC_A4_NrdA	A_nidulans_FGSC_A4_NrdA	XP_661984
Bos_taurus_NrdA	Bos_taurus_NrdA	NP_001106767
Plasmodium_berghei_strain_ANKA_NrdA	P_berghei_ANKA_NrdA	XP_676917
Bos_taurus_NrdAiso	Bos_taurus_NrdAiso	XP_884525
Trypanosoma_brucei_brucei_NrdA	T_brucei_brucei_NrdA	O15909
Vaccinia_virus_(strain_WR)_NrdA	Vac_virus_WR_NrdA	YP_232955
Croceibacter_atlanticus_HTCC2559_NrdA	C_atlanticus_2559_NrdA	ZP_00949366
Canis_familiaris_NrdAiso	Fido_NrdAiso	XP_862175
Chrysodeixis_chalcites_nucleopolyhedrovirus_NrdA	C_chalcites_virus_NrdA	YP_249755
Polaribacter_dokdonensis_MED152_NrdA	Tenacibaculum_MED152_NrdA	ZP_01052949
Dokdonia_donghaensis_MED134_NrdA	Cellulophaga_MED134_NrdA	ZP_01051103
Chaetomium_globosum_CBS_14851_NrdA	C_globosum_14851_NrdA	XP_001225859
Flavobacteria_bacterium_BBFL7_NrdA	F_bacterium_BBFL7_NrdA	ZP_01201553
Flavobacteriales_bacterium_HTCC2170_NrdA	F_bacterium_HTCC217_NrdA	ZP_01105532
Robiginitalea_biformata_HTCC2501_NrdA	R_biformata_HTCC250_NrdA	ZP_01119854
Agrotis_segetum_nucleopolyhedrovirus_NrdA	A_segetum_NPHV_NrdA	YP_529823
Acidothermus_cellulolyticus_11B_NrdA	Acellulolyticus_11B_NrdA	YP_873482
Coccidioides_immitis_RS_NrdA	C_immitis_RS_NrdA	XP_001244657
Flavobacterium_johnsoniae_UW101_NrdA2	F_johnsoniae_UW101_NrdA2	YP_001192875
Psychroflexus_torquis_ATCC_700755_NrdA	P_torquis_700755_NrdA	ZP_01252477
Theileria_annulata_strain_Ankara_NrdA	T_annulata_Ankara_NrdA	XP_955225
Tribolium_castaneum_NrdA1	T_castaneum_NrdA1	XP_968671
Pan_troglodytes_NrdA	P_troglodytes_NrdA	XP_001159515
Salinispora_tropica_CNB_440_NrdA	S_tropica_CNB440_NrdA	YP_001161194
Coprinopsis_cinerea_okayama7#130_NrdA	C_cinerea_okay_7_130_NrdA	XP_001835601
Gramella_forsetii_KT0803_NrdA	G_frosetii_KT0803_NrdA	YP_863481
Myxococcus_xanthus_DK_1622_NrdA	M_xanthus_DK_1622_NrdA	YP_633212
Neurospora_crassa_OR74A_NrdA	N_crassa_OR74A_NrdA	XP_956818
Neosartorya_fischeri_NRRL_181_NrdA	N_fischeri_181_NrdA	XP_001267356
Macaca_mulatta_NrdA	Macaca_mulatta_NrdA	XP_001113010
Aspergillus_clavatus_NRRL_1_NrdA	A_clavatus_NRRL_1_NrdA	XP_001271554
Phaeosphaeria_nodorum_SN15_NrdA	P_nodorum_SN15_NrdA	XP_001795228
Aspergillus_niger_CBS_51388_NrdA	A_niger_CBS_51388_NrdA	XP_001401473
Aspergillus_terreus_NIH2624_NrdA	A_terreus_NIH2624_NrdA	XP_001214738
Cytophaga_hutchinsonii_ATCC_33406_NrdA	C_hutchinsonii_33406_NrdA	YP_677080
Pichia_guilliermondii_ATCC_6260_NrdA2	P_guilliermondi_6260_NrdA2	XP_001485189
Pichia_stipitis_CBS_6054_NrdA2	P_stipitis_CBS_6054_NrdA2	XP_001382328
Microscilla_marina_ATCC_23134_NrdA	M_marina_23134_NrdA	ZP_01688231
Oryza_sativa_(japonica_cultivar_group)_NrdA1	O_sativa_jp_NrdA1	NP_001048435
Algoriphagus_sp_PR1_NrdA	Algoriphagus_PR1_NrdA	ZP_01719401
Flavobacteria_bacterium_BAL38_NrdA	F_bacterium_BAL38_NrdA	ZP_01733513
Ostreococcus_lucimarinus_CCE9901_NrdA	O_lucimarinusCCE9901_NrdA	XP_001415366
Taterapox_virus_NrdA	Taterapox_virus_NrdA	YP_717383
Vaccinia_virus_NrdA	Vaccinia_Acambis_NrdA	AAQ93170
Vaccinia_virus_Lister_NrdA	Vaccinia_virusLister_NrdA	ABD52536
Leishmania_braziliensis_NrdA	Leishm_braziliensis_NrdA	XP_001566127
Monodelphis_domestica_NrdA	M_domestica_NrdA	XP_001363871
Leishmania_infantum_JPCM5_NrdA	L_infantum_JPCM5_NrdA	XP_001470128
Plasmodium_falciparum_FCR_3/Gambia_NrdA	P_falcip_Gambia_NrdA	P50647
Paramecium_tetraurelia_NrdA1	P_tetraurelia_NrdA1	XP_001434961
Pichia_stipitis_CBS_6054_NrdA1	P_stipitis_CBS_6054_NrdA1	XP_001383025
Pichia_guilliermondii_ATCC_6260_NrdA1	P_guilliermondi_6260_NrdA1	XP_001483365
Stigmatella_aurantiaca_DW4/3_1_NrdA	S_aurantiaca_DW431_NrdA	ZP_01465812
Tribolium_castaneum_NrdA2	T_castaneum_NrdA2	XP_968743
Salinispora_arenicola_CNS205_NrdA	S_arenicola_CNS205_NrdA	YP_001539618
Ecotropis_obliqua_nucleopolyhedrovirus_NrdA	E_obliqua_nphv_NrdA	YP_874319
Stenotrophomonas_maltophilia_R551_3_NrdA1	S_maltophilia_R5513_NrdA1	YP_002026594
Equus_caballus_NrdA	Equus_caballus_NrdA	XP_001499936
Ornithorhynchus_anatinus_NrdA	O_anatinus_NrdA	XP_001505371
Saccharomyces_cerevisiae_YJM789_NrdA1	S_cerevisiae_YJM789_NrdA1	EDN63044
Sclerotinia_sclerotiorum_1980_NrdA	S_sclerotiorum_1980_NrdA	XP_001588490
Botryotinia_fuckeliana_B0510_NrdA	B_fuckeliana_B0510_NrdA	XP_001549288
Vanderwaltozyma_polyspora_DSM_70294_NrdA1	V_polyspora_70294_NrdA1	XP_001642400
Vanderwaltozyma_polyspora_DSM_70294_NrdA2	V_polyspora_70294_NrdA2	XP_001642926
Lodderomyces_elongisporus_NRRL_YB_4239_NrdA2	L_elongisporusYB4239_NrdA2	XP_001528782
Nematostella_vectensis_NrdA	N_vectensis_NrdA	XP_001641857
Plasmodium_vivax_NrdA	Plasmodium_vivax_NrdA	XP_001616604
Pedobacter_sp_BAL39_NrdA	Pedobacter_BAL39_NrdA	ZP_01885729
Vitis_vinifera_NrdA	V_vinifera_NrdA	XP_002278202
Flavobacterium_psychrophilum_JIP02/86_NrdA	F_psychroph_JIP02_86_NrdA	YP_001295386
Babesia_bovis_NrdA	Babesia_bovis_NrdA	XP_001609136
Nasonia_vitripennis_NrdA	Nasonia_vitripennis_NrdA	XP_001600772
Lodderomyces_elongisporus_NRRL_YB_4239_NrdA1	L_elongisporusYB4239_NrdA1	XP_001525352
Acanthocystis_turfacea_Chlorella_virus_1_NrdA	Acanthoc_chlor_vir_1_NrdA	YP_001426582
Chlorella_virus_NrdA	Chlorella_virusMT325_NrdA	ABT14331
Paramecium_bursaria_Chlorella_virus_FR483_NrdA	Chlorella_virus_FR48_NrdA	YP_001426398
Paramecium_bursaria_Chlorella_virus_AR158_NrdA	Chlorella_virus_AR15_NrdA	YP_001498829
Plesiocystis_pacifica_SIR_1_NrdA	P_pacifica_SIR1_NrdA	ZP_01905194
Paramecium_bursaria_Chlorella_virus_NY2A_NrdA	Chlorella_virus_NY2A_NrdA	YP_001498028
Aureococcus_anophagefferens_NrdA1	A_anophagefferens_NrdA1	JGI_Auran1_protein_nr_30730
Aureococcus_anophagefferens_NrdA2	A_anophagefferens_NrdA2	JGI_Auran1_protein_nr_24558
Aureococcus_anophagefferens_NrdA3	A_anophagefferens_NrdA3	JGI_Auran1_protein_nr_37557
Monosiga_brevicollis_MX1_NrdA	M_brevicollis_MX1_NrdA	XP_001746543
Phytophthora_sojae_NrdA	Phyt_sojae_NrdA	JGI_Physo1_1_protein_nr_109155
Phytophthora_ramorum_NrdA	Phyt_ramorum_NrdA	JGI_Phyra1_1_protein_nr_71935
Gibberella_moniliformis_NrdA	G_moniliformis_NrdA	Broad_protein_id_FVEG_04844.3
Fusarium_oxysporum_NrdA	F_oxysporum_NrdA	Broad_protein_id_FOXG_07921.2
Cyanidioschyzon_merolae_NrdA	Cy_merolae_NrdA	UTokyo_Cmerolae_protein_nr_CMM323C
Naegleria_gruberi_NrdA	N_gruberi_NrdA	JGI_Naegr1_protein_nr_58675
Schizosaccharomyces_japonicus_yFS275_NrdA	S_japonicus_yFS275_NrdA	XP_002175753
Caenorhabditis_briggsae_AF16_NrdA	C_briggsaeAF16_NrdA	XP_001665390
Physcomitrella_patens_subsp_patens_NrdA	P_patens_NrdA	XP_001775675
Physcomitrella_patens_subsp_patens_NrdAiso	P_patens_NrdAiso	XP_001763898
Laccaria_bicolor_S238N_H82_NrdA	L_bicolorS238NH82_NrdA	XP_001875629
Kordia_algicida_OT_1_NrdA	K_algicidaOT1_NrdA	ZP_02160693
Malassezia_globosa_CBS_7966_NrdA	M_globosaCBS7966_NrdA	XP_001730750
Ostreococcus_virus_OsV5_NrdA	OstreococcusVOsV5_NrdA	YP_001648230
Vibrio_campbellii_AND4_NrdA1	V_campbelliiAND4_NrdA1	ZP_02195285
Orgyia_leucostigma_NPV_NrdA	Orgyia_leucostigmaNP_NrdA	YP_001651045
Sorangium_cellulosum_So_ce_56_NrdA	S_cellulosumSoce56_NrdA	YP_001614515
Podospora_anserina_DSM_980_NrdA	P_anserinaDSM980_NrdA	XP_001909942
Aspergillus_oryzae_RIB40_NrdA	A_oryzaeRIB40_NrdA	XP_001821413
Xenopus_tropicalis_NrdA	X_SiluranaTropicalis_NrdA	NP_001120566
Pyrenophora_tritici_repentis_Pt_1C_BFP_NrdA	P_triticiPt1CBFP_NrdA	XP_001934447
Trichoplax_adhaerens_NrdA	T_adhaerens_NrdA	XP_002116037
Saccharomyces_cerevisiae_RM11_1a_NrdA2	S_cerevisiaeRM111a_NrdA2	EDV09550
Culex_quinquefasciatus_NrdA	C_quinquefasciatus_NrdA	XP_001847305
Drosophila_simulans_NrdA	D_simulans_NrdA	XP_002078920
Drosophila_sechellia_NrdA	D_sechellia_NrdA	XP_002036481
Drosophila_yakuba_NrdA	D_yakuba_NrdA	XP_002089082
Drosophila_erecta_NrdA	D_erecta_NrdA	XP_001969450
Drosophila_ananassae_NrdA	D_ananassae_NrdA	XP_001963091
Drosophila_virilis_NrdA	D_virilis_NrdA	XP_002060363
Plasmodium_knowlesi_strain_H_NrdA	P_knowlesiH_NrdA	XP_002260639
Candidatus_Amoebophilus_asiaticus_5a2_NrdA	A_asiaticus5a2_NrdA	YP_001957666
Drosophila_grimshawi_NrdA	D_grimshawi_NrdA	XP_001992932
Drosophila_persimilis_NrdA	D_persimilis_NrdA	XP_002014365
Drosophila_mojavensis_NrdA	D_mojavensis_NrdA	XP_002004136
Musca_domestica_salivary_gland_hypertrophy_virus_NrdA	M_domesticaSGHV_NrdA	YP_001883393
Drosophila_willistoni_NrdA	D_willistoni_NrdA	XP_002075166
Acyrthosiphon_pisum_NrdA	A_pisum_NrdA	XP_001942710
Acyrthosiphon_pisum_NrdAiso	A_pisum_NrdAiso	XP_001944671
Feldmannia_species_virus_NrdA	Feldmanniavirus_NrdA	YP_002154718
Stenotrophomonas_maltophilia_K279a_NrdA1	S_maltophiliaK279a_NrdA1	YP_001970167
Streptomyces_sp_SPB74_NrdA	StreptomycesSPB74_NrdA	YP_002187172
Gemmata_obscuriglobus_UQM_2246_NrdA	G_obscuriglobus2246_NrdA	ZP_02734772
Streptomyces_griseus_subsp_griseus_NBRC_13350_NrdA	S_griseusNBRC13350_NrdA	YP_001823811
Streptomyces_sviceus_ATCC_29083_NrdA	S_sviceus29083_NrdA	YP_002209288
Streptomyces_sp_Mg1_NrdA	StreptomycesMg1_NrdA	YP_002180145
Streptomyces_pristinaespiralis_ATCC_25486_NrdA	S_pristinaespir25486_NrdA	YP_002199158
Agrotis_ipsilon_multiple_nucleopolyhedrovirus_NrdA	Agrotis_ipsilonNPHV_NrdA	YP_002268193
Salmo_salar_NrdA	Salmo_salar_NrdA	NP_001133985
Cryptosporidium_muris_RN66_NrdA	C_murisRN66_NrdA	XP_002140652
Penicillium_marneffei_ATCC_18224_NrdA	P_marneffei18224_NrdA	XP_002144468
Branchiostoma_floridae_NrdA	Branchio_floridae_NrdA	XP_002219879
Penicillium_chrysogenum_Wisconsin_54_1255_NrdA	P_chrysogenum541255_NrdA	CAP99060
Toxoplasma_gondii_ME49_NrdA	T_gondiiME49_NrdA	XP_002370233
Thalassiosira_pseudonana_CCMP1335_NrdA1	TpseudonanaCCMP1335_NrdA1	EED92724
Hydra_magnipapillata_NrdA	Hydra_magnipapillata_NrdA	XP_002156185
Aspergillus_flavus_NRRL3357_NrdA	A_flavusNRRL3357_NrdA	EED53948
Ixodes_scapularis_NrdA	I_scapularis_NrdA	EEC13595
Oryza_sativa_(indica_cultivar_group)_NrdA	Oryza_sativa_indica_NrdA	EEC84098
Pediculus_humanus_corporis_NrdA	P_humanuscorporis_NrdA	EEB15136
Populus_trichocarpa_NrdA1	Populus_trichocarpa_NrdA1	EEE91076
Populus_trichocarpa_NrdA2	Populus_trichocarpa_NrdA2	EEE93707
Populus_trichocarpa_NrdA3	Populus_trichocarpa_NrdA3	EEE94139
Ricinus_communis_NrdA	Ricinus_communis_NrdA	EEF38049
Stenotrophomonas_sp_SKA14_NrdA2	StenotrophomonaSKA14_NrdA2	EED38101
Talaromyces_stipitatus_ATCC_10500_NrdA	Tstipitatus10500_NrdA	EED23681
Saccharomyces_cerevisiae_YJM789_NrdA2	S_cerevisiae_YJM789_NrdA2	EDN61432
Thalassiosira_pseudonana_CCMP1335_NrdA2	TpseudonanaCCMP1335_NrdA2	EED92236
Acidobacterium_capsulatum_ATCC_51196_NrdA	A_capsulatum51196_NrdA	YP_002755164
Catenulispora_acidiphila_DSM_44928_NrdA	C_acidiphila44928_NrdA	ZP_04375894
Chitinophaga_pinensis_DSM_2588_NrdA2	C_pinensis2588_NrdA2	ZP_04358791
Dyadobacter_fermentans_DSM_18053_NrdA	D_fermentans18053_NrdA	ZP_03896797
Kytococcus_sedentarius_DSM_20547_NrdA	K_sedentarius20547_NrdA	ZP_04041103
Micromonospora_sp_ATCC_39149_NrdA	Micromonospora_39149_NrdA	ZP_04606282
Pedobacter_heparinus_DSM_2366_NrdA	P_heparinus2366_NrdA	ZP_04327915
Spirosoma_linguale_DSM_74_NrdA	S_linguale_DSM_74_NrdA	ZP_04490826
Stackebrandtia_nassauensis_DSM_44728_NrdA	S_nassauensis44728_NrdA	ZP_04486225
Streptosporangium_roseum_DSM_43021_NrdA	S_roseum_DSM_43021_NrdA	ZP_04474910
Taeniopygia_guttata_NrdA	Taeniopygia_guttata_NrdA	XP_002189376
Ajellomyces_capsulatus_G186AR_NrdA	A_capsulatusG186AR_NrdA	EEH08749
Micromonas_pusilla_NrdA	M_pusilla_CCMP1545_NrdA	EEH59330
Micromonas_pusilla_RCC299_NrdA	Micromonas_RCC299_NrdA	ACO68651
Paracoccidioides_brasiliensis_Pb03_NrdA	P_brasiliensisPb03_NrdA	EEH21940
Paracoccidioides_brasiliensis_Pb18_NrdA	P_brasiliensisPb18_NrdA	EEH48431
Uncinocarpus_reesii_1704_NrdA	U_reesii1704_NrdA	EEP81938
Candida_dubliniensis_CD36_NrdA2	C_dubliniensis_CD36_NrdA2	CAX43570
Candida_dubliniensis_CD36_NrdA1	C_dubliniensis_CD36_NrdA1	CAX40095
Pichia_pastoris_NrdA1	P_pastoris_GS115_NrdA1	CAY67656
Pichia_pastoris_NrdA2	P_pastoris_GS115_NrdA2	CAY68817
Phytophthora_infestans_NrdA	P_infestans_NrdA	Broad_protein_id_PITG_05998

[truncated: 4 more sheets: T10, T11, T12, T13]
